# Supplementary material for: Epigenomic diversity of cortical projection neurons in the mouse brain
Source: Nature. 2021 Oct 6;598(7879):167–73. doi: 10.1038/s41586-021-03223-w (PMC8494636; doi:10.1038/s41586-021-03223-w)
Supplement: Supplementary file 4 — Supplementary Table 1. Epi-retro-seq injection information. [file 41586_2021_3223_MOESM4_ESM.xlsx]

## Sheet: Projections
		Target
		MOp	SSp	ACA	VISp	STR	TH	SC	VTA+SN	P	MY
Source	MOp		X	X		X	X	X	X	X	X
	SSp	X		X		X	X	X	X	X	X
	ACA	X	X		X	X	X	X	X	X
	AI	X	X	X	X	X	X	X		X
	AUD	X	X	X	X	X	X	X		X
	RSP	X	X	X	X	X	X	X		X
	PTLp	X	X	X	X	X	X	X		X
	VIS	X	X	X		X	X	X		X

## Sheet: Target_Injection
Injection_Location	Coordinates (Bregma - AP, ML, DV)	Virus	Injection_Volume
MOp	1.5, +/-1.75, 1.3 & 1.6	AAV-Retro.EF1a.Cre (1E13 GC/ml)	100 nL each depth
SSp	-0.34, +/-3.0, 1.6 & 2.1	AAV-Retro.EF1a.Cre (7.2E12 GC/ml)	100 nL each depth
ACA	0.5, +/-0.5, 1.6 & 2.1	AAV-Retro.EF1a.Cre (7.2E12 GC/ml)	100 nL each depth
VISp	-3.2 , +/-2.65, 1.0 & 1.3	AAV-Retro.EF1a.Cre (1E13 GC/ml)	100 nL each depth
STR	0.6, +/-2.0, 3.3	AAV-Retro.EF1a.Cre (1E13 GC/ml)	300 nL
TH	-1.1, +/-1.2, 3.6	AAV-Retro.EF1a.Cre (1E13 GC/ml)	100 nL
SC	-4, +/- 1.25, 2.3	AAV-Retro.EF1a.Cre (1E13 GC/ml)	200 nL
VTA+SN	-3.28, +/-1.25, 4.4	AAV-Retro.EF1a.Cre (8.35E12 GC/ml)	400 nL
Pons	-3.6, +/-0.6, 6.0	AAV-Retro.EF1a.Cre (1E13 GC/ml)	200 nL
MY	-6.1 , +/-1.6, 4.3	AAV-Retro.EF1a.Cre (2.53E12 GC/ml)	150 nL
