# Supplementary material for: Epigenomic diversity of cortical projection neurons in the mouse brain
Source: Nature. 2021 Oct 6;598(7879):167–73. doi: 10.1038/s41586-021-03223-w (PMC8494636; doi:10.1038/s41586-021-03223-w)
Supplement: Supplementary file 5 — Supplementary Table 2. Metadata and cluster assignment of 11,827 single neurons. [file 41586_2021_3223_MOESM5_ESM.xlsx]

## Sheet: cell_11827_meta
Cell_ID	Global mCCC	Global mCH	Global mCG	# Non-clonal reads	Source	Slice	Target	Gender	Cluster	L5-ET subcluster	L5-ET region cluster
180118_CEMBA_mm_P56_P63_RS2_180117_P1_180117_P2_A10_AD001	0.00650022	0.0320274	0.77585	1090870	MOp	MOp-1	SC	male	L5-ET	0	MOp-6
180118_CEMBA_mm_P56_P63_RS2_180117_P1_180117_P2_A10_AD002	0.00670905	0.0340914	0.775146	1458065	MOp	MOp-1	SC	female	L5-ET	1	MOp-2
180118_CEMBA_mm_P56_P63_RS2_180117_P1_180117_P2_A10_AD004	0.00713055	0.0358998	0.775895	1614993	MOp	MOp-2	SC	male	L5-ET	0	MOp-5
180118_CEMBA_mm_P56_P63_RS2_180117_P1_180117_P2_A10_AD006	0.00603208	0.0285907	0.773345	1598778	MOp	MOp-2	SC	female	L5-ET	2	MOp-4
180118_CEMBA_mm_P56_P63_RS2_180117_P1_180117_P2_A10_AD007	0.00500653	0.0220215	0.773471	762007	MOp	MOp-1	STR	male	L4	NA	NA
180118_CEMBA_mm_P56_P63_RS2_180117_P1_180117_P2_A10_AD008	0.00509629	0.0211572	0.769823	1872338	MOp	MOp-1	STR	female	L4	NA	NA
180118_CEMBA_mm_P56_P63_RS2_180117_P1_180117_P2_A10_AD012	0.00548012	0.0233234	0.764852	1888159	MOp	MOp-2	STR	female	L2/3	NA	NA
180118_CEMBA_mm_P56_P63_RS2_180117_P1_180117_P2_A11_AD001	0.00520643	0.0236945	0.780726	1990555	MOp	MOp-1	SC	male	L6-IT	NA	NA
180118_CEMBA_mm_P56_P63_RS2_180117_P1_180117_P2_A11_AD002	0.00635596	0.0305356	0.789224	1696759	MOp	MOp-1	SC	female	L5-ET	3	MOp-0
180118_CEMBA_mm_P56_P63_RS2_180117_P1_180117_P2_A11_AD004	0.0070705	0.035913	0.77366	2148899	MOp	MOp-2	SC	male	L5-ET	0	MOp-5
180118_CEMBA_mm_P56_P63_RS2_180117_P1_180117_P2_A11_AD007	0.0053297	0.0250107	0.762114	1352644	MOp	MOp-1	STR	male	L5-IT	NA	NA
180118_CEMBA_mm_P56_P63_RS2_180117_P1_180117_P2_A11_AD008	0.0049997	0.021749	0.761888	2058559	MOp	MOp-1	STR	female	L2/3	NA	NA
180118_CEMBA_mm_P56_P63_RS2_180117_P1_180117_P2_A11_AD012	0.00503655	0.0187701	0.776025	1979808	MOp	MOp-2	STR	female	L2/3	NA	NA
180118_CEMBA_mm_P56_P63_RS2_180117_P1_180117_P2_A12_AD001	0.00619878	0.0309323	0.772317	2306274	MOp	MOp-1	SC	male	L5-ET	0	MOp-6
180118_CEMBA_mm_P56_P63_RS2_180117_P1_180117_P2_A12_AD002	0.00692905	0.0345754	0.77735	1495325	MOp	MOp-1	SC	female	L5-ET	0	MOp-5
180118_CEMBA_mm_P56_P63_RS2_180117_P1_180117_P2_A12_AD004	0.0068713	0.0350365	0.777959	2821762	MOp	MOp-2	SC	male	L5-ET	0	MOp-5
180118_CEMBA_mm_P56_P63_RS2_180117_P1_180117_P2_A12_AD008	0.00535993	0.0240152	0.766057	2430787	MOp	MOp-1	STR	female	L5-IT	NA	NA
180118_CEMBA_mm_P56_P63_RS2_180117_P1_180117_P2_A12_AD010	0.00550035	0.0245547	0.782222	2601562	MOp	MOp-2	Unknown	male	L6-IT	NA	NA
180118_CEMBA_mm_P56_P63_RS2_180117_P1_180117_P2_A12_AD012	0.00501247	0.0209674	0.774676	2163058	MOp	MOp-2	STR	female	L2/3	NA	NA
180118_CEMBA_mm_P56_P63_RS2_180117_P1_180117_P2_A1_AD001	0.00663298	0.031881	0.79291	1699292	MOp	MOp-1	SC	male	L5-ET	4	MOp-0
180118_CEMBA_mm_P56_P63_RS2_180117_P1_180117_P2_A1_AD002	0.00693047	0.034392	0.777359	1354285	MOp	MOp-1	SC	female	L5-ET	4	MOp-1
180118_CEMBA_mm_P56_P63_RS2_180117_P1_180117_P2_A1_AD004	0.00631641	0.0297173	0.787038	1731929	MOp	MOp-2	SC	male	L5-IT	NA	NA
180118_CEMBA_mm_P56_P63_RS2_180117_P1_180117_P2_A1_AD006	0.00683027	0.0335237	0.774795	1971784	MOp	MOp-2	SC	female	L5-ET	0	MOp-5
180118_CEMBA_mm_P56_P63_RS2_180117_P1_180117_P2_A1_AD007	0.00514876	0.0229673	0.767481	1739578	MOp	MOp-1	STR	male	L4	NA	NA
180118_CEMBA_mm_P56_P63_RS2_180117_P1_180117_P2_A1_AD008	0.00522147	0.0211375	0.753614	1752276	MOp	MOp-1	STR	female	L2/3	NA	NA
180118_CEMBA_mm_P56_P63_RS2_180117_P1_180117_P2_A1_AD010	0.00531913	0.022706	0.762806	1541018	MOp	MOp-2	Unknown	male	L2/3	NA	NA
180118_CEMBA_mm_P56_P63_RS2_180117_P1_180117_P2_A1_AD012	0.00637142	0.0285293	0.784845	1652801	MOp	MOp-2	STR	female	L6-IT	NA	NA
180118_CEMBA_mm_P56_P63_RS2_180117_P1_180117_P2_A2_AD001	0.00678937	0.0324368	0.791675	1654264	MOp	MOp-1	SC	male	L5-ET	3	MOp-2
180118_CEMBA_mm_P56_P63_RS2_180117_P1_180117_P2_A2_AD002	0.00669378	0.030591	0.78219	1574964	MOp	MOp-1	SC	female	L5-ET	1	MOp-2
180118_CEMBA_mm_P56_P63_RS2_180117_P1_180117_P2_A2_AD004	0.0061934	0.0295552	0.789438	1843817	MOp	MOp-2	SC	male	L5-ET	1	MOp-3
180118_CEMBA_mm_P56_P63_RS2_180117_P1_180117_P2_A2_AD006	0.00597307	0.0293836	0.779677	2059426	MOp	MOp-2	SC	female	L5-ET	0	MOp-6
180118_CEMBA_mm_P56_P63_RS2_180117_P1_180117_P2_A2_AD007	0.00677125	0.032687	0.774371	2028638	MOp	MOp-1	STR	male	L5-ET	1	MOp-2
180118_CEMBA_mm_P56_P63_RS2_180117_P1_180117_P2_A2_AD010	0.0063741	0.0313182	0.808294	1681336	MOp	MOp-2	Unknown	male	Inh	NA	NA
180118_CEMBA_mm_P56_P63_RS2_180117_P1_180117_P2_A2_AD012	0.00589835	0.0252899	0.758929	1847351	MOp	MOp-2	STR	female	L2/3	NA	NA
180118_CEMBA_mm_P56_P63_RS2_180117_P1_180117_P2_A3_AD001	0.00631774	0.0307269	0.787988	1083812	MOp	MOp-1	SC	male	L5-ET	1	MOp-2
180118_CEMBA_mm_P56_P63_RS2_180117_P1_180117_P2_A3_AD002	0.00628818	0.0314044	0.765392	1284626	MOp	MOp-1	SC	female	L5-ET	5	MOp-0
180118_CEMBA_mm_P56_P63_RS2_180117_P1_180117_P2_A3_AD004	0.00717303	0.0359213	0.776817	1474769	MOp	MOp-2	SC	male	L5-ET	0	MOp-5
180118_CEMBA_mm_P56_P63_RS2_180117_P1_180117_P2_A3_AD006	0.00720517	0.0355597	0.77412	1372009	MOp	MOp-2	SC	female	L5-ET	0	MOp-6
180118_CEMBA_mm_P56_P63_RS2_180117_P1_180117_P2_A3_AD007	0.00518338	0.0228864	0.76022	1537607	MOp	MOp-1	STR	male	L2/3	NA	NA
180118_CEMBA_mm_P56_P63_RS2_180117_P1_180117_P2_A3_AD008	0.00489994	0.0200346	0.774566	1561727	MOp	MOp-1	STR	female	L2/3	NA	NA
180118_CEMBA_mm_P56_P63_RS2_180117_P1_180117_P2_A3_AD010	0.00563459	0.0253574	0.780225	2854135	MOp	MOp-2	Unknown	male	L5-IT	NA	NA
180118_CEMBA_mm_P56_P63_RS2_180117_P1_180117_P2_A3_AD012	0.00575673	0.023507	0.771564	1495052	MOp	MOp-2	STR	female	L2/3	NA	NA
180118_CEMBA_mm_P56_P63_RS2_180117_P1_180117_P2_A4_AD001	0.00702669	0.0349111	0.777682	1252830	MOp	MOp-1	SC	male	L5-ET	0	MOp-6
180118_CEMBA_mm_P56_P63_RS2_180117_P1_180117_P2_A4_AD002	0.00691828	0.0340873	0.77336	1030927	MOp	MOp-1	SC	female	L5-ET	5	MOp-0
180118_CEMBA_mm_P56_P63_RS2_180117_P1_180117_P2_A4_AD004	0.00451983	0.0180508	0.771709	1507409	MOp	MOp-2	SC	male	L2/3	NA	NA
180118_CEMBA_mm_P56_P63_RS2_180117_P1_180117_P2_A4_AD006	0.00656503	0.0311107	0.791488	1390599	MOp	MOp-2	SC	female	L5-ET	1	MOp-3
180118_CEMBA_mm_P56_P63_RS2_180117_P1_180117_P2_A4_AD008	0.00569215	0.0256913	0.769481	1375008	MOp	MOp-1	STR	female	L5-IT	NA	NA
180118_CEMBA_mm_P56_P63_RS2_180117_P1_180117_P2_A4_AD010	0.00525575	0.0216928	0.766766	1343567	MOp	MOp-2	Unknown	male	L2/3	NA	NA
180118_CEMBA_mm_P56_P63_RS2_180117_P1_180117_P2_A5_AD001	0.00702109	0.0343437	0.778821	1358555	MOp	MOp-1	SC	male	L5-ET	4	MOp-1
180118_CEMBA_mm_P56_P63_RS2_180117_P1_180117_P2_A5_AD004	0.00672672	0.0332172	0.791464	1287930	MOp	MOp-2	SC	male	L5-ET	1	MOp-3
180118_CEMBA_mm_P56_P63_RS2_180117_P1_180117_P2_A5_AD006	0.00665495	0.0324659	0.775451	1442723	MOp	MOp-2	SC	female	L5-ET	0	MOp-6
180118_CEMBA_mm_P56_P63_RS2_180117_P1_180117_P2_A5_AD008	0.00553067	0.0264555	0.784561	1448102	MOp	MOp-1	STR	female	L5-IT	NA	NA
180118_CEMBA_mm_P56_P63_RS2_180117_P1_180117_P2_A5_AD010	0.00498041	0.0203694	0.781803	1409007	MOp	MOp-2	Unknown	male	L4	NA	NA
180118_CEMBA_mm_P56_P63_RS2_180117_P1_180117_P2_A5_AD012	0.00515434	0.0216822	0.77588	1319211	MOp	MOp-2	STR	female	L4	NA	NA
180118_CEMBA_mm_P56_P63_RS2_180117_P1_180117_P2_A6_AD001	0.0075552	0.038149	0.766099	1885461	MOp	MOp-1	SC	male	L5-ET	0	MOp-5
180118_CEMBA_mm_P56_P63_RS2_180117_P1_180117_P2_A6_AD004	0.00551858	0.0251813	0.77713	2319276	MOp	MOp-2	SC	male	L6-IT	NA	NA
180118_CEMBA_mm_P56_P63_RS2_180117_P1_180117_P2_A6_AD006	0.00677021	0.034671	0.765057	1758350	MOp	MOp-2	SC	female	L5-ET	0	MOp-6
180118_CEMBA_mm_P56_P63_RS2_180117_P1_180117_P2_A6_AD007	0.00506686	0.0224981	0.757189	2168489	MOp	MOp-1	STR	male	L2/3	NA	NA
180118_CEMBA_mm_P56_P63_RS2_180117_P1_180117_P2_A6_AD008	0.00434966	0.0188215	0.763433	1954304	MOp	MOp-1	STR	female	L2/3	NA	NA
180118_CEMBA_mm_P56_P63_RS2_180117_P1_180117_P2_A6_AD010	0.00554938	0.0241865	0.770017	2053580	MOp	MOp-2	Unknown	male	L2/3	NA	NA
180118_CEMBA_mm_P56_P63_RS2_180117_P1_180117_P2_A6_AD012	0.00485349	0.0211578	0.756056	1857192	MOp	MOp-2	STR	female	L2/3	NA	NA
180118_CEMBA_mm_P56_P63_RS2_180117_P1_180117_P2_A7_AD001	0.00638449	0.0321122	0.774717	1411807	MOp	MOp-1	SC	male	L5-ET	0	MOp-6
180118_CEMBA_mm_P56_P63_RS2_180117_P1_180117_P2_A7_AD004	0.00623341	0.0304977	0.777569	1577883	MOp	MOp-2	SC	male	L5-ET	0	MOp-6
180118_CEMBA_mm_P56_P63_RS2_180117_P1_180117_P2_A7_AD008	0.00535676	0.0249177	0.761849	1473976	MOp	MOp-1	STR	female	L6-IT	NA	NA
180118_CEMBA_mm_P56_P63_RS2_180117_P1_180117_P2_A7_AD010	0.00537362	0.0243505	0.797262	1546424	MOp	MOp-2	Unknown	male	L5-IT	NA	NA
180118_CEMBA_mm_P56_P63_RS2_180117_P1_180117_P2_A8_AD001	0.00735174	0.0362949	0.780148	1433315	MOp	MOp-1	SC	male	L5-ET	4	MOp-1
180118_CEMBA_mm_P56_P63_RS2_180117_P1_180117_P2_A8_AD004	0.00671381	0.0342892	0.780955	1492215	MOp	MOp-2	SC	male	L5-ET	5	MOp-0
180118_CEMBA_mm_P56_P63_RS2_180117_P1_180117_P2_A8_AD007	0.00601314	0.0288207	0.793585	1679009	MOp	MOp-1	STR	male	L5-IT	NA	NA
180118_CEMBA_mm_P56_P63_RS2_180117_P1_180117_P2_A8_AD008	0.00526077	0.0227731	0.784332	1664334	MOp	MOp-1	STR	female	L6-IT	NA	NA
180118_CEMBA_mm_P56_P63_RS2_180117_P1_180117_P2_A8_AD010	0.00515952	0.0213658	0.768089	1580519	MOp	MOp-2	Unknown	male	L2/3	NA	NA
180118_CEMBA_mm_P56_P63_RS2_180117_P1_180117_P2_A8_AD012	0.00664083	0.0326496	0.778742	1576656	MOp	MOp-2	STR	female	L5-ET	5	MOp-4
180118_CEMBA_mm_P56_P63_RS2_180117_P1_180117_P2_A9_AD004	0.00645378	0.0315109	0.779027	2000836	MOp	MOp-2	SC	male	L5-ET	2	MOp-4
180118_CEMBA_mm_P56_P63_RS2_180117_P1_180117_P2_A9_AD007	0.00493632	0.0209074	0.781481	1999982	MOp	MOp-1	STR	male	L4	NA	NA
180118_CEMBA_mm_P56_P63_RS2_180117_P1_180117_P2_A9_AD008	0.00438949	0.0180636	0.771838	2108970	MOp	MOp-1	STR	female	L4	NA	NA
180118_CEMBA_mm_P56_P63_RS2_180117_P1_180117_P2_A9_AD010	0.00523422	0.0215755	0.77252	2053865	MOp	MOp-2	Unknown	male	L5-IT	NA	NA
180118_CEMBA_mm_P56_P63_RS2_180117_P1_180117_P2_A9_AD012	0.00580973	0.0253902	0.772422	1982426	MOp	MOp-2	STR	female	L6-IT	NA	NA
180118_CEMBA_mm_P56_P63_RS2_180117_P1_180117_P2_B10_AD002	0.00612046	0.0292923	0.778188	1768507	MOp	MOp-1	SC	female	L5-ET	1	MOp-2
180118_CEMBA_mm_P56_P63_RS2_180117_P1_180117_P2_B10_AD007	0.00480083	0.019614	0.7648	1983706	MOp	MOp-1	STR	male	L2/3	NA	NA
180118_CEMBA_mm_P56_P63_RS2_180117_P1_180117_P2_B10_AD008	0.00545588	0.0230479	0.754099	1958315	MOp	MOp-1	STR	female	L2/3	NA	NA
180118_CEMBA_mm_P56_P63_RS2_180117_P1_180117_P2_B10_AD012	0.00492824	0.0183746	0.7701	1786330	MOp	MOp-2	STR	female	L4	NA	NA
180118_CEMBA_mm_P56_P63_RS2_180117_P1_180117_P2_B11_AD001	0.00704065	0.0332097	0.777578	1591710	MOp	MOp-1	SC	male	L5-ET	4	MOp-1
180118_CEMBA_mm_P56_P63_RS2_180117_P1_180117_P2_B11_AD002	0.00635184	0.0289645	0.793277	1516577	MOp	MOp-1	SC	female	L5-ET	1	MOp-3
180118_CEMBA_mm_P56_P63_RS2_180117_P1_180117_P2_B11_AD004	0.00651181	0.0312736	0.786192	1591734	MOp	MOp-2	SC	male	L5-ET	1	MOp-2
180118_CEMBA_mm_P56_P63_RS2_180117_P1_180117_P2_B11_AD006	0.00700656	0.0344104	0.781156	1661187	MOp	MOp-2	SC	female	L5-ET	0	MOp-5
180118_CEMBA_mm_P56_P63_RS2_180117_P1_180117_P2_B11_AD007	0.00545771	0.0245321	0.780781	1752025	MOp	MOp-1	STR	male	L6-IT	NA	NA
180118_CEMBA_mm_P56_P63_RS2_180117_P1_180117_P2_B11_AD008	0.00490665	0.020866	0.774825	1729815	MOp	MOp-1	STR	female	L2/3	NA	NA
180118_CEMBA_mm_P56_P63_RS2_180117_P1_180117_P2_B11_AD010	0.00500991	0.019795	0.758429	2012613	MOp	MOp-2	Unknown	male	L2/3	NA	NA
180118_CEMBA_mm_P56_P63_RS2_180117_P1_180117_P2_B11_AD012	0.00565627	0.0235759	0.770466	1551687	MOp	MOp-2	STR	female	L2/3	NA	NA
180118_CEMBA_mm_P56_P63_RS2_180117_P1_180117_P2_B12_AD001	0.00709971	0.0358271	0.783944	2169436	MOp	MOp-1	SC	male	L5-ET	1	MOp-2
180118_CEMBA_mm_P56_P63_RS2_180117_P1_180117_P2_B12_AD002	0.00699902	0.0355492	0.773231	2268201	MOp	MOp-1	SC	female	L5-ET	0	MOp-5
180118_CEMBA_mm_P56_P63_RS2_180117_P1_180117_P2_B12_AD004	0.00693112	0.0339002	0.775571	2587532	MOp	MOp-2	SC	male	L5-ET	5	MOp-0
180118_CEMBA_mm_P56_P63_RS2_180117_P1_180117_P2_B12_AD007	0.00577246	0.0281536	0.779462	2018780	MOp	MOp-1	STR	male	L6-CT	NA	NA
180118_CEMBA_mm_P56_P63_RS2_180117_P1_180117_P2_B12_AD008	0.00580084	0.0264757	0.78206	2539058	MOp	MOp-1	STR	female	L6-IT	NA	NA
180118_CEMBA_mm_P56_P63_RS2_180117_P1_180117_P2_B12_AD010	0.00556012	0.0250986	0.765816	2449275	MOp	MOp-2	Unknown	male	L2/3	NA	NA
180118_CEMBA_mm_P56_P63_RS2_180117_P1_180117_P2_B12_AD012	0.00592772	0.0242422	0.790468	2253787	MOp	MOp-2	STR	female	L6-IT	NA	NA
180118_CEMBA_mm_P56_P63_RS2_180117_P1_180117_P2_B1_AD001	0.00737264	0.035873	0.78581	1308418	MOp	MOp-1	SC	male	L5-ET	4	MOp-1
180118_CEMBA_mm_P56_P63_RS2_180117_P1_180117_P2_B1_AD002	0.00663927	0.0325022	0.771554	1543076	MOp	MOp-1	SC	female	L5-ET	5	MOp-0
180118_CEMBA_mm_P56_P63_RS2_180117_P1_180117_P2_B1_AD006	0.00658711	0.0309969	0.780911	1232950	MOp	MOp-2	SC	female	L5-ET	0	MOp-5
180118_CEMBA_mm_P56_P63_RS2_180117_P1_180117_P2_B1_AD007	0.00497257	0.0204538	0.774773	1451290	MOp	MOp-1	STR	male	L4	NA	NA
180118_CEMBA_mm_P56_P63_RS2_180117_P1_180117_P2_B1_AD008	0.00494996	0.0202255	0.77607	1384037	MOp	MOp-1	STR	female	L4	NA	NA
180118_CEMBA_mm_P56_P63_RS2_180117_P1_180117_P2_B1_AD010	0.0056619	0.0244218	0.763149	1361547	MOp	MOp-2	Unknown	male	L2/3	NA	NA
180118_CEMBA_mm_P56_P63_RS2_180117_P1_180117_P2_B1_AD012	0.00550766	0.0208861	0.768577	1456109	MOp	MOp-2	STR	female	L2/3	NA	NA
180118_CEMBA_mm_P56_P63_RS2_180117_P1_180117_P2_B2_AD001	0.00713638	0.0374493	0.776396	1719550	MOp	MOp-1	SC	male	L5-ET	0	MOp-5
180118_CEMBA_mm_P56_P63_RS2_180117_P1_180117_P2_B2_AD002	0.00706512	0.0353033	0.764786	1802181	MOp	MOp-1	SC	female	L5-ET	5	MOp-0
180118_CEMBA_mm_P56_P63_RS2_180117_P1_180117_P2_B2_AD004	0.00687336	0.0330637	0.773582	1907489	MOp	MOp-2	SC	male	L5-ET	4	MOp-1
180118_CEMBA_mm_P56_P63_RS2_180117_P1_180117_P2_B2_AD006	0.0069669	0.032043	0.776805	1823440	MOp	MOp-2	SC	female	L5-ET	0	MOp-5
180118_CEMBA_mm_P56_P63_RS2_180117_P1_180117_P2_B2_AD008	0.00555891	0.0235188	0.779433	1836291	MOp	MOp-1	STR	female	L6-IT	NA	NA
180118_CEMBA_mm_P56_P63_RS2_180117_P1_180117_P2_B2_AD010	0.00460636	0.0176842	0.768926	1628872	MOp	MOp-2	Unknown	male	L6-CT	NA	NA
180118_CEMBA_mm_P56_P63_RS2_180117_P1_180117_P2_B2_AD012	0.0060582	0.027256	0.791987	1816269	MOp	MOp-2	STR	female	L6-CT	NA	NA
180118_CEMBA_mm_P56_P63_RS2_180117_P1_180117_P2_B3_AD001	0.00717609	0.0365013	0.778248	1554209	MOp	MOp-1	SC	male	L5-ET	0	MOp-6
180118_CEMBA_mm_P56_P63_RS2_180117_P1_180117_P2_B3_AD004	0.00702698	0.0339637	0.768327	1351032	MOp	MOp-2	SC	male	L5-ET	5	MOp-0
180118_CEMBA_mm_P56_P63_RS2_180117_P1_180117_P2_B3_AD007	0.00500013	0.020182	0.760835	1658938	MOp	MOp-1	STR	male	L2/3	NA	NA
180118_CEMBA_mm_P56_P63_RS2_180117_P1_180117_P2_B3_AD008	0.00595322	0.0258585	0.784791	1594094	MOp	MOp-1	STR	female	L6-IT	NA	NA
180118_CEMBA_mm_P56_P63_RS2_180117_P1_180117_P2_B3_AD010	0.00422779	0.0127866	0.739725	2800680	MOp	MOp-2	Unknown	male	L2/3	NA	NA
180118_CEMBA_mm_P56_P63_RS2_180117_P1_180117_P2_B3_AD012	0.00536018	0.0219316	0.77524	1514044	MOp	MOp-2	STR	female	L4	NA	NA
180118_CEMBA_mm_P56_P63_RS2_180117_P1_180117_P2_B4_AD001	0.00613364	0.0287573	0.774089	1687247	MOp	MOp-1	SC	male	L5-ET	1	MOp-2
180118_CEMBA_mm_P56_P63_RS2_180117_P1_180117_P2_B4_AD004	0.00705239	0.032438	0.779267	1684702	MOp	MOp-2	SC	male	L5-ET	1	MOp-2
180118_CEMBA_mm_P56_P63_RS2_180117_P1_180117_P2_B4_AD007	0.00588973	0.026371	0.789836	1939285	MOp	MOp-1	STR	male	L6-IT	NA	NA
180118_CEMBA_mm_P56_P63_RS2_180117_P1_180117_P2_B4_AD008	0.00579345	0.0264299	0.773186	1820540	MOp	MOp-1	STR	female	L5-IT	NA	NA
180118_CEMBA_mm_P56_P63_RS2_180117_P1_180117_P2_B4_AD010	0.00535134	0.0223551	0.766123	1814008	MOp	MOp-2	Unknown	male	L2/3	NA	NA
180118_CEMBA_mm_P56_P63_RS2_180117_P1_180117_P2_B4_AD012	0.00641911	0.0290498	0.786284	1771884	MOp	MOp-2	STR	female	L6-IT	NA	NA
180118_CEMBA_mm_P56_P63_RS2_180117_P1_180117_P2_B5_AD001	0.00765244	0.0377836	0.774079	841903	MOp	MOp-1	SC	male	L5-ET	0	MOp-5
180118_CEMBA_mm_P56_P63_RS2_180117_P1_180117_P2_B5_AD004	0.00741976	0.0364422	0.786816	1063175	MOp	MOp-2	SC	male	L5-ET	4	MOp-1
180118_CEMBA_mm_P56_P63_RS2_180117_P1_180117_P2_B5_AD006	0.00710875	0.0337911	0.77831	999087	MOp	MOp-2	SC	female	L5-ET	0	MOp-6
180118_CEMBA_mm_P56_P63_RS2_180117_P1_180117_P2_B5_AD007	0.00538934	0.0248562	0.77336	983883	MOp	MOp-1	STR	male	L2/3	NA	NA
180118_CEMBA_mm_P56_P63_RS2_180117_P1_180117_P2_B5_AD008	0.00486266	0.0212105	0.771653	982798	MOp	MOp-1	STR	female	L2/3	NA	NA
180118_CEMBA_mm_P56_P63_RS2_180117_P1_180117_P2_B5_AD012	0.0059761	0.0263164	0.779584	969888	MOp	MOp-2	STR	female	L5-IT	NA	NA
180118_CEMBA_mm_P56_P63_RS2_180117_P1_180117_P2_B6_AD001	0.00605308	0.0288456	0.783517	1669796	MOp	MOp-1	SC	male	L5-ET	1	MOp-3
180118_CEMBA_mm_P56_P63_RS2_180117_P1_180117_P2_B6_AD004	0.00762205	0.0371079	0.782354	1838405	MOp	MOp-2	SC	male	L5-ET	4	MOp-1
180118_CEMBA_mm_P56_P63_RS2_180117_P1_180117_P2_B6_AD006	0.00681519	0.0325119	0.78661	1837054	MOp	MOp-2	SC	female	L5-ET	4	MOp-0
180118_CEMBA_mm_P56_P63_RS2_180117_P1_180117_P2_B6_AD008	0.00501601	0.0208813	0.774161	1862912	MOp	MOp-1	STR	female	L5-IT	NA	NA
180118_CEMBA_mm_P56_P63_RS2_180117_P1_180117_P2_B6_AD012	0.00485642	0.0208486	0.767718	3048358	MOp	MOp-2	STR	female	L5-IT	NA	NA
180118_CEMBA_mm_P56_P63_RS2_180117_P1_180117_P2_B7_AD001	0.00602633	0.032194	0.768945	1279850	MOp	MOp-1	SC	male	L5-ET	0	MOp-6
180118_CEMBA_mm_P56_P63_RS2_180117_P1_180117_P2_B7_AD004	0.00483479	0.0178366	0.769472	3318818	MOp	MOp-2	SC	male	L5-ET	1	MOp-2
180118_CEMBA_mm_P56_P63_RS2_180117_P1_180117_P2_B7_AD007	0.00453432	0.0189482	0.769119	1391786	MOp	MOp-1	STR	male	L4	NA	NA
180118_CEMBA_mm_P56_P63_RS2_180117_P1_180117_P2_B7_AD008	0.00559476	0.0262975	0.779497	1345519	MOp	MOp-1	STR	female	L5-IT	NA	NA
180118_CEMBA_mm_P56_P63_RS2_180117_P1_180117_P2_B7_AD010	0.00468307	0.0190889	0.776032	1383357	MOp	MOp-2	Unknown	male	L6-CT	NA	NA
180118_CEMBA_mm_P56_P63_RS2_180117_P1_180117_P2_B7_AD012	0.00500699	0.0213796	0.796117	1322228	MOp	MOp-2	STR	female	L6-CT	NA	NA
180118_CEMBA_mm_P56_P63_RS2_180117_P1_180117_P2_B8_AD001	0.00622384	0.030952	0.78494	2067485	MOp	MOp-1	SC	male	L5-ET	0	MOp-6
180118_CEMBA_mm_P56_P63_RS2_180117_P1_180117_P2_B8_AD006	0.00690689	0.0328259	0.771425	1634941	MOp	MOp-2	SC	female	L5-ET	5	MOp-0
180118_CEMBA_mm_P56_P63_RS2_180117_P1_180117_P2_B8_AD007	0.00505794	0.021362	0.77953	1890637	MOp	MOp-1	STR	male	L6-IT	NA	NA
180118_CEMBA_mm_P56_P63_RS2_180117_P1_180117_P2_B8_AD008	0.00642175	0.0307973	0.775892	1959948	MOp	MOp-1	STR	female	L5-ET	0	MOp-6
180118_CEMBA_mm_P56_P63_RS2_180117_P1_180117_P2_B9_AD001	0.00698886	0.0354963	0.782941	1617883	MOp	MOp-1	SC	male	L5-ET	0	MOp-5
180118_CEMBA_mm_P56_P63_RS2_180117_P1_180117_P2_B9_AD004	0.00667049	0.0312263	0.780494	1566303	MOp	MOp-2	SC	male	L5-ET	1	MOp-2
180118_CEMBA_mm_P56_P63_RS2_180117_P1_180117_P2_B9_AD006	0.00643782	0.0305172	0.778619	1831620	MOp	MOp-2	SC	female	L5-ET	2	MOp-6
180118_CEMBA_mm_P56_P63_RS2_180117_P1_180117_P2_B9_AD007	0.00628588	0.0292366	0.797143	1637974	MOp	MOp-1	STR	male	L6-CT	NA	NA
180118_CEMBA_mm_P56_P63_RS2_180117_P1_180117_P2_B9_AD008	0.00570904	0.0264202	0.761545	1914871	MOp	MOp-1	STR	female	L5-IT	NA	NA
180118_CEMBA_mm_P56_P63_RS2_180117_P1_180117_P2_B9_AD010	0.00530061	0.0236026	0.782058	1723362	MOp	MOp-2	Unknown	male	L2/3	NA	NA
180118_CEMBA_mm_P56_P63_RS2_180117_P1_180117_P2_B9_AD012	0.00485764	0.019507	0.769878	1673034	MOp	MOp-2	STR	female	L5-IT	NA	NA
180118_CEMBA_mm_P56_P63_RS2_180117_P1_180117_P2_C10_AD001	0.00690732	0.0332293	0.78544	2106666	MOp	MOp-1	SC	male	L5-ET	5	MOp-0
180118_CEMBA_mm_P56_P63_RS2_180117_P1_180117_P2_C10_AD002	0.00671234	0.0324865	0.773777	1873249	MOp	MOp-1	SC	female	L5-ET	0	MOp-6
180118_CEMBA_mm_P56_P63_RS2_180117_P1_180117_P2_C10_AD004	0.00672065	0.0327689	0.783825	2098940	MOp	MOp-2	SC	male	L5-ET	1	MOp-2
180118_CEMBA_mm_P56_P63_RS2_180117_P1_180117_P2_C10_AD006	0.00602002	0.0283548	0.792008	1416007	MOp	MOp-2	SC	female	L5-ET	1	MOp-3
180118_CEMBA_mm_P56_P63_RS2_180117_P1_180117_P2_C10_AD007	0.00537674	0.0240874	0.768685	1961929	MOp	MOp-1	STR	male	L2/3	NA	NA
180118_CEMBA_mm_P56_P63_RS2_180117_P1_180117_P2_C10_AD008	0.00699803	0.0339253	0.780889	2081790	MOp	MOp-1	STR	female	L5-ET	4	MOp-0
180118_CEMBA_mm_P56_P63_RS2_180117_P1_180117_P2_C10_AD010	0.00559352	0.0246375	0.777565	1787777	MOp	MOp-2	Unknown	male	L6-IT	NA	NA
180118_CEMBA_mm_P56_P63_RS2_180117_P1_180117_P2_C11_AD001	0.00694126	0.0341751	0.778281	1746733	MOp	MOp-1	SC	male	L5-ET	5	MOp-0
180118_CEMBA_mm_P56_P63_RS2_180117_P1_180117_P2_C11_AD002	0.00716944	0.0356854	0.774838	1502112	MOp	MOp-1	SC	female	L5-ET	4	MOp-1
180118_CEMBA_mm_P56_P63_RS2_180117_P1_180117_P2_C11_AD004	0.00717025	0.0353935	0.780704	1527352	MOp	MOp-2	SC	male	L5-ET	0	MOp-6
180118_CEMBA_mm_P56_P63_RS2_180117_P1_180117_P2_C11_AD006	0.00662606	0.032167	0.78256	1542852	MOp	MOp-2	SC	female	L5-ET	0	MOp-6
180118_CEMBA_mm_P56_P63_RS2_180117_P1_180117_P2_C11_AD007	0.00625451	0.0308243	0.775256	1704437	MOp	MOp-1	STR	male	L5-ET	0	MOp-6
180118_CEMBA_mm_P56_P63_RS2_180117_P1_180117_P2_C11_AD008	0.00505227	0.0205675	0.783641	1633666	MOp	MOp-1	STR	female	L4	NA	NA
180118_CEMBA_mm_P56_P63_RS2_180117_P1_180117_P2_C11_AD010	0.00629031	0.0314333	0.81131	1712765	MOp	MOp-2	Unknown	male	Inh	NA	NA
180118_CEMBA_mm_P56_P63_RS2_180117_P1_180117_P2_C11_AD012	0.00527817	0.0214124	0.767347	1675105	MOp	MOp-2	STR	female	L2/3	NA	NA
180118_CEMBA_mm_P56_P63_RS2_180117_P1_180117_P2_C12_AD002	0.00664921	0.0331222	0.776164	2283848	MOp	MOp-1	SC	female	L5-ET	0	MOp-5
180118_CEMBA_mm_P56_P63_RS2_180117_P1_180117_P2_C12_AD006	0.00764666	0.0343392	0.776386	2017062	MOp	MOp-2	SC	female	L5-ET	4	MOp-1
180118_CEMBA_mm_P56_P63_RS2_180117_P1_180117_P2_C12_AD007	0.00491272	0.0206221	0.777071	2317790	MOp	MOp-1	STR	male	L4	NA	NA
180118_CEMBA_mm_P56_P63_RS2_180117_P1_180117_P2_C12_AD008	0.00468901	0.0189246	0.766846	2181580	MOp	MOp-1	STR	female	L4	NA	NA
180118_CEMBA_mm_P56_P63_RS2_180117_P1_180117_P2_C12_AD012	0.00718636	0.0353327	0.778084	1936337	MOp	MOp-2	STR	female	L5-ET	0	MOp-5
180118_CEMBA_mm_P56_P63_RS2_180117_P1_180117_P2_C1_AD001	0.00643709	0.0301698	0.7853	1814381	MOp	MOp-1	SC	male	L5-ET	3	MOp-6
180118_CEMBA_mm_P56_P63_RS2_180117_P1_180117_P2_C1_AD002	0.00649049	0.0315292	0.776492	1796258	MOp	MOp-1	SC	female	L5-ET	5	MOp-0
180118_CEMBA_mm_P56_P63_RS2_180117_P1_180117_P2_C1_AD004	0.0073492	0.0362861	0.779909	1857791	MOp	MOp-2	SC	male	L5-ET	5	MOp-0
180118_CEMBA_mm_P56_P63_RS2_180117_P1_180117_P2_C1_AD006	0.00685301	0.0314252	0.79071	1794937	MOp	MOp-2	SC	female	L5-ET	1	MOp-3
180118_CEMBA_mm_P56_P63_RS2_180117_P1_180117_P2_C1_AD007	0.00477347	0.0187888	0.767991	1810181	MOp	MOp-1	STR	male	L2/3	NA	NA
180118_CEMBA_mm_P56_P63_RS2_180117_P1_180117_P2_C1_AD008	0.00491192	0.0191097	0.770795	1901390	MOp	MOp-1	STR	female	L2/3	NA	NA
180118_CEMBA_mm_P56_P63_RS2_180117_P1_180117_P2_C1_AD012	0.00579464	0.0246234	0.782319	1706621	MOp	MOp-2	STR	female	L5-IT	NA	NA
180118_CEMBA_mm_P56_P63_RS2_180117_P1_180117_P2_C2_AD001	0.00610597	0.027618	0.791001	1433941	MOp	MOp-1	SC	male	L5-ET	3	MOp-2
180118_CEMBA_mm_P56_P63_RS2_180117_P1_180117_P2_C2_AD002	0.00599114	0.0280644	0.783069	1689782	MOp	MOp-1	SC	female	L5-ET	3	MOp-2
180118_CEMBA_mm_P56_P63_RS2_180117_P1_180117_P2_C2_AD004	0.00648552	0.0304978	0.787136	1643840	MOp	MOp-2	SC	male	L5-ET	1	MOp-3
180118_CEMBA_mm_P56_P63_RS2_180117_P1_180117_P2_C2_AD007	0.00529927	0.0236404	0.768595	1737056	MOp	MOp-1	STR	male	L5-IT	NA	NA
180118_CEMBA_mm_P56_P63_RS2_180117_P1_180117_P2_C2_AD008	0.00628628	0.0286134	0.790393	1481199	MOp	MOp-1	STR	female	L5-IT	NA	NA
180118_CEMBA_mm_P56_P63_RS2_180117_P1_180117_P2_C2_AD010	0.00599658	0.026771	0.777606	1479246	MOp	MOp-2	Unknown	male	L6-IT	NA	NA
180118_CEMBA_mm_P56_P63_RS2_180117_P1_180117_P2_C2_AD012	0.00563959	0.0244999	0.777959	1565075	MOp	MOp-2	STR	female	L6-IT	NA	NA
180118_CEMBA_mm_P56_P63_RS2_180117_P1_180117_P2_C3_AD001	0.00671553	0.0349342	0.771932	1738206	MOp	MOp-1	SC	male	L5-ET	0	MOp-5
180118_CEMBA_mm_P56_P63_RS2_180117_P1_180117_P2_C3_AD002	0.00686423	0.0323678	0.780645	1525010	MOp	MOp-1	SC	female	L5-ET	1	MOp-2
180118_CEMBA_mm_P56_P63_RS2_180117_P1_180117_P2_C3_AD004	0.00685803	0.0333574	0.780949	1485662	MOp	MOp-2	SC	male	L5-ET	0	MOp-6
180118_CEMBA_mm_P56_P63_RS2_180117_P1_180117_P2_C3_AD006	0.00732113	0.0344532	0.781603	1516725	MOp	MOp-2	SC	female	L5-ET	4	MOp-0
180118_CEMBA_mm_P56_P63_RS2_180117_P1_180117_P2_C3_AD007	0.00464589	0.0186739	0.776256	1358469	MOp	MOp-1	STR	male	L6-CT	NA	NA
180118_CEMBA_mm_P56_P63_RS2_180117_P1_180117_P2_C3_AD008	0.0052517	0.022756	0.762049	1613120	MOp	MOp-1	STR	female	L2/3	NA	NA
180118_CEMBA_mm_P56_P63_RS2_180117_P1_180117_P2_C3_AD010	0.00556335	0.0242656	0.758327	1532986	MOp	MOp-2	Unknown	male	L2/3	NA	NA
180118_CEMBA_mm_P56_P63_RS2_180117_P1_180117_P2_C4_AD001	0.0063738	0.0309621	0.777188	1359753	MOp	MOp-1	SC	male	L5-ET	0	MOp-6
180118_CEMBA_mm_P56_P63_RS2_180117_P1_180117_P2_C4_AD002	0.00636318	0.0320959	0.773533	1335191	MOp	MOp-1	SC	female	L5-ET	4	MOp-1
180118_CEMBA_mm_P56_P63_RS2_180117_P1_180117_P2_C4_AD006	0.00522922	0.0204262	0.750824	1335393	MOp	MOp-2	SC	female	L2/3	NA	NA
180118_CEMBA_mm_P56_P63_RS2_180117_P1_180117_P2_C4_AD007	0.00571844	0.0262737	0.781777	1492907	MOp	MOp-1	STR	male	L5-IT	NA	NA
180118_CEMBA_mm_P56_P63_RS2_180117_P1_180117_P2_C4_AD008	0.00523775	0.0229922	0.784884	1415178	MOp	MOp-1	STR	female	L6-IT	NA	NA
180118_CEMBA_mm_P56_P63_RS2_180117_P1_180117_P2_C4_AD010	0.0067201	0.0332467	0.802117	869002	MOp	MOp-2	Unknown	male	L5-IT	NA	NA
180118_CEMBA_mm_P56_P63_RS2_180117_P1_180117_P2_C4_AD012	0.0051879	0.0219064	0.769877	1426569	MOp	MOp-2	STR	female	L5-IT	NA	NA
180118_CEMBA_mm_P56_P63_RS2_180117_P1_180117_P2_C5_AD001	0.00640172	0.0316987	0.787019	1204766	MOp	MOp-1	SC	male	L5-ET	5	MOp-0
180118_CEMBA_mm_P56_P63_RS2_180117_P1_180117_P2_C5_AD004	0.00656208	0.0333136	0.774111	1276873	MOp	MOp-2	SC	male	L5-ET	0	MOp-5
180118_CEMBA_mm_P56_P63_RS2_180117_P1_180117_P2_C5_AD006	0.00687614	0.032703	0.779401	983520	MOp	MOp-2	SC	female	L5-ET	1	MOp-2
180118_CEMBA_mm_P56_P63_RS2_180117_P1_180117_P2_C5_AD007	0.00479845	0.0208226	0.753187	1201886	MOp	MOp-1	STR	male	L2/3	NA	NA
180118_CEMBA_mm_P56_P63_RS2_180117_P1_180117_P2_C5_AD008	0.00485014	0.0205992	0.779141	1205561	MOp	MOp-1	STR	female	L4	NA	NA
180118_CEMBA_mm_P56_P63_RS2_180117_P1_180117_P2_C5_AD010	0.00501419	0.0231876	0.787584	1247673	MOp	MOp-2	Unknown	male	L6-IT	NA	NA
180118_CEMBA_mm_P56_P63_RS2_180117_P1_180117_P2_C5_AD012	0.00374332	0.00956816	0.783066	3505449	MOp	MOp-2	STR	female	L4	NA	NA
180118_CEMBA_mm_P56_P63_RS2_180117_P1_180117_P2_C6_AD001	0.00667421	0.0336982	0.762337	1488734	MOp	MOp-1	SC	male	L5-ET	0	MOp-6
180118_CEMBA_mm_P56_P63_RS2_180117_P1_180117_P2_C6_AD004	0.00691275	0.0345913	0.770576	1600316	MOp	MOp-2	SC	male	L5-ET	0	MOp-5
180118_CEMBA_mm_P56_P63_RS2_180117_P1_180117_P2_C6_AD006	0.00712626	0.0340057	0.779421	1254340	MOp	MOp-2	SC	female	L5-ET	0	MOp-6
180118_CEMBA_mm_P56_P63_RS2_180117_P1_180117_P2_C6_AD008	0.00481578	0.0203959	0.759177	1448270	MOp	MOp-1	STR	female	L2/3	NA	NA
180118_CEMBA_mm_P56_P63_RS2_180117_P1_180117_P2_C6_AD010	0.00516154	0.0217509	0.770951	1505379	MOp	MOp-2	Unknown	male	L5-IT	NA	NA
180118_CEMBA_mm_P56_P63_RS2_180117_P1_180117_P2_C7_AD001	0.00669482	0.0346304	0.773244	1352327	MOp	MOp-1	SC	male	L5-ET	0	MOp-6
180118_CEMBA_mm_P56_P63_RS2_180117_P1_180117_P2_C7_AD004	0.006275	0.0309468	0.770031	1351122	MOp	MOp-2	SC	male	L5-ET	2	MOp-4
180118_CEMBA_mm_P56_P63_RS2_180117_P1_180117_P2_C7_AD008	0.00574108	0.0270556	0.790705	1285313	MOp	MOp-1	STR	female	L5-IT	NA	NA
180118_CEMBA_mm_P56_P63_RS2_180117_P1_180117_P2_C7_AD010	0.00519459	0.0222622	0.782276	1220451	MOp	MOp-2	Unknown	male	L4	NA	NA
180118_CEMBA_mm_P56_P63_RS2_180117_P1_180117_P2_C8_AD001	0.00711675	0.0353475	0.793503	1355965	MOp	MOp-1	SC	male	L5-ET	4	MOp-1
180118_CEMBA_mm_P56_P63_RS2_180117_P1_180117_P2_C8_AD004	0.00674202	0.033013	0.774394	1316791	MOp	MOp-2	SC	male	L5-ET	1	MOp-2
180118_CEMBA_mm_P56_P63_RS2_180117_P1_180117_P2_C8_AD006	0.00684426	0.0322966	0.779533	1022582	MOp	MOp-2	SC	female	L5-ET	0	MOp-6
180118_CEMBA_mm_P56_P63_RS2_180117_P1_180117_P2_C8_AD007	0.00546149	0.0253506	0.770627	1355772	MOp	MOp-1	STR	male	L5-IT	NA	NA
180118_CEMBA_mm_P56_P63_RS2_180117_P1_180117_P2_C8_AD008	0.00469841	0.0195288	0.773027	1355295	MOp	MOp-1	STR	female	L4	NA	NA
180118_CEMBA_mm_P56_P63_RS2_180117_P1_180117_P2_C9_AD001	0.00754133	0.0379297	0.786976	1421517	MOp	MOp-1	SC	male	L5-ET	4	MOp-1
180118_CEMBA_mm_P56_P63_RS2_180117_P1_180117_P2_C9_AD006	0.00679967	0.0337204	0.779485	1442462	MOp	MOp-2	SC	female	L5-ET	0	MOp-6
180118_CEMBA_mm_P56_P63_RS2_180117_P1_180117_P2_C9_AD008	0.00509138	0.0232765	0.791488	1567147	MOp	MOp-1	STR	female	L5-IT	NA	NA
180118_CEMBA_mm_P56_P63_RS2_180117_P1_180117_P2_C9_AD010	0.00656354	0.0312693	0.79261	1526976	MOp	MOp-2	Unknown	male	L5-IT	NA	NA
180118_CEMBA_mm_P56_P63_RS2_180117_P1_180117_P2_C9_AD012	0.00529753	0.0218611	0.777345	1435779	MOp	MOp-2	STR	female	L2/3	NA	NA
180118_CEMBA_mm_P56_P63_RS2_180117_P1_180117_P2_D10_AD001	0.00663844	0.0320743	0.770991	1661101	MOp	MOp-1	SC	male	L5-ET	0	MOp-5
180118_CEMBA_mm_P56_P63_RS2_180117_P1_180117_P2_D10_AD002	0.00691362	0.0339783	0.777153	1657781	MOp	MOp-1	SC	female	L5-ET	0	MOp-5
180118_CEMBA_mm_P56_P63_RS2_180117_P1_180117_P2_D10_AD004	0.00649209	0.0302396	0.768247	1702293	MOp	MOp-2	SC	male	L5-ET	5	MOp-0
180118_CEMBA_mm_P56_P63_RS2_180117_P1_180117_P2_D10_AD006	0.00716966	0.034549	0.792431	1410128	MOp	MOp-2	SC	female	L5-ET	4	MOp-1
180118_CEMBA_mm_P56_P63_RS2_180117_P1_180117_P2_D10_AD007	0.00477351	0.0210771	0.777898	1708855	MOp	MOp-1	STR	male	L4	NA	NA
180118_CEMBA_mm_P56_P63_RS2_180117_P1_180117_P2_D10_AD008	0.00520569	0.0213806	0.779656	1745986	MOp	MOp-1	STR	female	L4	NA	NA
180118_CEMBA_mm_P56_P63_RS2_180117_P1_180117_P2_D10_AD010	0.00548306	0.0236531	0.774204	1722040	MOp	MOp-2	Unknown	male	L2/3	NA	NA
180118_CEMBA_mm_P56_P63_RS2_180117_P1_180117_P2_D10_AD012	0.00453126	0.0141773	0.808291	3499289	MOp	MOp-2	STR	female	L6-IT	NA	NA
180118_CEMBA_mm_P56_P63_RS2_180117_P1_180117_P2_D11_AD001	0.00655214	0.0303844	0.784029	1556486	MOp	MOp-1	SC	male	L5-ET	1	MOp-2
180118_CEMBA_mm_P56_P63_RS2_180117_P1_180117_P2_D11_AD002	0.00683973	0.0329139	0.775007	1479714	MOp	MOp-1	SC	female	L5-ET	0	MOp-5
180118_CEMBA_mm_P56_P63_RS2_180117_P1_180117_P2_D11_AD006	0.00699167	0.0328018	0.786853	1434331	MOp	MOp-2	SC	female	L5-ET	1	MOp-3
180118_CEMBA_mm_P56_P63_RS2_180117_P1_180117_P2_D11_AD007	0.00712755	0.0351914	0.776371	1571777	MOp	MOp-1	STR	male	L5-ET	0	MOp-6
180118_CEMBA_mm_P56_P63_RS2_180117_P1_180117_P2_D11_AD008	0.00511734	0.0220655	0.757084	1575102	MOp	MOp-1	STR	female	L2/3	NA	NA
180118_CEMBA_mm_P56_P63_RS2_180117_P1_180117_P2_D11_AD010	0.00509031	0.0207667	0.774439	1628577	MOp	MOp-2	Unknown	male	L4	NA	NA
180118_CEMBA_mm_P56_P63_RS2_180117_P1_180117_P2_D11_AD012	0.00632571	0.0285653	0.789861	1385295	MOp	MOp-2	STR	female	L5-IT	NA	NA
180118_CEMBA_mm_P56_P63_RS2_180117_P1_180117_P2_D12_AD001	0.00634646	0.0316172	0.779779	1975995	MOp	MOp-1	SC	male	L5-ET	0	MOp-6
180118_CEMBA_mm_P56_P63_RS2_180117_P1_180117_P2_D12_AD002	0.0071934	0.0338626	0.779872	1913845	MOp	MOp-1	SC	female	L5-ET	5	MOp-0
180118_CEMBA_mm_P56_P63_RS2_180117_P1_180117_P2_D12_AD004	0.00720003	0.034945	0.789461	1585238	MOp	MOp-2	SC	male	L5-ET	1	MOp-2
180118_CEMBA_mm_P56_P63_RS2_180117_P1_180117_P2_D12_AD006	0.00657073	0.0302351	0.785786	1755470	MOp	MOp-2	SC	female	L5-ET	1	MOp-3
180118_CEMBA_mm_P56_P63_RS2_180117_P1_180117_P2_D12_AD008	0.00536612	0.023703	0.768129	1849188	MOp	MOp-1	STR	female	L2/3	NA	NA
180118_CEMBA_mm_P56_P63_RS2_180117_P1_180117_P2_D12_AD012	0.0061713	0.0260807	0.795093	1563236	MOp	MOp-2	STR	female	L6-IT	NA	NA
180118_CEMBA_mm_P56_P63_RS2_180117_P1_180117_P2_D1_AD001	0.006561	0.033037	0.778514	1690644	MOp	MOp-1	SC	male	L5-ET	0	MOp-6
180118_CEMBA_mm_P56_P63_RS2_180117_P1_180117_P2_D1_AD002	0.00725718	0.0379562	0.774702	1740008	MOp	MOp-1	SC	female	L5-ET	0	MOp-5
180118_CEMBA_mm_P56_P63_RS2_180117_P1_180117_P2_D1_AD004	0.00687774	0.0339288	0.772385	1727186	MOp	MOp-2	SC	male	L5-ET	4	MOp-1
180118_CEMBA_mm_P56_P63_RS2_180117_P1_180117_P2_D1_AD008	0.00582295	0.0259397	0.783024	3486553	MOp	MOp-1	STR	female	L5-IT	NA	NA
180118_CEMBA_mm_P56_P63_RS2_180117_P1_180117_P2_D1_AD010	0.00496426	0.0203365	0.769236	1442285	MOp	MOp-2	Unknown	male	L4	NA	NA
180118_CEMBA_mm_P56_P63_RS2_180117_P1_180117_P2_D1_AD012	0.00591578	0.024164	0.758972	1586778	MOp	MOp-2	STR	female	L2/3	NA	NA
180118_CEMBA_mm_P56_P63_RS2_180117_P1_180117_P2_D2_AD001	0.00503217	0.0219464	0.777634	1435869	MOp	MOp-1	SC	male	L2/3	NA	NA
180118_CEMBA_mm_P56_P63_RS2_180117_P1_180117_P2_D2_AD002	0.00563817	0.0258236	0.800667	1371118	MOp	MOp-1	SC	female	L5-ET	6	MOp-4
180118_CEMBA_mm_P56_P63_RS2_180117_P1_180117_P2_D2_AD004	0.00707271	0.034893	0.772403	1412048	MOp	MOp-2	SC	male	L5-ET	0	MOp-5
180118_CEMBA_mm_P56_P63_RS2_180117_P1_180117_P2_D2_AD006	0.00669538	0.0327605	0.785081	851080	MOp	MOp-2	SC	female	L5-ET	4	MOp-1
180118_CEMBA_mm_P56_P63_RS2_180117_P1_180117_P2_D2_AD007	0.00550666	0.0242876	0.769069	1530090	MOp	MOp-1	STR	male	L2/3	NA	NA
180118_CEMBA_mm_P56_P63_RS2_180117_P1_180117_P2_D2_AD008	0.00516847	0.0231235	0.768008	1517154	MOp	MOp-1	STR	female	L2/3	NA	NA
180118_CEMBA_mm_P56_P63_RS2_180117_P1_180117_P2_D2_AD010	0.00593479	0.0260434	0.809295	1423840	MOp	MOp-2	Unknown	male	L6-CT	NA	NA
180118_CEMBA_mm_P56_P63_RS2_180117_P1_180117_P2_D2_AD012	0.00546312	0.0220705	0.777335	1481481	MOp	MOp-2	STR	female	L2/3	NA	NA
180118_CEMBA_mm_P56_P63_RS2_180117_P1_180117_P2_D3_AD001	0.00669155	0.0328336	0.780367	1157434	MOp	MOp-1	SC	male	L5-ET	1	MOp-2
180118_CEMBA_mm_P56_P63_RS2_180117_P1_180117_P2_D3_AD004	0.00650461	0.0311904	0.786353	1359882	MOp	MOp-2	SC	male	L5-ET	1	MOp-3
180118_CEMBA_mm_P56_P63_RS2_180117_P1_180117_P2_D3_AD006	0.00683829	0.0328063	0.777625	854514	MOp	MOp-2	SC	female	L5-ET	1	MOp-2
180118_CEMBA_mm_P56_P63_RS2_180117_P1_180117_P2_D3_AD008	0.00530999	0.0237498	0.789459	1279181	MOp	MOp-1	STR	female	L6-IT	NA	NA
180118_CEMBA_mm_P56_P63_RS2_180117_P1_180117_P2_D3_AD010	0.00489113	0.0196229	0.7576	1239433	MOp	MOp-2	Unknown	male	L2/3	NA	NA
180118_CEMBA_mm_P56_P63_RS2_180117_P1_180117_P2_D3_AD012	0.00538173	0.0214576	0.76758	1293512	MOp	MOp-2	STR	female	L2/3	NA	NA
180118_CEMBA_mm_P56_P63_RS2_180117_P1_180117_P2_D4_AD001	0.00630178	0.0302379	0.783511	1453479	MOp	MOp-1	SC	male	L5-ET	3	MOp-0
180118_CEMBA_mm_P56_P63_RS2_180117_P1_180117_P2_D4_AD004	0.00674954	0.0343015	0.776264	1471075	MOp	MOp-2	SC	male	L5-ET	0	MOp-6
180118_CEMBA_mm_P56_P63_RS2_180117_P1_180117_P2_D4_AD007	0.00556541	0.0265838	0.772451	1496222	MOp	MOp-1	STR	male	L5-IT	NA	NA
180118_CEMBA_mm_P56_P63_RS2_180117_P1_180117_P2_D4_AD008	0.00531584	0.0234639	0.761221	1261453	MOp	MOp-1	STR	female	L2/3	NA	NA
180118_CEMBA_mm_P56_P63_RS2_180117_P1_180117_P2_D4_AD012	0.00654171	0.0313872	0.787602	1293302	MOp	MOp-2	STR	female	L5-IT	NA	NA
180118_CEMBA_mm_P56_P63_RS2_180117_P1_180117_P2_D5_AD001	0.00587515	0.0296057	0.792595	1406138	MOp	MOp-1	SC	male	L5-ET	6	MOp-4
180118_CEMBA_mm_P56_P63_RS2_180117_P1_180117_P2_D5_AD004	0.00688092	0.034073	0.781397	1248632	MOp	MOp-2	SC	male	L5-ET	1	MOp-2
180118_CEMBA_mm_P56_P63_RS2_180117_P1_180117_P2_D5_AD007	0.00498054	0.0211324	0.773015	1360758	MOp	MOp-1	STR	male	L4	NA	NA
180118_CEMBA_mm_P56_P63_RS2_180117_P1_180117_P2_D5_AD008	0.00415929	0.0142853	0.757624	2557096	MOp	MOp-1	STR	female	L6-IT	NA	NA
180118_CEMBA_mm_P56_P63_RS2_180117_P1_180117_P2_D5_AD010	0.00494052	0.0217584	0.761359	1244107	MOp	MOp-2	Unknown	male	L2/3	NA	NA
180118_CEMBA_mm_P56_P63_RS2_180117_P1_180117_P2_D6_AD004	0.00577695	0.0265043	0.776374	1888036	MOp	MOp-2	SC	male	L6-IT	NA	NA
180118_CEMBA_mm_P56_P63_RS2_180117_P1_180117_P2_D6_AD006	0.00722902	0.0345767	0.773801	1512704	MOp	MOp-2	SC	female	L5-ET	0	MOp-5
180118_CEMBA_mm_P56_P63_RS2_180117_P1_180117_P2_D6_AD007	0.00542919	0.0237801	0.767295	1962016	MOp	MOp-1	STR	male	L2/3	NA	NA
180118_CEMBA_mm_P56_P63_RS2_180117_P1_180117_P2_D6_AD012	0.00526844	0.0235861	0.79174	1667250	MOp	MOp-2	STR	female	L6-IT	NA	NA
180118_CEMBA_mm_P56_P63_RS2_180117_P1_180117_P2_D7_AD002	0.00690499	0.0343706	0.774269	1412968	MOp	MOp-1	SC	female	L5-ET	1	MOp-2
180118_CEMBA_mm_P56_P63_RS2_180117_P1_180117_P2_D7_AD004	0.00500393	0.0200635	0.765879	1451404	MOp	MOp-2	SC	male	L2/3	NA	NA
180118_CEMBA_mm_P56_P63_RS2_180117_P1_180117_P2_D7_AD006	0.00737058	0.0340332	0.784693	1370359	MOp	MOp-2	SC	female	L5-ET	4	MOp-1
180118_CEMBA_mm_P56_P63_RS2_180117_P1_180117_P2_D7_AD007	0.0056775	0.0263748	0.788386	1437628	MOp	MOp-1	STR	male	L6-IT	NA	NA
180118_CEMBA_mm_P56_P63_RS2_180117_P1_180117_P2_D7_AD008	0.00590516	0.0284666	0.779323	1458086	MOp	MOp-1	STR	female	L5-IT	NA	NA
180118_CEMBA_mm_P56_P63_RS2_180117_P1_180117_P2_D7_AD012	0.0064928	0.0298099	0.784384	1449716	MOp	MOp-2	STR	female	L5-ET	0	MOp-6
180118_CEMBA_mm_P56_P63_RS2_180117_P1_180117_P2_D8_AD001	0.00476991	0.0204686	0.785056	2114346	MOp	MOp-1	SC	male	L6-IT	NA	NA
180118_CEMBA_mm_P56_P63_RS2_180117_P1_180117_P2_D8_AD002	0.00620938	0.0297847	0.774982	1704422	MOp	MOp-1	SC	female	L5-ET	0	MOp-6
180118_CEMBA_mm_P56_P63_RS2_180117_P1_180117_P2_D8_AD004	0.0070995	0.0351596	0.786147	1781682	MOp	MOp-2	SC	male	L5-ET	4	MOp-1
180118_CEMBA_mm_P56_P63_RS2_180117_P1_180117_P2_D8_AD006	0.00657532	0.0309637	0.771654	1533984	MOp	MOp-2	SC	female	L5-ET	0	MOp-6
180118_CEMBA_mm_P56_P63_RS2_180117_P1_180117_P2_D8_AD007	0.00470802	0.0192527	0.774386	1865315	MOp	MOp-1	STR	male	L4	NA	NA
180118_CEMBA_mm_P56_P63_RS2_180117_P1_180117_P2_D8_AD008	0.0053141	0.0242898	0.776768	1810753	MOp	MOp-1	STR	female	L2/3	NA	NA
180118_CEMBA_mm_P56_P63_RS2_180117_P1_180117_P2_D8_AD010	0.00520913	0.0220338	0.763848	1859545	MOp	MOp-2	Unknown	male	L2/3	NA	NA
180118_CEMBA_mm_P56_P63_RS2_180117_P1_180117_P2_D8_AD012	0.00451301	0.0143855	0.754174	3619741	MOp	MOp-2	STR	female	L6-IT	NA	NA
180118_CEMBA_mm_P56_P63_RS2_180117_P1_180117_P2_D9_AD001	0.00677728	0.034841	0.784252	2050096	MOp	MOp-1	SC	male	L5-ET	0	MOp-5
180118_CEMBA_mm_P56_P63_RS2_180117_P1_180117_P2_D9_AD004	0.00709057	0.0346179	0.794534	1919760	MOp	MOp-2	SC	male	L5-ET	1	MOp-3
180118_CEMBA_mm_P56_P63_RS2_180117_P1_180117_P2_D9_AD007	0.0047202	0.0190489	0.76988	1802856	MOp	MOp-1	STR	male	L4	NA	NA
180118_CEMBA_mm_P56_P63_RS2_180117_P1_180117_P2_D9_AD008	0.0045528	0.0190107	0.776206	1770143	MOp	MOp-1	STR	female	L4	NA	NA
180118_CEMBA_mm_P56_P63_RS2_180117_P1_180117_P2_D9_AD010	0.00626667	0.0300903	0.796681	1769167	MOp	MOp-2	Unknown	male	L5-IT	NA	NA
180118_CEMBA_mm_P56_P63_RS2_180117_P1_180117_P2_D9_AD012	0.00753104	0.0242801	0.787555	1678612	MOp	MOp-2	STR	female	L4	NA	NA
180118_CEMBA_mm_P56_P63_RS2_180117_P1_180117_P2_E10_AD004	0.00648127	0.031586	0.780822	1402184	MOp	MOp-2	SC	male	L5-ET	5	MOp-0
180118_CEMBA_mm_P56_P63_RS2_180117_P1_180117_P2_E10_AD006	0.00670507	0.0324065	0.800318	1289740	MOp	MOp-2	SC	female	L5-ET	4	MOp-1
180118_CEMBA_mm_P56_P63_RS2_180117_P1_180117_P2_E10_AD007	0.00555312	0.0257544	0.772	1615170	MOp	MOp-1	STR	male	L2/3	NA	NA
180118_CEMBA_mm_P56_P63_RS2_180117_P1_180117_P2_E10_AD008	0.00517417	0.0200538	0.758101	1694195	MOp	MOp-1	STR	female	L2/3	NA	NA
180118_CEMBA_mm_P56_P63_RS2_180117_P1_180117_P2_E10_AD010	0.00550975	0.0244088	0.771652	1659597	MOp	MOp-2	Unknown	male	L2/3	NA	NA
180118_CEMBA_mm_P56_P63_RS2_180117_P1_180117_P2_E10_AD012	0.0054174	0.0218492	0.768528	1650875	MOp	MOp-2	STR	female	L2/3	NA	NA
180118_CEMBA_mm_P56_P63_RS2_180117_P1_180117_P2_E11_AD001	0.00637837	0.0306825	0.773653	1822591	MOp	MOp-1	SC	male	L5-ET	0	MOp-6
180118_CEMBA_mm_P56_P63_RS2_180117_P1_180117_P2_E11_AD002	0.00766614	0.0374693	0.783005	1758235	MOp	MOp-1	SC	female	L5-ET	4	MOp-1
180118_CEMBA_mm_P56_P63_RS2_180117_P1_180117_P2_E11_AD004	0.00734518	0.0343651	0.776137	1693208	MOp	MOp-2	SC	male	L5-ET	5	MOp-0
180118_CEMBA_mm_P56_P63_RS2_180117_P1_180117_P2_E11_AD006	0.00675028	0.0323173	0.780207	1353660	MOp	MOp-2	SC	female	L5-ET	5	MOp-0
180118_CEMBA_mm_P56_P63_RS2_180117_P1_180117_P2_E11_AD007	0.00520746	0.0229566	0.78022	1952881	MOp	MOp-1	STR	male	L4	NA	NA
180118_CEMBA_mm_P56_P63_RS2_180117_P1_180117_P2_E11_AD008	0.00514945	0.0223406	0.762455	1883585	MOp	MOp-1	STR	female	L5-IT	NA	NA
180118_CEMBA_mm_P56_P63_RS2_180117_P1_180117_P2_E11_AD010	0.00461406	0.0195285	0.773577	1914486	MOp	MOp-2	Unknown	male	L2/3	NA	NA
180118_CEMBA_mm_P56_P63_RS2_180117_P1_180117_P2_E11_AD012	0.00549645	0.0236028	0.776382	1718150	MOp	MOp-2	STR	female	L2/3	NA	NA
180118_CEMBA_mm_P56_P63_RS2_180117_P1_180117_P2_E12_AD001	0.00607767	0.0300724	0.787153	2510755	MOp	MOp-1	SC	male	L5-ET	1	MOp-3
180118_CEMBA_mm_P56_P63_RS2_180117_P1_180117_P2_E12_AD002	0.00663093	0.0329463	0.774173	2419213	MOp	MOp-1	SC	female	L5-ET	0	MOp-5
180118_CEMBA_mm_P56_P63_RS2_180117_P1_180117_P2_E12_AD004	0.0065313	0.0316845	0.785743	2615634	MOp	MOp-2	SC	male	L5-ET	1	MOp-3
180118_CEMBA_mm_P56_P63_RS2_180117_P1_180117_P2_E12_AD007	0.00440835	0.0175617	0.766752	2426503	MOp	MOp-1	STR	male	L4	NA	NA
180118_CEMBA_mm_P56_P63_RS2_180117_P1_180117_P2_E12_AD008	0.00505899	0.0208225	0.758373	2134167	MOp	MOp-1	STR	female	L2/3	NA	NA
180118_CEMBA_mm_P56_P63_RS2_180117_P1_180117_P2_E12_AD010	0.00518839	0.0236635	0.771531	2242453	MOp	MOp-2	Unknown	male	L4	NA	NA
180118_CEMBA_mm_P56_P63_RS2_180117_P1_180117_P2_E12_AD012	0.00559637	0.024094	0.766438	2170032	MOp	MOp-2	STR	female	L2/3	NA	NA
180118_CEMBA_mm_P56_P63_RS2_180117_P1_180117_P2_E1_AD001	0.00679012	0.0341875	0.783013	1708247	MOp	MOp-1	SC	male	L5-ET	0	MOp-6
180118_CEMBA_mm_P56_P63_RS2_180117_P1_180117_P2_E1_AD002	0.00675925	0.032043	0.774876	1683626	MOp	MOp-1	SC	female	L5-ET	4	MOp-0
180118_CEMBA_mm_P56_P63_RS2_180117_P1_180117_P2_E1_AD006	0.00627833	0.0298222	0.780753	1444584	MOp	MOp-2	SC	female	L5-ET	1	MOp-3
180118_CEMBA_mm_P56_P63_RS2_180117_P1_180117_P2_E1_AD007	0.00457931	0.0199295	0.777862	1589612	MOp	MOp-1	STR	male	L6-CT	NA	NA
180118_CEMBA_mm_P56_P63_RS2_180117_P1_180117_P2_E1_AD008	0.00634985	0.0300155	0.784239	1703426	MOp	MOp-1	STR	female	L5-IT	NA	NA
180118_CEMBA_mm_P56_P63_RS2_180117_P1_180117_P2_E1_AD012	0.00604821	0.0260829	0.772369	1497125	MOp	MOp-2	STR	female	L2/3	NA	NA
180118_CEMBA_mm_P56_P63_RS2_180117_P1_180117_P2_E2_AD001	0.00757202	0.037751	0.829231	1580807	MOp	MOp-1	SC	male	L6-CT	NA	NA
180118_CEMBA_mm_P56_P63_RS2_180117_P1_180117_P2_E2_AD002	0.00627636	0.0308542	0.774967	1167933	MOp	MOp-1	SC	female	L5-ET	0	MOp-6
180118_CEMBA_mm_P56_P63_RS2_180117_P1_180117_P2_E2_AD004	0.00708875	0.0346674	0.771199	1588296	MOp	MOp-2	SC	male	L5-ET	4	MOp-1
180118_CEMBA_mm_P56_P63_RS2_180117_P1_180117_P2_E2_AD006	0.00663882	0.033743	0.781684	1284447	MOp	MOp-2	SC	female	L5-ET	5	MOp-0
180118_CEMBA_mm_P56_P63_RS2_180117_P1_180117_P2_E2_AD007	0.00567074	0.0262173	0.801162	1681815	MOp	MOp-1	STR	male	L6-CT	NA	NA
180118_CEMBA_mm_P56_P63_RS2_180117_P1_180117_P2_E2_AD008	0.0055071	0.0232964	0.76163	1620325	MOp	MOp-1	STR	female	L2/3	NA	NA
180118_CEMBA_mm_P56_P63_RS2_180117_P1_180117_P2_E2_AD012	0.00573401	0.0252908	0.777782	1618751	MOp	MOp-2	STR	female	L5-IT	NA	NA
180118_CEMBA_mm_P56_P63_RS2_180117_P1_180117_P2_E3_AD001	0.00687405	0.0332997	0.781668	1590367	MOp	MOp-1	SC	male	L5-ET	4	MOp-1
180118_CEMBA_mm_P56_P63_RS2_180117_P1_180117_P2_E3_AD002	0.00562885	0.0268623	0.788096	1606825	MOp	MOp-1	SC	female	L5-ET	1	MOp-3
180118_CEMBA_mm_P56_P63_RS2_180117_P1_180117_P2_E3_AD004	0.00654187	0.0303699	0.786713	1697131	MOp	MOp-2	SC	male	L5-ET	1	MOp-3
180118_CEMBA_mm_P56_P63_RS2_180117_P1_180117_P2_E3_AD006	0.00667996	0.0334796	0.784401	1287056	MOp	MOp-2	SC	female	L5-ET	2	MOp-4
180118_CEMBA_mm_P56_P63_RS2_180117_P1_180117_P2_E3_AD007	0.00522098	0.0225438	0.753024	1609544	MOp	MOp-1	STR	male	L2/3	NA	NA
180118_CEMBA_mm_P56_P63_RS2_180117_P1_180117_P2_E3_AD008	0.00466716	0.0189512	0.769538	1519160	MOp	MOp-1	STR	female	L2/3	NA	NA
180118_CEMBA_mm_P56_P63_RS2_180117_P1_180117_P2_E3_AD010	0.00536547	0.0232182	0.778213	1604725	MOp	MOp-2	Unknown	male	L4	NA	NA
180118_CEMBA_mm_P56_P63_RS2_180117_P1_180117_P2_E4_AD001	0.00625694	0.0301909	0.783019	1736478	MOp	MOp-1	SC	male	L5-ET	1	MOp-2
180118_CEMBA_mm_P56_P63_RS2_180117_P1_180117_P2_E4_AD004	0.00738191	0.0356745	0.77795	1752107	MOp	MOp-2	SC	male	L5-ET	4	MOp-1
180118_CEMBA_mm_P56_P63_RS2_180117_P1_180117_P2_E4_AD006	0.00660942	0.0319576	0.776587	1402930	MOp	MOp-2	SC	female	L5-ET	0	MOp-6
180118_CEMBA_mm_P56_P63_RS2_180117_P1_180117_P2_E4_AD008	0.00469305	0.0192023	0.747913	1710621	MOp	MOp-1	STR	female	L2/3	NA	NA
180118_CEMBA_mm_P56_P63_RS2_180117_P1_180117_P2_E4_AD010	0.00490422	0.0211337	0.788512	1848310	MOp	MOp-2	Unknown	male	L6-CT	NA	NA
180118_CEMBA_mm_P56_P63_RS2_180117_P1_180117_P2_E4_AD012	0.00501363	0.0205131	0.785462	1645584	MOp	MOp-2	STR	female	L4	NA	NA
180118_CEMBA_mm_P56_P63_RS2_180117_P1_180117_P2_E5_AD001	0.00643064	0.0322593	0.783697	1639220	MOp	MOp-1	SC	male	L5-ET	1	MOp-3
180118_CEMBA_mm_P56_P63_RS2_180117_P1_180117_P2_E5_AD004	0.00517968	0.0217438	0.761108	1523626	MOp	MOp-2	SC	male	L2/3	NA	NA
180118_CEMBA_mm_P56_P63_RS2_180117_P1_180117_P2_E5_AD006	0.00702816	0.0345015	0.791949	1593059	MOp	MOp-2	SC	female	L5-ET	4	MOp-1
180118_CEMBA_mm_P56_P63_RS2_180117_P1_180117_P2_E5_AD007	0.00522998	0.024444	0.782889	1756184	MOp	MOp-1	STR	male	L2/3	NA	NA
180118_CEMBA_mm_P56_P63_RS2_180117_P1_180117_P2_E5_AD008	0.00499965	0.0217292	0.760231	1443913	MOp	MOp-1	STR	female	L2/3	NA	NA
180118_CEMBA_mm_P56_P63_RS2_180117_P1_180117_P2_E5_AD012	0.00504303	0.0212129	0.759333	1459985	MOp	MOp-2	STR	female	L2/3	NA	NA
180118_CEMBA_mm_P56_P63_RS2_180117_P1_180117_P2_E6_AD001	0.00715089	0.0349476	0.782946	1043996	MOp	MOp-1	SC	male	L5-ET	4	MOp-1
180118_CEMBA_mm_P56_P63_RS2_180117_P1_180117_P2_E6_AD006	0.00633882	0.0308071	0.788156	1005610	MOp	MOp-2	SC	female	L5-ET	4	MOp-0
180118_CEMBA_mm_P56_P63_RS2_180117_P1_180117_P2_E6_AD007	0.00526049	0.0227615	0.766997	1102225	MOp	MOp-1	STR	male	L2/3	NA	NA
180118_CEMBA_mm_P56_P63_RS2_180117_P1_180117_P2_E6_AD010	0.00532431	0.0232213	0.767177	2178455	MOp	MOp-2	Unknown	male	L2/3	NA	NA
180118_CEMBA_mm_P56_P63_RS2_180117_P1_180117_P2_E6_AD012	0.00609914	0.0287563	0.79406	1001396	MOp	MOp-2	STR	female	L5-IT	NA	NA
180118_CEMBA_mm_P56_P63_RS2_180117_P1_180117_P2_E7_AD002	0.00636594	0.031323	0.77665	1454542	MOp	MOp-1	SC	female	L5-ET	1	MOp-3
180118_CEMBA_mm_P56_P63_RS2_180117_P1_180117_P2_E7_AD004	0.00629959	0.0311833	0.782979	1492378	MOp	MOp-2	SC	male	L5-ET	1	MOp-3
180118_CEMBA_mm_P56_P63_RS2_180117_P1_180117_P2_E7_AD006	0.00667301	0.0332638	0.780528	1258303	MOp	MOp-2	SC	female	L5-ET	4	MOp-0
180118_CEMBA_mm_P56_P63_RS2_180117_P1_180117_P2_E7_AD007	0.00579134	0.0273936	0.771351	1472048	MOp	MOp-1	STR	male	L6-IT	NA	NA
180118_CEMBA_mm_P56_P63_RS2_180117_P1_180117_P2_E7_AD008	0.00505081	0.021874	0.767777	1420860	MOp	MOp-1	STR	female	L2/3	NA	NA
180118_CEMBA_mm_P56_P63_RS2_180117_P1_180117_P2_E7_AD010	0.00449572	0.0168082	0.77335	2781201	MOp	MOp-2	Unknown	male	L6b	NA	NA
180118_CEMBA_mm_P56_P63_RS2_180117_P1_180117_P2_E7_AD012	0.00542478	0.0228161	0.768755	1366060	MOp	MOp-2	STR	female	L2/3	NA	NA
180118_CEMBA_mm_P56_P63_RS2_180117_P1_180117_P2_E8_AD002	0.00650891	0.0312754	0.782273	1395240	MOp	MOp-1	SC	female	L5-ET	0	MOp-6
180118_CEMBA_mm_P56_P63_RS2_180117_P1_180117_P2_E8_AD004	0.00673749	0.0337556	0.785226	1380639	MOp	MOp-2	SC	male	L5-ET	0	MOp-6
180118_CEMBA_mm_P56_P63_RS2_180117_P1_180117_P2_E8_AD006	0.00628609	0.0293259	0.787676	1069642	MOp	MOp-2	SC	female	L5-ET	7	MOp-3
180118_CEMBA_mm_P56_P63_RS2_180117_P1_180117_P2_E8_AD007	0.00504359	0.0219868	0.777772	1520517	MOp	MOp-1	STR	male	L4	NA	NA
180118_CEMBA_mm_P56_P63_RS2_180117_P1_180117_P2_E8_AD008	0.00626862	0.0292797	0.788077	1469068	MOp	MOp-1	STR	female	L6-IT	NA	NA
180118_CEMBA_mm_P56_P63_RS2_180117_P1_180117_P2_E8_AD010	0.00529822	0.0225557	0.758444	1447217	MOp	MOp-2	Unknown	male	L2/3	NA	NA
180118_CEMBA_mm_P56_P63_RS2_180117_P1_180117_P2_E8_AD012	0.0050464	0.0214081	0.772339	1297367	MOp	MOp-2	STR	female	L4	NA	NA
180118_CEMBA_mm_P56_P63_RS2_180117_P1_180117_P2_E9_AD001	0.00722529	0.0347975	0.775455	1798570	MOp	MOp-1	SC	male	L5-ET	4	MOp-1
180118_CEMBA_mm_P56_P63_RS2_180117_P1_180117_P2_E9_AD002	0.00670023	0.0328048	0.77666	1583949	MOp	MOp-1	SC	female	L5-ET	4	MOp-0
180118_CEMBA_mm_P56_P63_RS2_180117_P1_180117_P2_E9_AD004	0.0066211	0.0313415	0.787137	1792730	MOp	MOp-2	SC	male	L5-ET	1	MOp-2
180118_CEMBA_mm_P56_P63_RS2_180117_P1_180117_P2_E9_AD006	0.00738882	0.0363479	0.775439	1567188	MOp	MOp-2	SC	female	L5-ET	0	MOp-5
180118_CEMBA_mm_P56_P63_RS2_180117_P1_180117_P2_E9_AD007	0.00502224	0.0222345	0.774987	1696847	MOp	MOp-1	STR	male	L4	NA	NA
180118_CEMBA_mm_P56_P63_RS2_180117_P1_180117_P2_E9_AD008	0.00439127	0.0177574	0.758977	1671008	MOp	MOp-1	STR	female	L2/3	NA	NA
180118_CEMBA_mm_P56_P63_RS2_180117_P1_180117_P2_E9_AD010	0.0055336	0.0238781	0.767351	1675969	MOp	MOp-2	Unknown	male	L2/3	NA	NA
180118_CEMBA_mm_P56_P63_RS2_180117_P1_180117_P2_E9_AD012	0.00520652	0.021485	0.77976	1525437	MOp	MOp-2	STR	female	L6-IT	NA	NA
180118_CEMBA_mm_P56_P63_RS2_180117_P1_180117_P2_F10_AD001	0.00634075	0.031145	0.783005	1186447	MOp	MOp-1	SC	male	L5-ET	0	MOp-6
180118_CEMBA_mm_P56_P63_RS2_180117_P1_180117_P2_F10_AD002	0.00658684	0.0319919	0.774306	1176689	MOp	MOp-1	SC	female	L5-ET	1	MOp-2
180118_CEMBA_mm_P56_P63_RS2_180117_P1_180117_P2_F10_AD004	0.00728873	0.0360134	0.773347	1179962	MOp	MOp-2	SC	male	L5-ET	4	MOp-1
180118_CEMBA_mm_P56_P63_RS2_180117_P1_180117_P2_F10_AD006	0.00721984	0.0334132	0.767921	1167757	MOp	MOp-2	SC	female	L5-ET	2	MOp-4
180118_CEMBA_mm_P56_P63_RS2_180117_P1_180117_P2_F10_AD007	0.00469566	0.0189696	0.759662	1271953	MOp	MOp-1	STR	male	L2/3	NA	NA
180118_CEMBA_mm_P56_P63_RS2_180117_P1_180117_P2_F10_AD008	0.00546668	0.0241331	0.758218	1205067	MOp	MOp-1	STR	female	L2/3	NA	NA
180118_CEMBA_mm_P56_P63_RS2_180117_P1_180117_P2_F10_AD010	0.00460565	0.0194101	0.759909	1244234	MOp	MOp-2	Unknown	male	L2/3	NA	NA
180118_CEMBA_mm_P56_P63_RS2_180117_P1_180117_P2_F10_AD012	0.00542112	0.022566	0.791117	1216510	MOp	MOp-2	STR	female	L4	NA	NA
180118_CEMBA_mm_P56_P63_RS2_180117_P1_180117_P2_F11_AD001	0.00659171	0.0337425	0.78071	1660696	MOp	MOp-1	SC	male	L5-ET	0	MOp-5
180118_CEMBA_mm_P56_P63_RS2_180117_P1_180117_P2_F11_AD002	0.00696165	0.0344714	0.774425	1602801	MOp	MOp-1	SC	female	L5-ET	0	MOp-5
180118_CEMBA_mm_P56_P63_RS2_180117_P1_180117_P2_F11_AD004	0.00800538	0.0397592	0.78264	1930295	MOp	MOp-2	SC	male	L5-ET	4	MOp-1
180118_CEMBA_mm_P56_P63_RS2_180117_P1_180117_P2_F11_AD007	0.00563606	0.0259435	0.772446	1773628	MOp	MOp-1	STR	male	L5-IT	NA	NA
180118_CEMBA_mm_P56_P63_RS2_180117_P1_180117_P2_F11_AD008	0.0056223	0.0257343	0.776707	1725904	MOp	MOp-1	STR	female	L5-IT	NA	NA
180118_CEMBA_mm_P56_P63_RS2_180117_P1_180117_P2_F11_AD010	0.00507078	0.0211357	0.757893	1727088	MOp	MOp-2	Unknown	male	L2/3	NA	NA
180118_CEMBA_mm_P56_P63_RS2_180117_P1_180117_P2_F11_AD012	0.00547109	0.0223854	0.776232	1706529	MOp	MOp-2	STR	female	L2/3	NA	NA
180118_CEMBA_mm_P56_P63_RS2_180117_P1_180117_P2_F12_AD001	0.00629166	0.0304388	0.793997	2995553	MOp	MOp-1	SC	male	L5-ET	1	MOp-2
180118_CEMBA_mm_P56_P63_RS2_180117_P1_180117_P2_F12_AD002	0.00658154	0.0337657	0.768851	2543109	MOp	MOp-1	SC	female	L5-ET	5	MOp-0
180118_CEMBA_mm_P56_P63_RS2_180117_P1_180117_P2_F12_AD004	0.00619747	0.030421	0.788385	3070658	MOp	MOp-2	SC	male	L5-ET	0	MOp-6
180118_CEMBA_mm_P56_P63_RS2_180117_P1_180117_P2_F12_AD006	0.0075712	0.0361769	0.779902	2191964	MOp	MOp-2	SC	female	L5-ET	0	MOp-5
180118_CEMBA_mm_P56_P63_RS2_180117_P1_180117_P2_F12_AD007	0.0064925	0.0326515	0.820052	2820062	MOp	MOp-1	STR	male	L6-CT	NA	NA
180118_CEMBA_mm_P56_P63_RS2_180117_P1_180117_P2_F12_AD008	0.00512348	0.0223838	0.785111	2327661	MOp	MOp-1	STR	female	L6-IT	NA	NA
180118_CEMBA_mm_P56_P63_RS2_180117_P1_180117_P2_F12_AD010	0.00557991	0.0253522	0.78142	2519804	MOp	MOp-2	Unknown	male	L6-CT	NA	NA
180118_CEMBA_mm_P56_P63_RS2_180117_P1_180117_P2_F12_AD012	0.00513707	0.0198508	0.774322	2608218	MOp	MOp-2	STR	female	L4	NA	NA
180118_CEMBA_mm_P56_P63_RS2_180117_P1_180117_P2_F1_AD001	0.00606563	0.0288393	0.780552	1490546	MOp	MOp-1	SC	male	L5-ET	0	MOp-6
180118_CEMBA_mm_P56_P63_RS2_180117_P1_180117_P2_F1_AD004	0.00719709	0.0366743	0.78458	1184258	MOp	MOp-2	SC	male	L5-ET	0	MOp-5
180118_CEMBA_mm_P56_P63_RS2_180117_P1_180117_P2_F1_AD006	0.00648133	0.0300985	0.780132	1471632	MOp	MOp-2	SC	female	L5-ET	1	MOp-3
180118_CEMBA_mm_P56_P63_RS2_180117_P1_180117_P2_F1_AD008	0.00570357	0.0247222	0.7613	1564698	MOp	MOp-1	STR	female	L2/3	NA	NA
180118_CEMBA_mm_P56_P63_RS2_180117_P1_180117_P2_F1_AD010	0.00499618	0.0203337	0.782566	1491641	MOp	MOp-2	Unknown	male	L6-CT	NA	NA
180118_CEMBA_mm_P56_P63_RS2_180117_P1_180117_P2_F1_AD012	0.00452976	0.0180828	0.78185	1538123	MOp	MOp-2	STR	female	L4	NA	NA
180118_CEMBA_mm_P56_P63_RS2_180117_P1_180117_P2_F2_AD001	0.00686298	0.0333934	0.783546	1794989	MOp	MOp-1	SC	male	L5-ET	1	MOp-2
180118_CEMBA_mm_P56_P63_RS2_180117_P1_180117_P2_F2_AD004	0.00720741	0.0360249	0.773416	1758398	MOp	MOp-2	SC	male	L5-ET	0	MOp-6
180118_CEMBA_mm_P56_P63_RS2_180117_P1_180117_P2_F2_AD006	0.00708065	0.033737	0.782979	916675	MOp	MOp-2	SC	female	L5-IT	NA	NA
180118_CEMBA_mm_P56_P63_RS2_180117_P1_180117_P2_F2_AD008	0.00495379	0.0207815	0.772683	1658255	MOp	MOp-1	STR	female	L4	NA	NA
180118_CEMBA_mm_P56_P63_RS2_180117_P1_180117_P2_F2_AD010	0.0063006	0.0296741	0.786359	1583126	MOp	MOp-2	Unknown	male	L5-IT	NA	NA
180118_CEMBA_mm_P56_P63_RS2_180117_P1_180117_P2_F2_AD012	0.00662219	0.0306841	0.789425	1713884	MOp	MOp-2	STR	female	L5-ET	1	MOp-3
180118_CEMBA_mm_P56_P63_RS2_180117_P1_180117_P2_F3_AD001	0.00515064	0.0228786	0.747878	1468175	MOp	MOp-1	SC	male	L2/3	NA	NA
180118_CEMBA_mm_P56_P63_RS2_180117_P1_180117_P2_F3_AD002	0.00666077	0.0329091	0.769135	1526926	MOp	MOp-1	SC	female	L5-ET	2	MOp-4
180118_CEMBA_mm_P56_P63_RS2_180117_P1_180117_P2_F3_AD004	0.00727587	0.0351938	0.784853	1356840	MOp	MOp-2	SC	male	L5-ET	4	MOp-0
180118_CEMBA_mm_P56_P63_RS2_180117_P1_180117_P2_F3_AD007	0.0051165	0.0223071	0.763422	1588457	MOp	MOp-1	STR	male	L2/3	NA	NA
180118_CEMBA_mm_P56_P63_RS2_180117_P1_180117_P2_F3_AD008	0.00526232	0.0234201	0.7627	1519474	MOp	MOp-1	STR	female	L2/3	NA	NA
180118_CEMBA_mm_P56_P63_RS2_180117_P1_180117_P2_F3_AD010	0.00650287	0.0312302	0.829818	1467602	MOp	MOp-2	Unknown	male	L6-CT	NA	NA
180118_CEMBA_mm_P56_P63_RS2_180117_P1_180117_P2_F4_AD001	0.00618943	0.0319954	0.776931	1897911	MOp	MOp-1	SC	male	L5-ET	0	MOp-6
180118_CEMBA_mm_P56_P63_RS2_180117_P1_180117_P2_F4_AD004	0.00610652	0.0293226	0.787512	1834347	MOp	MOp-2	SC	male	L5-ET	1	MOp-3
180118_CEMBA_mm_P56_P63_RS2_180117_P1_180117_P2_F4_AD006	0.00662325	0.0315425	0.776463	1254632	MOp	MOp-2	SC	female	L5-ET	0	MOp-5
180118_CEMBA_mm_P56_P63_RS2_180117_P1_180117_P2_F4_AD008	0.0047312	0.0191358	0.765808	1849441	MOp	MOp-1	STR	female	L4	NA	NA
180118_CEMBA_mm_P56_P63_RS2_180117_P1_180117_P2_F4_AD010	0.00492389	0.0198581	0.784848	1883938	MOp	MOp-2	Unknown	male	L6-CT	NA	NA
180118_CEMBA_mm_P56_P63_RS2_180117_P1_180117_P2_F4_AD012	0.00508809	0.0209203	0.781636	1671388	MOp	MOp-2	STR	female	L4	NA	NA
180118_CEMBA_mm_P56_P63_RS2_180117_P1_180117_P2_F5_AD001	0.00698753	0.0363572	0.768498	1359386	MOp	MOp-1	SC	male	L5-ET	0	MOp-5
180118_CEMBA_mm_P56_P63_RS2_180117_P1_180117_P2_F5_AD007	0.00513575	0.0236499	0.78094	1333425	MOp	MOp-1	STR	male	L2/3	NA	NA
180118_CEMBA_mm_P56_P63_RS2_180117_P1_180117_P2_F5_AD010	0.00571952	0.0260779	0.777164	1381803	MOp	MOp-2	Unknown	male	L5-IT	NA	NA
180118_CEMBA_mm_P56_P63_RS2_180117_P1_180117_P2_F5_AD012	0.00620924	0.0301489	0.780758	1380142	MOp	MOp-2	STR	female	L5-ET	0	MOp-6
180118_CEMBA_mm_P56_P63_RS2_180117_P1_180117_P2_F6_AD001	0.00752753	0.0374085	0.778639	1706703	MOp	MOp-1	SC	male	L5-ET	4	MOp-1
180118_CEMBA_mm_P56_P63_RS2_180117_P1_180117_P2_F6_AD004	0.00496708	0.0214213	0.768243	1689244	MOp	MOp-2	SC	male	L2/3	NA	NA
180118_CEMBA_mm_P56_P63_RS2_180117_P1_180117_P2_F6_AD006	0.00700547	0.0333538	0.775574	1716975	MOp	MOp-2	SC	female	L5-ET	0	MOp-5
180118_CEMBA_mm_P56_P63_RS2_180117_P1_180117_P2_F6_AD007	0.0057754	0.0273184	0.782318	1913313	MOp	MOp-1	STR	male	L6-IT	NA	NA
180118_CEMBA_mm_P56_P63_RS2_180117_P1_180117_P2_F6_AD008	0.00496361	0.0218137	0.757482	1649889	MOp	MOp-1	STR	female	L2/3	NA	NA
180118_CEMBA_mm_P56_P63_RS2_180117_P1_180117_P2_F6_AD012	0.00474692	0.0200507	0.776653	1666561	MOp	MOp-2	STR	female	L5-IT	NA	NA
180118_CEMBA_mm_P56_P63_RS2_180117_P1_180117_P2_F7_AD001	0.0072867	0.0351659	0.786844	1393995	MOp	MOp-1	SC	male	L5-ET	4	MOp-1
180118_CEMBA_mm_P56_P63_RS2_180117_P1_180117_P2_F7_AD002	0.00731195	0.0352963	0.782191	1492299	MOp	MOp-1	SC	female	L5-ET	4	MOp-1
180118_CEMBA_mm_P56_P63_RS2_180117_P1_180117_P2_F7_AD004	0.00706845	0.034021	0.781647	1494612	MOp	MOp-2	SC	male	L5-ET	1	MOp-2
180118_CEMBA_mm_P56_P63_RS2_180117_P1_180117_P2_F7_AD007	0.0049007	0.0211737	0.753623	1530171	MOp	MOp-1	STR	male	L2/3	NA	NA
180118_CEMBA_mm_P56_P63_RS2_180117_P1_180117_P2_F7_AD008	0.00563257	0.0264921	0.755816	1496162	MOp	MOp-1	STR	female	L5-IT	NA	NA
180118_CEMBA_mm_P56_P63_RS2_180117_P1_180117_P2_F7_AD010	0.00559829	0.0251713	0.77441	1460817	MOp	MOp-2	Unknown	male	L5-IT	NA	NA
180118_CEMBA_mm_P56_P63_RS2_180117_P1_180117_P2_F8_AD001	0.00671108	0.0332492	0.781724	1837039	MOp	MOp-1	SC	male	L5-ET	4	MOp-0
180118_CEMBA_mm_P56_P63_RS2_180117_P1_180117_P2_F8_AD002	0.00616532	0.0292271	0.778129	1706883	MOp	MOp-1	SC	female	L5-ET	0	MOp-6
180118_CEMBA_mm_P56_P63_RS2_180117_P1_180117_P2_F8_AD006	0.00698366	0.0326749	0.776952	1411837	MOp	MOp-2	SC	female	L5-ET	4	MOp-0
180118_CEMBA_mm_P56_P63_RS2_180117_P1_180117_P2_F8_AD007	0.00504013	0.0215148	0.768621	1775770	MOp	MOp-1	STR	male	L4	NA	NA
180118_CEMBA_mm_P56_P63_RS2_180117_P1_180117_P2_F8_AD008	0.0048267	0.0194376	0.763294	1717806	MOp	MOp-1	STR	female	L2/3	NA	NA
180118_CEMBA_mm_P56_P63_RS2_180117_P1_180117_P2_F9_AD001	0.00665995	0.0323056	0.786581	1896878	MOp	MOp-1	SC	male	L5-ET	4	MOp-1
180118_CEMBA_mm_P56_P63_RS2_180117_P1_180117_P2_F9_AD002	0.00642251	0.031917	0.775649	1363993	MOp	MOp-1	SC	female	L5-ET	0	MOp-6
180118_CEMBA_mm_P56_P63_RS2_180117_P1_180117_P2_F9_AD004	0.00706809	0.0352825	0.77781	1839054	MOp	MOp-2	SC	male	L5-ET	5	MOp-0
180118_CEMBA_mm_P56_P63_RS2_180117_P1_180117_P2_F9_AD006	0.0070508	0.0354046	0.773903	808184	MOp	MOp-2	SC	female	L5-ET	0	MOp-6
180118_CEMBA_mm_P56_P63_RS2_180117_P1_180117_P2_F9_AD008	0.00571426	0.0272599	0.790478	1648666	MOp	MOp-1	STR	female	L5-IT	NA	NA
180118_CEMBA_mm_P56_P63_RS2_180117_P1_180117_P2_F9_AD010	0.00526625	0.0222617	0.78352	3501581	MOp	MOp-2	Unknown	male	L4	NA	NA
180118_CEMBA_mm_P56_P63_RS2_180117_P1_180117_P2_F9_AD012	0.00546659	0.0226153	0.785925	1751973	MOp	MOp-2	STR	female	L4	NA	NA
180118_CEMBA_mm_P56_P63_RS2_180117_P1_180117_P2_G10_AD001	0.00702221	0.0356992	0.784606	1782392	MOp	MOp-1	SC	male	L5-ET	0	MOp-5
180118_CEMBA_mm_P56_P63_RS2_180117_P1_180117_P2_G10_AD002	0.00683013	0.0336864	0.764892	1614174	MOp	MOp-1	SC	female	L5-ET	5	MOp-0
180118_CEMBA_mm_P56_P63_RS2_180117_P1_180117_P2_G10_AD004	0.00664018	0.0323264	0.78026	1702159	MOp	MOp-2	SC	male	L5-ET	2	MOp-4
180118_CEMBA_mm_P56_P63_RS2_180117_P1_180117_P2_G10_AD007	0.00680283	0.0344486	0.775481	1740060	MOp	MOp-1	STR	male	L5-IT	NA	NA
180118_CEMBA_mm_P56_P63_RS2_180117_P1_180117_P2_G10_AD008	0.00475378	0.0196887	0.774487	1723294	MOp	MOp-1	STR	female	L4	NA	NA
180118_CEMBA_mm_P56_P63_RS2_180117_P1_180117_P2_G10_AD010	0.00600383	0.0284868	0.764369	1397321	MOp	MOp-2	Unknown	male	L2/3	NA	NA
180118_CEMBA_mm_P56_P63_RS2_180117_P1_180117_P2_G10_AD012	0.00555321	0.023876	0.777706	1788943	MOp	MOp-2	STR	female	L2/3	NA	NA
180118_CEMBA_mm_P56_P63_RS2_180117_P1_180117_P2_G11_AD001	0.00605136	0.0309764	0.77829	2149149	MOp	MOp-1	SC	male	L5-ET	0	MOp-6
180118_CEMBA_mm_P56_P63_RS2_180117_P1_180117_P2_G11_AD002	0.00603309	0.0283861	0.772283	2010482	MOp	MOp-1	SC	female	L5-ET	0	MOp-6
180118_CEMBA_mm_P56_P63_RS2_180117_P1_180117_P2_G11_AD004	0.00683538	0.0348237	0.782539	2157168	MOp	MOp-2	SC	male	L5-ET	5	MOp-0
180118_CEMBA_mm_P56_P63_RS2_180117_P1_180117_P2_G11_AD006	0.00736657	0.0336831	0.777585	1845000	MOp	MOp-2	SC	female	L5-ET	4	MOp-0
180118_CEMBA_mm_P56_P63_RS2_180117_P1_180117_P2_G11_AD007	0.00581139	0.0268369	0.794348	2013779	MOp	MOp-1	STR	male	L6-CT	NA	NA
180118_CEMBA_mm_P56_P63_RS2_180117_P1_180117_P2_G11_AD008	0.00496995	0.021608	0.776032	1937861	MOp	MOp-1	STR	female	L4	NA	NA
180118_CEMBA_mm_P56_P63_RS2_180117_P1_180117_P2_G11_AD010	0.00435062	0.0147418	0.774774	4163295	MOp	MOp-2	Unknown	male	L5-IT	NA	NA
180118_CEMBA_mm_P56_P63_RS2_180117_P1_180117_P2_G11_AD012	0.00529439	0.0218094	0.782112	1813826	MOp	MOp-2	STR	female	L5-IT	NA	NA
180118_CEMBA_mm_P56_P63_RS2_180117_P1_180117_P2_G12_AD001	0.00669452	0.0341623	0.774133	2656052	MOp	MOp-1	SC	male	L5-ET	0	MOp-5
180118_CEMBA_mm_P56_P63_RS2_180117_P1_180117_P2_G12_AD002	0.00671085	0.0317733	0.773496	2455301	MOp	MOp-1	SC	female	L5-ET	5	MOp-0
180118_CEMBA_mm_P56_P63_RS2_180117_P1_180117_P2_G12_AD007	0.00453142	0.0179301	0.768568	2851879	MOp	MOp-1	STR	male	L4	NA	NA
180118_CEMBA_mm_P56_P63_RS2_180117_P1_180117_P2_G12_AD008	0.00563089	0.0254006	0.774806	2322643	MOp	MOp-1	STR	female	L6-IT	NA	NA
180118_CEMBA_mm_P56_P63_RS2_180117_P1_180117_P2_G12_AD010	0.00406323	0.0127813	0.751316	5141696	MOp	MOp-2	Unknown	male	L4	NA	NA
180118_CEMBA_mm_P56_P63_RS2_180117_P1_180117_P2_G1_AD001	0.00682482	0.0346768	0.78019	1472556	MOp	MOp-1	SC	male	L5-ET	5	MOp-0
180118_CEMBA_mm_P56_P63_RS2_180117_P1_180117_P2_G1_AD004	0.00713063	0.0361766	0.782746	1342105	MOp	MOp-2	SC	male	L5-ET	0	MOp-6
180118_CEMBA_mm_P56_P63_RS2_180117_P1_180117_P2_G1_AD007	0.00419803	0.0140367	0.745488	2571807	MOp	MOp-1	STR	male	L2/3	NA	NA
180118_CEMBA_mm_P56_P63_RS2_180117_P1_180117_P2_G1_AD008	0.00548824	0.0256588	0.794238	1324694	MOp	MOp-1	STR	female	L6-IT	NA	NA
180118_CEMBA_mm_P56_P63_RS2_180117_P1_180117_P2_G1_AD010	0.00518137	0.0205974	0.754725	1269058	MOp	MOp-2	Unknown	male	L2/3	NA	NA
180118_CEMBA_mm_P56_P63_RS2_180117_P1_180117_P2_G1_AD012	0.00436776	0.0128835	0.746463	2460027	MOp	MOp-2	STR	female	L2/3	NA	NA
180118_CEMBA_mm_P56_P63_RS2_180117_P1_180117_P2_G2_AD001	0.00646724	0.0323982	0.777455	2081919	MOp	MOp-1	SC	male	L5-ET	0	MOp-5
180118_CEMBA_mm_P56_P63_RS2_180117_P1_180117_P2_G2_AD004	0.00698992	0.0346863	0.773073	2131275	MOp	MOp-2	SC	male	L5-ET	1	MOp-2
180118_CEMBA_mm_P56_P63_RS2_180117_P1_180117_P2_G2_AD006	0.00687571	0.0333703	0.783462	1797578	MOp	MOp-2	SC	female	L5-ET	2	MOp-6
180118_CEMBA_mm_P56_P63_RS2_180117_P1_180117_P2_G2_AD007	0.00542033	0.0249371	0.751026	2101616	MOp	MOp-1	STR	male	L2/3	NA	NA
180118_CEMBA_mm_P56_P63_RS2_180117_P1_180117_P2_G2_AD008	0.00549013	0.0256765	0.786527	2058952	MOp	MOp-1	STR	female	L5-IT	NA	NA
180118_CEMBA_mm_P56_P63_RS2_180117_P1_180117_P2_G2_AD012	0.00511724	0.0208996	0.786008	2193987	MOp	MOp-2	STR	female	L4	NA	NA
180118_CEMBA_mm_P56_P63_RS2_180117_P1_180117_P2_G3_AD004	0.00670709	0.0318914	0.779068	1241106	MOp	MOp-2	SC	male	L5-ET	0	MOp-6
180118_CEMBA_mm_P56_P63_RS2_180117_P1_180117_P2_G3_AD006	0.0066141	0.0324601	0.77595	1201005	MOp	MOp-2	SC	female	L5-ET	0	MOp-6
180118_CEMBA_mm_P56_P63_RS2_180117_P1_180117_P2_G3_AD007	0.00491369	0.0206129	0.773364	1317041	MOp	MOp-1	STR	male	L4	NA	NA
180118_CEMBA_mm_P56_P63_RS2_180117_P1_180117_P2_G3_AD008	0.00490246	0.0201985	0.751969	1264463	MOp	MOp-1	STR	female	L2/3	NA	NA
180118_CEMBA_mm_P56_P63_RS2_180117_P1_180117_P2_G3_AD012	0.00523668	0.0205485	0.779936	1311197	MOp	MOp-2	STR	female	L4	NA	NA
180118_CEMBA_mm_P56_P63_RS2_180117_P1_180117_P2_G4_AD001	0.00709445	0.0370277	0.772724	1497820	MOp	MOp-1	SC	male	L5-ET	0	MOp-5
180118_CEMBA_mm_P56_P63_RS2_180117_P1_180117_P2_G4_AD004	0.00719698	0.0368309	0.780864	1475652	MOp	MOp-2	SC	male	L5-ET	0	MOp-5
180118_CEMBA_mm_P56_P63_RS2_180117_P1_180117_P2_G4_AD006	0.00657287	0.030785	0.783335	1300099	MOp	MOp-2	SC	female	L5-ET	1	MOp-3
180118_CEMBA_mm_P56_P63_RS2_180117_P1_180117_P2_G4_AD007	0.00494526	0.0228941	0.775323	1503872	MOp	MOp-1	STR	male	L4	NA	NA
180118_CEMBA_mm_P56_P63_RS2_180117_P1_180117_P2_G4_AD008	0.00531525	0.0223905	0.750841	1496436	MOp	MOp-1	STR	female	L2/3	NA	NA
180118_CEMBA_mm_P56_P63_RS2_180117_P1_180117_P2_G4_AD010	0.00616844	0.0263983	0.802043	1357030	MOp	MOp-2	Unknown	male	L6-IT	NA	NA
180118_CEMBA_mm_P56_P63_RS2_180117_P1_180117_P2_G4_AD012	0.00544612	0.0229307	0.776705	1470718	MOp	MOp-2	STR	female	L5-IT	NA	NA
180118_CEMBA_mm_P56_P63_RS2_180117_P1_180117_P2_G5_AD001	0.00637283	0.0330278	0.770281	1921406	MOp	MOp-1	SC	male	L5-ET	0	MOp-5
180118_CEMBA_mm_P56_P63_RS2_180117_P1_180117_P2_G5_AD006	0.00671449	0.03249	0.789063	1527637	MOp	MOp-2	SC	female	L5-ET	4	MOp-1
180118_CEMBA_mm_P56_P63_RS2_180117_P1_180117_P2_G5_AD007	0.00645763	0.032008	0.789873	1498286	MOp	MOp-1	STR	male	L5-ET	1	MOp-3
180118_CEMBA_mm_P56_P63_RS2_180117_P1_180117_P2_G5_AD008	0.00437399	0.0186521	0.774748	1660709	MOp	MOp-1	STR	female	L4	NA	NA
180118_CEMBA_mm_P56_P63_RS2_180117_P1_180117_P2_G5_AD012	0.00535814	0.0212588	0.774929	1652969	MOp	MOp-2	STR	female	L5-IT	NA	NA
180118_CEMBA_mm_P56_P63_RS2_180117_P1_180117_P2_G6_AD001	0.00652014	0.0315703	0.790674	1309352	MOp	MOp-1	SC	male	L5-ET	1	MOp-3
180118_CEMBA_mm_P56_P63_RS2_180117_P1_180117_P2_G6_AD004	0.00641853	0.0314582	0.769733	1237534	MOp	MOp-2	SC	male	L5-ET	5	MOp-0
180118_CEMBA_mm_P56_P63_RS2_180117_P1_180117_P2_G6_AD006	0.00671048	0.0333755	0.779219	710573	MOp	MOp-2	SC	female	L5-ET	5	MOp-0
180118_CEMBA_mm_P56_P63_RS2_180117_P1_180117_P2_G6_AD007	0.00540945	0.0249238	0.761224	1298638	MOp	MOp-1	STR	male	L2/3	NA	NA
180118_CEMBA_mm_P56_P63_RS2_180117_P1_180117_P2_G6_AD008	0.00467773	0.0190159	0.772287	1278598	MOp	MOp-1	STR	female	L2/3	NA	NA
180118_CEMBA_mm_P56_P63_RS2_180117_P1_180117_P2_G6_AD012	0.00491973	0.0223082	0.792454	1276802	MOp	MOp-2	STR	female	L5-IT	NA	NA
180118_CEMBA_mm_P56_P63_RS2_180117_P1_180117_P2_G7_AD002	0.00672687	0.0329114	0.784688	1732449	MOp	MOp-1	SC	female	L5-ET	4	MOp-1
180118_CEMBA_mm_P56_P63_RS2_180117_P1_180117_P2_G7_AD004	0.00675397	0.0342369	0.775538	1529486	MOp	MOp-2	SC	male	L5-ET	4	MOp-1
180118_CEMBA_mm_P56_P63_RS2_180117_P1_180117_P2_G7_AD006	0.00491111	0.0198051	0.761749	1473281	MOp	MOp-2	SC	female	L2/3	NA	NA
180118_CEMBA_mm_P56_P63_RS2_180117_P1_180117_P2_G7_AD007	0.00469854	0.0197972	0.766078	1554850	MOp	MOp-1	STR	male	L4	NA	NA
180118_CEMBA_mm_P56_P63_RS2_180117_P1_180117_P2_G7_AD008	0.0049352	0.0213593	0.759382	1541587	MOp	MOp-1	STR	female	L2/3	NA	NA
180118_CEMBA_mm_P56_P63_RS2_180117_P1_180117_P2_G7_AD010	0.00639841	0.0311042	0.781285	1527924	MOp	MOp-2	Unknown	male	L5-IT	NA	NA
180118_CEMBA_mm_P56_P63_RS2_180117_P1_180117_P2_G7_AD012	0.00807703	0.0418046	0.836883	1608318	MOp	MOp-2	STR	female	Inh	NA	NA
180118_CEMBA_mm_P56_P63_RS2_180117_P1_180117_P2_G8_AD001	0.00644056	0.0326846	0.777076	1842400	MOp	MOp-1	SC	male	L5-ET	0	MOp-6
180118_CEMBA_mm_P56_P63_RS2_180117_P1_180117_P2_G8_AD002	0.00656371	0.0325624	0.772265	1696974	MOp	MOp-1	SC	female	L5-ET	0	MOp-6
180118_CEMBA_mm_P56_P63_RS2_180117_P1_180117_P2_G8_AD004	0.00695674	0.0346646	0.782412	1866385	MOp	MOp-2	SC	male	L5-ET	0	MOp-5
180118_CEMBA_mm_P56_P63_RS2_180117_P1_180117_P2_G8_AD006	0.00653639	0.0321672	0.778382	1512039	MOp	MOp-2	SC	female	L5-ET	1	MOp-3
180118_CEMBA_mm_P56_P63_RS2_180117_P1_180117_P2_G8_AD007	0.00568179	0.026474	0.77768	1845142	MOp	MOp-1	STR	male	L6-IT	NA	NA
180118_CEMBA_mm_P56_P63_RS2_180117_P1_180117_P2_G8_AD008	0.00524655	0.0218293	0.785902	1891804	MOp	MOp-1	STR	female	L6-IT	NA	NA
180118_CEMBA_mm_P56_P63_RS2_180117_P1_180117_P2_G8_AD012	0.00560729	0.0233606	0.756457	1816836	MOp	MOp-2	STR	female	L2/3	NA	NA
180118_CEMBA_mm_P56_P63_RS2_180117_P1_180117_P2_G9_AD001	0.00650708	0.0314282	0.771505	1959476	MOp	MOp-1	SC	male	L5-ET	0	MOp-5
180118_CEMBA_mm_P56_P63_RS2_180117_P1_180117_P2_G9_AD002	0.00693559	0.0346088	0.76987	1698220	MOp	MOp-1	SC	female	L5-ET	0	MOp-5
180118_CEMBA_mm_P56_P63_RS2_180117_P1_180117_P2_G9_AD006	0.00638987	0.0291441	0.789139	1669724	MOp	MOp-2	SC	female	L5-ET	1	MOp-3
180118_CEMBA_mm_P56_P63_RS2_180117_P1_180117_P2_G9_AD007	0.006699	0.0333507	0.768431	1900713	MOp	MOp-1	STR	male	L5-ET	5	MOp-0
180118_CEMBA_mm_P56_P63_RS2_180117_P1_180117_P2_G9_AD008	0.00455002	0.0176309	0.778953	2041559	MOp	MOp-1	STR	female	L4	NA	NA
180118_CEMBA_mm_P56_P63_RS2_180117_P1_180117_P2_G9_AD010	0.00548453	0.0238528	0.767933	1991964	MOp	MOp-2	Unknown	male	L2/3	NA	NA
180118_CEMBA_mm_P56_P63_RS2_180117_P1_180117_P2_G9_AD012	0.00510463	0.0196338	0.780589	1941322	MOp	MOp-2	STR	female	L4	NA	NA
180118_CEMBA_mm_P56_P63_RS2_180117_P1_180117_P2_H10_AD002	0.0062146	0.0309845	0.768933	1700442	MOp	MOp-1	SC	female	L5-ET	5	MOp-0
180118_CEMBA_mm_P56_P63_RS2_180117_P1_180117_P2_H10_AD006	0.00680038	0.0332105	0.779988	1282796	MOp	MOp-2	SC	female	L5-ET	0	MOp-6
180118_CEMBA_mm_P56_P63_RS2_180117_P1_180117_P2_H10_AD007	0.00530405	0.0244885	0.789941	1812801	MOp	MOp-1	STR	male	L6-CT	NA	NA
180118_CEMBA_mm_P56_P63_RS2_180117_P1_180117_P2_H10_AD008	0.00485936	0.0209607	0.769235	1898796	MOp	MOp-1	STR	female	L5-IT	NA	NA
180118_CEMBA_mm_P56_P63_RS2_180117_P1_180117_P2_H10_AD010	0.00497685	0.0210208	0.788903	1953642	MOp	MOp-2	Unknown	male	L6-CT	NA	NA
180118_CEMBA_mm_P56_P63_RS2_180117_P1_180117_P2_H11_AD002	0.00671856	0.0332523	0.782449	1453248	MOp	MOp-1	SC	female	L5-ET	4	MOp-1
180118_CEMBA_mm_P56_P63_RS2_180117_P1_180117_P2_H11_AD004	0.00755721	0.0374472	0.786102	1734886	MOp	MOp-2	SC	male	L5-ET	4	MOp-1
180118_CEMBA_mm_P56_P63_RS2_180117_P1_180117_P2_H11_AD007	0.00567118	0.0276209	0.791234	1717687	MOp	MOp-1	STR	male	L5-IT	NA	NA
180118_CEMBA_mm_P56_P63_RS2_180117_P1_180117_P2_H11_AD008	0.00532362	0.0240757	0.778951	1500343	MOp	MOp-1	STR	female	L6-IT	NA	NA
180118_CEMBA_mm_P56_P63_RS2_180117_P1_180117_P2_H12_AD001	0.00684939	0.0363964	0.777675	2641269	MOp	MOp-1	SC	male	L5-ET	0	MOp-6
180118_CEMBA_mm_P56_P63_RS2_180117_P1_180117_P2_H12_AD002	0.00650596	0.0327512	0.771396	2250005	MOp	MOp-1	SC	female	L5-ET	0	MOp-6
180118_CEMBA_mm_P56_P63_RS2_180117_P1_180117_P2_H12_AD004	0.00662808	0.0322694	0.784687	2332893	MOp	MOp-2	SC	male	L5-ET	1	MOp-3
180118_CEMBA_mm_P56_P63_RS2_180117_P1_180117_P2_H12_AD006	0.00746273	0.036774	0.783317	1558869	MOp	MOp-2	SC	female	L5-ET	0	MOp-5
180118_CEMBA_mm_P56_P63_RS2_180117_P1_180117_P2_H12_AD008	0.00487497	0.0192968	0.761856	2159404	MOp	MOp-1	STR	female	L2/3	NA	NA
180118_CEMBA_mm_P56_P63_RS2_180117_P1_180117_P2_H12_AD010	0.00485723	0.0207377	0.783828	2194051	MOp	MOp-2	Unknown	male	L6-CT	NA	NA
180118_CEMBA_mm_P56_P63_RS2_180117_P1_180117_P2_H1_AD001	0.00685179	0.0334918	0.781399	1261181	MOp	MOp-1	SC	male	L5-ET	0	MOp-6
180118_CEMBA_mm_P56_P63_RS2_180117_P1_180117_P2_H1_AD004	0.00686052	0.0330292	0.784431	1194149	MOp	MOp-2	SC	male	L5-ET	1	MOp-3
180118_CEMBA_mm_P56_P63_RS2_180117_P1_180117_P2_H1_AD007	0.00474123	0.020338	0.771438	1453760	MOp	MOp-1	STR	male	L4	NA	NA
180118_CEMBA_mm_P56_P63_RS2_180117_P1_180117_P2_H1_AD008	0.00469834	0.0194373	0.751065	1274133	MOp	MOp-1	STR	female	L2/3	NA	NA
180118_CEMBA_mm_P56_P63_RS2_180117_P1_180117_P2_H1_AD010	0.00488381	0.0214042	0.754269	1280761	MOp	MOp-2	Unknown	male	L2/3	NA	NA
180118_CEMBA_mm_P56_P63_RS2_180117_P1_180117_P2_H1_AD012	0.00507874	0.0199801	0.757249	1289978	MOp	MOp-2	STR	female	L2/3	NA	NA
180118_CEMBA_mm_P56_P63_RS2_180117_P1_180117_P2_H2_AD001	0.00699212	0.0338417	0.776629	1921591	MOp	MOp-1	SC	male	L5-ET	4	MOp-1
180118_CEMBA_mm_P56_P63_RS2_180117_P1_180117_P2_H2_AD004	0.0063003	0.030099	0.765694	1664215	MOp	MOp-2	SC	male	L5-ET	2	MOp-0
180118_CEMBA_mm_P56_P63_RS2_180117_P1_180117_P2_H2_AD007	0.00528082	0.0243693	0.778176	1795419	MOp	MOp-1	STR	male	L2/3	NA	NA
180118_CEMBA_mm_P56_P63_RS2_180117_P1_180117_P2_H2_AD008	0.00539995	0.0246734	0.762793	1722186	MOp	MOp-1	STR	female	L2/3	NA	NA
180118_CEMBA_mm_P56_P63_RS2_180117_P1_180117_P2_H2_AD010	0.00599263	0.0277875	0.772529	1785873	MOp	MOp-2	Unknown	male	L5-IT	NA	NA
180118_CEMBA_mm_P56_P63_RS2_180117_P1_180117_P2_H2_AD012	0.00564929	0.0253442	0.780673	1676625	MOp	MOp-2	STR	female	L5-IT	NA	NA
180118_CEMBA_mm_P56_P63_RS2_180117_P1_180117_P2_H3_AD001	0.00629736	0.0313936	0.781037	1348835	MOp	MOp-1	SC	male	L5-ET	0	MOp-6
180118_CEMBA_mm_P56_P63_RS2_180117_P1_180117_P2_H3_AD006	0.00711862	0.033925	0.777762	1234536	MOp	MOp-2	SC	female	L5-ET	0	MOp-5
180118_CEMBA_mm_P56_P63_RS2_180117_P1_180117_P2_H3_AD007	0.00540621	0.0245777	0.770155	1434726	MOp	MOp-1	STR	male	L2/3	NA	NA
180118_CEMBA_mm_P56_P63_RS2_180117_P1_180117_P2_H3_AD008	0.00750742	0.0392841	0.823475	1364413	MOp	MOp-1	STR	female	Inh	NA	NA
180118_CEMBA_mm_P56_P63_RS2_180117_P1_180117_P2_H3_AD010	0.00500064	0.0197199	0.774639	1405658	MOp	MOp-2	Unknown	male	L4	NA	NA
180118_CEMBA_mm_P56_P63_RS2_180117_P1_180117_P2_H3_AD012	0.00534074	0.0224591	0.821876	1064402	MOp	MOp-2	STR	female	L2/3	NA	NA
180118_CEMBA_mm_P56_P63_RS2_180117_P1_180117_P2_H4_AD001	0.00629018	0.0311629	0.77421	1811182	MOp	MOp-1	SC	male	L5-ET	1	MOp-2
180118_CEMBA_mm_P56_P63_RS2_180117_P1_180117_P2_H4_AD004	0.00554144	0.0245477	0.74903	1748314	MOp	MOp-2	SC	male	L2/3	NA	NA
180118_CEMBA_mm_P56_P63_RS2_180117_P1_180117_P2_H4_AD006	0.00713818	0.0343765	0.784815	1615238	MOp	MOp-2	SC	female	L5-ET	1	MOp-3
180118_CEMBA_mm_P56_P63_RS2_180117_P1_180117_P2_H4_AD007	0.0049974	0.0213913	0.769904	1800430	MOp	MOp-1	STR	male	L5-IT	NA	NA
180118_CEMBA_mm_P56_P63_RS2_180117_P1_180117_P2_H4_AD008	0.00527227	0.0247684	0.768868	1772786	MOp	MOp-1	STR	female	L5-IT	NA	NA
180118_CEMBA_mm_P56_P63_RS2_180117_P1_180117_P2_H4_AD010	0.00524835	0.0224575	0.770741	1899440	MOp	MOp-2	Unknown	male	L2/3	NA	NA
180118_CEMBA_mm_P56_P63_RS2_180117_P1_180117_P2_H4_AD012	0.00597698	0.0277088	0.770531	1882221	MOp	MOp-2	STR	female	L5-IT	NA	NA
180118_CEMBA_mm_P56_P63_RS2_180117_P1_180117_P2_H5_AD002	0.0063265	0.0313945	0.769474	1657181	MOp	MOp-1	SC	female	L5-ET	5	MOp-0
180118_CEMBA_mm_P56_P63_RS2_180117_P1_180117_P2_H5_AD006	0.00696041	0.0328509	0.791107	1250825	MOp	MOp-2	SC	female	L5-ET	1	MOp-3
180118_CEMBA_mm_P56_P63_RS2_180117_P1_180117_P2_H5_AD007	0.00528285	0.023974	0.745234	1711619	MOp	MOp-1	STR	male	L5-IT	NA	NA
180118_CEMBA_mm_P56_P63_RS2_180117_P1_180117_P2_H5_AD008	0.00505461	0.0224105	0.764192	1634997	MOp	MOp-1	STR	female	L2/3	NA	NA
180118_CEMBA_mm_P56_P63_RS2_180117_P1_180117_P2_H5_AD010	0.00519943	0.0230441	0.774324	1716908	MOp	MOp-2	Unknown	male	L5-IT	NA	NA
180118_CEMBA_mm_P56_P63_RS2_180117_P1_180117_P2_H5_AD012	0.0056108	0.0244867	0.763076	1816394	MOp	MOp-2	STR	female	L5-IT	NA	NA
180118_CEMBA_mm_P56_P63_RS2_180117_P1_180117_P2_H6_AD006	0.00650034	0.0311103	0.782376	1874936	MOp	MOp-2	SC	female	L5-ET	0	MOp-6
180118_CEMBA_mm_P56_P63_RS2_180117_P1_180117_P2_H6_AD007	0.00634468	0.0315659	0.813721	2233353	MOp	MOp-1	STR	male	L6-CT	NA	NA
180118_CEMBA_mm_P56_P63_RS2_180117_P1_180117_P2_H6_AD008	0.00453471	0.019994	0.773014	1919983	MOp	MOp-1	STR	female	L6-CT	NA	NA
180118_CEMBA_mm_P56_P63_RS2_180117_P1_180117_P2_H6_AD012	0.004192	0.0134934	0.745559	4256760	MOp	MOp-2	STR	female	L2/3	NA	NA
180118_CEMBA_mm_P56_P63_RS2_180117_P1_180117_P2_H7_AD001	0.00469887	0.0212458	0.775423	1536462	MOp	MOp-1	SC	male	L4	NA	NA
180118_CEMBA_mm_P56_P63_RS2_180117_P1_180117_P2_H7_AD006	0.0074205	0.0348038	0.781413	1416307	MOp	MOp-2	SC	female	L5-ET	4	MOp-1
180118_CEMBA_mm_P56_P63_RS2_180117_P1_180117_P2_H7_AD007	0.00561517	0.0268746	0.784051	1580976	MOp	MOp-1	STR	male	L6-IT	NA	NA
180118_CEMBA_mm_P56_P63_RS2_180117_P1_180117_P2_H7_AD008	0.00529715	0.0242838	0.77628	1456677	MOp	MOp-1	STR	female	L6-IT	NA	NA
180118_CEMBA_mm_P56_P63_RS2_180117_P1_180117_P2_H7_AD012	0.00534997	0.0230711	0.780332	1641721	MOp	MOp-2	STR	female	L4	NA	NA
180118_CEMBA_mm_P56_P63_RS2_180117_P1_180117_P2_H8_AD002	0.00649752	0.0327928	0.774367	1670788	MOp	MOp-1	SC	female	L5-ET	0	MOp-6
180118_CEMBA_mm_P56_P63_RS2_180117_P1_180117_P2_H8_AD004	0.00688178	0.0344093	0.778105	1557672	MOp	MOp-2	SC	male	L5-ET	4	MOp-1
180118_CEMBA_mm_P56_P63_RS2_180117_P1_180117_P2_H8_AD006	0.00699405	0.0339996	0.772606	1375031	MOp	MOp-2	SC	female	L5-ET	1	MOp-3
180118_CEMBA_mm_P56_P63_RS2_180117_P1_180117_P2_H8_AD007	0.00447659	0.018383	0.771308	1940650	MOp	MOp-1	STR	male	L4	NA	NA
180118_CEMBA_mm_P56_P63_RS2_180117_P1_180117_P2_H8_AD008	0.0053443	0.0252181	0.784617	1661382	MOp	MOp-1	STR	female	L6-IT	NA	NA
180118_CEMBA_mm_P56_P63_RS2_180117_P1_180117_P2_H8_AD010	0.00525498	0.0213947	0.776472	1805702	MOp	MOp-2	Unknown	male	L4	NA	NA
180118_CEMBA_mm_P56_P63_RS2_180117_P1_180117_P2_H8_AD012	0.00573424	0.024576	0.753512	1936035	MOp	MOp-2	STR	female	L2/3	NA	NA
180118_CEMBA_mm_P56_P63_RS2_180117_P1_180117_P2_H9_AD001	0.00643948	0.0317762	0.773456	1956210	MOp	MOp-1	SC	male	L5-ET	0	MOp-5
180118_CEMBA_mm_P56_P63_RS2_180117_P1_180117_P2_H9_AD002	0.00610822	0.0306522	0.781281	1677195	MOp	MOp-1	SC	female	L5-ET	0	MOp-4
180118_CEMBA_mm_P56_P63_RS2_180117_P1_180117_P2_H9_AD004	0.006319	0.0307583	0.777284	2003012	MOp	MOp-2	SC	male	L5-ET	1	MOp-2
180118_CEMBA_mm_P56_P63_RS2_180117_P1_180117_P2_H9_AD006	0.00700368	0.0326352	0.78495	1626828	MOp	MOp-2	SC	female	L5-ET	5	MOp-0
180118_CEMBA_mm_P56_P63_RS2_180117_P1_180117_P2_H9_AD007	0.00499082	0.0220392	0.778917	1972860	MOp	MOp-1	STR	male	L2/3	NA	NA
180118_CEMBA_mm_P56_P63_RS2_180117_P1_180117_P2_H9_AD008	0.00555645	0.0244854	0.807779	1851997	MOp	MOp-1	STR	female	L6-IT	NA	NA
180118_CEMBA_mm_P56_P63_RS2_180117_P1_180117_P2_H9_AD012	0.00481627	0.0199427	0.770592	1905168	MOp	MOp-2	STR	female	L4	NA	NA
180118_CEMBA_mm_P56_P63_RS2_180117_P3_180117_P4_A10_AD001	0.00586696	0.0237291	0.779888	1570600	MOp	MOp-1	SSp	male	L6-IT	NA	NA
180118_CEMBA_mm_P56_P63_RS2_180117_P3_180117_P4_A10_AD006	0.00548325	0.0246004	0.774371	2110879	MOp	MOp-2	SSp	male	L6-IT	NA	NA
180118_CEMBA_mm_P56_P63_RS2_180117_P3_180117_P4_A10_AD007	0.00524027	0.0226203	0.77257	1813000	SSp	SSp-1	SC	male	L2/3	NA	NA
180118_CEMBA_mm_P56_P63_RS2_180117_P3_180117_P4_A10_AD010	0.00497931	0.0189626	0.775508	2016899	SSp	SSp-1	SC	female	L2/3	NA	NA
180118_CEMBA_mm_P56_P63_RS2_180117_P3_180117_P4_A10_AD012	0.00662134	0.031357	0.779137	1839968	SSp	SSp-2	SC	female	L5-ET	2	SSp-0
180118_CEMBA_mm_P56_P63_RS2_180117_P3_180117_P4_A12_AD001	0.00598604	0.0272969	0.782052	1687396	MOp	MOp-1	SSp	male	L6-IT	NA	NA
180118_CEMBA_mm_P56_P63_RS2_180117_P3_180117_P4_A12_AD004	0.00521001	0.0217894	0.769071	2671888	MOp	MOp-2	SSp	male	L2/3	NA	NA
180118_CEMBA_mm_P56_P63_RS2_180117_P3_180117_P4_A12_AD006	0.00468939	0.0189215	0.767354	2248567	MOp	MOp-2	SSp	male	L4	NA	NA
180118_CEMBA_mm_P56_P63_RS2_180117_P3_180117_P4_A12_AD007	0.00629452	0.0301007	0.758036	2416378	SSp	SSp-1	SC	male	L5-ET	2	SSp-6
180118_CEMBA_mm_P56_P63_RS2_180117_P3_180117_P4_A12_AD010	0.00708823	0.0347289	0.77832	2007054	SSp	SSp-1	SC	female	L5-ET	4	SSp-2
180118_CEMBA_mm_P56_P63_RS2_180117_P3_180117_P4_A12_AD012	0.00542021	0.0226427	0.79844	1367620	SSp	SSp-2	SC	female	L6-IT	NA	NA
180118_CEMBA_mm_P56_P63_RS2_180117_P3_180117_P4_A1_AD002	0.0058048	0.0261895	0.757746	1426009	MOp	MOp-1	SSp	male	L5-IT	NA	NA
180118_CEMBA_mm_P56_P63_RS2_180117_P3_180117_P4_A1_AD004	0.0057777	0.0242021	0.758946	1502736	MOp	MOp-2	SSp	male	L2/3	NA	NA
180118_CEMBA_mm_P56_P63_RS2_180117_P3_180117_P4_A1_AD006	0.00557634	0.0230226	0.775685	1438331	MOp	MOp-2	SSp	male	L2/3	NA	NA
180118_CEMBA_mm_P56_P63_RS2_180117_P3_180117_P4_A1_AD007	0.00652756	0.0308471	0.7704	1542331	SSp	SSp-1	SC	male	L5-ET	2	SSp-0
180118_CEMBA_mm_P56_P63_RS2_180117_P3_180117_P4_A1_AD008	0.00664962	0.0317216	0.761345	1442059	SSp	SSp-2	SC	male	L5-ET	2	SSp-0
180118_CEMBA_mm_P56_P63_RS2_180117_P3_180117_P4_A1_AD010	0.00670065	0.0307761	0.779266	1383568	SSp	SSp-1	SC	female	L5-ET	2	SSp-0
180118_CEMBA_mm_P56_P63_RS2_180117_P3_180117_P4_A2_AD001	0.00588408	0.0276824	0.771634	1585813	MOp	MOp-1	SSp	male	L6-IT	NA	NA
180118_CEMBA_mm_P56_P63_RS2_180117_P3_180117_P4_A2_AD002	0.0054983	0.0226843	0.750209	1674220	MOp	MOp-1	SSp	male	L2/3	NA	NA
180118_CEMBA_mm_P56_P63_RS2_180117_P3_180117_P4_A2_AD004	0.00542281	0.0228159	0.789044	1705941	MOp	MOp-2	SSp	male	L6-IT	NA	NA
180118_CEMBA_mm_P56_P63_RS2_180117_P3_180117_P4_A2_AD007	0.00639619	0.0300071	0.767607	1799164	SSp	SSp-1	SC	male	L5-ET	1	SSp-4
180118_CEMBA_mm_P56_P63_RS2_180117_P3_180117_P4_A3_AD001	0.00561867	0.0253153	0.769543	1152972	MOp	MOp-1	SSp	male	L6-IT	NA	NA
180118_CEMBA_mm_P56_P63_RS2_180117_P3_180117_P4_A3_AD004	0.0054764	0.0230094	0.76727	1524165	MOp	MOp-2	SSp	male	L2/3	NA	NA
180118_CEMBA_mm_P56_P63_RS2_180117_P3_180117_P4_A3_AD006	0.00653232	0.0297325	0.789798	1353245	MOp	MOp-2	SSp	male	L5-IT	NA	NA
180118_CEMBA_mm_P56_P63_RS2_180117_P3_180117_P4_A3_AD007	0.005962	0.0270277	0.761521	1510966	SSp	SSp-1	SC	male	L5-ET	2	SSp-6
180118_CEMBA_mm_P56_P63_RS2_180117_P3_180117_P4_A3_AD008	0.00674893	0.0322776	0.77915	1391448	SSp	SSp-2	SC	male	L5-ET	5	SSp-3
180118_CEMBA_mm_P56_P63_RS2_180117_P3_180117_P4_A3_AD010	0.00737925	0.0347704	0.783118	1482830	SSp	SSp-1	SC	female	L5-ET	4	SSp-2
180118_CEMBA_mm_P56_P63_RS2_180117_P3_180117_P4_A3_AD012	0.00709079	0.0314483	0.779191	1386516	SSp	SSp-2	SC	female	L5-ET	2	SSp-0
180118_CEMBA_mm_P56_P63_RS2_180117_P3_180117_P4_A4_AD001	0.00574189	0.0249997	0.770559	819146	MOp	MOp-1	SSp	male	L6-IT	NA	NA
180118_CEMBA_mm_P56_P63_RS2_180117_P3_180117_P4_A4_AD002	0.00524359	0.0227026	0.765875	1618402	MOp	MOp-1	SSp	male	L5-IT	NA	NA
180118_CEMBA_mm_P56_P63_RS2_180117_P3_180117_P4_A4_AD004	0.00654597	0.0288474	0.761268	922726	MOp	MOp-2	SSp	male	L5-IT	NA	NA
180118_CEMBA_mm_P56_P63_RS2_180117_P3_180117_P4_A4_AD006	0.00556001	0.0240006	0.765447	879661	MOp	MOp-2	SSp	male	L2/3	NA	NA
180118_CEMBA_mm_P56_P63_RS2_180117_P3_180117_P4_A4_AD007	0.0069717	0.0338729	0.772794	959395	SSp	SSp-1	SC	male	L5-ET	2	SSp-6
180118_CEMBA_mm_P56_P63_RS2_180117_P3_180117_P4_A4_AD010	0.00623559	0.0306008	0.796436	1002648	SSp	SSp-1	SC	female	Inh	NA	NA
180118_CEMBA_mm_P56_P63_RS2_180117_P3_180117_P4_A5_AD001	0.0058138	0.0273034	0.785578	1142425	MOp	MOp-1	SSp	male	L6-IT	NA	NA
180118_CEMBA_mm_P56_P63_RS2_180117_P3_180117_P4_A5_AD002	0.00562816	0.0238375	0.736995	1090566	MOp	MOp-1	SSp	male	L2/3	NA	NA
180118_CEMBA_mm_P56_P63_RS2_180117_P3_180117_P4_A5_AD004	0.00571722	0.0260262	0.766996	1262118	MOp	MOp-2	SSp	male	L5-IT	NA	NA
180118_CEMBA_mm_P56_P63_RS2_180117_P3_180117_P4_A5_AD006	0.00583288	0.0274671	0.772405	1215863	MOp	MOp-2	SSp	male	L6-IT	NA	NA
180118_CEMBA_mm_P56_P63_RS2_180117_P3_180117_P4_A5_AD007	0.00525598	0.0211369	0.749794	1138942	SSp	SSp-1	SC	male	L2/3	NA	NA
180118_CEMBA_mm_P56_P63_RS2_180117_P3_180117_P4_A5_AD008	0.00631173	0.0287824	0.791776	1258733	SSp	SSp-2	SC	male	L6-IT	NA	NA
180118_CEMBA_mm_P56_P63_RS2_180117_P3_180117_P4_A5_AD010	0.00630573	0.030228	0.784347	1446225	SSp	SSp-1	SC	female	L5-ET	0	SSp-0
180118_CEMBA_mm_P56_P63_RS2_180117_P3_180117_P4_A5_AD012	0.00697794	0.0325797	0.784257	1252961	SSp	SSp-2	SC	female	L5-ET	2	SSp-0
180118_CEMBA_mm_P56_P63_RS2_180117_P3_180117_P4_A6_AD001	0.00517012	0.0215009	0.769162	1692178	MOp	MOp-1	SSp	male	L2/3	NA	NA
180118_CEMBA_mm_P56_P63_RS2_180117_P3_180117_P4_A6_AD004	0.00485193	0.0208775	0.771045	1887560	MOp	MOp-2	SSp	male	L4	NA	NA
180118_CEMBA_mm_P56_P63_RS2_180117_P3_180117_P4_A6_AD006	0.00499047	0.0200772	0.771102	2050635	MOp	MOp-2	SSp	male	L4	NA	NA
180118_CEMBA_mm_P56_P63_RS2_180117_P3_180117_P4_A6_AD007	0.00667294	0.0322209	0.794387	2115057	SSp	SSp-1	SC	male	L5-ET	1	SSp-4
180118_CEMBA_mm_P56_P63_RS2_180117_P3_180117_P4_A6_AD010	0.00707105	0.0328661	0.774652	2110224	SSp	SSp-1	SC	female	L5-ET	2	SSp-0
180118_CEMBA_mm_P56_P63_RS2_180117_P3_180117_P4_A7_AD001	0.00607936	0.0266555	0.781378	1168168	MOp	MOp-1	SSp	male	L6-IT	NA	NA
180118_CEMBA_mm_P56_P63_RS2_180117_P3_180117_P4_A7_AD002	0.00571268	0.0255853	0.78205	1409427	MOp	MOp-1	SSp	male	L6-IT	NA	NA
180118_CEMBA_mm_P56_P63_RS2_180117_P3_180117_P4_A7_AD004	0.00586887	0.0269225	0.771571	1490429	MOp	MOp-2	SSp	male	L6-IT	NA	NA
180118_CEMBA_mm_P56_P63_RS2_180117_P3_180117_P4_A7_AD006	0.0053093	0.0233558	0.759538	1485934	MOp	MOp-2	SSp	male	L2/3	NA	NA
180118_CEMBA_mm_P56_P63_RS2_180117_P3_180117_P4_A7_AD007	0.00667456	0.0322927	0.78595	1364209	SSp	SSp-1	SC	male	L5-ET	5	SSp-3
180118_CEMBA_mm_P56_P63_RS2_180117_P3_180117_P4_A7_AD010	0.00684852	0.0324783	0.770015	1469976	SSp	SSp-1	SC	female	L5-ET	5	SSp-3
180118_CEMBA_mm_P56_P63_RS2_180117_P3_180117_P4_A8_AD001	0.00669542	0.0338706	0.772795	1256850	MOp	MOp-1	SSp	male	L5-IT	NA	NA
180118_CEMBA_mm_P56_P63_RS2_180117_P3_180117_P4_A8_AD004	0.00667088	0.0328261	0.773271	2088348	MOp	MOp-2	SSp	male	L5-ET	5	MOp-0
180118_CEMBA_mm_P56_P63_RS2_180117_P3_180117_P4_A8_AD006	0.00536181	0.0235686	0.774268	1901552	MOp	MOp-2	SSp	male	L2/3	NA	NA
180118_CEMBA_mm_P56_P63_RS2_180117_P3_180117_P4_A8_AD007	0.00669152	0.0314151	0.763669	1977480	SSp	SSp-1	SC	male	L5-ET	2	SSp-6
180118_CEMBA_mm_P56_P63_RS2_180117_P3_180117_P4_A8_AD010	0.00644047	0.0305809	0.75917	2101066	SSp	SSp-1	SC	female	L5-ET	2	SSp-6
180118_CEMBA_mm_P56_P63_RS2_180117_P3_180117_P4_A8_AD012	0.00722687	0.0337846	0.771103	1918381	SSp	SSp-2	SC	female	L5-ET	2	SSp-3
180118_CEMBA_mm_P56_P63_RS2_180117_P3_180117_P4_A9_AD002	0.00544132	0.0245062	0.749326	1024484	MOp	MOp-1	SSp	male	L5-IT	NA	NA
180118_CEMBA_mm_P56_P63_RS2_180117_P3_180117_P4_A9_AD004	0.00565602	0.0244381	0.755756	1756374	MOp	MOp-2	SSp	male	L2/3	NA	NA
180118_CEMBA_mm_P56_P63_RS2_180117_P3_180117_P4_A9_AD006	0.00537311	0.0232991	0.77359	1897302	MOp	MOp-2	SSp	male	L2/3	NA	NA
180118_CEMBA_mm_P56_P63_RS2_180117_P3_180117_P4_A9_AD007	0.00584337	0.0274426	0.782689	1973551	SSp	SSp-1	SC	male	L5-ET	1	SSp-4
180118_CEMBA_mm_P56_P63_RS2_180117_P3_180117_P4_A9_AD010	0.00572503	0.0236412	0.77865	1930022	SSp	SSp-1	SC	female	L2/3	NA	NA
180118_CEMBA_mm_P56_P63_RS2_180117_P3_180117_P4_A9_AD012	0.00626972	0.0300899	0.772263	1845111	SSp	SSp-2	SC	female	L5-ET	1	SSp-4
180118_CEMBA_mm_P56_P63_RS2_180117_P3_180117_P4_B10_AD001	0.0060565	0.0275162	0.768885	1359793	MOp	MOp-1	SSp	male	L5-IT	NA	NA
180118_CEMBA_mm_P56_P63_RS2_180117_P3_180117_P4_B10_AD004	0.00524625	0.0220898	0.772254	1562119	MOp	MOp-2	SSp	male	L4	NA	NA
180118_CEMBA_mm_P56_P63_RS2_180117_P3_180117_P4_B10_AD006	0.00590771	0.026925	0.786626	1746175	MOp	MOp-2	SSp	male	L6-IT	NA	NA
180118_CEMBA_mm_P56_P63_RS2_180117_P3_180117_P4_B10_AD007	0.00651611	0.0303762	0.758418	1602429	SSp	SSp-1	SC	male	L5-ET	2	SSp-3
180118_CEMBA_mm_P56_P63_RS2_180117_P3_180117_P4_B10_AD008	0.00700297	0.0344696	0.786715	1588680	SSp	SSp-2	SC	male	L5-ET	2	SSp-0
180118_CEMBA_mm_P56_P63_RS2_180117_P3_180117_P4_B10_AD012	0.00617209	0.0281814	0.777579	1554415	SSp	SSp-2	SC	female	L5-ET	1	SSp-4
180118_CEMBA_mm_P56_P63_RS2_180117_P3_180117_P4_B11_AD004	0.00552669	0.0243133	0.771308	1611468	MOp	MOp-2	SSp	male	L5-IT	NA	NA
180118_CEMBA_mm_P56_P63_RS2_180117_P3_180117_P4_B11_AD006	0.00554049	0.0245586	0.762967	1781730	MOp	MOp-2	SSp	male	L2/3	NA	NA
180118_CEMBA_mm_P56_P63_RS2_180117_P3_180117_P4_B11_AD007	0.00506329	0.0210612	0.758968	1807045	SSp	SSp-1	SC	male	L2/3	NA	NA
180118_CEMBA_mm_P56_P63_RS2_180117_P3_180117_P4_B11_AD008	0.00676531	0.0320623	0.771781	1815726	SSp	SSp-2	SC	male	L5-ET	5	SSp-3
180118_CEMBA_mm_P56_P63_RS2_180117_P3_180117_P4_B12_AD001	0.00756203	0.0356326	0.782461	1898070	MOp	MOp-1	SSp	male	L5-IT	NA	NA
180118_CEMBA_mm_P56_P63_RS2_180117_P3_180117_P4_B12_AD004	0.00559666	0.0242761	0.754296	2736894	MOp	MOp-2	SSp	male	L2/3	NA	NA
180118_CEMBA_mm_P56_P63_RS2_180117_P3_180117_P4_B12_AD006	0.00535572	0.0234631	0.774875	2533232	MOp	MOp-2	SSp	male	L5-IT	NA	NA
180118_CEMBA_mm_P56_P63_RS2_180117_P3_180117_P4_B12_AD007	0.00675762	0.0332068	0.767236	2335876	SSp	SSp-1	SC	male	L5-ET	2	SSp-0
180118_CEMBA_mm_P56_P63_RS2_180117_P3_180117_P4_B1_AD001	0.00498255	0.0203673	0.767174	905515	MOp	MOp-1	SSp	male	L2/3	NA	NA
180118_CEMBA_mm_P56_P63_RS2_180117_P3_180117_P4_B1_AD002	0.00500114	0.0211728	0.764871	1071817	MOp	MOp-1	SSp	male	L4	NA	NA
180118_CEMBA_mm_P56_P63_RS2_180117_P3_180117_P4_B1_AD004	0.00530623	0.0222839	0.766969	1129867	MOp	MOp-2	SSp	male	L2/3	NA	NA
180118_CEMBA_mm_P56_P63_RS2_180117_P3_180117_P4_B1_AD006	0.00537002	0.0232149	0.777267	1115572	MOp	MOp-2	SSp	male	L4	NA	NA
180118_CEMBA_mm_P56_P63_RS2_180117_P3_180117_P4_B1_AD007	0.00646845	0.0328383	0.762246	1155007	SSp	SSp-1	SC	male	L5-ET	5	SSp-3
180118_CEMBA_mm_P56_P63_RS2_180117_P3_180117_P4_B2_AD001	0.00628867	0.0303255	0.779923	3924582	MOp	MOp-1	SSp	male	L5-IT	NA	NA
180118_CEMBA_mm_P56_P63_RS2_180117_P3_180117_P4_B2_AD004	0.00538342	0.0230184	0.76139	2156094	MOp	MOp-2	SSp	male	L2/3	NA	NA
180118_CEMBA_mm_P56_P63_RS2_180117_P3_180117_P4_B2_AD006	0.00533562	0.022124	0.773806	2170514	MOp	MOp-2	SSp	male	L5-IT	NA	NA
180118_CEMBA_mm_P56_P63_RS2_180117_P3_180117_P4_B2_AD007	0.00745983	0.0360549	0.785294	2138652	SSp	SSp-1	SC	male	L5-ET	4	SSp-2
180118_CEMBA_mm_P56_P63_RS2_180117_P3_180117_P4_B2_AD010	0.00682576	0.0325082	0.76725	1996802	SSp	SSp-1	SC	female	L5-ET	5	SSp-3
180118_CEMBA_mm_P56_P63_RS2_180117_P3_180117_P4_B3_AD002	0.00508682	0.0203721	0.765606	1275390	MOp	MOp-1	SSp	male	L4	NA	NA
180118_CEMBA_mm_P56_P63_RS2_180117_P3_180117_P4_B3_AD004	0.00643408	0.0287871	0.770826	1353917	MOp	MOp-2	SSp	male	L6-IT	NA	NA
180118_CEMBA_mm_P56_P63_RS2_180117_P3_180117_P4_B3_AD006	0.00506525	0.0210991	0.78094	1438411	MOp	MOp-2	SSp	male	L4	NA	NA
180118_CEMBA_mm_P56_P63_RS2_180117_P3_180117_P4_B3_AD007	0.00652351	0.0297538	0.751532	1324542	SSp	SSp-1	SC	male	L5-ET	2	SSp-6
180118_CEMBA_mm_P56_P63_RS2_180117_P3_180117_P4_B3_AD008	0.00645051	0.031321	0.770255	1237487	SSp	SSp-2	SC	male	L5-ET	2	SSp-0
180118_CEMBA_mm_P56_P63_RS2_180117_P3_180117_P4_B3_AD010	0.0074574	0.0346304	0.783395	1370446	SSp	SSp-1	SC	female	L5-ET	5	SSp-6
180118_CEMBA_mm_P56_P63_RS2_180117_P3_180117_P4_B4_AD001	0.00625249	0.0298829	0.783519	1488400	MOp	MOp-1	SSp	male	L5-IT	NA	NA
180118_CEMBA_mm_P56_P63_RS2_180117_P3_180117_P4_B4_AD002	0.00653285	0.0305419	0.766191	1592688	MOp	MOp-1	SSp	male	L5-IT	NA	NA
180118_CEMBA_mm_P56_P63_RS2_180117_P3_180117_P4_B4_AD004	0.00605089	0.0280372	0.770348	1928217	MOp	MOp-2	SSp	male	L5-IT	NA	NA
180118_CEMBA_mm_P56_P63_RS2_180117_P3_180117_P4_B4_AD006	0.00543711	0.0215499	0.774388	1989101	MOp	MOp-2	SSp	male	L5-IT	NA	NA
180118_CEMBA_mm_P56_P63_RS2_180117_P3_180117_P4_B4_AD007	0.00817616	0.033328	0.764079	1906864	SSp	SSp-1	SC	male	L5-ET	2	SSp-0
180118_CEMBA_mm_P56_P63_RS2_180117_P3_180117_P4_B4_AD008	0.00638976	0.0292368	0.766347	1779139	SSp	SSp-2	SC	male	L5-ET	2	SSp-0
180118_CEMBA_mm_P56_P63_RS2_180117_P3_180117_P4_B4_AD010	0.00519602	0.0210066	0.745604	3541071	SSp	SSp-1	SC	female	L2/3	NA	NA
180118_CEMBA_mm_P56_P63_RS2_180117_P3_180117_P4_B5_AD001	0.00551036	0.0236276	0.777902	1110511	MOp	MOp-1	SSp	male	L2/3	NA	NA
180118_CEMBA_mm_P56_P63_RS2_180117_P3_180117_P4_B5_AD004	0.00515017	0.0213881	0.760175	1351238	MOp	MOp-2	SSp	male	L2/3	NA	NA
180118_CEMBA_mm_P56_P63_RS2_180117_P3_180117_P4_B5_AD006	0.00685139	0.0338155	0.780727	1319699	MOp	MOp-2	SSp	male	L5-ET	0	MOp-6
180118_CEMBA_mm_P56_P63_RS2_180117_P3_180117_P4_B5_AD007	0.00767468	0.0337942	0.77873	1223525	SSp	SSp-1	SC	male	L5-ET	2	SSp-0
180118_CEMBA_mm_P56_P63_RS2_180117_P3_180117_P4_B5_AD008	0.00645909	0.0312223	0.79539	1223044	SSp	SSp-2	SC	male	L5-ET	1	SSp-4
180118_CEMBA_mm_P56_P63_RS2_180117_P3_180117_P4_B5_AD012	0.00613834	0.0291805	0.777288	1260123	SSp	SSp-2	SC	female	L5-ET	2	SSp-0
180118_CEMBA_mm_P56_P63_RS2_180117_P3_180117_P4_B6_AD001	0.00503789	0.0209932	0.771384	1283486	MOp	MOp-1	SSp	male	L4	NA	NA
180118_CEMBA_mm_P56_P63_RS2_180117_P3_180117_P4_B6_AD002	0.00595304	0.0266336	0.773085	1516386	MOp	MOp-1	SSp	male	L6-IT	NA	NA
180118_CEMBA_mm_P56_P63_RS2_180117_P3_180117_P4_B6_AD004	0.00559358	0.0249973	0.77632	1334456	MOp	MOp-2	SSp	male	L6-IT	NA	NA
180118_CEMBA_mm_P56_P63_RS2_180117_P3_180117_P4_B6_AD006	0.00546883	0.0219373	0.773477	1845140	MOp	MOp-2	SSp	male	L5-IT	NA	NA
180118_CEMBA_mm_P56_P63_RS2_180117_P3_180117_P4_B6_AD007	0.00724932	0.0349741	0.786823	1659262	SSp	SSp-1	SC	male	L5-ET	5	SSp-3
180118_CEMBA_mm_P56_P63_RS2_180117_P3_180117_P4_B6_AD008	0.00715633	0.0344678	0.784723	1716217	SSp	SSp-2	SC	male	L5-ET	2	SSp-0
180118_CEMBA_mm_P56_P63_RS2_180117_P3_180117_P4_B6_AD010	0.0072614	0.0339428	0.769219	1696032	SSp	SSp-1	SC	female	L5-ET	5	SSp-3
180118_CEMBA_mm_P56_P63_RS2_180117_P3_180117_P4_B6_AD012	0.00668946	0.0306164	0.795801	1567476	SSp	SSp-2	SC	female	L5-ET	4	SSp-2
180118_CEMBA_mm_P56_P63_RS2_180117_P3_180117_P4_B7_AD001	0.0058318	0.0273063	0.764868	1362992	MOp	MOp-1	SSp	male	L6-IT	NA	NA
180118_CEMBA_mm_P56_P63_RS2_180117_P3_180117_P4_B7_AD002	0.00480001	0.0198939	0.763837	1471490	MOp	MOp-1	SSp	male	L4	NA	NA
180118_CEMBA_mm_P56_P63_RS2_180117_P3_180117_P4_B7_AD006	0.0053646	0.0215469	0.769932	1413529	MOp	MOp-2	SSp	male	L2/3	NA	NA
180118_CEMBA_mm_P56_P63_RS2_180117_P3_180117_P4_B7_AD007	0.00625674	0.0290253	0.757357	1433648	SSp	SSp-1	SC	male	L5-ET	2	SSp-0
180118_CEMBA_mm_P56_P63_RS2_180117_P3_180117_P4_B7_AD010	0.00663931	0.0324738	0.775018	1633021	SSp	SSp-1	SC	female	L5-ET	5	SSp-6
180118_CEMBA_mm_P56_P63_RS2_180117_P3_180117_P4_B8_AD001	0.00558373	0.0253574	0.767905	1400399	MOp	MOp-1	SSp	male	L6-IT	NA	NA
180118_CEMBA_mm_P56_P63_RS2_180117_P3_180117_P4_B8_AD002	0.00624581	0.0294092	0.787007	1664037	MOp	MOp-1	SSp	male	L6-IT	NA	NA
180118_CEMBA_mm_P56_P63_RS2_180117_P3_180117_P4_B8_AD006	0.0055018	0.0236753	0.788243	1576796	MOp	MOp-2	SSp	male	L6-IT	NA	NA
180118_CEMBA_mm_P56_P63_RS2_180117_P3_180117_P4_B8_AD007	0.00620847	0.0295237	0.772667	1598482	SSp	SSp-1	SC	male	L5-ET	1	SSp-4
180118_CEMBA_mm_P56_P63_RS2_180117_P3_180117_P4_B8_AD008	0.00601786	0.0282022	0.782549	1706221	SSp	SSp-2	SC	male	L5-ET	1	SSp-4
180118_CEMBA_mm_P56_P63_RS2_180117_P3_180117_P4_B8_AD010	0.00596443	0.02744	0.781418	1786542	SSp	SSp-1	SC	female	L5-IT	NA	NA
180118_CEMBA_mm_P56_P63_RS2_180117_P3_180117_P4_B8_AD012	0.00707061	0.0345598	0.794266	1725085	SSp	SSp-2	SC	female	L5-ET	5	SSp-2
180118_CEMBA_mm_P56_P63_RS2_180117_P3_180117_P4_B9_AD001	0.00554408	0.0249678	0.76519	3208908	MOp	MOp-1	SSp	male	L5-IT	NA	NA
180118_CEMBA_mm_P56_P63_RS2_180117_P3_180117_P4_B9_AD004	0.00509896	0.0198396	0.762257	2183839	MOp	MOp-2	SSp	male	L5-IT	NA	NA
180118_CEMBA_mm_P56_P63_RS2_180117_P3_180117_P4_B9_AD006	0.00562354	0.0233756	0.789703	2332910	MOp	MOp-2	SSp	male	L6-IT	NA	NA
180118_CEMBA_mm_P56_P63_RS2_180117_P3_180117_P4_B9_AD007	0.00713299	0.0348975	0.776378	2049181	SSp	SSp-1	SC	male	L5-ET	5	SSp-3
180118_CEMBA_mm_P56_P63_RS2_180117_P3_180117_P4_B9_AD008	0.0064277	0.0317085	0.752377	2110898	SSp	SSp-2	SC	male	L5-ET	2	SSp-3
180118_CEMBA_mm_P56_P63_RS2_180117_P3_180117_P4_B9_AD010	0.00597434	0.0273644	0.763371	2166383	SSp	SSp-1	SC	female	L5-ET	2	SSp-0
180118_CEMBA_mm_P56_P63_RS2_180117_P3_180117_P4_B9_AD012	0.00700341	0.0325215	0.77688	2082350	SSp	SSp-2	SC	female	L5-ET	2	SSp-0
180118_CEMBA_mm_P56_P63_RS2_180117_P3_180117_P4_C10_AD004	0.00501975	0.0201497	0.773984	1981259	MOp	MOp-2	SSp	male	L2/3	NA	NA
180118_CEMBA_mm_P56_P63_RS2_180117_P3_180117_P4_C10_AD006	0.00526437	0.0237517	0.772596	1922339	MOp	MOp-2	SSp	male	L2/3	NA	NA
180118_CEMBA_mm_P56_P63_RS2_180117_P3_180117_P4_C10_AD008	0.00673067	0.0332127	0.773461	1830379	SSp	SSp-2	SC	male	L5-ET	5	SSp-3
180118_CEMBA_mm_P56_P63_RS2_180117_P3_180117_P4_C10_AD012	0.00643896	0.0285468	0.794763	1778117	SSp	SSp-2	SC	female	L5-ET	1	SSp-4
180118_CEMBA_mm_P56_P63_RS2_180117_P3_180117_P4_C11_AD004	0.00556971	0.0239038	0.749088	1589717	MOp	MOp-2	SSp	male	L2/3	NA	NA
180118_CEMBA_mm_P56_P63_RS2_180117_P3_180117_P4_C11_AD006	0.00529977	0.0222443	0.776495	1742450	MOp	MOp-2	SSp	male	L4	NA	NA
180118_CEMBA_mm_P56_P63_RS2_180117_P3_180117_P4_C11_AD007	0.00666441	0.032477	0.776237	1612600	SSp	SSp-1	SC	male	L5-ET	1	SSp-4
180118_CEMBA_mm_P56_P63_RS2_180117_P3_180117_P4_C11_AD008	0.00521089	0.021064	0.752585	1642223	SSp	SSp-2	SC	male	L2/3	NA	NA
180118_CEMBA_mm_P56_P63_RS2_180117_P3_180117_P4_C11_AD012	0.0070713	0.0326181	0.765189	1585098	SSp	SSp-2	SC	female	L5-ET	2	SSp-0
180118_CEMBA_mm_P56_P63_RS2_180117_P3_180117_P4_C12_AD001	0.00552591	0.0250282	0.764125	1718402	MOp	MOp-1	SSp	male	L2/3	NA	NA
180118_CEMBA_mm_P56_P63_RS2_180117_P3_180117_P4_C12_AD004	0.00503991	0.0210625	0.763	6081048	MOp	MOp-2	SSp	male	L4	NA	NA
180118_CEMBA_mm_P56_P63_RS2_180117_P3_180117_P4_C12_AD006	0.00532469	0.023704	0.760968	3140058	MOp	MOp-2	SSp	male	L2/3	NA	NA
180118_CEMBA_mm_P56_P63_RS2_180117_P3_180117_P4_C12_AD008	0.0070996	0.0342358	0.775482	2406850	SSp	SSp-2	SC	male	L5-ET	2	SSp-0
180118_CEMBA_mm_P56_P63_RS2_180117_P3_180117_P4_C12_AD010	0.00693696	0.0322049	0.783384	2721888	SSp	SSp-1	SC	female	L5-ET	1	SSp-4
180118_CEMBA_mm_P56_P63_RS2_180117_P3_180117_P4_C12_AD012	0.00604837	0.0273916	0.771843	2591648	SSp	SSp-2	SC	female	L5-ET	1	SSp-4
180118_CEMBA_mm_P56_P63_RS2_180117_P3_180117_P4_C2_AD001	0.00604981	0.0268832	0.774362	1426967	MOp	MOp-1	SSp	male	L6-IT	NA	NA
180118_CEMBA_mm_P56_P63_RS2_180117_P3_180117_P4_C2_AD002	0.00626916	0.0276038	0.768086	1942333	MOp	MOp-1	SSp	male	L6-IT	NA	NA
180118_CEMBA_mm_P56_P63_RS2_180117_P3_180117_P4_C2_AD004	0.00551353	0.0231979	0.804031	1081981	MOp	MOp-2	SSp	male	L6-IT	NA	NA
180118_CEMBA_mm_P56_P63_RS2_180117_P3_180117_P4_C2_AD006	0.00552459	0.0215127	0.774425	2035602	MOp	MOp-2	SSp	male	L4	NA	NA
180118_CEMBA_mm_P56_P63_RS2_180117_P3_180117_P4_C2_AD007	0.00679735	0.0317311	0.77753	1964142	SSp	SSp-1	SC	male	L5-ET	2	SSp-6
180118_CEMBA_mm_P56_P63_RS2_180117_P3_180117_P4_C2_AD008	0.00672263	0.0316602	0.759264	1845699	SSp	SSp-2	SC	male	L5-ET	5	SSp-3
180118_CEMBA_mm_P56_P63_RS2_180117_P3_180117_P4_C2_AD012	0.00678075	0.0313619	0.77518	1839844	SSp	SSp-2	SC	female	L5-ET	5	SSp-4
180118_CEMBA_mm_P56_P63_RS2_180117_P3_180117_P4_C3_AD001	0.00631063	0.0272969	0.780158	1488364	MOp	MOp-1	SSp	male	L6-IT	NA	NA
180118_CEMBA_mm_P56_P63_RS2_180117_P3_180117_P4_C3_AD002	0.00588287	0.0254733	0.775719	1599730	MOp	MOp-1	SSp	male	L6-IT	NA	NA
180118_CEMBA_mm_P56_P63_RS2_180117_P3_180117_P4_C3_AD004	0.00744692	0.0356695	0.78176	1700576	MOp	MOp-2	SSp	male	L5-IT	NA	NA
180118_CEMBA_mm_P56_P63_RS2_180117_P3_180117_P4_C3_AD006	0.00566713	0.0246349	0.793675	1786508	MOp	MOp-2	SSp	male	L6-IT	NA	NA
180118_CEMBA_mm_P56_P63_RS2_180117_P3_180117_P4_C3_AD007	0.00623438	0.0287176	0.757691	1666444	SSp	SSp-1	SC	male	L5-ET	2	SSp-6
180118_CEMBA_mm_P56_P63_RS2_180117_P3_180117_P4_C3_AD010	0.00680058	0.0312687	0.764887	1668069	SSp	SSp-1	SC	female	L5-ET	2	SSp-6
180118_CEMBA_mm_P56_P63_RS2_180117_P3_180117_P4_C3_AD012	0.00749657	0.0352928	0.787692	1639958	SSp	SSp-2	SC	female	L5-ET	4	SSp-2
180118_CEMBA_mm_P56_P63_RS2_180117_P3_180117_P4_C4_AD001	0.0067673	0.031963	0.769809	1263071	MOp	MOp-1	SSp	male	L5-IT	NA	NA
180118_CEMBA_mm_P56_P63_RS2_180117_P3_180117_P4_C4_AD002	0.00562449	0.024203	0.779501	1589091	MOp	MOp-1	SSp	male	L6-IT	NA	NA
180118_CEMBA_mm_P56_P63_RS2_180117_P3_180117_P4_C4_AD004	0.00552513	0.0249326	0.76824	1613398	MOp	MOp-2	SSp	male	L2/3	NA	NA
180118_CEMBA_mm_P56_P63_RS2_180117_P3_180117_P4_C4_AD006	0.00588515	0.025717	0.778117	1547946	MOp	MOp-2	SSp	male	L2/3	NA	NA
180118_CEMBA_mm_P56_P63_RS2_180117_P3_180117_P4_C4_AD007	0.00548627	0.0227134	0.745902	1548082	SSp	SSp-1	SC	male	L2/3	NA	NA
180118_CEMBA_mm_P56_P63_RS2_180117_P3_180117_P4_C4_AD010	0.00691151	0.0335686	0.764157	1652160	SSp	SSp-1	SC	female	L5-ET	5	SSp-3
180118_CEMBA_mm_P56_P63_RS2_180117_P3_180117_P4_C5_AD001	0.00536726	0.022727	0.747107	938778	MOp	MOp-1	SSp	male	L2/3	NA	NA
180118_CEMBA_mm_P56_P63_RS2_180117_P3_180117_P4_C5_AD004	0.00588296	0.0248035	0.78687	1215899	MOp	MOp-2	SSp	male	L6-IT	NA	NA
180118_CEMBA_mm_P56_P63_RS2_180117_P3_180117_P4_C5_AD006	0.00552552	0.0245323	0.774186	1110424	MOp	MOp-2	SSp	male	L4	NA	NA
180118_CEMBA_mm_P56_P63_RS2_180117_P3_180117_P4_C5_AD007	0.00514332	0.0226819	0.766502	1203212	SSp	SSp-1	SC	male	L5-IT	NA	NA
180118_CEMBA_mm_P56_P63_RS2_180117_P3_180117_P4_C5_AD008	0.00741164	0.0368496	0.794205	1065730	SSp	SSp-2	SC	male	L5-ET	5	SSp-6
180118_CEMBA_mm_P56_P63_RS2_180117_P3_180117_P4_C5_AD010	0.00614294	0.0272667	0.785461	1234059	SSp	SSp-1	SC	female	L5-IT	NA	NA
180118_CEMBA_mm_P56_P63_RS2_180117_P3_180117_P4_C5_AD012	0.00576527	0.0255203	0.755877	1113349	SSp	SSp-2	SC	female	L5-ET	2	SSp-0
180118_CEMBA_mm_P56_P63_RS2_180117_P3_180117_P4_C6_AD001	0.00503096	0.0215509	0.774403	1095807	MOp	MOp-1	SSp	male	L4	NA	NA
180118_CEMBA_mm_P56_P63_RS2_180117_P3_180117_P4_C6_AD002	0.00549659	0.0236751	0.786549	1314289	MOp	MOp-1	SSp	male	L6-IT	NA	NA
180118_CEMBA_mm_P56_P63_RS2_180117_P3_180117_P4_C6_AD006	0.00554208	0.023019	0.784277	1495205	MOp	MOp-2	SSp	male	L2/3	NA	NA
180118_CEMBA_mm_P56_P63_RS2_180117_P3_180117_P4_C6_AD008	0.00626543	0.030227	0.779574	1440909	SSp	SSp-2	SC	male	L5-ET	1	SSp-4
180118_CEMBA_mm_P56_P63_RS2_180117_P3_180117_P4_C6_AD010	0.00711001	0.0321578	0.785947	1437460	SSp	SSp-1	SC	female	L5-ET	2	SSp-0
180118_CEMBA_mm_P56_P63_RS2_180117_P3_180117_P4_C6_AD012	0.00743881	0.0358386	0.784715	1394352	SSp	SSp-2	SC	female	L5-ET	4	SSp-2
180118_CEMBA_mm_P56_P63_RS2_180117_P3_180117_P4_C7_AD001	0.00482012	0.0187349	0.753296	1056573	MOp	MOp-1	SSp	male	L2/3	NA	NA
180118_CEMBA_mm_P56_P63_RS2_180117_P3_180117_P4_C7_AD004	0.00519566	0.020284	0.772333	1351216	MOp	MOp-2	SSp	male	L4	NA	NA
180118_CEMBA_mm_P56_P63_RS2_180117_P3_180117_P4_C7_AD006	0.00585489	0.0247093	0.771184	1316042	MOp	MOp-2	SSp	male	L2/3	NA	NA
180118_CEMBA_mm_P56_P63_RS2_180117_P3_180117_P4_C7_AD007	0.0066369	0.0324511	0.7803	1404533	SSp	SSp-1	SC	male	L5-ET	1	SSp-4
180118_CEMBA_mm_P56_P63_RS2_180117_P3_180117_P4_C7_AD008	0.00689972	0.0326671	0.769349	1337041	SSp	SSp-2	SC	male	L5-ET	2	SSp-0
180118_CEMBA_mm_P56_P63_RS2_180117_P3_180117_P4_C7_AD010	0.00561935	0.0250638	0.785417	1383160	SSp	SSp-1	SC	female	L5-ET	6	SSp-0
180118_CEMBA_mm_P56_P63_RS2_180117_P3_180117_P4_C7_AD012	0.00529932	0.0218576	0.758218	1303639	SSp	SSp-2	SC	female	L2/3	NA	NA
180118_CEMBA_mm_P56_P63_RS2_180117_P3_180117_P4_C8_AD001	0.00541767	0.0216354	0.78109	1703384	MOp	MOp-1	SSp	male	L6-IT	NA	NA
180118_CEMBA_mm_P56_P63_RS2_180117_P3_180117_P4_C8_AD002	0.00510103	0.0215473	0.763728	1661754	MOp	MOp-1	SSp	male	L4	NA	NA
180118_CEMBA_mm_P56_P63_RS2_180117_P3_180117_P4_C8_AD004	0.00622104	0.0296302	0.758588	1216432	MOp	MOp-2	SSp	male	L5-IT	NA	NA
180118_CEMBA_mm_P56_P63_RS2_180117_P3_180117_P4_C8_AD006	0.00645931	0.0304022	0.794708	2062426	MOp	MOp-2	SSp	male	L5-IT	NA	NA
180118_CEMBA_mm_P56_P63_RS2_180117_P3_180117_P4_C8_AD007	0.00706157	0.0354015	0.778139	2055957	SSp	SSp-1	SC	male	L5-ET	5	SSp-6
180118_CEMBA_mm_P56_P63_RS2_180117_P3_180117_P4_C8_AD010	0.00716866	0.032947	0.765277	1925645	SSp	SSp-1	SC	female	L5-ET	2	SSp-0
180118_CEMBA_mm_P56_P63_RS2_180117_P3_180117_P4_C8_AD012	0.00656231	0.0305495	0.782869	1892024	SSp	SSp-2	SC	female	L5-ET	1	SSp-1
180118_CEMBA_mm_P56_P63_RS2_180117_P3_180117_P4_C9_AD004	0.00545867	0.0230489	0.760738	1708388	MOp	MOp-2	SSp	male	L2/3	NA	NA
180118_CEMBA_mm_P56_P63_RS2_180117_P3_180117_P4_C9_AD006	0.00594121	0.0249588	0.764801	1691861	MOp	MOp-2	SSp	male	L2/3	NA	NA
180118_CEMBA_mm_P56_P63_RS2_180117_P3_180117_P4_C9_AD007	0.00693495	0.0353321	0.773646	1719376	SSp	SSp-1	SC	male	L5-ET	5	SSp-2
180118_CEMBA_mm_P56_P63_RS2_180117_P3_180117_P4_C9_AD008	0.00655257	0.0322504	0.766799	1813057	SSp	SSp-2	SC	male	L5-ET	2	SSp-0
180118_CEMBA_mm_P56_P63_RS2_180117_P3_180117_P4_C9_AD010	0.00659633	0.0304135	0.762649	1693028	SSp	SSp-1	SC	female	L5-ET	2	SSp-0
180118_CEMBA_mm_P56_P63_RS2_180117_P3_180117_P4_D10_AD004	0.00587319	0.0263956	0.775757	1882716	MOp	MOp-2	SSp	male	L5-IT	NA	NA
180118_CEMBA_mm_P56_P63_RS2_180117_P3_180117_P4_D10_AD007	0.00670601	0.0308622	0.78626	1818450	SSp	SSp-1	SC	male	L5-ET	1	SSp-1
180118_CEMBA_mm_P56_P63_RS2_180117_P3_180117_P4_D10_AD008	0.00674372	0.0326614	0.774504	1744400	SSp	SSp-2	SC	male	L5-ET	2	SSp-0
180118_CEMBA_mm_P56_P63_RS2_180117_P3_180117_P4_D10_AD012	0.00670704	0.0310206	0.768598	1783213	SSp	SSp-2	SC	female	L5-ET	2	SSp-0
180118_CEMBA_mm_P56_P63_RS2_180117_P3_180117_P4_D11_AD001	0.00815831	0.0390026	0.793059	1361752	MOp	MOp-1	SSp	male	L5-IT	NA	NA
180118_CEMBA_mm_P56_P63_RS2_180117_P3_180117_P4_D11_AD004	0.00535088	0.0218461	0.765584	1669326	MOp	MOp-2	SSp	male	L2/3	NA	NA
180118_CEMBA_mm_P56_P63_RS2_180117_P3_180117_P4_D11_AD006	0.00506795	0.0205598	0.774177	1846608	MOp	MOp-2	SSp	male	L4	NA	NA
180118_CEMBA_mm_P56_P63_RS2_180117_P3_180117_P4_D11_AD007	0.00665943	0.0323043	0.785097	1489634	SSp	SSp-1	SC	male	L5-ET	0	SSp-0
180118_CEMBA_mm_P56_P63_RS2_180117_P3_180117_P4_D11_AD008	0.00720698	0.0339599	0.787002	1594390	SSp	SSp-2	SC	male	L5-ET	4	SSp-2
180118_CEMBA_mm_P56_P63_RS2_180117_P3_180117_P4_D11_AD010	0.00715926	0.0339595	0.775096	1608270	SSp	SSp-1	SC	female	L5-ET	2	SSp-0
180118_CEMBA_mm_P56_P63_RS2_180117_P3_180117_P4_D12_AD001	0.00584522	0.0256027	0.773866	1789567	MOp	MOp-1	SSp	male	L6-IT	NA	NA
180118_CEMBA_mm_P56_P63_RS2_180117_P3_180117_P4_D12_AD004	0.00536818	0.0236687	0.754596	2468347	MOp	MOp-2	SSp	male	L2/3	NA	NA
180118_CEMBA_mm_P56_P63_RS2_180117_P3_180117_P4_D12_AD006	0.00567937	0.0248679	0.773971	2475619	MOp	MOp-2	SSp	male	L2/3	NA	NA
180118_CEMBA_mm_P56_P63_RS2_180117_P3_180117_P4_D12_AD007	0.00737318	0.0363291	0.775563	2325846	SSp	SSp-1	SC	male	L5-ET	4	SSp-2
180118_CEMBA_mm_P56_P63_RS2_180117_P3_180117_P4_D12_AD008	0.00606487	0.029107	0.773041	1976492	SSp	SSp-2	SC	male	L5-ET	1	SSp-4
180118_CEMBA_mm_P56_P63_RS2_180117_P3_180117_P4_D12_AD012	0.00669772	0.0311448	0.775571	1877682	SSp	SSp-2	SC	female	L5-ET	5	SSp-3
180118_CEMBA_mm_P56_P63_RS2_180117_P3_180117_P4_D1_AD004	0.00515603	0.0220863	0.75734	1945694	MOp	MOp-2	SSp	male	L2/3	NA	NA
180118_CEMBA_mm_P56_P63_RS2_180117_P3_180117_P4_D1_AD006	0.00599468	0.0268292	0.77655	2003532	MOp	MOp-2	SSp	male	L5-IT	NA	NA
180118_CEMBA_mm_P56_P63_RS2_180117_P3_180117_P4_D1_AD007	0.00631996	0.0289625	0.75929	2006305	SSp	SSp-1	SC	male	L5-ET	2	SSp-6
180118_CEMBA_mm_P56_P63_RS2_180117_P3_180117_P4_D1_AD008	0.006969	0.0325356	0.768675	1828304	SSp	SSp-2	SC	male	L5-ET	2	SSp-0
180118_CEMBA_mm_P56_P63_RS2_180117_P3_180117_P4_D1_AD010	0.00658506	0.0307706	0.776763	1616739	SSp	SSp-1	SC	female	L5-ET	2	SSp-0
180118_CEMBA_mm_P56_P63_RS2_180117_P3_180117_P4_D2_AD001	0.00571756	0.0258311	0.756686	1159476	MOp	MOp-1	SSp	male	L5-IT	NA	NA
180118_CEMBA_mm_P56_P63_RS2_180117_P3_180117_P4_D2_AD002	0.005682	0.0235763	0.777988	1842159	MOp	MOp-1	SSp	male	L6-IT	NA	NA
180118_CEMBA_mm_P56_P63_RS2_180117_P3_180117_P4_D2_AD004	0.00573563	0.0241868	0.777999	1957050	MOp	MOp-2	SSp	male	L2/3	NA	NA
180118_CEMBA_mm_P56_P63_RS2_180117_P3_180117_P4_D2_AD006	0.00512195	0.0199776	0.753404	1950122	MOp	MOp-2	SSp	male	L2/3	NA	NA
180118_CEMBA_mm_P56_P63_RS2_180117_P3_180117_P4_D2_AD007	0.00675145	0.0329241	0.761868	1949294	SSp	SSp-1	SC	male	L5-ET	5	SSp-3
180118_CEMBA_mm_P56_P63_RS2_180117_P3_180117_P4_D2_AD012	0.00681898	0.0318145	0.793265	1741836	SSp	SSp-2	SC	female	L5-ET	5	SSp-3
180118_CEMBA_mm_P56_P63_RS2_180117_P3_180117_P4_D3_AD001	0.00588777	0.025608	0.772993	996199	MOp	MOp-1	SSp	male	L6-IT	NA	NA
180118_CEMBA_mm_P56_P63_RS2_180117_P3_180117_P4_D3_AD002	0.00563622	0.0240173	0.765269	2198162	MOp	MOp-1	SSp	male	L4	NA	NA
180118_CEMBA_mm_P56_P63_RS2_180117_P3_180117_P4_D3_AD004	0.00542373	0.0241553	0.775715	1092021	MOp	MOp-2	SSp	male	L2/3	NA	NA
180118_CEMBA_mm_P56_P63_RS2_180117_P3_180117_P4_D3_AD006	0.00593111	0.0251842	0.775589	1179706	MOp	MOp-2	SSp	male	L2/3	NA	NA
180118_CEMBA_mm_P56_P63_RS2_180117_P3_180117_P4_D3_AD007	0.00654561	0.0318398	0.764086	1152492	SSp	SSp-1	SC	male	L5-ET	5	SSp-3
180118_CEMBA_mm_P56_P63_RS2_180117_P3_180117_P4_D3_AD008	0.00521674	0.0216321	0.764081	1093974	SSp	SSp-2	SC	male	L2/3	NA	NA
180118_CEMBA_mm_P56_P63_RS2_180117_P3_180117_P4_D3_AD010	0.00622614	0.0286221	0.794554	1129929	SSp	SSp-1	SC	female	L5-IT	NA	NA
180118_CEMBA_mm_P56_P63_RS2_180117_P3_180117_P4_D4_AD001	0.00597171	0.0279396	0.765529	1319252	MOp	MOp-1	SSp	male	L6-IT	NA	NA
180118_CEMBA_mm_P56_P63_RS2_180117_P3_180117_P4_D4_AD002	0.00584494	0.0263573	0.772697	1758419	MOp	MOp-1	SSp	male	L5-IT	NA	NA
180118_CEMBA_mm_P56_P63_RS2_180117_P3_180117_P4_D4_AD004	0.00599406	0.0262417	0.77653	3930734	MOp	MOp-2	SSp	male	L6-IT	NA	NA
180118_CEMBA_mm_P56_P63_RS2_180117_P3_180117_P4_D4_AD006	0.00507261	0.0204063	0.769232	1832515	MOp	MOp-2	SSp	male	L2/3	NA	NA
180118_CEMBA_mm_P56_P63_RS2_180117_P3_180117_P4_D4_AD007	0.00630291	0.0290546	0.817119	1640220	SSp	SSp-1	SC	male	L6-CT	NA	NA
180118_CEMBA_mm_P56_P63_RS2_180117_P3_180117_P4_D4_AD008	0.00608385	0.0277863	0.765773	1847533	SSp	SSp-2	SC	male	L5-ET	2	SSp-0
180118_CEMBA_mm_P56_P63_RS2_180117_P3_180117_P4_D4_AD012	0.00697026	0.0335246	0.786399	1425971	SSp	SSp-2	SC	female	L5-ET	5	SSp-6
180118_CEMBA_mm_P56_P63_RS2_180117_P3_180117_P4_D5_AD001	0.00426096	0.0137486	0.735592	2236372	MOp	MOp-1	SSp	male	L2/3	NA	NA
180118_CEMBA_mm_P56_P63_RS2_180117_P3_180117_P4_D5_AD004	0.00601889	0.0255821	0.778662	1555925	MOp	MOp-2	SSp	male	L5-IT	NA	NA
180118_CEMBA_mm_P56_P63_RS2_180117_P3_180117_P4_D5_AD006	0.00588741	0.0238608	0.785361	1477310	MOp	MOp-2	SSp	male	L6-IT	NA	NA
180118_CEMBA_mm_P56_P63_RS2_180117_P3_180117_P4_D5_AD007	0.00742726	0.0361402	0.795181	1381719	SSp	SSp-1	SC	male	L5-ET	0	SSp-0
180118_CEMBA_mm_P56_P63_RS2_180117_P3_180117_P4_D5_AD010	0.00491676	0.0215938	0.773894	1418841	SSp	SSp-1	SC	female	L6-IT	NA	NA
180118_CEMBA_mm_P56_P63_RS2_180117_P3_180117_P4_D5_AD012	0.00651157	0.0299038	0.779687	1249494	SSp	SSp-2	SC	female	L5-ET	1	SSp-4
180118_CEMBA_mm_P56_P63_RS2_180117_P3_180117_P4_D6_AD001	0.00548622	0.0224703	0.750366	1767041	MOp	MOp-1	SSp	male	L2/3	NA	NA
180118_CEMBA_mm_P56_P63_RS2_180117_P3_180117_P4_D6_AD004	0.00553069	0.0235854	0.770372	2346816	MOp	MOp-2	SSp	male	L2/3	NA	NA
180118_CEMBA_mm_P56_P63_RS2_180117_P3_180117_P4_D6_AD006	0.0056646	0.0258003	0.773219	2431778	MOp	MOp-2	SSp	male	L6-IT	NA	NA
180118_CEMBA_mm_P56_P63_RS2_180117_P3_180117_P4_D6_AD007	0.00643323	0.0305125	0.772248	2296025	SSp	SSp-1	SC	male	L5-ET	5	SSp-3
180118_CEMBA_mm_P56_P63_RS2_180117_P3_180117_P4_D6_AD008	0.00688999	0.0327239	0.788397	2132263	SSp	SSp-2	SC	male	L5-ET	5	SSp-6
180118_CEMBA_mm_P56_P63_RS2_180117_P3_180117_P4_D6_AD010	0.00676623	0.0322415	0.761807	2291529	SSp	SSp-1	SC	female	L5-ET	2	SSp-6
180118_CEMBA_mm_P56_P63_RS2_180117_P3_180117_P4_D6_AD012	0.00582865	0.02586	0.801539	2143285	SSp	SSp-2	SC	female	L6-IT	NA	NA
180118_CEMBA_mm_P56_P63_RS2_180117_P3_180117_P4_D7_AD001	0.00621025	0.0264294	0.775921	1095760	MOp	MOp-1	SSp	male	L6-IT	NA	NA
180118_CEMBA_mm_P56_P63_RS2_180117_P3_180117_P4_D7_AD002	0.00525945	0.0235115	0.783575	618041	MOp	MOp-1	SSp	male	L2/3	NA	NA
180118_CEMBA_mm_P56_P63_RS2_180117_P3_180117_P4_D7_AD004	0.0053523	0.0236719	0.759516	1319584	MOp	MOp-2	SSp	male	L2/3	NA	NA
180118_CEMBA_mm_P56_P63_RS2_180117_P3_180117_P4_D7_AD006	0.00542148	0.0231435	0.782884	1555347	MOp	MOp-2	SSp	male	L6-IT	NA	NA
180118_CEMBA_mm_P56_P63_RS2_180117_P3_180117_P4_D7_AD008	0.00530936	0.0226523	0.758383	1412784	SSp	SSp-2	SC	male	L2/3	NA	NA
180118_CEMBA_mm_P56_P63_RS2_180117_P3_180117_P4_D7_AD012	0.00718084	0.0336132	0.796746	1432617	SSp	SSp-2	SC	female	L5-ET	4	SSp-2
180118_CEMBA_mm_P56_P63_RS2_180117_P3_180117_P4_D8_AD001	0.00647553	0.0298647	0.766442	808860	MOp	MOp-1	SSp	male	L5-IT	NA	NA
180118_CEMBA_mm_P56_P63_RS2_180117_P3_180117_P4_D8_AD004	0.00614076	0.0282382	0.767209	1498055	MOp	MOp-2	SSp	male	L5-IT	NA	NA
180118_CEMBA_mm_P56_P63_RS2_180117_P3_180117_P4_D8_AD006	0.00552821	0.0236212	0.783139	1650786	MOp	MOp-2	SSp	male	L4	NA	NA
180118_CEMBA_mm_P56_P63_RS2_180117_P3_180117_P4_D8_AD007	0.00725513	0.0356887	0.782957	1197934	SSp	SSp-1	SC	male	L5-ET	2	SSp-0
180118_CEMBA_mm_P56_P63_RS2_180117_P3_180117_P4_D8_AD012	0.00497713	0.0207687	0.784887	1404095	SSp	SSp-2	SC	female	L6-IT	NA	NA
180118_CEMBA_mm_P56_P63_RS2_180117_P3_180117_P4_D9_AD001	0.00555	0.0242427	0.771618	1237980	MOp	MOp-1	SSp	male	L6-IT	NA	NA
180118_CEMBA_mm_P56_P63_RS2_180117_P3_180117_P4_D9_AD004	0.00545201	0.0231418	0.760329	1659720	MOp	MOp-2	SSp	male	L2/3	NA	NA
180118_CEMBA_mm_P56_P63_RS2_180117_P3_180117_P4_D9_AD006	0.00504482	0.0208328	0.782452	1961468	MOp	MOp-2	SSp	male	L4	NA	NA
180118_CEMBA_mm_P56_P63_RS2_180117_P3_180117_P4_D9_AD007	0.00647184	0.0317187	0.7841	1842618	SSp	SSp-1	SC	male	L5-ET	1	SSp-4
180118_CEMBA_mm_P56_P63_RS2_180117_P3_180117_P4_D9_AD008	0.00491465	0.020562	0.763937	1842725	SSp	SSp-2	SC	male	L2/3	NA	NA
180118_CEMBA_mm_P56_P63_RS2_180117_P3_180117_P4_E10_AD004	0.00593935	0.0263303	0.773496	1390171	MOp	MOp-2	SSp	male	L6-IT	NA	NA
180118_CEMBA_mm_P56_P63_RS2_180117_P3_180117_P4_E10_AD006	0.00572088	0.0254955	0.782297	1400086	MOp	MOp-2	SSp	male	L2/3	NA	NA
180118_CEMBA_mm_P56_P63_RS2_180117_P3_180117_P4_E10_AD007	0.0070605	0.0332088	0.761448	1340132	SSp	SSp-1	SC	male	L5-ET	2	SSp-0
180118_CEMBA_mm_P56_P63_RS2_180117_P3_180117_P4_E10_AD010	0.00680017	0.0327809	0.776891	1345615	SSp	SSp-1	SC	female	L5-ET	5	SSp-6
180118_CEMBA_mm_P56_P63_RS2_180117_P3_180117_P4_E10_AD012	0.00664457	0.0336982	0.785288	1347911	SSp	SSp-2	SC	female	L5-ET	8	SSp-5
180118_CEMBA_mm_P56_P63_RS2_180117_P3_180117_P4_E11_AD004	0.00510196	0.0224237	0.767394	1401781	MOp	MOp-2	SSp	male	L2/3	NA	NA
180118_CEMBA_mm_P56_P63_RS2_180117_P3_180117_P4_E11_AD006	0.00529447	0.0214102	0.750973	1446872	MOp	MOp-2	SSp	male	L2/3	NA	NA
180118_CEMBA_mm_P56_P63_RS2_180117_P3_180117_P4_E11_AD007	0.00700044	0.0330473	0.770415	1381316	SSp	SSp-1	SC	male	L5-ET	5	SSp-3
180118_CEMBA_mm_P56_P63_RS2_180117_P3_180117_P4_E11_AD008	0.00620461	0.0281042	0.756582	1254001	SSp	SSp-2	SC	male	L5-ET	2	SSp-6
180118_CEMBA_mm_P56_P63_RS2_180117_P3_180117_P4_E12_AD001	0.00588828	0.0260486	0.762342	2135304	MOp	MOp-1	SSp	male	L5-IT	NA	NA
180118_CEMBA_mm_P56_P63_RS2_180117_P3_180117_P4_E12_AD004	0.00565251	0.0249606	0.777846	2666610	MOp	MOp-2	SSp	male	L2/3	NA	NA
180118_CEMBA_mm_P56_P63_RS2_180117_P3_180117_P4_E12_AD006	0.00611938	0.0269957	0.790633	2510420	MOp	MOp-2	SSp	male	L6-IT	NA	NA
180118_CEMBA_mm_P56_P63_RS2_180117_P3_180117_P4_E12_AD007	0.007217	0.035758	0.773156	2473686	SSp	SSp-1	SC	male	L5-ET	4	SSp-2
180118_CEMBA_mm_P56_P63_RS2_180117_P3_180117_P4_E12_AD008	0.00518428	0.0200285	0.748576	2026985	SSp	SSp-2	SC	male	L2/3	NA	NA
180118_CEMBA_mm_P56_P63_RS2_180117_P3_180117_P4_E12_AD010	0.00662228	0.0301697	0.787998	2261654	SSp	SSp-1	SC	female	L5-ET	7	SSp-0
180118_CEMBA_mm_P56_P63_RS2_180117_P3_180117_P4_E12_AD012	0.00699953	0.0333663	0.768341	2171580	SSp	SSp-2	SC	female	L5-ET	5	SSp-3
180118_CEMBA_mm_P56_P63_RS2_180117_P3_180117_P4_E1_AD001	0.00484286	0.020014	0.770339	1459870	MOp	MOp-1	SSp	male	L4	NA	NA
180118_CEMBA_mm_P56_P63_RS2_180117_P3_180117_P4_E1_AD002	0.00534232	0.0262747	0.765564	1358933	MOp	MOp-1	SSp	male	L2/3	NA	NA
180118_CEMBA_mm_P56_P63_RS2_180117_P3_180117_P4_E1_AD004	0.00498092	0.0202775	0.754692	1481667	MOp	MOp-2	SSp	male	L2/3	NA	NA
180118_CEMBA_mm_P56_P63_RS2_180117_P3_180117_P4_E1_AD006	0.00629432	0.0272619	0.759571	1534860	MOp	MOp-2	SSp	male	L2/3	NA	NA
180118_CEMBA_mm_P56_P63_RS2_180117_P3_180117_P4_E1_AD007	0.00680615	0.0316217	0.779683	1541486	SSp	SSp-1	SC	male	L5-ET	1	SSp-4
180118_CEMBA_mm_P56_P63_RS2_180117_P3_180117_P4_E1_AD008	0.00730213	0.0349975	0.782358	1496099	SSp	SSp-2	SC	male	L5-ET	2	SSp-0
180118_CEMBA_mm_P56_P63_RS2_180117_P3_180117_P4_E2_AD001	0.00610758	0.0274271	0.772784	1452051	MOp	MOp-1	SSp	male	L6-IT	NA	NA
180118_CEMBA_mm_P56_P63_RS2_180117_P3_180117_P4_E2_AD002	0.00538597	0.0210571	0.778806	1545065	MOp	MOp-1	SSp	male	L6-IT	NA	NA
180118_CEMBA_mm_P56_P63_RS2_180117_P3_180117_P4_E2_AD004	0.00496557	0.0198343	0.767306	1589262	MOp	MOp-2	SSp	male	L2/3	NA	NA
180118_CEMBA_mm_P56_P63_RS2_180117_P3_180117_P4_E2_AD006	0.00514069	0.0209915	0.77454	1602092	MOp	MOp-2	SSp	male	L4	NA	NA
180118_CEMBA_mm_P56_P63_RS2_180117_P3_180117_P4_E2_AD007	0.00723322	0.0349593	0.771081	1577676	SSp	SSp-1	SC	male	L5-ET	2	SSp-6
180118_CEMBA_mm_P56_P63_RS2_180117_P3_180117_P4_E2_AD008	0.00598555	0.0274791	0.770638	1564178	SSp	SSp-2	SC	male	L5-ET	1	SSp-4
180118_CEMBA_mm_P56_P63_RS2_180117_P3_180117_P4_E2_AD012	0.00730775	0.0356342	0.793665	1522308	SSp	SSp-2	SC	female	L5-ET	2	SSp-6
180118_CEMBA_mm_P56_P63_RS2_180117_P3_180117_P4_E3_AD002	0.005376	0.0216669	0.764434	1191347	MOp	MOp-1	SSp	male	L4	NA	NA
180118_CEMBA_mm_P56_P63_RS2_180117_P3_180117_P4_E3_AD004	0.00538887	0.0227256	0.759454	1309838	MOp	MOp-2	SSp	male	L2/3	NA	NA
180118_CEMBA_mm_P56_P63_RS2_180117_P3_180117_P4_E3_AD006	0.00597547	0.025719	0.767802	1269291	MOp	MOp-2	SSp	male	L2/3	NA	NA
180118_CEMBA_mm_P56_P63_RS2_180117_P3_180117_P4_E3_AD007	0.00682308	0.0333245	0.763832	1246409	SSp	SSp-1	SC	male	L5-ET	5	SSp-3
180118_CEMBA_mm_P56_P63_RS2_180117_P3_180117_P4_E3_AD008	0.00616612	0.0310874	0.781324	1134164	SSp	SSp-2	SC	male	L5-ET	5	SSp-3
180118_CEMBA_mm_P56_P63_RS2_180117_P3_180117_P4_E3_AD010	0.0071425	0.0304441	0.795971	1263914	SSp	SSp-1	SC	female	L5-IT	NA	NA
180118_CEMBA_mm_P56_P63_RS2_180117_P3_180117_P4_E5_AD001	0.00663726	0.0325456	0.793577	1244530	MOp	MOp-1	SSp	male	L5-IT	NA	NA
180118_CEMBA_mm_P56_P63_RS2_180117_P3_180117_P4_E5_AD002	0.00590621	0.0253997	0.775381	1474668	MOp	MOp-1	SSp	male	L6-IT	NA	NA
180118_CEMBA_mm_P56_P63_RS2_180117_P3_180117_P4_E5_AD004	0.00522881	0.0217662	0.769865	1525870	MOp	MOp-2	SSp	male	L4	NA	NA
180118_CEMBA_mm_P56_P63_RS2_180117_P3_180117_P4_E5_AD007	0.00680675	0.0311707	0.770529	1445453	SSp	SSp-1	SC	male	L5-ET	2	SSp-0
180118_CEMBA_mm_P56_P63_RS2_180117_P3_180117_P4_E5_AD008	0.00695141	0.0327064	0.780561	1464744	SSp	SSp-2	SC	male	L5-ET	2	SSp-0
180118_CEMBA_mm_P56_P63_RS2_180117_P3_180117_P4_E6_AD001	0.00481174	0.0190815	0.765418	1235081	MOp	MOp-1	SSp	male	L2/3	NA	NA
180118_CEMBA_mm_P56_P63_RS2_180117_P3_180117_P4_E6_AD004	0.00637859	0.0303301	0.788347	1598494	MOp	MOp-2	SSp	male	L5-IT	NA	NA
180118_CEMBA_mm_P56_P63_RS2_180117_P3_180117_P4_E6_AD006	0.00591581	0.0264473	0.771022	1657025	MOp	MOp-2	SSp	male	L6-IT	NA	NA
180118_CEMBA_mm_P56_P63_RS2_180117_P3_180117_P4_E6_AD007	0.00635415	0.0319792	0.7766	1561298	SSp	SSp-1	SC	male	L5-ET	1	SSp-3
180118_CEMBA_mm_P56_P63_RS2_180117_P3_180117_P4_E7_AD004	0.0055299	0.0246468	0.75625	1250046	MOp	MOp-2	SSp	male	L2/3	NA	NA
180118_CEMBA_mm_P56_P63_RS2_180117_P3_180117_P4_E7_AD006	0.00565689	0.0237013	0.787363	1501143	MOp	MOp-2	SSp	male	L6-IT	NA	NA
180118_CEMBA_mm_P56_P63_RS2_180117_P3_180117_P4_E7_AD008	0.00578626	0.02534	0.790092	1119404	SSp	SSp-2	SC	male	L6-IT	NA	NA
180118_CEMBA_mm_P56_P63_RS2_180117_P3_180117_P4_E7_AD010	0.00724212	0.0337906	0.766314	1411375	SSp	SSp-1	SC	female	L5-ET	5	SSp-3
180118_CEMBA_mm_P56_P63_RS2_180117_P3_180117_P4_E7_AD012	0.00748229	0.0380284	0.783176	1388380	SSp	SSp-2	SC	female	L5-ET	8	SSp-5
180118_CEMBA_mm_P56_P63_RS2_180117_P3_180117_P4_E8_AD001	0.00553508	0.0253441	0.756885	1464547	MOp	MOp-1	SSp	male	L6-IT	NA	NA
180118_CEMBA_mm_P56_P63_RS2_180117_P3_180117_P4_E8_AD002	0.00540714	0.0237469	0.771101	1654624	MOp	MOp-1	SSp	male	L4	NA	NA
180118_CEMBA_mm_P56_P63_RS2_180117_P3_180117_P4_E8_AD004	0.00584485	0.0248902	0.771694	1579675	MOp	MOp-2	SSp	male	L2/3	NA	NA
180118_CEMBA_mm_P56_P63_RS2_180117_P3_180117_P4_E8_AD006	0.00660909	0.0302863	0.766468	1762882	MOp	MOp-2	SSp	male	L5-IT	NA	NA
180118_CEMBA_mm_P56_P63_RS2_180117_P3_180117_P4_E8_AD007	0.00682032	0.0332372	0.77902	1691617	SSp	SSp-1	SC	male	L5-ET	2	SSp-6
180118_CEMBA_mm_P56_P63_RS2_180117_P3_180117_P4_E8_AD008	0.0071432	0.0337339	0.78522	1602581	SSp	SSp-2	SC	male	L5-ET	2	SSp-0
180118_CEMBA_mm_P56_P63_RS2_180117_P3_180117_P4_E8_AD012	0.00676687	0.0315383	0.758869	1521842	SSp	SSp-2	SC	female	L5-ET	5	SSp-3
180118_CEMBA_mm_P56_P63_RS2_180117_P3_180117_P4_E9_AD001	0.00559108	0.0255224	0.744935	1086980	MOp	MOp-1	SSp	male	L2/3	NA	NA
180118_CEMBA_mm_P56_P63_RS2_180117_P3_180117_P4_E9_AD004	0.00631722	0.0310356	0.785978	1396497	MOp	MOp-2	SSp	male	L5-IT	NA	NA
180118_CEMBA_mm_P56_P63_RS2_180117_P3_180117_P4_E9_AD006	0.00576986	0.0252188	0.766108	1383504	MOp	MOp-2	SSp	male	L2/3	NA	NA
180118_CEMBA_mm_P56_P63_RS2_180117_P3_180117_P4_E9_AD008	0.00683192	0.0330097	0.771171	1291981	SSp	SSp-2	SC	male	L5-ET	2	SSp-0
180118_CEMBA_mm_P56_P63_RS2_180117_P3_180117_P4_E9_AD012	0.00555733	0.0263359	0.757805	1313363	SSp	SSp-2	SC	female	L5-ET	2	SSp-0
180118_CEMBA_mm_P56_P63_RS2_180117_P3_180117_P4_F10_AD004	0.00543151	0.0234717	0.766883	1270470	MOp	MOp-2	SSp	male	L2/3	NA	NA
180118_CEMBA_mm_P56_P63_RS2_180117_P3_180117_P4_F10_AD007	0.00696598	0.0328416	0.780512	1222995	SSp	SSp-1	SC	male	L5-ET	2	SSp-0
180118_CEMBA_mm_P56_P63_RS2_180117_P3_180117_P4_F10_AD008	0.00543056	0.0224353	0.758278	1190494	SSp	SSp-2	SC	male	L2/3	NA	NA
180118_CEMBA_mm_P56_P63_RS2_180117_P3_180117_P4_F10_AD010	0.00675604	0.0315558	0.77999	1040612	SSp	SSp-1	SC	female	L5-ET	5	SSp-6
180118_CEMBA_mm_P56_P63_RS2_180117_P3_180117_P4_F10_AD012	0.00731213	0.0337703	0.78492	1230401	SSp	SSp-2	SC	female	L5-ET	2	SSp-6
180118_CEMBA_mm_P56_P63_RS2_180117_P3_180117_P4_F11_AD001	0.006113	0.027014	0.763164	1369325	MOp	MOp-1	SSp	male	L5-IT	NA	NA
180118_CEMBA_mm_P56_P63_RS2_180117_P3_180117_P4_F11_AD004	0.00522147	0.0229786	0.754829	1026316	MOp	MOp-2	SSp	male	L2/3	NA	NA
180118_CEMBA_mm_P56_P63_RS2_180117_P3_180117_P4_F11_AD006	0.00526976	0.0209763	0.784202	1811887	MOp	MOp-2	SSp	male	L6-IT	NA	NA
180118_CEMBA_mm_P56_P63_RS2_180117_P3_180117_P4_F11_AD007	0.00668096	0.0317095	0.768647	1904912	SSp	SSp-1	SC	male	L5-ET	2	SSp-0
180118_CEMBA_mm_P56_P63_RS2_180117_P3_180117_P4_F11_AD008	0.00724081	0.0348842	0.788376	1636480	SSp	SSp-2	SC	male	L5-ET	4	SSp-2
180118_CEMBA_mm_P56_P63_RS2_180117_P3_180117_P4_F11_AD012	0.00579434	0.0256305	0.765275	1389018	SSp	SSp-2	SC	female	L5-ET	2	SSp-6
180118_CEMBA_mm_P56_P63_RS2_180117_P3_180117_P4_F12_AD004	0.00530628	0.0214053	0.777357	2829391	MOp	MOp-2	SSp	male	L6-IT	NA	NA
180118_CEMBA_mm_P56_P63_RS2_180117_P3_180117_P4_F12_AD006	0.00578473	0.0260621	0.784333	2530781	MOp	MOp-2	SSp	male	L6-IT	NA	NA
180118_CEMBA_mm_P56_P63_RS2_180117_P3_180117_P4_F12_AD007	0.0068229	0.0322772	0.780812	2381433	SSp	SSp-1	SC	male	L5-ET	5	SSp-4
180118_CEMBA_mm_P56_P63_RS2_180117_P3_180117_P4_F12_AD012	0.00682428	0.0329418	0.77783	2143985	SSp	SSp-2	SC	female	L5-ET	2	SSp-6
180118_CEMBA_mm_P56_P63_RS2_180117_P3_180117_P4_F1_AD001	0.00727712	0.034112	0.793952	1444577	MOp	MOp-1	SSp	male	L6-IT	NA	NA
180118_CEMBA_mm_P56_P63_RS2_180117_P3_180117_P4_F1_AD002	0.00524292	0.0203747	0.750652	1469771	MOp	MOp-1	SSp	male	L2/3	NA	NA
180118_CEMBA_mm_P56_P63_RS2_180117_P3_180117_P4_F1_AD004	0.00665883	0.0304984	0.786889	1570461	MOp	MOp-2	SSp	male	L6-IT	NA	NA
180118_CEMBA_mm_P56_P63_RS2_180117_P3_180117_P4_F1_AD007	0.0065033	0.03108	0.761664	1499069	SSp	SSp-1	SC	male	L5-ET	2	SSp-0
180118_CEMBA_mm_P56_P63_RS2_180117_P3_180117_P4_F1_AD012	0.00758004	0.0356497	0.790939	1550176	SSp	SSp-2	SC	female	L5-ET	4	SSp-2
180118_CEMBA_mm_P56_P63_RS2_180117_P3_180117_P4_F2_AD002	0.0061669	0.0261972	0.757269	777261	MOp	MOp-1	SSp	male	L6-IT	NA	NA
180118_CEMBA_mm_P56_P63_RS2_180117_P3_180117_P4_F2_AD006	0.00582578	0.0235489	0.786663	857781	MOp	MOp-2	SSp	male	L6-IT	NA	NA
180118_CEMBA_mm_P56_P63_RS2_180117_P3_180117_P4_F2_AD007	0.0066376	0.0325689	0.768484	838054	SSp	SSp-1	SC	male	L5-ET	5	SSp-3
180118_CEMBA_mm_P56_P63_RS2_180117_P3_180117_P4_F2_AD008	0.00517783	0.0204788	0.769045	754027	SSp	SSp-2	SC	male	L2/3	NA	NA
180118_CEMBA_mm_P56_P63_RS2_180117_P3_180117_P4_F2_AD010	0.00624416	0.0273205	0.780229	803235	SSp	SSp-1	SC	female	L5-IT	NA	NA
180118_CEMBA_mm_P56_P63_RS2_180117_P3_180117_P4_F3_AD002	0.00540472	0.0221168	0.756855	1116859	MOp	MOp-1	SSp	male	L2/3	NA	NA
180118_CEMBA_mm_P56_P63_RS2_180117_P3_180117_P4_F3_AD004	0.00514357	0.0199451	0.77118	1210673	MOp	MOp-2	SSp	male	L4	NA	NA
180118_CEMBA_mm_P56_P63_RS2_180117_P3_180117_P4_F3_AD006	0.005773	0.0254397	0.766786	1273830	MOp	MOp-2	SSp	male	L2/3	NA	NA
180118_CEMBA_mm_P56_P63_RS2_180117_P3_180117_P4_F3_AD007	0.00615387	0.0283579	0.759886	1043483	SSp	SSp-1	SC	male	L5-ET	1	SSp-4
180118_CEMBA_mm_P56_P63_RS2_180117_P3_180117_P4_F3_AD008	0.00750723	0.0369586	0.789354	1081902	SSp	SSp-2	SC	male	L5-ET	4	SSp-2
180118_CEMBA_mm_P56_P63_RS2_180117_P3_180117_P4_F3_AD010	0.00638236	0.029672	0.764479	1180178	SSp	SSp-1	SC	female	L5-ET	2	SSp-0
180118_CEMBA_mm_P56_P63_RS2_180117_P3_180117_P4_F3_AD012	0.00698356	0.0350997	0.787698	1150605	SSp	SSp-2	SC	female	L5-ET	5	SSp-6
180118_CEMBA_mm_P56_P63_RS2_180117_P3_180117_P4_F4_AD001	0.00538986	0.0235646	0.772247	1507368	MOp	MOp-1	SSp	male	L2/3	NA	NA
180118_CEMBA_mm_P56_P63_RS2_180117_P3_180117_P4_F4_AD004	0.00515791	0.0206454	0.776936	1930260	MOp	MOp-2	SSp	male	L4	NA	NA
180118_CEMBA_mm_P56_P63_RS2_180117_P3_180117_P4_F4_AD006	0.00521625	0.0212463	0.771342	1920925	MOp	MOp-2	SSp	male	L4	NA	NA
180118_CEMBA_mm_P56_P63_RS2_180117_P3_180117_P4_F4_AD010	0.00498537	0.0202423	0.760747	1774505	SSp	SSp-1	SC	female	L2/3	NA	NA
180118_CEMBA_mm_P56_P63_RS2_180117_P3_180117_P4_F5_AD001	0.00587551	0.0266895	0.781605	1351710	MOp	MOp-1	SSp	male	L6-IT	NA	NA
180118_CEMBA_mm_P56_P63_RS2_180117_P3_180117_P4_F5_AD002	0.00528961	0.0223618	0.758401	1545872	MOp	MOp-1	SSp	male	L2/3	NA	NA
180118_CEMBA_mm_P56_P63_RS2_180117_P3_180117_P4_F5_AD004	0.00475829	0.0189786	0.770385	1676652	MOp	MOp-2	SSp	male	L4	NA	NA
180118_CEMBA_mm_P56_P63_RS2_180117_P3_180117_P4_F5_AD006	0.00536407	0.0215509	0.774243	1647823	MOp	MOp-2	SSp	male	L4	NA	NA
180118_CEMBA_mm_P56_P63_RS2_180117_P3_180117_P4_F5_AD007	0.00644496	0.0309399	0.78023	1624316	SSp	SSp-1	SC	male	L5-ET	1	SSp-4
180118_CEMBA_mm_P56_P63_RS2_180117_P3_180117_P4_F5_AD008	0.00644202	0.03036	0.795502	1470020	SSp	SSp-2	SC	male	L5-ET	4	SSp-2
180118_CEMBA_mm_P56_P63_RS2_180117_P3_180117_P4_F5_AD010	0.00701598	0.0319092	0.786982	1723332	SSp	SSp-1	SC	female	L5-ET	1	SSp-4
180118_CEMBA_mm_P56_P63_RS2_180117_P3_180117_P4_F6_AD001	0.00555421	0.0229114	0.75441	1607615	MOp	MOp-1	SSp	male	L2/3	NA	NA
180118_CEMBA_mm_P56_P63_RS2_180117_P3_180117_P4_F6_AD002	0.00580012	0.0248872	0.776332	1754796	MOp	MOp-1	SSp	male	L6-IT	NA	NA
180118_CEMBA_mm_P56_P63_RS2_180117_P3_180117_P4_F6_AD006	0.00591047	0.0258062	0.760854	1978666	MOp	MOp-2	SSp	male	L2/3	NA	NA
180118_CEMBA_mm_P56_P63_RS2_180117_P3_180117_P4_F6_AD007	0.00614513	0.0294809	0.782198	1926950	SSp	SSp-1	SC	male	L5-ET	1	SSp-4
180118_CEMBA_mm_P56_P63_RS2_180117_P3_180117_P4_F6_AD008	0.00673564	0.0322493	0.779185	1760081	SSp	SSp-2	SC	male	L5-ET	2	SSp-0
180118_CEMBA_mm_P56_P63_RS2_180117_P3_180117_P4_F7_AD004	0.00596978	0.0268128	0.769947	1361130	MOp	MOp-2	SSp	male	L5-IT	NA	NA
180118_CEMBA_mm_P56_P63_RS2_180117_P3_180117_P4_F7_AD006	0.00536969	0.0230598	0.755707	1466763	MOp	MOp-2	SSp	male	L2/3	NA	NA
180118_CEMBA_mm_P56_P63_RS2_180117_P3_180117_P4_F7_AD007	0.00643726	0.0296544	0.756927	1546499	SSp	SSp-1	SC	male	L5-ET	2	SSp-3
180118_CEMBA_mm_P56_P63_RS2_180117_P3_180117_P4_F7_AD008	0.00664517	0.0323831	0.784382	1348343	SSp	SSp-2	SC	male	L5-ET	2	SSp-0
180118_CEMBA_mm_P56_P63_RS2_180117_P3_180117_P4_F7_AD010	0.00670987	0.0304518	0.766461	1529412	SSp	SSp-1	SC	female	L5-ET	2	SSp-3
180118_CEMBA_mm_P56_P63_RS2_180117_P3_180117_P4_F7_AD012	0.00508644	0.0197129	0.791411	1349254	SSp	SSp-2	SC	female	L6-IT	NA	NA
180118_CEMBA_mm_P56_P63_RS2_180117_P3_180117_P4_F8_AD001	0.00510622	0.0222914	0.793669	892833	MOp	MOp-1	SSp	male	L2/3	NA	NA
180118_CEMBA_mm_P56_P63_RS2_180117_P3_180117_P4_F8_AD004	0.00538951	0.0246228	0.755006	2343104	MOp	MOp-2	SSp	male	L2/3	NA	NA
180118_CEMBA_mm_P56_P63_RS2_180117_P3_180117_P4_F8_AD006	0.00557243	0.0243571	0.780228	2353012	MOp	MOp-2	SSp	male	L4	NA	NA
180118_CEMBA_mm_P56_P63_RS2_180117_P3_180117_P4_F8_AD007	0.00711228	0.0344368	0.761898	2227752	SSp	SSp-1	SC	male	L5-ET	5	SSp-6
180118_CEMBA_mm_P56_P63_RS2_180117_P3_180117_P4_F8_AD010	0.00620522	0.0279383	0.783621	2261259	SSp	SSp-1	SC	female	L5-IT	NA	NA
180118_CEMBA_mm_P56_P63_RS2_180117_P3_180117_P4_F8_AD012	0.00700039	0.0327737	0.784873	2159980	SSp	SSp-2	SC	female	L5-ET	2	SSp-0
180118_CEMBA_mm_P56_P63_RS2_180117_P3_180117_P4_F9_AD001	0.00547717	0.0229452	0.775872	1353077	MOp	MOp-1	SSp	male	L5-IT	NA	NA
180118_CEMBA_mm_P56_P63_RS2_180117_P3_180117_P4_F9_AD004	0.0064233	0.0289868	0.781068	1677331	MOp	MOp-2	SSp	male	L6-IT	NA	NA
180118_CEMBA_mm_P56_P63_RS2_180117_P3_180117_P4_F9_AD006	0.00569525	0.0248249	0.767803	1828403	MOp	MOp-2	SSp	male	L5-IT	NA	NA
180118_CEMBA_mm_P56_P63_RS2_180117_P3_180117_P4_F9_AD007	0.00671849	0.0314242	0.786449	1620759	SSp	SSp-1	SC	male	L5-ET	2	SSp-0
180118_CEMBA_mm_P56_P63_RS2_180117_P3_180117_P4_F9_AD008	0.00706268	0.0336938	0.779855	1651935	SSp	SSp-2	SC	male	L5-ET	1	SSp-4
180118_CEMBA_mm_P56_P63_RS2_180117_P3_180117_P4_F9_AD010	0.00668241	0.0303872	0.789169	1752300	SSp	SSp-1	SC	female	L5-ET	7	SSp-0
180118_CEMBA_mm_P56_P63_RS2_180117_P3_180117_P4_F9_AD012	0.00668991	0.0321598	0.773537	1615816	SSp	SSp-2	SC	female	L5-ET	2	SSp-0
180118_CEMBA_mm_P56_P63_RS2_180117_P3_180117_P4_G10_AD001	0.00633409	0.0277535	0.785447	1452569	MOp	MOp-1	SSp	male	L6-IT	NA	NA
180118_CEMBA_mm_P56_P63_RS2_180117_P3_180117_P4_G10_AD007	0.00679279	0.032346	0.773109	1691298	SSp	SSp-1	SC	male	L5-ET	2	SSp-0
180118_CEMBA_mm_P56_P63_RS2_180117_P3_180117_P4_G10_AD008	0.00696644	0.03379	0.780782	1849590	SSp	SSp-2	SC	male	L5-ET	5	SSp-6
180118_CEMBA_mm_P56_P63_RS2_180117_P3_180117_P4_G10_AD010	0.00590878	0.0249964	0.793634	1625530	SSp	SSp-1	SC	female	L5-ET	7	SSp-0
180118_CEMBA_mm_P56_P63_RS2_180117_P3_180117_P4_G11_AD001	0.00689246	0.0325596	0.785813	1693685	MOp	MOp-1	SSp	male	L5-ET	1	MOp-3
180118_CEMBA_mm_P56_P63_RS2_180117_P3_180117_P4_G11_AD004	0.00547365	0.0234403	0.760621	1796750	MOp	MOp-2	SSp	male	L2/3	NA	NA
180118_CEMBA_mm_P56_P63_RS2_180117_P3_180117_P4_G11_AD007	0.00744714	0.0353888	0.77858	1756657	SSp	SSp-1	SC	male	L5-ET	2	SSp-0
180118_CEMBA_mm_P56_P63_RS2_180117_P3_180117_P4_G11_AD008	0.00697941	0.0346179	0.777458	1744398	SSp	SSp-2	SC	male	L5-ET	2	SSp-0
180118_CEMBA_mm_P56_P63_RS2_180117_P3_180117_P4_G11_AD010	0.00704568	0.0326732	0.794589	1910649	SSp	SSp-1	SC	female	L5-IT	NA	NA
180118_CEMBA_mm_P56_P63_RS2_180117_P3_180117_P4_G11_AD012	0.0063568	0.029898	0.776789	1778794	SSp	SSp-2	SC	female	L5-ET	2	SSp-0
180118_CEMBA_mm_P56_P63_RS2_180117_P3_180117_P4_G12_AD004	0.00527625	0.0218312	0.77045	2281785	MOp	MOp-2	SSp	male	L5-IT	NA	NA
180118_CEMBA_mm_P56_P63_RS2_180117_P3_180117_P4_G12_AD007	0.00680708	0.0326339	0.773164	2109670	SSp	SSp-1	SC	male	L5-ET	5	SSp-3
180118_CEMBA_mm_P56_P63_RS2_180117_P3_180117_P4_G12_AD008	0.00712367	0.0346434	0.787889	1437250	SSp	SSp-2	SC	male	L5-ET	2	SSp-0
180118_CEMBA_mm_P56_P63_RS2_180117_P3_180117_P4_G1_AD001	0.00491723	0.0186695	0.750481	1116120	MOp	MOp-1	SSp	male	L2/3	NA	NA
180118_CEMBA_mm_P56_P63_RS2_180117_P3_180117_P4_G1_AD002	0.00554915	0.0229848	0.76265	1612806	MOp	MOp-1	SSp	male	L5-IT	NA	NA
180118_CEMBA_mm_P56_P63_RS2_180117_P3_180117_P4_G1_AD004	0.00622973	0.027793	0.782173	1692065	MOp	MOp-2	SSp	male	L6-IT	NA	NA
180118_CEMBA_mm_P56_P63_RS2_180117_P3_180117_P4_G1_AD006	0.00591128	0.0277349	0.789103	1666618	MOp	MOp-2	SSp	male	L5-IT	NA	NA
180118_CEMBA_mm_P56_P63_RS2_180117_P3_180117_P4_G1_AD007	0.00722516	0.0352568	0.773764	1682261	SSp	SSp-1	SC	male	L5-ET	2	SSp-0
180118_CEMBA_mm_P56_P63_RS2_180117_P3_180117_P4_G1_AD008	0.00648416	0.0312058	0.773278	1445198	SSp	SSp-2	SC	male	L5-ET	1	SSp-4
180118_CEMBA_mm_P56_P63_RS2_180117_P3_180117_P4_G2_AD001	0.00572272	0.0251072	0.766219	1072543	MOp	MOp-1	SSp	male	L6-IT	NA	NA
180118_CEMBA_mm_P56_P63_RS2_180117_P3_180117_P4_G2_AD002	0.00522094	0.022135	0.772052	1565602	MOp	MOp-1	SSp	male	L4	NA	NA
180118_CEMBA_mm_P56_P63_RS2_180117_P3_180117_P4_G2_AD004	0.00552573	0.0225587	0.759194	1682784	MOp	MOp-2	SSp	male	L2/3	NA	NA
180118_CEMBA_mm_P56_P63_RS2_180117_P3_180117_P4_G2_AD006	0.00496523	0.019454	0.769514	1779627	MOp	MOp-2	SSp	male	L4	NA	NA
180118_CEMBA_mm_P56_P63_RS2_180117_P3_180117_P4_G2_AD007	0.0067698	0.0337388	0.760279	1671268	SSp	SSp-1	SC	male	L5-ET	5	SSp-3
180118_CEMBA_mm_P56_P63_RS2_180117_P3_180117_P4_G2_AD012	0.00609848	0.0273841	0.769592	1616887	SSp	SSp-2	SC	female	L5-ET	1	SSp-4
180118_CEMBA_mm_P56_P63_RS2_180117_P3_180117_P4_G3_AD001	0.00519551	0.0225517	0.763382	976358	MOp	MOp-1	SSp	male	L2/3	NA	NA
180118_CEMBA_mm_P56_P63_RS2_180117_P3_180117_P4_G3_AD002	0.00616793	0.0273389	0.788562	1315248	MOp	MOp-1	SSp	male	CLA	NA	NA
180118_CEMBA_mm_P56_P63_RS2_180117_P3_180117_P4_G3_AD004	0.00534132	0.0206054	0.763197	1475574	MOp	MOp-2	SSp	male	L2/3	NA	NA
180118_CEMBA_mm_P56_P63_RS2_180117_P3_180117_P4_G3_AD006	0.00676165	0.0307417	0.78421	1486572	MOp	MOp-2	SSp	male	L6-IT	NA	NA
180118_CEMBA_mm_P56_P63_RS2_180117_P3_180117_P4_G3_AD007	0.00587891	0.0275301	0.783556	1476951	SSp	SSp-1	SC	male	L5-ET	1	SSp-4
180118_CEMBA_mm_P56_P63_RS2_180117_P3_180117_P4_G4_AD002	0.00588551	0.0281213	0.76973	1234555	MOp	MOp-1	SSp	male	L6-IT	NA	NA
180118_CEMBA_mm_P56_P63_RS2_180117_P3_180117_P4_G4_AD004	0.00472292	0.0206441	0.770169	1572131	MOp	MOp-2	SSp	male	L4	NA	NA
180118_CEMBA_mm_P56_P63_RS2_180117_P3_180117_P4_G4_AD006	0.00633652	0.0303235	0.788944	1538763	MOp	MOp-2	SSp	male	L5-IT	NA	NA
180118_CEMBA_mm_P56_P63_RS2_180117_P3_180117_P4_G4_AD007	0.00571408	0.0250985	0.749819	1505312	SSp	SSp-1	SC	male	L2/3	NA	NA
180118_CEMBA_mm_P56_P63_RS2_180117_P3_180117_P4_G4_AD010	0.00536504	0.0205794	0.769101	2928618	SSp	SSp-1	SC	female	L5-ET	2	SSp-0
180118_CEMBA_mm_P56_P63_RS2_180117_P3_180117_P4_G5_AD001	0.00577826	0.0251545	0.777856	1269056	MOp	MOp-1	SSp	male	L6-IT	NA	NA
180118_CEMBA_mm_P56_P63_RS2_180117_P3_180117_P4_G5_AD002	0.00777001	0.0402451	0.79624	1515659	MOp	MOp-1	SSp	male	L5-IT	NA	NA
180118_CEMBA_mm_P56_P63_RS2_180117_P3_180117_P4_G5_AD004	0.0053913	0.02262	0.753057	1662338	MOp	MOp-2	SSp	male	L2/3	NA	NA
180118_CEMBA_mm_P56_P63_RS2_180117_P3_180117_P4_G5_AD006	0.00529412	0.0222985	0.773677	1744406	MOp	MOp-2	SSp	male	L4	NA	NA
180118_CEMBA_mm_P56_P63_RS2_180117_P3_180117_P4_G5_AD007	0.00697018	0.0336337	0.790681	1697377	SSp	SSp-1	SC	male	L5-ET	4	SSp-2
180118_CEMBA_mm_P56_P63_RS2_180117_P3_180117_P4_G5_AD008	0.00612783	0.0291733	0.766356	1514681	SSp	SSp-2	SC	male	L5-ET	2	SSp-0
180118_CEMBA_mm_P56_P63_RS2_180117_P3_180117_P4_G5_AD010	0.00719276	0.0324472	0.773631	1495839	SSp	SSp-1	SC	female	L5-ET	7	SSp-0
180118_CEMBA_mm_P56_P63_RS2_180117_P3_180117_P4_G6_AD001	0.00535883	0.0212572	0.757003	1303955	MOp	MOp-1	SSp	male	L2/3	NA	NA
180118_CEMBA_mm_P56_P63_RS2_180117_P3_180117_P4_G6_AD002	0.00700497	0.0340663	0.785021	1695072	MOp	MOp-1	SSp	male	L5-IT	NA	NA
180118_CEMBA_mm_P56_P63_RS2_180117_P3_180117_P4_G6_AD004	0.00509937	0.0209877	0.778449	1631774	MOp	MOp-2	SSp	male	L2/3	NA	NA
180118_CEMBA_mm_P56_P63_RS2_180117_P3_180117_P4_G6_AD006	0.00604579	0.0274673	0.784131	1813650	MOp	MOp-2	SSp	male	L6-IT	NA	NA
180118_CEMBA_mm_P56_P63_RS2_180117_P3_180117_P4_G6_AD007	0.00676341	0.0326039	0.77438	1846726	SSp	SSp-1	SC	male	L5-ET	2	SSp-0
180118_CEMBA_mm_P56_P63_RS2_180117_P3_180117_P4_G6_AD008	0.00662394	0.0315367	0.772856	1624134	SSp	SSp-2	SC	male	L5-ET	1	SSp-4
180118_CEMBA_mm_P56_P63_RS2_180117_P3_180117_P4_G6_AD012	0.00671364	0.0313517	0.769962	1637133	SSp	SSp-2	SC	female	L5-ET	2	SSp-0
180118_CEMBA_mm_P56_P63_RS2_180117_P3_180117_P4_G7_AD004	0.00509006	0.0237995	0.785213	1275267	MOp	MOp-2	SSp	male	L5-IT	NA	NA
180118_CEMBA_mm_P56_P63_RS2_180117_P3_180117_P4_G7_AD006	0.00550851	0.0248775	0.762573	2820349	MOp	MOp-2	SSp	male	L2/3	NA	NA
180118_CEMBA_mm_P56_P63_RS2_180117_P3_180117_P4_G7_AD007	0.00610968	0.0278124	0.77268	1451523	SSp	SSp-1	SC	male	L5-ET	1	SSp-4
180118_CEMBA_mm_P56_P63_RS2_180117_P3_180117_P4_G7_AD010	0.00672483	0.0317026	0.774966	1197221	SSp	SSp-1	SC	female	L5-ET	5	SSp-3
180118_CEMBA_mm_P56_P63_RS2_180117_P3_180117_P4_G7_AD012	0.00698932	0.033278	0.782925	1280495	SSp	SSp-2	SC	female	L5-ET	5	SSp-2
180118_CEMBA_mm_P56_P63_RS2_180117_P3_180117_P4_G8_AD006	0.00500809	0.0202533	0.770177	2163801	MOp	MOp-2	SSp	male	L4	NA	NA
180118_CEMBA_mm_P56_P63_RS2_180117_P3_180117_P4_G8_AD007	0.00709428	0.0341016	0.777139	1926648	SSp	SSp-1	SC	male	L5-ET	2	SSp-0
180118_CEMBA_mm_P56_P63_RS2_180117_P3_180117_P4_G8_AD008	0.00780986	0.038765	0.797019	1785719	SSp	SSp-2	SC	male	L5-ET	5	SSp-6
180118_CEMBA_mm_P56_P63_RS2_180117_P3_180117_P4_G8_AD010	0.00505193	0.0195495	0.753996	1980026	SSp	SSp-1	SC	female	L2/3	NA	NA
180118_CEMBA_mm_P56_P63_RS2_180117_P3_180117_P4_G8_AD012	0.0065907	0.0313837	0.762069	1845999	SSp	SSp-2	SC	female	L5-ET	2	SSp-6
180118_CEMBA_mm_P56_P63_RS2_180117_P3_180117_P4_G9_AD004	0.00510926	0.0200391	0.772327	2230450	MOp	MOp-2	SSp	male	L4	NA	NA
180118_CEMBA_mm_P56_P63_RS2_180117_P3_180117_P4_G9_AD007	0.00717053	0.0357781	0.762532	2147380	SSp	SSp-1	SC	male	L5-ET	5	SSp-3
180118_CEMBA_mm_P56_P63_RS2_180117_P3_180117_P4_G9_AD010	0.00526368	0.0204456	0.768365	2279321	SSp	SSp-1	SC	female	L2/3	NA	NA
180118_CEMBA_mm_P56_P63_RS2_180117_P3_180117_P4_H10_AD007	0.00672591	0.0313538	0.763152	1629622	SSp	SSp-1	SC	male	L5-ET	2	SSp-0
180118_CEMBA_mm_P56_P63_RS2_180117_P3_180117_P4_H10_AD010	0.00653017	0.0287023	0.793996	1785299	SSp	SSp-1	SC	female	L5-IT	NA	NA
180118_CEMBA_mm_P56_P63_RS2_180117_P3_180117_P4_H10_AD012	0.00630389	0.0299688	0.7838	1629988	SSp	SSp-2	SC	female	L5-ET	2	SSp-0
180118_CEMBA_mm_P56_P63_RS2_180117_P3_180117_P4_H11_AD007	0.00712636	0.0346375	0.774541	1821753	SSp	SSp-1	SC	male	L5-ET	2	SSp-0
180118_CEMBA_mm_P56_P63_RS2_180117_P3_180117_P4_H11_AD008	0.00609241	0.0280417	0.781401	1518709	SSp	SSp-2	SC	male	L5-ET	1	SSp-4
180118_CEMBA_mm_P56_P63_RS2_180117_P3_180117_P4_H11_AD010	0.00641752	0.0291321	0.775037	1706516	SSp	SSp-1	SC	female	L5-ET	2	SSp-0
180118_CEMBA_mm_P56_P63_RS2_180117_P3_180117_P4_H11_AD012	0.00696574	0.0317868	0.789065	1481084	SSp	SSp-2	SC	female	L5-ET	2	SSp-0
180118_CEMBA_mm_P56_P63_RS2_180117_P3_180117_P4_H12_AD008	0.00670974	0.0325906	0.763883	1639990	SSp	SSp-2	SC	male	L5-ET	5	SSp-3
180118_CEMBA_mm_P56_P63_RS2_180117_P3_180117_P4_H12_AD010	0.00611009	0.0284355	0.758296	1860678	SSp	SSp-1	SC	female	L5-ET	1	SSp-4
180118_CEMBA_mm_P56_P63_RS2_180117_P3_180117_P4_H12_AD012	0.00675128	0.0304562	0.779027	764379	SSp	SSp-2	SC	female	L5-ET	1	SSp-4
180118_CEMBA_mm_P56_P63_RS2_180117_P3_180117_P4_H1_AD001	0.00660156	0.0301335	0.776629	1153378	MOp	MOp-1	SSp	male	CLA	NA	NA
180118_CEMBA_mm_P56_P63_RS2_180117_P3_180117_P4_H1_AD002	0.00567664	0.0246905	0.767256	1499327	MOp	MOp-1	SSp	male	L2/3	NA	NA
180118_CEMBA_mm_P56_P63_RS2_180117_P3_180117_P4_H1_AD004	0.00597279	0.0270931	0.771172	1017309	MOp	MOp-2	SSp	male	L5-IT	NA	NA
180118_CEMBA_mm_P56_P63_RS2_180117_P3_180117_P4_H1_AD006	0.00492091	0.0196059	0.76662	1332708	MOp	MOp-2	SSp	male	L4	NA	NA
180118_CEMBA_mm_P56_P63_RS2_180117_P3_180117_P4_H1_AD007	0.00692542	0.0332077	0.782263	1357807	SSp	SSp-1	SC	male	L5-ET	2	SSp-0
180118_CEMBA_mm_P56_P63_RS2_180117_P3_180117_P4_H1_AD008	0.00665119	0.0321922	0.757759	1400824	SSp	SSp-2	SC	male	L5-ET	5	SSp-3
180118_CEMBA_mm_P56_P63_RS2_180117_P3_180117_P4_H1_AD010	0.00658477	0.0310969	0.786003	1300577	SSp	SSp-1	SC	female	L5-ET	0	SSp-0
180118_CEMBA_mm_P56_P63_RS2_180117_P3_180117_P4_H1_AD012	0.00632875	0.0292899	0.780736	1316537	SSp	SSp-2	SC	female	L5-ET	5	SSp-3
180118_CEMBA_mm_P56_P63_RS2_180117_P3_180117_P4_H2_AD002	0.00642396	0.0295181	0.780767	3795259	MOp	MOp-1	SSp	male	L5-IT	NA	NA
180118_CEMBA_mm_P56_P63_RS2_180117_P3_180117_P4_H2_AD004	0.00617097	0.0272892	0.769122	1899005	MOp	MOp-2	SSp	male	L5-IT	NA	NA
180118_CEMBA_mm_P56_P63_RS2_180117_P3_180117_P4_H2_AD006	0.00749176	0.0361134	0.774965	1775655	MOp	MOp-2	SSp	male	L5-IT	NA	NA
180118_CEMBA_mm_P56_P63_RS2_180117_P3_180117_P4_H2_AD007	0.00743142	0.0349842	0.773519	1873902	SSp	SSp-1	SC	male	L5-ET	2	SSp-0
180118_CEMBA_mm_P56_P63_RS2_180117_P3_180117_P4_H2_AD008	0.0069725	0.0333349	0.77957	1770150	SSp	SSp-2	SC	male	L5-ET	2	SSp-0
180118_CEMBA_mm_P56_P63_RS2_180117_P3_180117_P4_H2_AD010	0.00636479	0.0289355	0.769502	1680825	SSp	SSp-1	SC	female	L5-ET	1	SSp-4
180118_CEMBA_mm_P56_P63_RS2_180117_P3_180117_P4_H2_AD012	0.00684776	0.0308998	0.766554	1669140	SSp	SSp-2	SC	female	L5-ET	5	SSp-3
180118_CEMBA_mm_P56_P63_RS2_180117_P3_180117_P4_H3_AD001	0.0054324	0.0228986	0.76129	1329238	MOp	MOp-1	SSp	male	L2/3	NA	NA
180118_CEMBA_mm_P56_P63_RS2_180117_P3_180117_P4_H3_AD002	0.0056616	0.023906	0.751783	1682353	MOp	MOp-1	SSp	male	L2/3	NA	NA
180118_CEMBA_mm_P56_P63_RS2_180117_P3_180117_P4_H3_AD004	0.00626277	0.0293688	0.785508	1578830	MOp	MOp-2	SSp	male	L5-IT	NA	NA
180118_CEMBA_mm_P56_P63_RS2_180117_P3_180117_P4_H3_AD007	0.0062877	0.029402	0.772247	1608958	SSp	SSp-1	SC	male	L5-ET	1	SSp-4
180118_CEMBA_mm_P56_P63_RS2_180117_P3_180117_P4_H3_AD008	0.006687	0.0315743	0.781051	1471599	SSp	SSp-2	SC	male	L5-ET	5	SSp-3
180118_CEMBA_mm_P56_P63_RS2_180117_P3_180117_P4_H3_AD010	0.00612941	0.0289906	0.802149	1490363	SSp	SSp-1	SC	female	L5-IT	NA	NA
180118_CEMBA_mm_P56_P63_RS2_180117_P3_180117_P4_H4_AD001	0.00561415	0.0231382	0.791133	1686773	MOp	MOp-1	SSp	male	L6-IT	NA	NA
180118_CEMBA_mm_P56_P63_RS2_180117_P3_180117_P4_H4_AD002	0.00563408	0.0243335	0.762401	1821187	MOp	MOp-1	SSp	male	L5-IT	NA	NA
180118_CEMBA_mm_P56_P63_RS2_180117_P3_180117_P4_H4_AD004	0.00534207	0.0212726	0.760634	1797026	MOp	MOp-2	SSp	male	L2/3	NA	NA
180118_CEMBA_mm_P56_P63_RS2_180117_P3_180117_P4_H4_AD006	0.00552389	0.0239642	0.757551	1828701	MOp	MOp-2	SSp	male	L2/3	NA	NA
180118_CEMBA_mm_P56_P63_RS2_180117_P3_180117_P4_H4_AD010	0.00622666	0.0283698	0.80076	1701447	SSp	SSp-1	SC	female	L5-IT	NA	NA
180118_CEMBA_mm_P56_P63_RS2_180117_P3_180117_P4_H4_AD012	0.00683299	0.0321182	0.786021	3475396	SSp	SSp-2	SC	female	L5-ET	2	SSp-0
180118_CEMBA_mm_P56_P63_RS2_180117_P3_180117_P4_H5_AD001	0.005817	0.0246593	0.789116	1391917	MOp	MOp-1	SSp	male	L6-IT	NA	NA
180118_CEMBA_mm_P56_P63_RS2_180117_P3_180117_P4_H5_AD002	0.00563062	0.0248121	0.767496	1370753	MOp	MOp-1	SSp	male	L6-IT	NA	NA
180118_CEMBA_mm_P56_P63_RS2_180117_P3_180117_P4_H5_AD004	0.00546052	0.0231751	0.755555	965129	MOp	MOp-2	SSp	male	L2/3	NA	NA
180118_CEMBA_mm_P56_P63_RS2_180117_P3_180117_P4_H5_AD006	0.00514339	0.0212411	0.781506	1680140	MOp	MOp-2	SSp	male	L6-IT	NA	NA
180118_CEMBA_mm_P56_P63_RS2_180117_P3_180117_P4_H5_AD007	0.00740738	0.0351221	0.775282	1302803	SSp	SSp-1	SC	male	L5-ET	2	SSp-6
180118_CEMBA_mm_P56_P63_RS2_180117_P3_180117_P4_H5_AD008	0.00612453	0.0286408	0.771608	1529012	SSp	SSp-2	SC	male	L5-ET	1	SSp-4
180118_CEMBA_mm_P56_P63_RS2_180117_P3_180117_P4_H5_AD010	0.00700001	0.0325463	0.782832	819142	SSp	SSp-1	SC	female	L5-ET	5	SSp-3
180118_CEMBA_mm_P56_P63_RS2_180117_P3_180117_P4_H5_AD012	0.00594075	0.028247	0.786886	1390479	SSp	SSp-2	SC	female	L5-ET	2	SSp-0
180118_CEMBA_mm_P56_P63_RS2_180117_P3_180117_P4_H6_AD001	0.00573066	0.0250326	0.77122	3423543	MOp	MOp-1	SSp	male	L5-IT	NA	NA
180118_CEMBA_mm_P56_P63_RS2_180117_P3_180117_P4_H6_AD004	0.00548312	0.0236659	0.766118	1950524	MOp	MOp-2	SSp	male	L2/3	NA	NA
180118_CEMBA_mm_P56_P63_RS2_180117_P3_180117_P4_H6_AD006	0.00553233	0.0219119	0.770713	1925184	MOp	MOp-2	SSp	male	L5-IT	NA	NA
180118_CEMBA_mm_P56_P63_RS2_180117_P3_180117_P4_H6_AD007	0.00660153	0.0319651	0.768416	1845203	SSp	SSp-1	SC	male	L5-ET	2	SSp-6
180118_CEMBA_mm_P56_P63_RS2_180117_P3_180117_P4_H6_AD008	0.0068715	0.033556	0.781738	1791794	SSp	SSp-2	SC	male	L5-ET	2	SSp-0
180118_CEMBA_mm_P56_P63_RS2_180117_P3_180117_P4_H6_AD010	0.00597099	0.0265803	0.756932	2033056	SSp	SSp-1	SC	female	L5-ET	2	SSp-6
180118_CEMBA_mm_P56_P63_RS2_180117_P3_180117_P4_H6_AD012	0.00649468	0.0308415	0.777862	2000667	SSp	SSp-2	SC	female	L5-ET	2	SSp-0
180118_CEMBA_mm_P56_P63_RS2_180117_P3_180117_P4_H7_AD001	0.0059475	0.0242635	0.747503	1140181	MOp	MOp-1	SSp	male	L2/3	NA	NA
180118_CEMBA_mm_P56_P63_RS2_180117_P3_180117_P4_H7_AD004	0.0053813	0.023878	0.769101	1222407	MOp	MOp-2	SSp	male	L2/3	NA	NA
180118_CEMBA_mm_P56_P63_RS2_180117_P3_180117_P4_H7_AD008	0.0065363	0.03136	0.774913	1259030	SSp	SSp-2	SC	male	L5-ET	2	SSp-0
180118_CEMBA_mm_P56_P63_RS2_180117_P3_180117_P4_H7_AD010	0.0062404	0.0302816	0.789517	1419692	SSp	SSp-1	SC	female	L5-ET	1	SSp-4
180118_CEMBA_mm_P56_P63_RS2_180117_P3_180117_P4_H8_AD004	0.00657487	0.0315944	0.781916	2065995	MOp	MOp-2	SSp	male	L5-ET	1	MOp-3
180118_CEMBA_mm_P56_P63_RS2_180117_P3_180117_P4_H8_AD007	0.00631807	0.0310573	0.798281	2284522	SSp	SSp-1	SC	male	L5-ET	5	SSp-4
180118_CEMBA_mm_P56_P63_RS2_180117_P3_180117_P4_H8_AD010	0.0067712	0.0309629	0.762612	2360505	SSp	SSp-1	SC	female	L5-ET	2	SSp-0
180118_CEMBA_mm_P56_P63_RS2_180117_P3_180117_P4_H8_AD012	0.00679871	0.0326657	0.780058	2054767	SSp	SSp-2	SC	female	L5-ET	5	SSp-3
180118_CEMBA_mm_P56_P63_RS2_180117_P3_180117_P4_H9_AD001	0.00714206	0.0360723	0.784195	1487191	MOp	MOp-1	SSp	male	L5-IT	NA	NA
180118_CEMBA_mm_P56_P63_RS2_180117_P3_180117_P4_H9_AD004	0.00531599	0.0221965	0.764397	2295900	MOp	MOp-2	SSp	male	L5-IT	NA	NA
180118_CEMBA_mm_P56_P63_RS2_180117_P3_180117_P4_H9_AD007	0.00694047	0.0333074	0.770034	1386796	SSp	SSp-1	SC	male	L5-ET	1	SSp-3
180118_CEMBA_mm_P56_P63_RS2_180117_P3_180117_P4_H9_AD010	0.00632387	0.0300132	0.772283	2260298	SSp	SSp-1	SC	female	L5-ET	2	SSp-0
180221_CEMBA_mm_P56_P63_RS2_180221_P1_180221_P2_A12_AD001	0.00512936	0.0234138	0.746952	1069475	SSp	SSp-1	Unknown	male	L2/3	NA	NA
180221_CEMBA_mm_P56_P63_RS2_180221_P1_180221_P2_A12_AD002	0.00593616	0.0268142	0.783192	1127711	SSp	SSp-2	STR	male	L6-IT	NA	NA
180221_CEMBA_mm_P56_P63_RS2_180221_P1_180221_P2_A12_AD004	0.00677838	0.032174	0.771855	1149770	SSp	SSp-1	Unknown	female	L5-IT	NA	NA
180221_CEMBA_mm_P56_P63_RS2_180221_P1_180221_P2_A12_AD006	0.00404656	0.0166154	0.764266	965382	SSp	SSp-1	Unknown	female	L4	NA	NA
180221_CEMBA_mm_P56_P63_RS2_180221_P1_180221_P2_A1_AD001	0.00509377	0.021388	0.769337	714865	SSp	SSp-1	Unknown	male	L6-IT	NA	NA
180221_CEMBA_mm_P56_P63_RS2_180221_P1_180221_P2_A1_AD002	0.0056128	0.0257583	0.766142	683630	SSp	SSp-2	STR	male	L5-IT	NA	NA
180221_CEMBA_mm_P56_P63_RS2_180221_P1_180221_P2_A1_AD006	0.00558753	0.0241529	0.781138	786287	SSp	SSp-1	Unknown	female	L6-IT	NA	NA
180221_CEMBA_mm_P56_P63_RS2_180221_P1_180221_P2_A2_AD001	0.00448709	0.0174604	0.740562	622853	SSp	SSp-1	Unknown	male	L6-CT	NA	NA
180221_CEMBA_mm_P56_P63_RS2_180221_P1_180221_P2_A2_AD004	0.00496111	0.018775	0.749663	683107	SSp	SSp-1	Unknown	female	L5-IT	NA	NA
180221_CEMBA_mm_P56_P63_RS2_180221_P1_180221_P2_A5_AD004	0.00486855	0.0200444	0.748096	727768	SSp	SSp-1	Unknown	female	L5-IT	NA	NA
180221_CEMBA_mm_P56_P63_RS2_180221_P1_180221_P2_A5_AD006	0.00544184	0.0232219	0.767136	781804	SSp	SSp-1	Unknown	female	L6-IT	NA	NA
180221_CEMBA_mm_P56_P63_RS2_180221_P1_180221_P2_A6_AD001	0.00440896	0.0173683	0.760998	790966	SSp	SSp-1	Unknown	male	L4	NA	NA
180221_CEMBA_mm_P56_P63_RS2_180221_P1_180221_P2_A6_AD002	0.00559895	0.0251601	0.783269	631869	SSp	SSp-2	STR	male	L6-IT	NA	NA
180221_CEMBA_mm_P56_P63_RS2_180221_P1_180221_P2_A6_AD004	0.00516442	0.0206472	0.780664	802307	SSp	SSp-1	Unknown	female	L4	NA	NA
180221_CEMBA_mm_P56_P63_RS2_180221_P1_180221_P2_A6_AD006	0.0059495	0.0276299	0.794172	746890	SSp	SSp-1	Unknown	female	L5-IT	NA	NA
180221_CEMBA_mm_P56_P63_RS2_180221_P1_180221_P2_A7_AD001	0.00518503	0.023091	0.766011	714051	SSp	SSp-1	Unknown	male	L6-CT	NA	NA
180221_CEMBA_mm_P56_P63_RS2_180221_P1_180221_P2_A7_AD002	0.00595659	0.0264331	0.769333	677584	SSp	SSp-2	STR	male	L6-IT	NA	NA
180221_CEMBA_mm_P56_P63_RS2_180221_P1_180221_P2_A7_AD006	0.00559375	0.0243668	0.76158	802245	SSp	SSp-1	Unknown	female	L5-IT	NA	NA
180221_CEMBA_mm_P56_P63_RS2_180221_P1_180221_P2_A8_AD001	0.00462055	0.0182934	0.779847	1504695	SSp	SSp-1	Unknown	male	L6-CT	NA	NA
180221_CEMBA_mm_P56_P63_RS2_180221_P1_180221_P2_A8_AD002	0.00556704	0.0250565	0.786361	1585214	SSp	SSp-2	STR	male	L5-IT	NA	NA
180221_CEMBA_mm_P56_P63_RS2_180221_P1_180221_P2_A8_AD004	0.00532322	0.0221993	0.772658	1659621	SSp	SSp-1	Unknown	female	L5-IT	NA	NA
180221_CEMBA_mm_P56_P63_RS2_180221_P1_180221_P2_A8_AD006	0.00424461	0.0151778	0.761838	1763608	SSp	SSp-1	Unknown	female	L4	NA	NA
180221_CEMBA_mm_P56_P63_RS2_180221_P1_180221_P2_A9_AD001	0.00668368	0.0340882	0.760853	1260160	SSp	SSp-1	Unknown	male	L5-ET	8	SSp-5
180221_CEMBA_mm_P56_P63_RS2_180221_P1_180221_P2_A9_AD002	0.00491237	0.0201297	0.743875	1274398	SSp	SSp-2	STR	male	L2/3	NA	NA
180221_CEMBA_mm_P56_P63_RS2_180221_P1_180221_P2_A9_AD004	0.00571278	0.0225584	0.743699	1366789	SSp	SSp-1	Unknown	female	L2/3	NA	NA
180221_CEMBA_mm_P56_P63_RS2_180221_P1_180221_P2_A9_AD006	0.00470576	0.0180367	0.760124	1293980	SSp	SSp-1	Unknown	female	L5-IT	NA	NA
180221_CEMBA_mm_P56_P63_RS2_180221_P1_180221_P2_B10_AD001	0.00474869	0.0187993	0.735406	852262	SSp	SSp-1	Unknown	male	L2/3	NA	NA
180221_CEMBA_mm_P56_P63_RS2_180221_P1_180221_P2_B10_AD002	0.00676241	0.0333965	0.818584	784231	SSp	SSp-2	STR	male	L6b	NA	NA
180221_CEMBA_mm_P56_P63_RS2_180221_P1_180221_P2_B10_AD006	0.00616973	0.0262304	0.778113	903306	SSp	SSp-1	Unknown	female	L6-IT	NA	NA
180221_CEMBA_mm_P56_P63_RS2_180221_P1_180221_P2_B12_AD001	0.00491432	0.0211352	0.743545	1216186	SSp	SSp-1	Unknown	male	L5-IT	NA	NA
180221_CEMBA_mm_P56_P63_RS2_180221_P1_180221_P2_B12_AD002	0.00464434	0.0184781	0.759878	1060844	SSp	SSp-2	STR	male	L4	NA	NA
180221_CEMBA_mm_P56_P63_RS2_180221_P1_180221_P2_B12_AD004	0.00501027	0.0197559	0.753231	1315021	SSp	SSp-1	Unknown	female	L2/3	NA	NA
180221_CEMBA_mm_P56_P63_RS2_180221_P1_180221_P2_B12_AD006	0.00507673	0.0219875	0.773092	898622	SSp	SSp-1	Unknown	female	L5-IT	NA	NA
180221_CEMBA_mm_P56_P63_RS2_180221_P1_180221_P2_B1_AD001	0.00506168	0.0217546	0.750846	1040823	SSp	SSp-1	Unknown	male	L2/3	NA	NA
180221_CEMBA_mm_P56_P63_RS2_180221_P1_180221_P2_B1_AD002	0.00464307	0.0182899	0.744584	1003266	SSp	SSp-2	STR	male	L6-CT	NA	NA
180221_CEMBA_mm_P56_P63_RS2_180221_P1_180221_P2_B1_AD004	0.00545472	0.0232041	0.759564	1016409	SSp	SSp-1	Unknown	female	L2/3	NA	NA
180221_CEMBA_mm_P56_P63_RS2_180221_P1_180221_P2_B1_AD006	0.00562804	0.025481	0.765119	977416	SSp	SSp-1	Unknown	female	L4	NA	NA
180221_CEMBA_mm_P56_P63_RS2_180221_P1_180221_P2_B2_AD001	0.00510961	0.0208221	0.760398	756955	SSp	SSp-1	Unknown	male	L6-IT	NA	NA
180221_CEMBA_mm_P56_P63_RS2_180221_P1_180221_P2_B2_AD002	0.00536108	0.0218384	0.745291	772801	SSp	SSp-2	STR	male	L5-IT	NA	NA
180221_CEMBA_mm_P56_P63_RS2_180221_P1_180221_P2_B2_AD004	0.00536407	0.0213474	0.734259	773661	SSp	SSp-1	Unknown	female	L2/3	NA	NA
180221_CEMBA_mm_P56_P63_RS2_180221_P1_180221_P2_B2_AD006	0.00497723	0.0196806	0.774038	715643	SSp	SSp-1	Unknown	female	L5-IT	NA	NA
180221_CEMBA_mm_P56_P63_RS2_180221_P1_180221_P2_B3_AD002	0.00478542	0.0187495	0.733723	887886	SSp	SSp-2	STR	male	L2/3	NA	NA
180221_CEMBA_mm_P56_P63_RS2_180221_P1_180221_P2_B3_AD004	0.00458936	0.0176968	0.751663	1068224	SSp	SSp-1	Unknown	female	L4	NA	NA
180221_CEMBA_mm_P56_P63_RS2_180221_P1_180221_P2_B3_AD006	0.00578816	0.0247311	0.769213	1022177	SSp	SSp-1	Unknown	female	L6-IT	NA	NA
180221_CEMBA_mm_P56_P63_RS2_180221_P1_180221_P2_B5_AD001	0.00533172	0.0236308	0.739427	843178	SSp	SSp-1	Unknown	male	L2/3	NA	NA
180221_CEMBA_mm_P56_P63_RS2_180221_P1_180221_P2_B5_AD004	0.00484341	0.0185171	0.760853	718164	SSp	SSp-1	Unknown	female	L6-CT	NA	NA
180221_CEMBA_mm_P56_P63_RS2_180221_P1_180221_P2_B5_AD006	0.00524438	0.0217719	0.727476	1661512	SSp	SSp-1	Unknown	female	L2/3	NA	NA
180221_CEMBA_mm_P56_P63_RS2_180221_P1_180221_P2_B6_AD001	0.00588661	0.0276409	0.756685	658519	SSp	SSp-1	Unknown	male	L5-IT	NA	NA
180221_CEMBA_mm_P56_P63_RS2_180221_P1_180221_P2_B6_AD004	0.00544281	0.0228957	0.737613	652469	SSp	SSp-1	Unknown	female	L2/3	NA	NA
180221_CEMBA_mm_P56_P63_RS2_180221_P1_180221_P2_B6_AD006	0.00603833	0.0263763	0.791161	711050	SSp	SSp-1	Unknown	female	L6-IT	NA	NA
180221_CEMBA_mm_P56_P63_RS2_180221_P1_180221_P2_B7_AD001	0.00526341	0.0213375	0.727936	980875	SSp	SSp-1	Unknown	male	L2/3	NA	NA
180221_CEMBA_mm_P56_P63_RS2_180221_P1_180221_P2_B7_AD002	0.00623719	0.031132	0.764693	860518	SSp	SSp-2	STR	male	L5-ET	5	SSp-6
180221_CEMBA_mm_P56_P63_RS2_180221_P1_180221_P2_B7_AD004	0.00490834	0.0199142	0.744521	1018302	SSp	SSp-1	Unknown	female	L4	NA	NA
180221_CEMBA_mm_P56_P63_RS2_180221_P1_180221_P2_B7_AD006	0.00661168	0.0303209	0.767598	804481	SSp	SSp-1	Unknown	female	L5-ET	2	SSp-0
180221_CEMBA_mm_P56_P63_RS2_180221_P1_180221_P2_B8_AD001	0.00636561	0.0296912	0.767154	1417393	SSp	SSp-1	Unknown	male	L5-ET	1	SSp-1
180221_CEMBA_mm_P56_P63_RS2_180221_P1_180221_P2_B8_AD002	0.00512395	0.0195551	0.774533	1310839	SSp	SSp-2	STR	male	L2/3	NA	NA
180221_CEMBA_mm_P56_P63_RS2_180221_P1_180221_P2_B8_AD004	0.00519132	0.019152	0.762874	1229189	SSp	SSp-1	Unknown	female	L4	NA	NA
180221_CEMBA_mm_P56_P63_RS2_180221_P1_180221_P2_B8_AD006	0.00593398	0.0276143	0.78804	1323407	SSp	SSp-1	Unknown	female	L6-CT	NA	NA
180221_CEMBA_mm_P56_P63_RS2_180221_P1_180221_P2_B9_AD001	0.00426967	0.0166402	0.760069	1586509	SSp	SSp-1	Unknown	male	L4	NA	NA
180221_CEMBA_mm_P56_P63_RS2_180221_P1_180221_P2_B9_AD002	0.00496424	0.0217121	0.74218	1018319	SSp	SSp-2	STR	male	L2/3	NA	NA
180221_CEMBA_mm_P56_P63_RS2_180221_P1_180221_P2_B9_AD006	0.00567855	0.0251563	0.782481	1091385	SSp	SSp-1	Unknown	female	L5-IT	NA	NA
180221_CEMBA_mm_P56_P63_RS2_180221_P1_180221_P2_C10_AD004	0.00468904	0.0202486	0.755468	870890	SSp	SSp-1	Unknown	female	L6-CT	NA	NA
180221_CEMBA_mm_P56_P63_RS2_180221_P1_180221_P2_C10_AD006	0.00530031	0.0206635	0.754552	836873	SSp	SSp-1	Unknown	female	L2/3	NA	NA
180221_CEMBA_mm_P56_P63_RS2_180221_P1_180221_P2_C12_AD001	0.00476507	0.019396	0.756369	1472522	SSp	SSp-1	Unknown	male	L2/3	NA	NA
180221_CEMBA_mm_P56_P63_RS2_180221_P1_180221_P2_C12_AD002	0.00489148	0.0188349	0.763862	1448236	SSp	SSp-2	STR	male	L5-IT	NA	NA
180221_CEMBA_mm_P56_P63_RS2_180221_P1_180221_P2_C12_AD004	0.00571579	0.0237869	0.733223	1606247	SSp	SSp-1	Unknown	female	L2/3	NA	NA
180221_CEMBA_mm_P56_P63_RS2_180221_P1_180221_P2_C12_AD006	0.005208	0.0215304	0.787929	1668845	SSp	SSp-1	Unknown	female	L6-IT	NA	NA
180221_CEMBA_mm_P56_P63_RS2_180221_P1_180221_P2_C2_AD002	0.00558484	0.0244033	0.767369	751088	SSp	SSp-2	STR	male	L6-IT	NA	NA
180221_CEMBA_mm_P56_P63_RS2_180221_P1_180221_P2_C2_AD004	0.00643643	0.0295712	0.762761	711894	SSp	SSp-1	Unknown	female	L2/3	NA	NA
180221_CEMBA_mm_P56_P63_RS2_180221_P1_180221_P2_C2_AD006	0.00536659	0.0230212	0.771042	765933	SSp	SSp-1	Unknown	female	L5-IT	NA	NA
180221_CEMBA_mm_P56_P63_RS2_180221_P1_180221_P2_C3_AD001	0.0051349	0.0232481	0.745233	628476	SSp	SSp-1	Unknown	male	L2/3	NA	NA
180221_CEMBA_mm_P56_P63_RS2_180221_P1_180221_P2_C6_AD001	0.00469644	0.0198946	0.759758	699443	SSp	SSp-1	Unknown	male	L2/3	NA	NA
180221_CEMBA_mm_P56_P63_RS2_180221_P1_180221_P2_C6_AD002	0.00537842	0.0233683	0.776815	794219	SSp	SSp-2	STR	male	L6-IT	NA	NA
180221_CEMBA_mm_P56_P63_RS2_180221_P1_180221_P2_C6_AD004	0.00520246	0.0207912	0.769073	798292	SSp	SSp-1	Unknown	female	L6-IT	NA	NA
180221_CEMBA_mm_P56_P63_RS2_180221_P1_180221_P2_C7_AD001	0.00419091	0.0162289	0.740927	923738	SSp	SSp-1	Unknown	male	L4	NA	NA
180221_CEMBA_mm_P56_P63_RS2_180221_P1_180221_P2_C7_AD002	0.00540511	0.023441	0.762194	1632126	SSp	SSp-2	STR	male	L5-IT	NA	NA
180221_CEMBA_mm_P56_P63_RS2_180221_P1_180221_P2_C7_AD004	0.00431815	0.014822	0.737156	951269	SSp	SSp-1	Unknown	female	L4	NA	NA
180221_CEMBA_mm_P56_P63_RS2_180221_P1_180221_P2_C7_AD006	0.00506886	0.0195082	0.769475	1011885	SSp	SSp-1	Unknown	female	L6-CT	NA	NA
180221_CEMBA_mm_P56_P63_RS2_180221_P1_180221_P2_C8_AD001	0.00505218	0.0221131	0.739373	1562225	SSp	SSp-1	Unknown	male	L2/3	NA	NA
180221_CEMBA_mm_P56_P63_RS2_180221_P1_180221_P2_C8_AD002	0.0050212	0.0212975	0.776131	1545526	SSp	SSp-2	STR	male	L5-IT	NA	NA
180221_CEMBA_mm_P56_P63_RS2_180221_P1_180221_P2_C8_AD004	0.00534555	0.0224779	0.76567	1288489	SSp	SSp-1	Unknown	female	L5-IT	NA	NA
180221_CEMBA_mm_P56_P63_RS2_180221_P1_180221_P2_C8_AD006	0.005337	0.0216509	0.758809	1493717	SSp	SSp-1	Unknown	female	L2/3	NA	NA
180221_CEMBA_mm_P56_P63_RS2_180221_P1_180221_P2_C9_AD001	0.00538492	0.0243561	0.792244	1209987	SSp	SSp-1	Unknown	male	L6b	NA	NA
180221_CEMBA_mm_P56_P63_RS2_180221_P1_180221_P2_C9_AD004	0.00491907	0.019475	0.776029	1305058	SSp	SSp-1	Unknown	female	L6-CT	NA	NA
180221_CEMBA_mm_P56_P63_RS2_180221_P1_180221_P2_D10_AD001	0.00480332	0.0184132	0.719594	909609	SSp	SSp-1	Unknown	male	L2/3	NA	NA
180221_CEMBA_mm_P56_P63_RS2_180221_P1_180221_P2_D10_AD002	0.00508477	0.0211343	0.737534	836426	SSp	SSp-2	STR	male	L2/3	NA	NA
180221_CEMBA_mm_P56_P63_RS2_180221_P1_180221_P2_D10_AD004	0.00533824	0.0211271	0.735853	982522	SSp	SSp-1	Unknown	female	L4	NA	NA
180221_CEMBA_mm_P56_P63_RS2_180221_P1_180221_P2_D10_AD006	0.00620996	0.0266454	0.757745	908409	SSp	SSp-1	Unknown	female	L6-IT	NA	NA
180221_CEMBA_mm_P56_P63_RS2_180221_P1_180221_P2_D12_AD001	0.00442582	0.0173776	0.763956	931429	SSp	SSp-1	Unknown	male	L6-CT	NA	NA
180221_CEMBA_mm_P56_P63_RS2_180221_P1_180221_P2_D12_AD002	0.00606159	0.0284361	0.747066	799901	SSp	SSp-2	STR	male	L5-ET	2	SSp-0
180221_CEMBA_mm_P56_P63_RS2_180221_P1_180221_P2_D12_AD004	0.00546864	0.0229306	0.750793	1010274	SSp	SSp-1	Unknown	female	L2/3	NA	NA
180221_CEMBA_mm_P56_P63_RS2_180221_P1_180221_P2_D12_AD006	0.00530933	0.0217284	0.775079	889605	SSp	SSp-1	Unknown	female	L6-IT	NA	NA
180221_CEMBA_mm_P56_P63_RS2_180221_P1_180221_P2_D1_AD001	0.00466422	0.0179278	0.759618	963716	SSp	SSp-1	Unknown	male	L4	NA	NA
180221_CEMBA_mm_P56_P63_RS2_180221_P1_180221_P2_D1_AD002	0.00411248	0.0126556	0.742867	1833334	SSp	SSp-2	STR	male	L2/3	NA	NA
180221_CEMBA_mm_P56_P63_RS2_180221_P1_180221_P2_D1_AD004	0.00566902	0.0243068	0.756573	1005136	SSp	SSp-1	Unknown	female	L2/3	NA	NA
180221_CEMBA_mm_P56_P63_RS2_180221_P1_180221_P2_D1_AD006	0.00496696	0.018902	0.755466	1021706	SSp	SSp-1	Unknown	female	L5-IT	NA	NA
180221_CEMBA_mm_P56_P63_RS2_180221_P1_180221_P2_D2_AD001	0.00528244	0.0238112	0.763589	811202	SSp	SSp-1	Unknown	male	L6-IT	NA	NA
180221_CEMBA_mm_P56_P63_RS2_180221_P1_180221_P2_D2_AD004	0.00598049	0.0260303	0.780967	820885	SSp	SSp-1	Unknown	female	L6-CT	NA	NA
180221_CEMBA_mm_P56_P63_RS2_180221_P1_180221_P2_D2_AD006	0.00548528	0.0224727	0.763521	666940	SSp	SSp-1	Unknown	female	L5-IT	NA	NA
180221_CEMBA_mm_P56_P63_RS2_180221_P1_180221_P2_D3_AD001	0.00423976	0.0157701	0.750715	947043	SSp	SSp-1	Unknown	male	L4	NA	NA
180221_CEMBA_mm_P56_P63_RS2_180221_P1_180221_P2_D3_AD002	0.00707103	0.0341836	0.76743	841058	SSp	SSp-2	STR	male	L5-ET	5	SSp-6
180221_CEMBA_mm_P56_P63_RS2_180221_P1_180221_P2_D3_AD004	0.00575306	0.0232434	0.765538	966218	SSp	SSp-1	Unknown	female	L6-IT	NA	NA
180221_CEMBA_mm_P56_P63_RS2_180221_P1_180221_P2_D3_AD006	0.00675761	0.032784	0.763487	782355	SSp	SSp-1	Unknown	female	L5-ET	4	SSp-2
180221_CEMBA_mm_P56_P63_RS2_180221_P1_180221_P2_D5_AD002	0.0047854	0.0196215	0.730849	908377	SSp	SSp-2	STR	male	L2/3	NA	NA
180221_CEMBA_mm_P56_P63_RS2_180221_P1_180221_P2_D5_AD004	0.0049944	0.0229781	0.750911	969228	SSp	SSp-1	Unknown	female	L6-CT	NA	NA
180221_CEMBA_mm_P56_P63_RS2_180221_P1_180221_P2_D8_AD001	0.00485674	0.0206619	0.745032	992474	SSp	SSp-1	Unknown	male	L2/3	NA	NA
180221_CEMBA_mm_P56_P63_RS2_180221_P1_180221_P2_D8_AD002	0.00479265	0.0213587	0.778942	876458	SSp	SSp-2	STR	male	L6-CT	NA	NA
180221_CEMBA_mm_P56_P63_RS2_180221_P1_180221_P2_D8_AD004	0.00499617	0.0224946	0.7401	1099358	SSp	SSp-1	Unknown	female	L2/3	NA	NA
180221_CEMBA_mm_P56_P63_RS2_180221_P1_180221_P2_D8_AD006	0.00494287	0.0194759	0.772937	1082941	SSp	SSp-1	Unknown	female	L6-CT	NA	NA
180221_CEMBA_mm_P56_P63_RS2_180221_P1_180221_P2_E10_AD001	0.00465961	0.0181815	0.753211	899471	SSp	SSp-1	Unknown	male	L6-CT	NA	NA
180221_CEMBA_mm_P56_P63_RS2_180221_P1_180221_P2_E10_AD002	0.00522347	0.0209382	0.749932	740074	SSp	SSp-2	STR	male	L6-IT	NA	NA
180221_CEMBA_mm_P56_P63_RS2_180221_P1_180221_P2_E10_AD004	0.00496378	0.0202835	0.749077	932828	SSp	SSp-1	Unknown	female	Inh	NA	NA
180221_CEMBA_mm_P56_P63_RS2_180221_P1_180221_P2_E10_AD006	0.00672508	0.0342947	0.789405	903278	SSp	SSp-1	Unknown	female	Inh	NA	NA
180221_CEMBA_mm_P56_P63_RS2_180221_P1_180221_P2_E12_AD001	0.00583468	0.0266449	0.754051	987626	SSp	SSp-1	Unknown	male	L2/3	NA	NA
180221_CEMBA_mm_P56_P63_RS2_180221_P1_180221_P2_E12_AD002	0.00560868	0.0239375	0.78241	673014	SSp	SSp-2	STR	male	L6-IT	NA	NA
180221_CEMBA_mm_P56_P63_RS2_180221_P1_180221_P2_E12_AD004	0.0044982	0.0167179	0.756089	1099030	SSp	SSp-1	Unknown	female	L4	NA	NA
180221_CEMBA_mm_P56_P63_RS2_180221_P1_180221_P2_E12_AD006	0.00521241	0.0212056	0.759183	956130	SSp	SSp-1	Unknown	female	L2/3	NA	NA
180221_CEMBA_mm_P56_P63_RS2_180221_P1_180221_P2_E1_AD001	0.00512365	0.0210622	0.746441	821312	SSp	SSp-1	Unknown	male	L5-IT	NA	NA
180221_CEMBA_mm_P56_P63_RS2_180221_P1_180221_P2_E1_AD002	0.00495476	0.0202998	0.749666	683648	SSp	SSp-2	STR	male	L2/3	NA	NA
180221_CEMBA_mm_P56_P63_RS2_180221_P1_180221_P2_E1_AD004	0.00535103	0.0239276	0.756949	907658	SSp	SSp-1	Unknown	female	Inh	NA	NA
180221_CEMBA_mm_P56_P63_RS2_180221_P1_180221_P2_E1_AD006	0.00508087	0.0191476	0.769025	829993	SSp	SSp-1	Unknown	female	L6-CT	NA	NA
180221_CEMBA_mm_P56_P63_RS2_180221_P1_180221_P2_E5_AD004	0.00500339	0.0225494	0.742517	727223	SSp	SSp-1	Unknown	female	L4	NA	NA
180221_CEMBA_mm_P56_P63_RS2_180221_P1_180221_P2_E5_AD006	0.00490813	0.020042	0.7378	637868	SSp	SSp-1	Unknown	female	L2/3	NA	NA
180221_CEMBA_mm_P56_P63_RS2_180221_P1_180221_P2_E6_AD001	0.00487078	0.0218991	0.753724	644153	SSp	SSp-1	Unknown	male	L2/3	NA	NA
180221_CEMBA_mm_P56_P63_RS2_180221_P1_180221_P2_E6_AD002	0.0047189	0.0188608	0.742654	719194	SSp	SSp-2	STR	male	L5-IT	NA	NA
180221_CEMBA_mm_P56_P63_RS2_180221_P1_180221_P2_E6_AD004	0.00385322	0.0129727	0.742409	1516536	SSp	SSp-1	Unknown	female	L6-IT	NA	NA
180221_CEMBA_mm_P56_P63_RS2_180221_P1_180221_P2_E6_AD006	0.00495091	0.0203214	0.77727	651934	SSp	SSp-1	Unknown	female	L6-CT	NA	NA
180221_CEMBA_mm_P56_P63_RS2_180221_P1_180221_P2_E7_AD002	0.00464432	0.0189047	0.745341	784113	SSp	SSp-2	STR	male	L4	NA	NA
180221_CEMBA_mm_P56_P63_RS2_180221_P1_180221_P2_E7_AD004	0.00662362	0.0339361	0.795707	847405	SSp	SSp-1	Unknown	female	Inh	NA	NA
180221_CEMBA_mm_P56_P63_RS2_180221_P1_180221_P2_E7_AD006	0.00467047	0.0180202	0.750636	825019	SSp	SSp-1	Unknown	female	L4	NA	NA
180221_CEMBA_mm_P56_P63_RS2_180221_P1_180221_P2_E8_AD001	0.0054183	0.0243009	0.78602	736332	SSp	SSp-1	Unknown	male	L5-IT	NA	NA
180221_CEMBA_mm_P56_P63_RS2_180221_P1_180221_P2_E8_AD002	0.00555385	0.0252282	0.788824	658962	SSp	SSp-2	STR	male	L5-IT	NA	NA
180221_CEMBA_mm_P56_P63_RS2_180221_P1_180221_P2_E8_AD004	0.00507142	0.0200455	0.750034	774210	SSp	SSp-1	Unknown	female	L2/3	NA	NA
180221_CEMBA_mm_P56_P63_RS2_180221_P1_180221_P2_E8_AD006	0.00516057	0.020491	0.758425	774826	SSp	SSp-1	Unknown	female	L2/3	NA	NA
180221_CEMBA_mm_P56_P63_RS2_180221_P1_180221_P2_E9_AD002	0.00418833	0.0133717	0.747808	1169713	SSp	SSp-2	STR	male	L6-IT	NA	NA
180221_CEMBA_mm_P56_P63_RS2_180221_P1_180221_P2_E9_AD006	0.00516635	0.0196807	0.761103	666781	SSp	SSp-1	Unknown	female	L5-IT	NA	NA
180221_CEMBA_mm_P56_P63_RS2_180221_P1_180221_P2_F12_AD001	0.00633636	0.0305183	0.799195	1002921	SSp	SSp-1	Unknown	male	Inh	NA	NA
180221_CEMBA_mm_P56_P63_RS2_180221_P1_180221_P2_F12_AD004	0.00519462	0.0209566	0.776783	1089309	SSp	SSp-1	Unknown	female	L6-IT	NA	NA
180221_CEMBA_mm_P56_P63_RS2_180221_P1_180221_P2_F12_AD006	0.00583711	0.0251593	0.778767	890311	SSp	SSp-1	Unknown	female	L6-IT	NA	NA
180221_CEMBA_mm_P56_P63_RS2_180221_P1_180221_P2_F1_AD001	0.00469711	0.0183188	0.770678	1127570	SSp	SSp-1	Unknown	male	L6-CT	NA	NA
180221_CEMBA_mm_P56_P63_RS2_180221_P1_180221_P2_F1_AD002	0.00525507	0.0233353	0.771806	885232	SSp	SSp-2	STR	male	L6-IT	NA	NA
180221_CEMBA_mm_P56_P63_RS2_180221_P1_180221_P2_F1_AD004	0.00525742	0.0213155	0.731215	1178093	SSp	SSp-1	Unknown	female	L2/3	NA	NA
180221_CEMBA_mm_P56_P63_RS2_180221_P1_180221_P2_F1_AD006	0.00520273	0.0206634	0.740366	1136543	SSp	SSp-1	Unknown	female	L2/3	NA	NA
180221_CEMBA_mm_P56_P63_RS2_180221_P1_180221_P2_F2_AD002	0.0054373	0.022789	0.728056	948708	SSp	SSp-2	STR	male	L2/3	NA	NA
180221_CEMBA_mm_P56_P63_RS2_180221_P1_180221_P2_F2_AD004	0.00516005	0.0203367	0.752357	1015482	SSp	SSp-1	Unknown	female	L5-IT	NA	NA
180221_CEMBA_mm_P56_P63_RS2_180221_P1_180221_P2_F2_AD006	0.00602842	0.0274289	0.74276	1021626	SSp	SSp-1	Unknown	female	L5-ET	2	SSp-0
180221_CEMBA_mm_P56_P63_RS2_180221_P1_180221_P2_F3_AD001	0.00504019	0.0214914	0.743874	767022	SSp	SSp-1	Unknown	male	L2/3	NA	NA
180221_CEMBA_mm_P56_P63_RS2_180221_P1_180221_P2_F3_AD004	0.00530271	0.0199648	0.734851	825710	SSp	SSp-1	Unknown	female	L2/3	NA	NA
180221_CEMBA_mm_P56_P63_RS2_180221_P1_180221_P2_F3_AD006	0.00508252	0.0222886	0.77966	731975	SSp	SSp-1	Unknown	female	L6-CT	NA	NA
180221_CEMBA_mm_P56_P63_RS2_180221_P1_180221_P2_F5_AD001	0.00484706	0.0216729	0.733796	717899	SSp	SSp-1	Unknown	male	L2/3	NA	NA
180221_CEMBA_mm_P56_P63_RS2_180221_P1_180221_P2_F5_AD004	0.00443436	0.0187785	0.747762	688356	SSp	SSp-1	Unknown	female	L6-CT	NA	NA
180221_CEMBA_mm_P56_P63_RS2_180221_P1_180221_P2_F6_AD001	0.00493645	0.0223393	0.775248	1188855	SSp	SSp-1	Unknown	male	L6-IT	NA	NA
180221_CEMBA_mm_P56_P63_RS2_180221_P1_180221_P2_F6_AD002	0.00541262	0.0240759	0.780163	2092216	SSp	SSp-2	STR	male	L5-IT	NA	NA
180221_CEMBA_mm_P56_P63_RS2_180221_P1_180221_P2_F6_AD004	0.00388061	0.0141659	0.75124	1024653	SSp	SSp-1	Unknown	female	L4	NA	NA
180221_CEMBA_mm_P56_P63_RS2_180221_P1_180221_P2_F6_AD006	0.005652	0.026201	0.745488	1090479	SSp	SSp-1	Unknown	female	L2/3	NA	NA
180221_CEMBA_mm_P56_P63_RS2_180221_P1_180221_P2_F7_AD001	0.00497997	0.0233793	0.73983	902848	SSp	SSp-1	Unknown	male	L2/3	NA	NA
180221_CEMBA_mm_P56_P63_RS2_180221_P1_180221_P2_F7_AD002	0.00456061	0.0171727	0.740675	1939306	SSp	SSp-2	STR	male	L4	NA	NA
180221_CEMBA_mm_P56_P63_RS2_180221_P1_180221_P2_F7_AD006	0.0046972	0.0180317	0.767908	1050976	SSp	SSp-1	Unknown	female	L6-CT	NA	NA
180221_CEMBA_mm_P56_P63_RS2_180221_P1_180221_P2_G1_AD001	0.00547238	0.0254848	0.791465	896000	SSp	SSp-1	Unknown	male	L6b	NA	NA
180221_CEMBA_mm_P56_P63_RS2_180221_P1_180221_P2_G1_AD004	0.00611531	0.0270666	0.777525	819756	SSp	SSp-1	Unknown	female	L6-IT	NA	NA
180221_CEMBA_mm_P56_P63_RS2_180221_P1_180221_P2_G1_AD006	0.00498534	0.0208229	0.775344	836092	SSp	SSp-1	Unknown	female	L6-CT	NA	NA
180221_CEMBA_mm_P56_P63_RS2_180221_P1_180221_P2_G2_AD001	0.00631465	0.0328155	0.78736	880381	SSp	SSp-1	Unknown	male	Inh	NA	NA
180221_CEMBA_mm_P56_P63_RS2_180221_P1_180221_P2_G2_AD002	0.00646902	0.0296289	0.770985	859047	SSp	SSp-2	STR	male	L5-IT	NA	NA
180221_CEMBA_mm_P56_P63_RS2_180221_P1_180221_P2_G2_AD004	0.00459495	0.0163507	0.739302	994910	SSp	SSp-1	Unknown	female	L4	NA	NA
180221_CEMBA_mm_P56_P63_RS2_180221_P1_180221_P2_G2_AD006	0.00577265	0.0241866	0.770592	966142	SSp	SSp-1	Unknown	female	L5-IT	NA	NA
180221_CEMBA_mm_P56_P63_RS2_180221_P1_180221_P2_G3_AD001	0.0055258	0.024059	0.768931	676531	SSp	SSp-1	Unknown	male	L6-IT	NA	NA
180221_CEMBA_mm_P56_P63_RS2_180221_P1_180221_P2_G3_AD004	0.00474981	0.0183952	0.751114	824525	SSp	SSp-1	Unknown	female	L6-CT	NA	NA
180221_CEMBA_mm_P56_P63_RS2_180221_P1_180221_P2_G3_AD006	0.00577119	0.025288	0.770078	853637	SSp	SSp-1	Unknown	female	L5-IT	NA	NA
180221_CEMBA_mm_P56_P63_RS2_180221_P1_180221_P2_G5_AD001	0.00515026	0.0219836	0.710316	885935	SSp	SSp-1	Unknown	male	L2/3	NA	NA
180221_CEMBA_mm_P56_P63_RS2_180221_P1_180221_P2_G5_AD002	0.00372923	0.0115458	0.7201	1827874	SSp	SSp-2	STR	male	L5-IT	NA	NA
180221_CEMBA_mm_P56_P63_RS2_180221_P1_180221_P2_G5_AD004	0.0051292	0.02019	0.723583	931611	SSp	SSp-1	Unknown	female	L2/3	NA	NA
180221_CEMBA_mm_P56_P63_RS2_180221_P1_180221_P2_G5_AD006	0.00429345	0.0169509	0.74908	909054	SSp	SSp-1	Unknown	female	L6-CT	NA	NA
180221_CEMBA_mm_P56_P63_RS2_180221_P1_180221_P2_H12_AD001	0.00508486	0.0235222	0.747201	1364578	SSp	SSp-1	Unknown	male	L2/3	NA	NA
180221_CEMBA_mm_P56_P63_RS2_180221_P1_180221_P2_H12_AD004	0.00554097	0.0227653	0.763126	1238788	SSp	SSp-1	Unknown	female	L5-IT	NA	NA
180221_CEMBA_mm_P56_P63_RS2_180221_P1_180221_P2_H12_AD006	0.00507823	0.0221133	0.756032	1040536	SSp	SSp-1	Unknown	female	L5-IT	NA	NA
180221_CEMBA_mm_P56_P63_RS2_180221_P1_180221_P2_H2_AD001	0.00532657	0.0225406	0.736203	698608	SSp	SSp-1	Unknown	male	L2/3	NA	NA
180221_CEMBA_mm_P56_P63_RS2_180221_P1_180221_P2_H2_AD004	0.00653944	0.0315417	0.736405	679449	SSp	SSp-1	Unknown	female	L5-ET	5	SSp-3
180221_CEMBA_mm_P56_P63_RS2_180221_P1_180221_P2_H2_AD006	0.00583862	0.0259612	0.766853	687671	SSp	SSp-1	Unknown	female	L5-IT	NA	NA
180221_CEMBA_mm_P56_P63_RS2_180221_P1_180221_P2_H3_AD001	0.00468441	0.018707	0.742975	694002	SSp	SSp-1	Unknown	male	L2/3	NA	NA
180221_CEMBA_mm_P56_P63_RS2_180221_P1_180221_P2_H3_AD002	0.00552997	0.0238663	0.750937	665783	SSp	SSp-2	STR	male	L2/3	NA	NA
180221_CEMBA_mm_P56_P63_RS2_180221_P1_180221_P2_H5_AD002	0.00505969	0.0193679	0.749882	1097430	SSp	SSp-2	STR	male	L2/3	NA	NA
180221_CEMBA_mm_P56_P63_RS2_180221_P1_180221_P2_H5_AD004	0.00564273	0.0237843	0.760144	1188924	SSp	SSp-1	Unknown	female	L6-IT	NA	NA
180221_CEMBA_mm_P56_P63_RS2_180221_P1_180221_P2_H5_AD006	0.00484153	0.0196863	0.744443	1136628	SSp	SSp-1	Unknown	female	L5-IT	NA	NA
180221_CEMBA_mm_P56_P63_RS2_180221_P1_180221_P2_H6_AD001	0.00486326	0.0187582	0.759135	753685	SSp	SSp-1	Unknown	male	L4	NA	NA
180221_CEMBA_mm_P56_P63_RS2_180221_P1_180221_P2_H6_AD002	0.00515003	0.0214536	0.782964	660379	SSp	SSp-2	STR	male	L6-IT	NA	NA
180221_CEMBA_mm_P56_P63_RS2_180221_P1_180221_P2_H6_AD004	0.00507929	0.0202128	0.753659	1634821	SSp	SSp-1	Unknown	female	L2/3	NA	NA
180221_CEMBA_mm_P56_P63_RS2_180221_P1_180221_P2_H6_AD006	0.00494028	0.0216593	0.781676	653628	SSp	SSp-1	Unknown	female	L6-IT	NA	NA
180221_CEMBA_mm_P56_P63_RS2_180221_P1_180221_P2_H7_AD004	0.00502638	0.020156	0.730578	718277	SSp	SSp-1	Unknown	female	L2/3	NA	NA
180221_CEMBA_mm_P56_P63_RS2_180221_P1_180221_P2_H7_AD006	0.00482386	0.0191394	0.752101	766076	SSp	SSp-1	Unknown	female	L5-IT	NA	NA
180221_CEMBA_mm_P56_P63_RS2_180221_P1_180221_P2_H8_AD001	0.00389981	0.0143955	0.743531	917538	SSp	SSp-1	Unknown	male	L4	NA	NA
180221_CEMBA_mm_P56_P63_RS2_180221_P1_180221_P2_H8_AD002	0.00433234	0.01719	0.752205	2014287	SSp	SSp-2	STR	male	L4	NA	NA
180221_CEMBA_mm_P56_P63_RS2_180221_P1_180221_P2_H8_AD004	0.00517402	0.0210409	0.760652	1140983	SSp	SSp-1	Unknown	female	L2/3	NA	NA
180221_CEMBA_mm_P56_P63_RS2_180221_P1_180221_P2_H8_AD006	0.00469631	0.019152	0.77194	1085560	SSp	SSp-1	Unknown	female	L5-IT	NA	NA
180221_CEMBA_mm_P56_P63_RS2_180221_P1_180221_P2_H9_AD001	0.00472836	0.0205408	0.75064	902985	SSp	SSp-1	Unknown	male	L2/3	NA	NA
180221_CEMBA_mm_P56_P63_RS2_180221_P1_180221_P2_H9_AD004	0.00461773	0.017075	0.751415	939842	SSp	SSp-1	Unknown	female	L4	NA	NA
180221_CEMBA_mm_P56_P63_RS2_180221_P1_180221_P2_H9_AD006	0.00516326	0.0212995	0.75308	1010386	SSp	SSp-1	Unknown	female	L2/3	NA	NA
180221_CEMBA_mm_P56_P63_RS2_180221_P3_180221_P4_A10_AD002	0.00504264	0.0226456	0.762416	1255480	ACA	ACA-2	STR	male	L2/3	NA	NA
180221_CEMBA_mm_P56_P63_RS2_180221_P3_180221_P4_A10_AD004	0.0056015	0.0242204	0.775387	702305	ACA	ACA-1	STR	female	L6-IT	NA	NA
180221_CEMBA_mm_P56_P63_RS2_180221_P3_180221_P4_A10_AD006	0.00622855	0.0290627	0.784194	656960	ACA	ACA-2	STR	female	L5-ET	7	ACA-4
180221_CEMBA_mm_P56_P63_RS2_180221_P3_180221_P4_A12_AD001	0.00447813	0.019183	0.748656	707307	ACA	ACA-1	STR	male	L2/3	NA	NA
180221_CEMBA_mm_P56_P63_RS2_180221_P3_180221_P4_A12_AD002	0.00588295	0.02836	0.783778	960168	ACA	ACA-2	STR	male	L5-IT	NA	NA
180221_CEMBA_mm_P56_P63_RS2_180221_P3_180221_P4_A12_AD006	0.00506445	0.0197913	0.78149	874560	ACA	ACA-2	STR	female	L6-IT	NA	NA
180221_CEMBA_mm_P56_P63_RS2_180221_P3_180221_P4_A12_AD007	0.00563499	0.0274755	0.784056	843435	AI	AI	STR	male	L5-ET	3	AI-3
180221_CEMBA_mm_P56_P63_RS2_180221_P3_180221_P4_A12_AD008	0.00487039	0.0220845	0.77384	773312	AI	AI	STR	male	L5-IT	NA	NA
180221_CEMBA_mm_P56_P63_RS2_180221_P3_180221_P4_A12_AD012	0.00474532	0.0212397	0.800788	636363	AI	AI	STR	female	L2/3	NA	NA
180221_CEMBA_mm_P56_P63_RS2_180221_P3_180221_P4_A1_AD001	0.00601724	0.0280871	0.799252	1149501	ACA	ACA-1	STR	male	L6-CT	NA	NA
180221_CEMBA_mm_P56_P63_RS2_180221_P3_180221_P4_A1_AD002	0.00529948	0.0242388	0.758436	1102376	ACA	ACA-2	STR	male	L2/3	NA	NA
180221_CEMBA_mm_P56_P63_RS2_180221_P3_180221_P4_A1_AD004	0.00433635	0.0176142	0.761852	1260403	ACA	ACA-1	STR	female	L2/3	NA	NA
180221_CEMBA_mm_P56_P63_RS2_180221_P3_180221_P4_A1_AD007	0.00522956	0.0234566	0.773183	1227243	AI	AI	STR	male	CLA	NA	NA
180221_CEMBA_mm_P56_P63_RS2_180221_P3_180221_P4_A1_AD008	0.00516571	0.0235101	0.780579	1078612	AI	AI	STR	male	L2/3	NA	NA
180221_CEMBA_mm_P56_P63_RS2_180221_P3_180221_P4_A2_AD001	0.00514069	0.0246468	0.765125	745269	ACA	ACA-1	STR	male	L2/3	NA	NA
180221_CEMBA_mm_P56_P63_RS2_180221_P3_180221_P4_A2_AD002	0.00539027	0.0260326	0.765782	723564	ACA	ACA-2	STR	male	L2/3	NA	NA
180221_CEMBA_mm_P56_P63_RS2_180221_P3_180221_P4_A2_AD004	0.00453543	0.0183126	0.766158	819834	ACA	ACA-1	STR	female	L6-IT	NA	NA
180221_CEMBA_mm_P56_P63_RS2_180221_P3_180221_P4_A2_AD006	0.00580012	0.0259937	0.772299	680740	ACA	ACA-2	STR	female	L6-IT	NA	NA
180221_CEMBA_mm_P56_P63_RS2_180221_P3_180221_P4_A2_AD008	0.00596052	0.0279956	0.779805	692628	AI	AI	STR	male	L5-ET	3	AI-4
180221_CEMBA_mm_P56_P63_RS2_180221_P3_180221_P4_A2_AD010	0.00508808	0.0218112	0.763824	660550	AI	AI	STR	female	L4	NA	NA
180221_CEMBA_mm_P56_P63_RS2_180221_P3_180221_P4_A2_AD012	0.00559888	0.0259874	0.79933	672271	AI	AI	STR	female	L5-IT	NA	NA
180221_CEMBA_mm_P56_P63_RS2_180221_P3_180221_P4_A3_AD001	0.00524332	0.0248203	0.771276	1043106	ACA	ACA-1	STR	male	L5-ET	6	ACA-3
180221_CEMBA_mm_P56_P63_RS2_180221_P3_180221_P4_A3_AD002	0.00490641	0.0214697	0.756698	1064470	ACA	ACA-2	STR	male	L5-IT	NA	NA
180221_CEMBA_mm_P56_P63_RS2_180221_P3_180221_P4_A3_AD006	0.00480831	0.0199137	0.759745	1098191	ACA	ACA-2	STR	female	L2/3	NA	NA
180221_CEMBA_mm_P56_P63_RS2_180221_P3_180221_P4_A3_AD010	0.00499404	0.0221794	0.763605	1051546	AI	AI	STR	female	L5-IT	NA	NA
180221_CEMBA_mm_P56_P63_RS2_180221_P3_180221_P4_A3_AD012	0.00596991	0.0276036	0.755208	910726	AI	AI	STR	female	L5-IT	NA	NA
180221_CEMBA_mm_P56_P63_RS2_180221_P3_180221_P4_A5_AD001	0.00429945	0.0142874	0.751496	1274172	ACA	ACA-1	STR	male	L6-CT	NA	NA
180221_CEMBA_mm_P56_P63_RS2_180221_P3_180221_P4_A5_AD007	0.00637152	0.0313978	0.764004	641032	AI	AI	STR	male	L5-ET	0	AI-3
180221_CEMBA_mm_P56_P63_RS2_180221_P3_180221_P4_A6_AD001	0.00589053	0.0280431	0.797373	1273629	ACA	ACA-1	STR	male	L5-ET	7	ACA-4
180221_CEMBA_mm_P56_P63_RS2_180221_P3_180221_P4_A6_AD002	0.00510751	0.023212	0.777633	1233667	ACA	ACA-2	STR	male	L2/3	NA	NA
180221_CEMBA_mm_P56_P63_RS2_180221_P3_180221_P4_A6_AD004	0.00469008	0.0204817	0.777279	1284698	ACA	ACA-1	STR	female	L2/3	NA	NA
180221_CEMBA_mm_P56_P63_RS2_180221_P3_180221_P4_A6_AD006	0.0052985	0.0248595	0.78328	1209406	ACA	ACA-2	STR	female	L5-IT	NA	NA
180221_CEMBA_mm_P56_P63_RS2_180221_P3_180221_P4_A6_AD007	0.00506375	0.0229007	0.77444	1331697	AI	AI	STR	male	L2/3	NA	NA
180221_CEMBA_mm_P56_P63_RS2_180221_P3_180221_P4_A6_AD010	0.00461727	0.0188545	0.767808	1037612	AI	AI	STR	female	L4	NA	NA
180221_CEMBA_mm_P56_P63_RS2_180221_P3_180221_P4_A6_AD012	0.00581286	0.0265678	0.775067	1147524	AI	AI	STR	female	L5-IT	NA	NA
180221_CEMBA_mm_P56_P63_RS2_180221_P3_180221_P4_A7_AD002	0.00512074	0.0211498	0.757018	726587	ACA	ACA-2	STR	male	L6-IT	NA	NA
180221_CEMBA_mm_P56_P63_RS2_180221_P3_180221_P4_A7_AD004	0.00462005	0.019301	0.759859	1046867	ACA	ACA-1	STR	female	L2/3	NA	NA
180221_CEMBA_mm_P56_P63_RS2_180221_P3_180221_P4_A7_AD006	0.0045218	0.0199341	0.749685	1061269	ACA	ACA-2	STR	female	L2/3	NA	NA
180221_CEMBA_mm_P56_P63_RS2_180221_P3_180221_P4_A7_AD007	0.00496092	0.0223344	0.767088	1100265	AI	AI	STR	male	L2/3	NA	NA
180221_CEMBA_mm_P56_P63_RS2_180221_P3_180221_P4_A7_AD008	0.00462005	0.0192451	0.759316	899730	AI	AI	STR	male	L2/3	NA	NA
180221_CEMBA_mm_P56_P63_RS2_180221_P3_180221_P4_A7_AD010	0.00528877	0.0239949	0.756773	863065	AI	AI	STR	female	CLA	NA	NA
180221_CEMBA_mm_P56_P63_RS2_180221_P3_180221_P4_A8_AD001	0.00558833	0.0268981	0.78208	1791362	ACA	ACA-1	STR	male	L2/3	NA	NA
180221_CEMBA_mm_P56_P63_RS2_180221_P3_180221_P4_A8_AD002	0.00555155	0.0250235	0.800736	1632009	ACA	ACA-2	STR	male	L6-CT	NA	NA
180221_CEMBA_mm_P56_P63_RS2_180221_P3_180221_P4_A8_AD004	0.00485102	0.0204047	0.781493	1801408	ACA	ACA-1	STR	female	L2/3	NA	NA
180221_CEMBA_mm_P56_P63_RS2_180221_P3_180221_P4_A8_AD007	0.00461005	0.0196203	0.761542	1842594	AI	AI	STR	male	L4	NA	NA
180221_CEMBA_mm_P56_P63_RS2_180221_P3_180221_P4_A8_AD008	0.0038829	0.0126634	0.738826	3449495	AI	AI	STR	male	L2/3	NA	NA
180221_CEMBA_mm_P56_P63_RS2_180221_P3_180221_P4_A9_AD002	0.00479284	0.0209534	0.769898	1436764	ACA	ACA-2	STR	male	L2/3	NA	NA
180221_CEMBA_mm_P56_P63_RS2_180221_P3_180221_P4_A9_AD008	0.00503466	0.0212765	0.810249	968219	AI	AI	STR	male	L6-IT	NA	NA
180221_CEMBA_mm_P56_P63_RS2_180221_P3_180221_P4_A9_AD012	0.005619	0.0235394	0.776174	1416662	AI	AI	STR	female	L4	NA	NA
180221_CEMBA_mm_P56_P63_RS2_180221_P3_180221_P4_B10_AD001	0.00470878	0.0217462	0.786952	818488	ACA	ACA-1	STR	male	L5-ET	6	ACA-3
180221_CEMBA_mm_P56_P63_RS2_180221_P3_180221_P4_B10_AD002	0.00545409	0.0254356	0.778368	804021	ACA	ACA-2	STR	male	L6-CT	NA	NA
180221_CEMBA_mm_P56_P63_RS2_180221_P3_180221_P4_B10_AD004	0.00465726	0.0190299	0.756324	886359	ACA	ACA-1	STR	female	L6-IT	NA	NA
180221_CEMBA_mm_P56_P63_RS2_180221_P3_180221_P4_B10_AD007	0.00486852	0.0214707	0.755212	828404	AI	AI	STR	male	L2/3	NA	NA
180221_CEMBA_mm_P56_P63_RS2_180221_P3_180221_P4_B10_AD010	0.00532023	0.02445	0.755726	656818	AI	AI	STR	female	L5-IT	NA	NA
180221_CEMBA_mm_P56_P63_RS2_180221_P3_180221_P4_B12_AD001	0.00449149	0.0203391	0.762169	940934	ACA	ACA-1	STR	male	L2/3	NA	NA
180221_CEMBA_mm_P56_P63_RS2_180221_P3_180221_P4_B12_AD002	0.00468163	0.0195975	0.781347	1179766	ACA	ACA-2	STR	male	L6-IT	NA	NA
180221_CEMBA_mm_P56_P63_RS2_180221_P3_180221_P4_B12_AD006	0.00526773	0.0216034	0.786244	1210772	ACA	ACA-2	STR	female	L6-IT	NA	NA
180221_CEMBA_mm_P56_P63_RS2_180221_P3_180221_P4_B12_AD007	0.0062051	0.0306008	0.820555	931301	AI	AI	STR	male	L5-ET	3	AI-1
180221_CEMBA_mm_P56_P63_RS2_180221_P3_180221_P4_B12_AD010	0.0046473	0.0187488	0.762483	986117	AI	AI	STR	female	L2/3	NA	NA
180221_CEMBA_mm_P56_P63_RS2_180221_P3_180221_P4_B1_AD001	0.00554246	0.0257219	0.799193	1056757	ACA	ACA-1	STR	male	L6-CT	NA	NA
180221_CEMBA_mm_P56_P63_RS2_180221_P3_180221_P4_B1_AD004	0.00601022	0.0288523	0.788386	933882	ACA	ACA-1	STR	female	L5-IT	NA	NA
180221_CEMBA_mm_P56_P63_RS2_180221_P3_180221_P4_B1_AD006	0.00590389	0.028145	0.785309	860859	ACA	ACA-2	STR	female	L5-IT	NA	NA
180221_CEMBA_mm_P56_P63_RS2_180221_P3_180221_P4_B1_AD007	0.00329624	0.00904086	0.786224	2797795	AI	AI	STR	male	L6-CT	NA	NA
180221_CEMBA_mm_P56_P63_RS2_180221_P3_180221_P4_B1_AD008	0.00491577	0.0202253	0.771992	907075	AI	AI	STR	male	L6-IT	NA	NA
180221_CEMBA_mm_P56_P63_RS2_180221_P3_180221_P4_B1_AD012	0.00448553	0.0188315	0.764174	809477	AI	AI	STR	female	L2/3	NA	NA
180221_CEMBA_mm_P56_P63_RS2_180221_P3_180221_P4_B2_AD001	0.00516425	0.0236329	0.755422	727327	ACA	ACA-1	STR	male	L6-IT	NA	NA
180221_CEMBA_mm_P56_P63_RS2_180221_P3_180221_P4_B2_AD002	0.00444565	0.0185417	0.763536	813526	ACA	ACA-2	STR	male	L2/3	NA	NA
180221_CEMBA_mm_P56_P63_RS2_180221_P3_180221_P4_B2_AD004	0.00472098	0.0191413	0.765094	718420	ACA	ACA-1	STR	female	L2/3	NA	NA
180221_CEMBA_mm_P56_P63_RS2_180221_P3_180221_P4_B2_AD006	0.0049025	0.0199847	0.746682	754194	ACA	ACA-2	STR	female	L2/3	NA	NA
180221_CEMBA_mm_P56_P63_RS2_180221_P3_180221_P4_B2_AD008	0.00576561	0.0272227	0.757002	745070	AI	AI	STR	male	CLA	NA	NA
180221_CEMBA_mm_P56_P63_RS2_180221_P3_180221_P4_B2_AD012	0.00611385	0.0296407	0.788612	670959	AI	AI	STR	female	L5-ET	3	AI-4
180221_CEMBA_mm_P56_P63_RS2_180221_P3_180221_P4_B3_AD001	0.00543404	0.0232732	0.770068	894656	ACA	ACA-1	STR	male	L6-IT	NA	NA
180221_CEMBA_mm_P56_P63_RS2_180221_P3_180221_P4_B3_AD002	0.00554309	0.0262109	0.784154	822520	ACA	ACA-2	STR	male	L5-ET	6	ACA-3
180221_CEMBA_mm_P56_P63_RS2_180221_P3_180221_P4_B3_AD004	0.00438661	0.0155721	0.748367	1775889	ACA	ACA-1	STR	female	L5-IT	NA	NA
180221_CEMBA_mm_P56_P63_RS2_180221_P3_180221_P4_B3_AD007	0.00609143	0.0287753	0.788925	873259	AI	AI	STR	male	L6-IT	NA	NA
180221_CEMBA_mm_P56_P63_RS2_180221_P3_180221_P4_B3_AD010	0.00389731	0.0127171	0.736632	1576189	AI	AI	STR	female	L2/3	NA	NA
180221_CEMBA_mm_P56_P63_RS2_180221_P3_180221_P4_B3_AD012	0.00525168	0.0223405	0.783577	812899	AI	AI	STR	female	L6-IT	NA	NA
180221_CEMBA_mm_P56_P63_RS2_180221_P3_180221_P4_B5_AD004	0.00505094	0.0203319	0.767219	668964	ACA	ACA-1	STR	female	L6-IT	NA	NA
180221_CEMBA_mm_P56_P63_RS2_180221_P3_180221_P4_B6_AD002	0.00492604	0.0219454	0.776617	743148	ACA	ACA-2	STR	male	L2/3	NA	NA
180221_CEMBA_mm_P56_P63_RS2_180221_P3_180221_P4_B6_AD004	0.00497922	0.0208567	0.774827	737233	ACA	ACA-1	STR	female	L2/3	NA	NA
180221_CEMBA_mm_P56_P63_RS2_180221_P3_180221_P4_B6_AD006	0.00501816	0.0224637	0.780276	755333	ACA	ACA-2	STR	female	L2/3	NA	NA
180221_CEMBA_mm_P56_P63_RS2_180221_P3_180221_P4_B6_AD007	0.00585771	0.0271926	0.795363	860753	AI	AI	STR	male	L6-IT	NA	NA
180221_CEMBA_mm_P56_P63_RS2_180221_P3_180221_P4_B6_AD012	0.0051796	0.022263	0.787811	684863	AI	AI	STR	female	L6-IT	NA	NA
180221_CEMBA_mm_P56_P63_RS2_180221_P3_180221_P4_B7_AD001	0.00527678	0.0249641	0.77808	870160	ACA	ACA-1	STR	male	L6-IT	NA	NA
180221_CEMBA_mm_P56_P63_RS2_180221_P3_180221_P4_B7_AD004	0.0049945	0.0214213	0.753728	1897153	ACA	ACA-1	STR	female	L2/3	NA	NA
180221_CEMBA_mm_P56_P63_RS2_180221_P3_180221_P4_B7_AD006	0.00489069	0.0211883	0.743179	909890	ACA	ACA-2	STR	female	L2/3	NA	NA
180221_CEMBA_mm_P56_P63_RS2_180221_P3_180221_P4_B7_AD007	0.00633243	0.0309409	0.767223	985692	AI	AI	STR	male	L5-IT	NA	NA
180221_CEMBA_mm_P56_P63_RS2_180221_P3_180221_P4_B7_AD008	0.00544451	0.0243047	0.75129	914797	AI	AI	STR	male	L5-IT	NA	NA
180221_CEMBA_mm_P56_P63_RS2_180221_P3_180221_P4_B7_AD010	0.00499702	0.0226495	0.769834	701942	AI	AI	STR	female	L2/3	NA	NA
180221_CEMBA_mm_P56_P63_RS2_180221_P3_180221_P4_B8_AD001	0.00610208	0.0292852	0.787706	1255831	ACA	ACA-1	STR	male	L6-IT	NA	NA
180221_CEMBA_mm_P56_P63_RS2_180221_P3_180221_P4_B8_AD006	0.00623089	0.0303423	0.786856	1352070	ACA	ACA-2	STR	female	L5-IT	NA	NA
180221_CEMBA_mm_P56_P63_RS2_180221_P3_180221_P4_B8_AD007	0.0053016	0.0239641	0.796625	1548838	AI	AI	STR	male	L6-CT	NA	NA
180221_CEMBA_mm_P56_P63_RS2_180221_P3_180221_P4_B8_AD012	0.00513563	0.0220807	0.760763	980248	AI	AI	STR	female	L2/3	NA	NA
180221_CEMBA_mm_P56_P63_RS2_180221_P3_180221_P4_B9_AD002	0.00551782	0.0269176	0.788806	1127062	ACA	ACA-2	STR	male	L6-IT	NA	NA
180221_CEMBA_mm_P56_P63_RS2_180221_P3_180221_P4_B9_AD004	0.00537576	0.0261178	0.818006	1076188	ACA	ACA-1	STR	female	L6-CT	NA	NA
180221_CEMBA_mm_P56_P63_RS2_180221_P3_180221_P4_B9_AD007	0.00427014	0.0191276	0.761516	1240048	AI	AI	STR	male	L4	NA	NA
180221_CEMBA_mm_P56_P63_RS2_180221_P3_180221_P4_B9_AD008	0.00610805	0.0239845	0.787404	1088761	AI	AI	STR	male	L6-IT	NA	NA
180221_CEMBA_mm_P56_P63_RS2_180221_P3_180221_P4_B9_AD010	0.00544083	0.024605	0.775476	972389	AI	AI	STR	female	L5-IT	NA	NA
180221_CEMBA_mm_P56_P63_RS2_180221_P3_180221_P4_B9_AD012	0.00470452	0.0198321	0.782716	1060523	AI	AI	STR	female	L4	NA	NA
180221_CEMBA_mm_P56_P63_RS2_180221_P3_180221_P4_C10_AD001	0.00577613	0.0276347	0.777343	660570	ACA	ACA-1	STR	male	L2/3	NA	NA
180221_CEMBA_mm_P56_P63_RS2_180221_P3_180221_P4_C10_AD002	0.00526892	0.023516	0.761944	618080	ACA	ACA-2	STR	male	L2/3	NA	NA
180221_CEMBA_mm_P56_P63_RS2_180221_P3_180221_P4_C10_AD004	0.00426829	0.0181718	0.75835	627783	ACA	ACA-1	STR	female	L2/3	NA	NA
180221_CEMBA_mm_P56_P63_RS2_180221_P3_180221_P4_C10_AD006	0.00565865	0.0252703	0.773291	633209	ACA	ACA-2	STR	female	L6-IT	NA	NA
180221_CEMBA_mm_P56_P63_RS2_180221_P3_180221_P4_C10_AD007	0.00541101	0.023593	0.753534	683685	AI	AI	STR	male	L2/3	NA	NA
180221_CEMBA_mm_P56_P63_RS2_180221_P3_180221_P4_C11_AD004	0.0039629	0.0118685	0.737161	1065374	ACA	ACA-1	STR	female	L2/3	NA	NA
180221_CEMBA_mm_P56_P63_RS2_180221_P3_180221_P4_C12_AD002	0.00546363	0.0246344	0.780088	1329698	ACA	ACA-2	STR	male	L6-IT	NA	NA
180221_CEMBA_mm_P56_P63_RS2_180221_P3_180221_P4_C12_AD004	0.00532133	0.0238768	0.77717	1524800	ACA	ACA-1	STR	female	L5-IT	NA	NA
180221_CEMBA_mm_P56_P63_RS2_180221_P3_180221_P4_C12_AD006	0.0039776	0.0139059	0.771718	2826642	ACA	ACA-2	STR	female	L5-IT	NA	NA
180221_CEMBA_mm_P56_P63_RS2_180221_P3_180221_P4_C12_AD008	0.00459414	0.0181586	0.751125	1306609	AI	AI	STR	male	L2/3	NA	NA
180221_CEMBA_mm_P56_P63_RS2_180221_P3_180221_P4_C1_AD001	0.00530736	0.0254098	0.785211	1001997	ACA	ACA-1	STR	male	L5-ET	6	ACA-4
180221_CEMBA_mm_P56_P63_RS2_180221_P3_180221_P4_C1_AD002	0.00441681	0.0160406	0.721204	1902526	ACA	ACA-2	STR	male	L5-IT	NA	NA
180221_CEMBA_mm_P56_P63_RS2_180221_P3_180221_P4_C1_AD004	0.00556024	0.0253563	0.770847	982669	ACA	ACA-1	STR	female	L6-IT	NA	NA
180221_CEMBA_mm_P56_P63_RS2_180221_P3_180221_P4_C1_AD006	0.00530986	0.0229486	0.759589	912741	ACA	ACA-2	STR	female	L2/3	NA	NA
180221_CEMBA_mm_P56_P63_RS2_180221_P3_180221_P4_C1_AD008	0.00591825	0.0269398	0.773427	819142	AI	AI	STR	male	L6-IT	NA	NA
180221_CEMBA_mm_P56_P63_RS2_180221_P3_180221_P4_C2_AD001	0.00435042	0.0179235	0.744685	779412	ACA	ACA-1	STR	male	L2/3	NA	NA
180221_CEMBA_mm_P56_P63_RS2_180221_P3_180221_P4_C2_AD002	0.00493787	0.0228532	0.768813	753569	ACA	ACA-2	STR	male	L6-IT	NA	NA
180221_CEMBA_mm_P56_P63_RS2_180221_P3_180221_P4_C2_AD004	0.00559412	0.0252976	0.782221	736039	ACA	ACA-1	STR	female	L5-IT	NA	NA
180221_CEMBA_mm_P56_P63_RS2_180221_P3_180221_P4_C2_AD007	0.00504215	0.0211128	0.766014	1399465	AI	AI	STR	male	L5-IT	NA	NA
180221_CEMBA_mm_P56_P63_RS2_180221_P3_180221_P4_C2_AD008	0.00597253	0.0279316	0.774207	745499	AI	AI	STR	male	CLA	NA	NA
180221_CEMBA_mm_P56_P63_RS2_180221_P3_180221_P4_C3_AD001	0.005352	0.0270655	0.780371	1017590	ACA	ACA-1	STR	male	L5-IT	NA	NA
180221_CEMBA_mm_P56_P63_RS2_180221_P3_180221_P4_C3_AD002	0.0050785	0.0236053	0.774596	1013452	ACA	ACA-2	STR	male	L2/3	NA	NA
180221_CEMBA_mm_P56_P63_RS2_180221_P3_180221_P4_C3_AD004	0.00505945	0.0227888	0.786467	1087655	ACA	ACA-1	STR	female	L6-IT	NA	NA
180221_CEMBA_mm_P56_P63_RS2_180221_P3_180221_P4_C3_AD006	0.00434176	0.0154355	0.753922	2038718	ACA	ACA-2	STR	female	L5-IT	NA	NA
180221_CEMBA_mm_P56_P63_RS2_180221_P3_180221_P4_C3_AD007	0.00648434	0.0296573	0.788953	927539	AI	AI	STR	male	L5-ET	3	AI-0
180221_CEMBA_mm_P56_P63_RS2_180221_P3_180221_P4_C3_AD008	0.00557656	0.0253292	0.772418	1974304	AI	AI	STR	male	CLA	NA	NA
180221_CEMBA_mm_P56_P63_RS2_180221_P3_180221_P4_C3_AD010	0.00588239	0.0277739	0.764798	833032	AI	AI	STR	female	L6-IT	NA	NA
180221_CEMBA_mm_P56_P63_RS2_180221_P3_180221_P4_C5_AD004	0.00448832	0.0174139	0.747099	631270	ACA	ACA-1	STR	female	L2/3	NA	NA
180221_CEMBA_mm_P56_P63_RS2_180221_P3_180221_P4_C5_AD007	0.00519155	0.0240945	0.750414	679473	AI	AI	STR	male	L5-IT	NA	NA
180221_CEMBA_mm_P56_P63_RS2_180221_P3_180221_P4_C5_AD012	0.00479147	0.0199233	0.745364	1080133	AI	AI	STR	female	L2/3	NA	NA
180221_CEMBA_mm_P56_P63_RS2_180221_P3_180221_P4_C6_AD001	0.00480398	0.0206591	0.788569	631618	ACA	ACA-1	STR	male	L2/3	NA	NA
180221_CEMBA_mm_P56_P63_RS2_180221_P3_180221_P4_C6_AD004	0.00512378	0.026037	0.784865	658320	ACA	ACA-1	STR	female	L5-ET	7	ACA-2
180221_CEMBA_mm_P56_P63_RS2_180221_P3_180221_P4_C6_AD006	0.00495628	0.0209727	0.755844	673907	ACA	ACA-2	STR	female	L2/3	NA	NA
180221_CEMBA_mm_P56_P63_RS2_180221_P3_180221_P4_C6_AD007	0.00494881	0.021797	0.779243	727398	AI	AI	STR	male	L6-IT	NA	NA
180221_CEMBA_mm_P56_P63_RS2_180221_P3_180221_P4_C6_AD008	0.00524119	0.0224932	0.772304	640578	AI	AI	STR	male	L4	NA	NA
180221_CEMBA_mm_P56_P63_RS2_180221_P3_180221_P4_C7_AD001	0.00385948	0.0123403	0.726286	1737903	ACA	ACA-1	STR	male	L6-IT	NA	NA
180221_CEMBA_mm_P56_P63_RS2_180221_P3_180221_P4_C7_AD002	0.00412628	0.0122161	0.736863	1825574	ACA	ACA-2	STR	male	L2/3	NA	NA
180221_CEMBA_mm_P56_P63_RS2_180221_P3_180221_P4_C7_AD006	0.00544512	0.023493	0.740511	1083484	ACA	ACA-2	STR	female	L2/3	NA	NA
180221_CEMBA_mm_P56_P63_RS2_180221_P3_180221_P4_C7_AD007	0.00529944	0.0216594	0.753454	941630	AI	AI	STR	male	L2/3	NA	NA
180221_CEMBA_mm_P56_P63_RS2_180221_P3_180221_P4_C7_AD008	0.00598246	0.0296654	0.767064	822763	AI	AI	STR	male	L5-ET	3	AI-1
180221_CEMBA_mm_P56_P63_RS2_180221_P3_180221_P4_C8_AD001	0.00470846	0.0189548	0.752312	1667316	ACA	ACA-1	STR	male	L2/3	NA	NA
180221_CEMBA_mm_P56_P63_RS2_180221_P3_180221_P4_C8_AD002	0.00478911	0.0218379	0.771084	1786690	ACA	ACA-2	STR	male	L2/3	NA	NA
180221_CEMBA_mm_P56_P63_RS2_180221_P3_180221_P4_C8_AD004	0.00548876	0.0247338	0.795284	1521894	ACA	ACA-1	STR	female	L5-IT	NA	NA
180221_CEMBA_mm_P56_P63_RS2_180221_P3_180221_P4_C8_AD012	0.00586441	0.026038	0.771296	1186891	AI	AI	STR	female	L5-IT	NA	NA
180221_CEMBA_mm_P56_P63_RS2_180221_P3_180221_P4_C9_AD002	0.00545308	0.0253392	0.772082	1485403	ACA	ACA-2	STR	male	L5-IT	NA	NA
180221_CEMBA_mm_P56_P63_RS2_180221_P3_180221_P4_C9_AD004	0.00557261	0.0255554	0.776152	1446883	ACA	ACA-1	STR	female	L6-IT	NA	NA
180221_CEMBA_mm_P56_P63_RS2_180221_P3_180221_P4_C9_AD006	0.0049301	0.0219142	0.775699	1444935	ACA	ACA-2	STR	female	L2/3	NA	NA
180221_CEMBA_mm_P56_P63_RS2_180221_P3_180221_P4_D10_AD001	0.00496458	0.0216254	0.752071	895048	ACA	ACA-1	STR	male	L2/3	NA	NA
180221_CEMBA_mm_P56_P63_RS2_180221_P3_180221_P4_D10_AD002	0.00450547	0.0177891	0.750368	838991	ACA	ACA-2	STR	male	L2/3	NA	NA
180221_CEMBA_mm_P56_P63_RS2_180221_P3_180221_P4_D10_AD004	0.00515847	0.0217155	0.769135	928753	ACA	ACA-1	STR	female	L6-IT	NA	NA
180221_CEMBA_mm_P56_P63_RS2_180221_P3_180221_P4_D10_AD006	0.00541523	0.024511	0.750178	947651	ACA	ACA-2	STR	female	L2/3	NA	NA
180221_CEMBA_mm_P56_P63_RS2_180221_P3_180221_P4_D10_AD007	0.0042846	0.0151109	0.737472	1696151	AI	AI	STR	male	L6-IT	NA	NA
180221_CEMBA_mm_P56_P63_RS2_180221_P3_180221_P4_D10_AD010	0.00567697	0.0254879	0.767898	728188	AI	AI	STR	female	L6-IT	NA	NA
180221_CEMBA_mm_P56_P63_RS2_180221_P3_180221_P4_D12_AD002	0.0057209	0.0284565	0.80312	1381982	ACA	ACA-2	STR	male	L5-IT	NA	NA
180221_CEMBA_mm_P56_P63_RS2_180221_P3_180221_P4_D12_AD006	0.00508658	0.0234459	0.791616	1403028	ACA	ACA-2	STR	female	L5-IT	NA	NA
180221_CEMBA_mm_P56_P63_RS2_180221_P3_180221_P4_D12_AD007	0.00526284	0.023642	0.773435	1468708	AI	AI	STR	male	L5-IT	NA	NA
180221_CEMBA_mm_P56_P63_RS2_180221_P3_180221_P4_D1_AD001	0.00423806	0.0139963	0.785976	1272755	ACA	ACA-1	STR	male	L6-IT	NA	NA
180221_CEMBA_mm_P56_P63_RS2_180221_P3_180221_P4_D2_AD008	0.0051058	0.0239993	0.773297	952953	AI	AI	STR	male	L6-CT	NA	NA
180221_CEMBA_mm_P56_P63_RS2_180221_P3_180221_P4_D2_AD010	0.005326	0.0224187	0.77491	834718	AI	AI	STR	female	CLA	NA	NA
180221_CEMBA_mm_P56_P63_RS2_180221_P3_180221_P4_D2_AD012	0.00648424	0.0299886	0.75809	868461	AI	AI	STR	female	L5-IT	NA	NA
180221_CEMBA_mm_P56_P63_RS2_180221_P3_180221_P4_D3_AD001	0.00422621	0.0185656	0.767951	812600	ACA	ACA-1	STR	male	L2/3	NA	NA
180221_CEMBA_mm_P56_P63_RS2_180221_P3_180221_P4_D3_AD002	0.0049762	0.0222837	0.766427	828106	ACA	ACA-2	STR	male	L2/3	NA	NA
180221_CEMBA_mm_P56_P63_RS2_180221_P3_180221_P4_D3_AD004	0.00522669	0.0215121	0.785875	814881	ACA	ACA-1	STR	female	L5-IT	NA	NA
180221_CEMBA_mm_P56_P63_RS2_180221_P3_180221_P4_D3_AD006	0.00453992	0.0187596	0.77691	760570	ACA	ACA-2	STR	female	L6-IT	NA	NA
180221_CEMBA_mm_P56_P63_RS2_180221_P3_180221_P4_D3_AD007	0.00491193	0.0216218	0.789273	670960	AI	AI	STR	male	L2/3	NA	NA
180221_CEMBA_mm_P56_P63_RS2_180221_P3_180221_P4_D3_AD008	0.00485776	0.0201726	0.777192	752395	AI	AI	STR	male	L6-IT	NA	NA
180221_CEMBA_mm_P56_P63_RS2_180221_P3_180221_P4_D3_AD010	0.00482469	0.0212925	0.771286	704059	AI	AI	STR	female	L6-IT	NA	NA
180221_CEMBA_mm_P56_P63_RS2_180221_P3_180221_P4_D5_AD002	0.00504819	0.0235823	0.75841	656460	ACA	ACA-2	STR	male	L2/3	NA	NA
180221_CEMBA_mm_P56_P63_RS2_180221_P3_180221_P4_D5_AD004	0.00524717	0.0237207	0.7686	645186	ACA	ACA-1	STR	female	L6-IT	NA	NA
180221_CEMBA_mm_P56_P63_RS2_180221_P3_180221_P4_D5_AD006	0.00511132	0.0240632	0.77862	749945	ACA	ACA-2	STR	female	L5-IT	NA	NA
180221_CEMBA_mm_P56_P63_RS2_180221_P3_180221_P4_D5_AD007	0.00541852	0.0254874	0.77635	725537	AI	AI	STR	male	CLA	NA	NA
180221_CEMBA_mm_P56_P63_RS2_180221_P3_180221_P4_D5_AD008	0.00496754	0.0224613	0.773954	645322	AI	AI	STR	male	L2/3	NA	NA
180221_CEMBA_mm_P56_P63_RS2_180221_P3_180221_P4_D8_AD001	0.00554136	0.0272024	0.767733	1112078	ACA	ACA-1	STR	male	L2/3	NA	NA
180221_CEMBA_mm_P56_P63_RS2_180221_P3_180221_P4_D8_AD004	0.00518889	0.0250641	0.786853	1280771	ACA	ACA-1	STR	female	L5-ET	7	ACA-4
180221_CEMBA_mm_P56_P63_RS2_180221_P3_180221_P4_D8_AD006	0.00435405	0.0175967	0.770476	1196132	ACA	ACA-2	STR	female	L2/3	NA	NA
180221_CEMBA_mm_P56_P63_RS2_180221_P3_180221_P4_D8_AD008	0.00598858	0.0277543	0.785759	1224358	AI	AI	STR	male	CLA	NA	NA
180221_CEMBA_mm_P56_P63_RS2_180221_P3_180221_P4_D9_AD001	0.0040909	0.0148324	0.739795	1518810	ACA	ACA-1	STR	male	L6-CT	NA	NA
180221_CEMBA_mm_P56_P63_RS2_180221_P3_180221_P4_D9_AD002	0.00412726	0.0147198	0.746674	1490496	ACA	ACA-2	STR	male	L5-IT	NA	NA
180221_CEMBA_mm_P56_P63_RS2_180221_P3_180221_P4_D9_AD007	0.00490833	0.021621	0.763903	688515	AI	AI	STR	male	L2/3	NA	NA
180221_CEMBA_mm_P56_P63_RS2_180221_P3_180221_P4_E10_AD002	0.00471349	0.0205521	0.753887	643071	ACA	ACA-2	STR	male	L2/3	NA	NA
180221_CEMBA_mm_P56_P63_RS2_180221_P3_180221_P4_E10_AD004	0.00526029	0.0258489	0.77676	715020	ACA	ACA-1	STR	female	L5-ET	7	ACA-4
180221_CEMBA_mm_P56_P63_RS2_180221_P3_180221_P4_E10_AD007	0.00568472	0.0266869	0.759522	666283	AI	AI	STR	male	L5-IT	NA	NA
180221_CEMBA_mm_P56_P63_RS2_180221_P3_180221_P4_E10_AD008	0.00527176	0.0228356	0.764159	671559	AI	AI	STR	male	L6-IT	NA	NA
180221_CEMBA_mm_P56_P63_RS2_180221_P3_180221_P4_E11_AD006	0.00426409	0.0155357	0.76435	1002710	ACA	ACA-2	STR	female	L5-IT	NA	NA
180221_CEMBA_mm_P56_P63_RS2_180221_P3_180221_P4_E12_AD004	0.0055862	0.0280805	0.787048	1556835	ACA	ACA-1	STR	female	L5-ET	6	ACA-3
180221_CEMBA_mm_P56_P63_RS2_180221_P3_180221_P4_E12_AD006	0.00462464	0.0206285	0.778468	1332070	ACA	ACA-2	STR	female	L2/3	NA	NA
180221_CEMBA_mm_P56_P63_RS2_180221_P3_180221_P4_E12_AD008	0.00560246	0.0256556	0.783964	1351873	AI	AI	STR	male	L5-IT	NA	NA
180221_CEMBA_mm_P56_P63_RS2_180221_P3_180221_P4_E12_AD010	0.00472031	0.0201224	0.762127	1167646	AI	AI	STR	female	L4	NA	NA
180221_CEMBA_mm_P56_P63_RS2_180221_P3_180221_P4_E12_AD012	0.00513022	0.0217972	0.770693	1157979	AI	AI	STR	female	L2/3	NA	NA
180221_CEMBA_mm_P56_P63_RS2_180221_P3_180221_P4_E1_AD001	0.00479011	0.0205565	0.769849	1038938	ACA	ACA-1	STR	male	L6-IT	NA	NA
180221_CEMBA_mm_P56_P63_RS2_180221_P3_180221_P4_E1_AD002	0.00431443	0.014971	0.758267	1875891	ACA	ACA-2	STR	male	L5-IT	NA	NA
180221_CEMBA_mm_P56_P63_RS2_180221_P3_180221_P4_E1_AD006	0.0047218	0.0203634	0.768922	930984	ACA	ACA-2	STR	female	L2/3	NA	NA
180221_CEMBA_mm_P56_P63_RS2_180221_P3_180221_P4_E1_AD007	0.0046375	0.0193915	0.756696	961763	AI	AI	STR	male	L4	NA	NA
180221_CEMBA_mm_P56_P63_RS2_180221_P3_180221_P4_E3_AD002	0.00482445	0.0213232	0.780689	740684	ACA	ACA-2	STR	male	L6-CT	NA	NA
180221_CEMBA_mm_P56_P63_RS2_180221_P3_180221_P4_E3_AD007	0.00424247	0.0161554	0.74274	1289130	AI	AI	STR	male	L6-IT	NA	NA
180221_CEMBA_mm_P56_P63_RS2_180221_P3_180221_P4_E7_AD001	0.00467862	0.0185601	0.74703	676873	ACA	ACA-1	STR	male	L2/3	NA	NA
180221_CEMBA_mm_P56_P63_RS2_180221_P3_180221_P4_E8_AD001	0.00577822	0.0282662	0.792152	1059767	ACA	ACA-1	STR	male	L5-ET	6	ACA-0
180221_CEMBA_mm_P56_P63_RS2_180221_P3_180221_P4_E8_AD004	0.00484636	0.0191686	0.775739	1122302	ACA	ACA-1	STR	female	L2/3	NA	NA
180221_CEMBA_mm_P56_P63_RS2_180221_P3_180221_P4_E8_AD006	0.00512552	0.0230705	0.768043	1089489	ACA	ACA-2	STR	female	L2/3	NA	NA
180221_CEMBA_mm_P56_P63_RS2_180221_P3_180221_P4_E8_AD007	0.0050439	0.0193852	0.77628	1330937	AI	AI	STR	male	L2/3	NA	NA
180221_CEMBA_mm_P56_P63_RS2_180221_P3_180221_P4_E8_AD008	0.00674949	0.033291	0.781739	796907	AI	AI	STR	male	L6-IT	NA	NA
180221_CEMBA_mm_P56_P63_RS2_180221_P3_180221_P4_E8_AD012	0.00539864	0.0237556	0.771396	826380	AI	AI	STR	female	L2/3	NA	NA
180221_CEMBA_mm_P56_P63_RS2_180221_P3_180221_P4_F10_AD001	0.00581558	0.0269718	0.76167	821079	ACA	ACA-1	STR	male	L2/3	NA	NA
180221_CEMBA_mm_P56_P63_RS2_180221_P3_180221_P4_F10_AD002	0.00479332	0.0207281	0.764296	698300	ACA	ACA-2	STR	male	L2/3	NA	NA
180221_CEMBA_mm_P56_P63_RS2_180221_P3_180221_P4_F10_AD004	0.00503811	0.0215303	0.760679	822565	ACA	ACA-1	STR	female	L2/3	NA	NA
180221_CEMBA_mm_P56_P63_RS2_180221_P3_180221_P4_F10_AD006	0.00488792	0.0216604	0.75887	814525	ACA	ACA-2	STR	female	L2/3	NA	NA
180221_CEMBA_mm_P56_P63_RS2_180221_P3_180221_P4_F10_AD007	0.00503763	0.0219416	0.779316	831958	AI	AI	STR	male	Inh	NA	NA
180221_CEMBA_mm_P56_P63_RS2_180221_P3_180221_P4_F10_AD008	0.00504438	0.0210991	0.748547	715903	AI	AI	STR	male	L2/3	NA	NA
180221_CEMBA_mm_P56_P63_RS2_180221_P3_180221_P4_F10_AD010	0.00562728	0.0237646	0.763745	707629	AI	AI	STR	female	L5-IT	NA	NA
180221_CEMBA_mm_P56_P63_RS2_180221_P3_180221_P4_F12_AD001	0.00490616	0.0221959	0.770043	1228371	ACA	ACA-1	STR	male	L5-IT	NA	NA
180221_CEMBA_mm_P56_P63_RS2_180221_P3_180221_P4_F12_AD004	0.00517153	0.0231968	0.793405	1213243	ACA	ACA-1	STR	female	L5-IT	NA	NA
180221_CEMBA_mm_P56_P63_RS2_180221_P3_180221_P4_F12_AD006	0.00476562	0.0203817	0.775518	1074414	ACA	ACA-2	STR	female	L2/3	NA	NA
180221_CEMBA_mm_P56_P63_RS2_180221_P3_180221_P4_F12_AD008	0.00502457	0.0228712	0.761738	854454	AI	AI	STR	male	L4	NA	NA
180221_CEMBA_mm_P56_P63_RS2_180221_P3_180221_P4_F12_AD012	0.00571916	0.0253917	0.782125	776279	AI	AI	STR	female	L6-IT	NA	NA
180221_CEMBA_mm_P56_P63_RS2_180221_P3_180221_P4_F1_AD001	0.00524101	0.0234146	0.750663	1442743	ACA	ACA-1	STR	male	L2/3	NA	NA
180221_CEMBA_mm_P56_P63_RS2_180221_P3_180221_P4_F1_AD004	0.00475488	0.0186547	0.75343	1418454	ACA	ACA-1	STR	female	L2/3	NA	NA
180221_CEMBA_mm_P56_P63_RS2_180221_P3_180221_P4_F1_AD006	0.00483828	0.0182113	0.772881	1407809	ACA	ACA-2	STR	female	L6-IT	NA	NA
180221_CEMBA_mm_P56_P63_RS2_180221_P3_180221_P4_F1_AD007	0.00454485	0.0188127	0.766911	1379892	AI	AI	STR	male	L2/3	NA	NA
180221_CEMBA_mm_P56_P63_RS2_180221_P3_180221_P4_F1_AD010	0.00513579	0.021692	0.749187	991924	AI	AI	STR	female	L2/3	NA	NA
180221_CEMBA_mm_P56_P63_RS2_180221_P3_180221_P4_F2_AD001	0.00558878	0.0258044	0.765373	907304	ACA	ACA-1	STR	male	L6-IT	NA	NA
180221_CEMBA_mm_P56_P63_RS2_180221_P3_180221_P4_F2_AD004	0.00472705	0.0211255	0.776546	796498	ACA	ACA-1	STR	female	L2/3	NA	NA
180221_CEMBA_mm_P56_P63_RS2_180221_P3_180221_P4_F2_AD006	0.00463778	0.0189771	0.764588	913223	ACA	ACA-2	STR	female	L2/3	NA	NA
180221_CEMBA_mm_P56_P63_RS2_180221_P3_180221_P4_F2_AD007	0.00479603	0.0200375	0.758463	820255	AI	AI	STR	male	L4	NA	NA
180221_CEMBA_mm_P56_P63_RS2_180221_P3_180221_P4_F2_AD008	0.00446448	0.0182072	0.759835	782662	AI	AI	STR	male	L2/3	NA	NA
180221_CEMBA_mm_P56_P63_RS2_180221_P3_180221_P4_F2_AD012	0.00543045	0.0234702	0.785705	654771	AI	AI	STR	female	L6-IT	NA	NA
180221_CEMBA_mm_P56_P63_RS2_180221_P3_180221_P4_F3_AD001	0.00545328	0.0271602	0.798272	881186	ACA	ACA-1	STR	male	L6-CT	NA	NA
180221_CEMBA_mm_P56_P63_RS2_180221_P3_180221_P4_F3_AD002	0.00471861	0.0203581	0.754125	906495	ACA	ACA-2	STR	male	L2/3	NA	NA
180221_CEMBA_mm_P56_P63_RS2_180221_P3_180221_P4_F3_AD004	0.00474519	0.0209181	0.779676	949581	ACA	ACA-1	STR	female	L2/3	NA	NA
180221_CEMBA_mm_P56_P63_RS2_180221_P3_180221_P4_F3_AD006	0.00496268	0.0219265	0.750801	924017	ACA	ACA-2	STR	female	L2/3	NA	NA
180221_CEMBA_mm_P56_P63_RS2_180221_P3_180221_P4_F3_AD007	0.00505592	0.0219436	0.774088	891363	AI	AI	STR	male	L6-IT	NA	NA
180221_CEMBA_mm_P56_P63_RS2_180221_P3_180221_P4_F3_AD010	0.00509835	0.0205243	0.759334	728692	AI	AI	STR	female	L4	NA	NA
180221_CEMBA_mm_P56_P63_RS2_180221_P3_180221_P4_F5_AD006	0.0053158	0.0253805	0.774329	798403	ACA	ACA-2	STR	female	L5-ET	7	ACA-4
180221_CEMBA_mm_P56_P63_RS2_180221_P3_180221_P4_F5_AD007	0.00458219	0.020351	0.76583	728214	AI	AI	STR	male	L2/3	NA	NA
180221_CEMBA_mm_P56_P63_RS2_180221_P3_180221_P4_F6_AD001	0.0043701	0.0188839	0.800486	837071	ACA	ACA-1	STR	male	L2/3	NA	NA
180221_CEMBA_mm_P56_P63_RS2_180221_P3_180221_P4_F6_AD002	0.00479982	0.0204552	0.769784	1048813	ACA	ACA-2	STR	male	L2/3	NA	NA
180221_CEMBA_mm_P56_P63_RS2_180221_P3_180221_P4_F6_AD007	0.00554451	0.0256804	0.792776	1070173	AI	AI	STR	male	L6-IT	NA	NA
180221_CEMBA_mm_P56_P63_RS2_180221_P3_180221_P4_F6_AD008	0.00601357	0.0304329	0.801992	936865	AI	AI	STR	male	Inh	NA	NA
180221_CEMBA_mm_P56_P63_RS2_180221_P3_180221_P4_F6_AD012	0.00496327	0.0197354	0.776708	748868	AI	AI	STR	female	L4	NA	NA
180221_CEMBA_mm_P56_P63_RS2_180221_P3_180221_P4_F7_AD002	0.00455356	0.0195447	0.753412	723886	ACA	ACA-2	STR	male	L2/3	NA	NA
180221_CEMBA_mm_P56_P63_RS2_180221_P3_180221_P4_F7_AD004	0.00534207	0.023752	0.809571	816029	ACA	ACA-1	STR	female	NP	NA	NA
180221_CEMBA_mm_P56_P63_RS2_180221_P3_180221_P4_F7_AD006	0.00570767	0.0277221	0.777223	874120	ACA	ACA-2	STR	female	L5-IT	NA	NA
180221_CEMBA_mm_P56_P63_RS2_180221_P3_180221_P4_F7_AD007	0.00640425	0.0323099	0.750503	811369	AI	AI	STR	male	L5-ET	0	AI-3
180221_CEMBA_mm_P56_P63_RS2_180221_P3_180221_P4_F7_AD008	0.00471917	0.0203461	0.757229	740802	AI	AI	STR	male	L4	NA	NA
180221_CEMBA_mm_P56_P63_RS2_180221_P3_180221_P4_G10_AD004	0.00536606	0.0233504	0.759981	639558	ACA	ACA-1	STR	female	L2/3	NA	NA
180221_CEMBA_mm_P56_P63_RS2_180221_P3_180221_P4_G12_AD001	0.00578281	0.0285115	0.802016	1251526	ACA	ACA-1	STR	male	L5-IT	NA	NA
180221_CEMBA_mm_P56_P63_RS2_180221_P3_180221_P4_G12_AD004	0.00424329	0.0163453	0.767774	1442732	ACA	ACA-1	STR	female	L2/3	NA	NA
180221_CEMBA_mm_P56_P63_RS2_180221_P3_180221_P4_G12_AD006	0.00594045	0.0281417	0.783022	1148465	ACA	ACA-2	STR	female	L5-IT	NA	NA
180221_CEMBA_mm_P56_P63_RS2_180221_P3_180221_P4_G12_AD010	0.00521374	0.0230675	0.773772	926745	AI	AI	STR	female	L5-IT	NA	NA
180221_CEMBA_mm_P56_P63_RS2_180221_P3_180221_P4_G12_AD012	0.00476832	0.0191297	0.761983	796721	AI	AI	STR	female	L2/3	NA	NA
180221_CEMBA_mm_P56_P63_RS2_180221_P3_180221_P4_G1_AD001	0.00504776	0.0217534	0.79263	1143983	ACA	ACA-1	STR	male	L6-IT	NA	NA
180221_CEMBA_mm_P56_P63_RS2_180221_P3_180221_P4_G1_AD002	0.00456098	0.0193281	0.76604	1009872	ACA	ACA-2	STR	male	L2/3	NA	NA
180221_CEMBA_mm_P56_P63_RS2_180221_P3_180221_P4_G1_AD006	0.00510894	0.0221965	0.766685	1048557	ACA	ACA-2	STR	female	L2/3	NA	NA
180221_CEMBA_mm_P56_P63_RS2_180221_P3_180221_P4_G1_AD012	0.00480333	0.0205237	0.773943	794225	AI	AI	STR	female	L4	NA	NA
180221_CEMBA_mm_P56_P63_RS2_180221_P3_180221_P4_G2_AD002	0.00469956	0.0201861	0.753466	789004	ACA	ACA-2	STR	male	L4	NA	NA
180221_CEMBA_mm_P56_P63_RS2_180221_P3_180221_P4_G2_AD004	0.00493376	0.0203553	0.756384	928336	ACA	ACA-1	STR	female	L2/3	NA	NA
180221_CEMBA_mm_P56_P63_RS2_180221_P3_180221_P4_G2_AD006	0.00556507	0.0253994	0.769269	874402	ACA	ACA-2	STR	female	L5-IT	NA	NA
180221_CEMBA_mm_P56_P63_RS2_180221_P3_180221_P4_G2_AD008	0.00521027	0.0234265	0.764117	847108	AI	AI	STR	male	L5-IT	NA	NA
180221_CEMBA_mm_P56_P63_RS2_180221_P3_180221_P4_G2_AD010	0.00478762	0.0197486	0.745287	724136	AI	AI	STR	female	L2/3	NA	NA
180221_CEMBA_mm_P56_P63_RS2_180221_P3_180221_P4_G5_AD002	0.00559312	0.0273562	0.780481	668261	ACA	ACA-2	STR	male	L5-IT	NA	NA
180221_CEMBA_mm_P56_P63_RS2_180221_P3_180221_P4_G5_AD004	0.00598297	0.028017	0.786906	653659	ACA	ACA-1	STR	female	L6-IT	NA	NA
180221_CEMBA_mm_P56_P63_RS2_180221_P3_180221_P4_G5_AD007	0.00486818	0.0206255	0.754163	1816936	AI	AI	STR	male	L2/3	NA	NA
180221_CEMBA_mm_P56_P63_RS2_180221_P3_180221_P4_G6_AD001	0.00584295	0.0284067	0.800573	847326	ACA	ACA-1	STR	male	L6-CT	NA	NA
180221_CEMBA_mm_P56_P63_RS2_180221_P3_180221_P4_G6_AD004	0.00482422	0.0214607	0.775775	763462	ACA	ACA-1	STR	female	L2/3	NA	NA
180221_CEMBA_mm_P56_P63_RS2_180221_P3_180221_P4_G6_AD006	0.00513793	0.0221153	0.772975	778070	ACA	ACA-2	STR	female	L2/3	NA	NA
180221_CEMBA_mm_P56_P63_RS2_180221_P3_180221_P4_G6_AD007	0.00493678	0.0223621	0.791066	741094	AI	AI	STR	male	L6-CT	NA	NA
180221_CEMBA_mm_P56_P63_RS2_180221_P3_180221_P4_G6_AD010	0.00613636	0.0287182	0.770186	676017	AI	AI	STR	female	L5-IT	NA	NA
180221_CEMBA_mm_P56_P63_RS2_180221_P3_180221_P4_G7_AD012	0.00495771	0.0214745	0.761528	822989	AI	AI	STR	female	L5-IT	NA	NA
180221_CEMBA_mm_P56_P63_RS2_180221_P3_180221_P4_G8_AD001	0.00346118	0.011331	0.758471	1055508	ACA	ACA-1	STR	male	L2/3	NA	NA
180221_CEMBA_mm_P56_P63_RS2_180221_P3_180221_P4_G8_AD012	0.00600778	0.0295927	0.805007	676519	AI	AI	STR	female	L5-IT	NA	NA
180221_CEMBA_mm_P56_P63_RS2_180221_P3_180221_P4_H10_AD001	0.0049638	0.0210012	0.766307	1315348	ACA	ACA-1	STR	male	L2/3	NA	NA
180221_CEMBA_mm_P56_P63_RS2_180221_P3_180221_P4_H10_AD004	0.00508842	0.0222124	0.765004	641312	ACA	ACA-1	STR	female	L2/3	NA	NA
180221_CEMBA_mm_P56_P63_RS2_180221_P3_180221_P4_H10_AD007	0.00535923	0.0246564	0.764497	640481	AI	AI	STR	male	L5-IT	NA	NA
180221_CEMBA_mm_P56_P63_RS2_180221_P3_180221_P4_H10_AD012	0.00471481	0.0171573	0.733065	966603	AI	AI	STR	female	L5-ET	3	AI-4
180221_CEMBA_mm_P56_P63_RS2_180221_P3_180221_P4_H12_AD004	0.00573394	0.0266007	0.794872	1445725	ACA	ACA-1	STR	female	L6-IT	NA	NA
180221_CEMBA_mm_P56_P63_RS2_180221_P3_180221_P4_H12_AD006	0.0053123	0.0254759	0.791892	1136394	ACA	ACA-2	STR	female	L5-ET	7	ACA-4
180221_CEMBA_mm_P56_P63_RS2_180221_P3_180221_P4_H12_AD007	0.00460118	0.0194761	0.810712	937315	AI	AI	STR	male	L2/3	NA	NA
180221_CEMBA_mm_P56_P63_RS2_180221_P3_180221_P4_H12_AD008	0.00629287	0.0306947	0.7866	1042193	AI	AI	STR	male	L5-ET	3	AI-1
180221_CEMBA_mm_P56_P63_RS2_180221_P3_180221_P4_H12_AD010	0.00532054	0.0237034	0.786041	1078362	AI	AI	STR	female	L6-IT	NA	NA
180221_CEMBA_mm_P56_P63_RS2_180221_P3_180221_P4_H12_AD012	0.00449645	0.0151642	0.743725	1000527	AI	AI	STR	female	L5-IT	NA	NA
180221_CEMBA_mm_P56_P63_RS2_180221_P3_180221_P4_H1_AD001	0.00472443	0.0201195	0.748327	889791	ACA	ACA-1	STR	male	L2/3	NA	NA
180221_CEMBA_mm_P56_P63_RS2_180221_P3_180221_P4_H1_AD002	0.00594024	0.0280161	0.784277	769334	ACA	ACA-2	STR	male	L5-IT	NA	NA
180221_CEMBA_mm_P56_P63_RS2_180221_P3_180221_P4_H1_AD004	0.00565405	0.025587	0.776045	721892	ACA	ACA-1	STR	female	L2/3	NA	NA
180221_CEMBA_mm_P56_P63_RS2_180221_P3_180221_P4_H1_AD006	0.00509705	0.0214282	0.749552	850907	ACA	ACA-2	STR	female	L2/3	NA	NA
180221_CEMBA_mm_P56_P63_RS2_180221_P3_180221_P4_H1_AD007	0.00453277	0.017189	0.777965	856603	AI	AI	STR	male	L2/3	NA	NA
180221_CEMBA_mm_P56_P63_RS2_180221_P3_180221_P4_H1_AD008	0.00455106	0.0165629	0.75543	1206935	AI	AI	STR	male	CLA	NA	NA
180221_CEMBA_mm_P56_P63_RS2_180221_P3_180221_P4_H1_AD010	0.00540625	0.023953	0.778401	667991	AI	AI	STR	female	CLA	NA	NA
180221_CEMBA_mm_P56_P63_RS2_180221_P3_180221_P4_H2_AD001	0.0047185	0.0192767	0.768087	1069206	ACA	ACA-1	STR	male	L2/3	NA	NA
180221_CEMBA_mm_P56_P63_RS2_180221_P3_180221_P4_H2_AD002	0.00651077	0.0326245	0.792662	1015106	ACA	ACA-2	STR	male	L5-ET	9	ACA-5
180221_CEMBA_mm_P56_P63_RS2_180221_P3_180221_P4_H2_AD004	0.00475002	0.0203677	0.770251	1097972	ACA	ACA-1	STR	female	L2/3	NA	NA
180221_CEMBA_mm_P56_P63_RS2_180221_P3_180221_P4_H2_AD006	0.00474247	0.0221649	0.792565	963234	ACA	ACA-2	STR	female	L6-IT	NA	NA
180221_CEMBA_mm_P56_P63_RS2_180221_P3_180221_P4_H2_AD010	0.0051221	0.0216802	0.777263	872210	AI	AI	STR	female	L6-IT	NA	NA
180221_CEMBA_mm_P56_P63_RS2_180221_P3_180221_P4_H5_AD001	0.00503017	0.0237621	0.748172	675915	ACA	ACA-1	STR	male	L2/3	NA	NA
180221_CEMBA_mm_P56_P63_RS2_180221_P3_180221_P4_H5_AD002	0.00469112	0.0196871	0.752725	690862	ACA	ACA-2	STR	male	L2/3	NA	NA
180221_CEMBA_mm_P56_P63_RS2_180221_P3_180221_P4_H5_AD004	0.00532852	0.0243828	0.772745	711349	ACA	ACA-1	STR	female	L5-IT	NA	NA
180221_CEMBA_mm_P56_P63_RS2_180221_P3_180221_P4_H5_AD006	0.00514287	0.0227397	0.765643	657430	ACA	ACA-2	STR	female	L6-IT	NA	NA
180221_CEMBA_mm_P56_P63_RS2_180221_P3_180221_P4_H5_AD008	0.00311161	0.0070597	0.776683	845852	AI	AI	STR	male	L2/3	NA	NA
180221_CEMBA_mm_P56_P63_RS2_180221_P3_180221_P4_H6_AD001	0.00559352	0.0277723	0.797945	1176235	ACA	ACA-1	STR	male	L5-IT	NA	NA
180221_CEMBA_mm_P56_P63_RS2_180221_P3_180221_P4_H6_AD002	0.00500571	0.0225846	0.761901	1187522	ACA	ACA-2	STR	male	L2/3	NA	NA
180221_CEMBA_mm_P56_P63_RS2_180221_P3_180221_P4_H6_AD004	0.00533526	0.0250125	0.781182	1189291	ACA	ACA-1	STR	female	L2/3	NA	NA
180221_CEMBA_mm_P56_P63_RS2_180221_P3_180221_P4_H6_AD006	0.0047402	0.0204054	0.795037	1283748	ACA	ACA-2	STR	female	L5-ET	6	ACA-3
180221_CEMBA_mm_P56_P63_RS2_180221_P3_180221_P4_H6_AD007	0.00500772	0.023059	0.755591	1155675	AI	AI	STR	male	L2/3	NA	NA
180221_CEMBA_mm_P56_P63_RS2_180221_P3_180221_P4_H6_AD008	0.00524114	0.024798	0.779382	1013770	AI	AI	STR	male	CLA	NA	NA
180221_CEMBA_mm_P56_P63_RS2_180221_P3_180221_P4_H6_AD010	0.00542103	0.025687	0.779977	956059	AI	AI	STR	female	L5-IT	NA	NA
180221_CEMBA_mm_P56_P63_RS2_180221_P3_180221_P4_H6_AD012	0.00592965	0.0283197	0.765292	983714	AI	AI	STR	female	L5-IT	NA	NA
180221_CEMBA_mm_P56_P63_RS2_180221_P3_180221_P4_H8_AD004	0.00415235	0.0138195	0.756129	2284191	ACA	ACA-1	STR	female	L5-IT	NA	NA
180221_CEMBA_mm_P56_P63_RS2_180221_P3_180221_P4_H8_AD006	0.00503605	0.0205138	0.772098	989227	ACA	ACA-2	STR	female	L2/3	NA	NA
180221_CEMBA_mm_P56_P63_RS2_180221_P3_180221_P4_H8_AD010	0.00535093	0.0250093	0.768207	664123	AI	AI	STR	female	L5-IT	NA	NA
180221_CEMBA_mm_P56_P63_RS2_180221_P3_180221_P4_H8_AD012	0.00503064	0.0218029	0.785496	687174	AI	AI	STR	female	L4	NA	NA
180221_CEMBA_mm_P56_P63_RS2_180221_P3_180221_P4_H9_AD001	0.00496586	0.0241335	0.769404	1256426	ACA	ACA-1	STR	male	L5-IT	NA	NA
180221_CEMBA_mm_P56_P63_RS2_180221_P3_180221_P4_H9_AD002	0.00539245	0.0251757	0.764811	1211447	ACA	ACA-2	STR	male	L2/3	NA	NA
180221_CEMBA_mm_P56_P63_RS2_180221_P3_180221_P4_H9_AD004	0.00463581	0.020065	0.767984	1434778	ACA	ACA-1	STR	female	L5-IT	NA	NA
180221_CEMBA_mm_P56_P63_RS2_180221_P3_180221_P4_H9_AD006	0.00436151	0.016398	0.764875	1388861	ACA	ACA-2	STR	female	L2/3	NA	NA
180221_CEMBA_mm_P56_P63_RS2_180221_P3_180221_P4_H9_AD007	0.00503917	0.0229301	0.730995	1065072	AI	AI	STR	male	L2/3	NA	NA
180221_CEMBA_mm_P56_P63_RS2_180221_P3_180221_P4_H9_AD008	0.00443825	0.0178559	0.76153	1183873	AI	AI	STR	male	L2/3	NA	NA
180221_CEMBA_mm_P56_P63_RS2_180221_P3_180221_P4_H9_AD010	0.00475859	0.0209315	0.74185	1093379	AI	AI	STR	female	L2/3	NA	NA
180221_CEMBA_mm_P56_P63_RS2_180221_P3_180221_P4_H9_AD012	0.00502893	0.0211438	0.773641	1161744	AI	AI	STR	female	L4	NA	NA
180313_CEMBA_mm_P56_P63_RS2_180313_P1_180313_P2_A10_AD007	0.00595933	0.0250859	0.795302	1651881	AUD	AUD-1	STR	male	CLA	NA	NA
180313_CEMBA_mm_P56_P63_RS2_180313_P1_180313_P2_A10_AD008	0.00724255	0.0335914	0.789331	1574855	AUD	AUD-2	STR	male	L5-IT	NA	NA
180313_CEMBA_mm_P56_P63_RS2_180313_P1_180313_P2_A10_AD010	0.0061384	0.02548	0.76842	1503835	AUD	AUD-1	STR	female	L2/3	NA	NA
180313_CEMBA_mm_P56_P63_RS2_180313_P1_180313_P2_A10_AD012	0.00535849	0.0190682	0.774881	3294635	AUD	AUD-2	STR	female	L4	NA	NA
180313_CEMBA_mm_P56_P63_RS2_180313_P1_180313_P2_A11_AD007	0.00539765	0.020791	0.763149	915371	AUD	AUD-1	STR	male	L5-IT	NA	NA
180313_CEMBA_mm_P56_P63_RS2_180313_P1_180313_P2_A11_AD008	0.00546531	0.0224408	0.784427	807625	AUD	AUD-2	STR	male	CLA	NA	NA
180313_CEMBA_mm_P56_P63_RS2_180313_P1_180313_P2_A11_AD010	0.00570391	0.0203452	0.772071	735646	AUD	AUD-1	STR	female	L4	NA	NA
180313_CEMBA_mm_P56_P63_RS2_180313_P1_180313_P2_A11_AD012	0.0063496	0.0263218	0.805878	612288	AUD	AUD-2	STR	female	L6-IT	NA	NA
180313_CEMBA_mm_P56_P63_RS2_180313_P1_180313_P2_A12_AD007	0.00608879	0.0258313	0.784716	612508	AUD	AUD-1	STR	male	L6-IT	NA	NA
180313_CEMBA_mm_P56_P63_RS2_180313_P1_180313_P2_A12_AD008	0.00527796	0.0208872	0.759012	597556	AUD	AUD-2	STR	male	L5-IT	NA	NA
180313_CEMBA_mm_P56_P63_RS2_180313_P1_180313_P2_A12_AD010	0.00711533	0.0317969	0.789488	585908	AUD	AUD-1	STR	female	L5-IT	NA	NA
180313_CEMBA_mm_P56_P63_RS2_180313_P1_180313_P2_A4_AD008	0.005737	0.0236378	0.790285	1083683	AUD	AUD-2	STR	male	L6-IT	NA	NA
180313_CEMBA_mm_P56_P63_RS2_180313_P1_180313_P2_A4_AD010	0.00734176	0.0324591	0.786299	997227	AUD	AUD-1	STR	female	CLA	NA	NA
180313_CEMBA_mm_P56_P63_RS2_180313_P1_180313_P2_A4_AD012	0.00635254	0.0258479	0.769851	1052138	AUD	AUD-2	STR	female	L5-IT	NA	NA
180313_CEMBA_mm_P56_P63_RS2_180313_P1_180313_P2_A5_AD007	0.00560105	0.0231093	0.779346	1942370	AUD	AUD-1	STR	male	L4	NA	NA
180313_CEMBA_mm_P56_P63_RS2_180313_P1_180313_P2_A5_AD012	0.00678732	0.0281606	0.799211	1086550	AUD	AUD-2	STR	female	L6-IT	NA	NA
180313_CEMBA_mm_P56_P63_RS2_180313_P1_180313_P2_A6_AD007	0.00591643	0.0252162	0.762095	2909049	AUD	AUD-1	STR	male	L2/3	NA	NA
180313_CEMBA_mm_P56_P63_RS2_180313_P1_180313_P2_A6_AD008	0.00582108	0.0249159	0.768565	5550289	AUD	AUD-2	STR	male	L5-IT	NA	NA
180313_CEMBA_mm_P56_P63_RS2_180313_P1_180313_P2_A6_AD010	0.00533593	0.02045	0.760483	2952094	AUD	AUD-1	STR	female	L2/3	NA	NA
180313_CEMBA_mm_P56_P63_RS2_180313_P1_180313_P2_A6_AD012	0.00682434	0.0310129	0.782314	1259530	AUD	AUD-2	STR	female	L5-IT	NA	NA
180313_CEMBA_mm_P56_P63_RS2_180313_P1_180313_P2_A7_AD007	0.00591522	0.0248726	0.758741	3553811	AUD	AUD-1	STR	male	L2/3	NA	NA
180313_CEMBA_mm_P56_P63_RS2_180313_P1_180313_P2_A7_AD008	0.00678879	0.0317089	0.791785	3512525	AUD	AUD-2	STR	male	L5-IT	NA	NA
180313_CEMBA_mm_P56_P63_RS2_180313_P1_180313_P2_A7_AD012	0.00637757	0.0266935	0.768423	2869117	AUD	AUD-2	STR	female	L5-ET	10	AUD-0
180313_CEMBA_mm_P56_P63_RS2_180313_P1_180313_P2_A9_AD007	0.00724096	0.0336176	0.790076	2833964	AUD	AUD-1	STR	male	L5-IT	NA	NA
180313_CEMBA_mm_P56_P63_RS2_180313_P1_180313_P2_A9_AD010	0.00538107	0.0222642	0.76707	3034208	AUD	AUD-1	STR	female	L2/3	NA	NA
180313_CEMBA_mm_P56_P63_RS2_180313_P1_180313_P2_A9_AD012	0.00581659	0.0232946	0.771635	2926613	AUD	AUD-2	STR	female	L2/3	NA	NA
180313_CEMBA_mm_P56_P63_RS2_180313_P1_180313_P2_B10_AD007	0.00737097	0.0346103	0.8068	2554647	AUD	AUD-1	STR	male	L6-CT	NA	NA
180313_CEMBA_mm_P56_P63_RS2_180313_P1_180313_P2_B10_AD012	0.00636328	0.0266937	0.757408	4258502	AUD	AUD-2	STR	female	L2/3	NA	NA
180313_CEMBA_mm_P56_P63_RS2_180313_P1_180313_P2_B11_AD007	0.00578298	0.0227138	0.778255	878448	AUD	AUD-1	STR	male	L6-IT	NA	NA
180313_CEMBA_mm_P56_P63_RS2_180313_P1_180313_P2_B11_AD010	0.0055898	0.0224622	0.756482	714951	AUD	AUD-1	STR	female	L5-IT	NA	NA
180313_CEMBA_mm_P56_P63_RS2_180313_P1_180313_P2_B11_AD012	0.00596235	0.0235041	0.773147	604638	AUD	AUD-2	STR	female	L2/3	NA	NA
180313_CEMBA_mm_P56_P63_RS2_180313_P1_180313_P2_B12_AD007	0.00562719	0.022568	0.765418	668640	AUD	AUD-1	STR	male	L2/3	NA	NA
180313_CEMBA_mm_P56_P63_RS2_180313_P1_180313_P2_B12_AD008	0.0055838	0.0230751	0.779737	684112	AUD	AUD-2	STR	male	L6-CT	NA	NA
180313_CEMBA_mm_P56_P63_RS2_180313_P1_180313_P2_B4_AD007	0.00617606	0.0252775	0.784872	687905	AUD	AUD-1	STR	male	L6-IT	NA	NA
180313_CEMBA_mm_P56_P63_RS2_180313_P1_180313_P2_B4_AD012	0.00611129	0.0249435	0.74587	614681	AUD	AUD-2	STR	female	L2/3	NA	NA
180313_CEMBA_mm_P56_P63_RS2_180313_P1_180313_P2_B5_AD007	0.00444893	0.015127	0.762022	3962547	AUD	AUD-1	STR	male	L6-IT	NA	NA
180313_CEMBA_mm_P56_P63_RS2_180313_P1_180313_P2_B5_AD008	0.00597306	0.0249292	0.809322	2244654	AUD	AUD-2	STR	male	L6-CT	NA	NA
180313_CEMBA_mm_P56_P63_RS2_180313_P1_180313_P2_B5_AD010	0.0061623	0.0249743	0.788664	2218809	AUD	AUD-1	STR	female	L6-IT	NA	NA
180313_CEMBA_mm_P56_P63_RS2_180313_P1_180313_P2_B5_AD012	0.00704648	0.0310001	0.781461	2209477	AUD	AUD-2	STR	female	L5-ET	1	AUD-1
180313_CEMBA_mm_P56_P63_RS2_180313_P1_180313_P2_B6_AD010	0.00573148	0.0223427	0.761354	2194076	AUD	AUD-1	STR	female	L5-IT	NA	NA
180313_CEMBA_mm_P56_P63_RS2_180313_P1_180313_P2_B6_AD012	0.00628799	0.0257511	0.791458	2326839	AUD	AUD-2	STR	female	L6-IT	NA	NA
180313_CEMBA_mm_P56_P63_RS2_180313_P1_180313_P2_B7_AD007	0.00684918	0.0315955	0.768123	1736395	AUD	AUD-1	STR	male	L5-ET	5	AUD-2
180313_CEMBA_mm_P56_P63_RS2_180313_P1_180313_P2_B7_AD008	0.00651559	0.0294462	0.794481	2153792	AUD	AUD-2	STR	male	L5-IT	NA	NA
180313_CEMBA_mm_P56_P63_RS2_180313_P1_180313_P2_B7_AD010	0.00706832	0.0313797	0.78574	1937300	AUD	AUD-1	STR	female	L5-IT	NA	NA
180313_CEMBA_mm_P56_P63_RS2_180313_P1_180313_P2_B7_AD012	0.00583659	0.0228669	0.765726	2093299	AUD	AUD-2	STR	female	L2/3	NA	NA
180313_CEMBA_mm_P56_P63_RS2_180313_P1_180313_P2_B9_AD007	0.00791139	0.0365979	0.787476	2139298	AUD	AUD-1	STR	male	CLA	NA	NA
180313_CEMBA_mm_P56_P63_RS2_180313_P1_180313_P2_B9_AD010	0.00508711	0.0188132	0.766023	4203692	AUD	AUD-1	STR	female	L6-CT	NA	NA
180313_CEMBA_mm_P56_P63_RS2_180313_P1_180313_P2_B9_AD012	0.00656361	0.0292924	0.779482	2055236	AUD	AUD-2	STR	female	L5-ET	2	AUD-0
180313_CEMBA_mm_P56_P63_RS2_180313_P1_180313_P2_C10_AD007	0.00655277	0.0308269	0.781787	1998059	AUD	AUD-1	STR	male	L5-IT	NA	NA
180313_CEMBA_mm_P56_P63_RS2_180313_P1_180313_P2_C10_AD010	0.0074673	0.0355817	0.787578	1889622	AUD	AUD-1	STR	female	L5-ET	4	AUD-1
180313_CEMBA_mm_P56_P63_RS2_180313_P1_180313_P2_C10_AD012	0.00552571	0.021722	0.768014	794537	AUD	AUD-2	STR	female	L5-IT	NA	NA
180313_CEMBA_mm_P56_P63_RS2_180313_P1_180313_P2_C11_AD007	0.00503647	0.0166941	0.74077	1713893	AUD	AUD-1	STR	male	L5-IT	NA	NA
180313_CEMBA_mm_P56_P63_RS2_180313_P1_180313_P2_C11_AD008	0.00664578	0.0278493	0.781629	734909	AUD	AUD-2	STR	male	L5-IT	NA	NA
180313_CEMBA_mm_P56_P63_RS2_180313_P1_180313_P2_C11_AD010	0.00649103	0.0282536	0.805993	704515	AUD	AUD-1	STR	female	L6-IT	NA	NA
180313_CEMBA_mm_P56_P63_RS2_180313_P1_180313_P2_C12_AD007	0.00713642	0.0346675	0.791288	1318828	AUD	AUD-1	STR	male	L5-IT	NA	NA
180313_CEMBA_mm_P56_P63_RS2_180313_P1_180313_P2_C12_AD008	0.00665241	0.0289732	0.805107	1270456	AUD	AUD-2	STR	male	L5-IT	NA	NA
180313_CEMBA_mm_P56_P63_RS2_180313_P1_180313_P2_C12_AD010	0.00547616	0.0194642	0.737996	1167225	AUD	AUD-1	STR	female	L2/3	NA	NA
180313_CEMBA_mm_P56_P63_RS2_180313_P1_180313_P2_C4_AD010	0.00579952	0.0231023	0.773575	615171	AUD	AUD-1	STR	female	L6-IT	NA	NA
180313_CEMBA_mm_P56_P63_RS2_180313_P1_180313_P2_C5_AD008	0.00589462	0.0240491	0.770707	1291448	AUD	AUD-2	STR	male	L5-IT	NA	NA
180313_CEMBA_mm_P56_P63_RS2_180313_P1_180313_P2_C5_AD010	0.00544584	0.0206725	0.764632	2707505	AUD	AUD-1	STR	female	L5-IT	NA	NA
180313_CEMBA_mm_P56_P63_RS2_180313_P1_180313_P2_C5_AD012	0.00495902	0.0178946	0.763836	1149366	AUD	AUD-2	STR	female	L4	NA	NA
180313_CEMBA_mm_P56_P63_RS2_180313_P1_180313_P2_C6_AD007	0.00614192	0.027712	0.78771	1329806	AUD	AUD-1	STR	male	L5-IT	NA	NA
180313_CEMBA_mm_P56_P63_RS2_180313_P1_180313_P2_C6_AD010	0.0062107	0.0261921	0.787321	6759375	AUD	AUD-1	STR	female	L5-IT	NA	NA
180313_CEMBA_mm_P56_P63_RS2_180313_P1_180313_P2_C6_AD012	0.00647778	0.0262396	0.786683	2868281	AUD	AUD-2	STR	female	L6-IT	NA	NA
180313_CEMBA_mm_P56_P63_RS2_180313_P1_180313_P2_C7_AD007	0.00529331	0.0208045	0.767433	3236483	AUD	AUD-1	STR	male	L2/3	NA	NA
180313_CEMBA_mm_P56_P63_RS2_180313_P1_180313_P2_C7_AD010	0.00557602	0.0209508	0.771355	3496253	AUD	AUD-1	STR	female	L2/3	NA	NA
180313_CEMBA_mm_P56_P63_RS2_180313_P1_180313_P2_C7_AD012	0.00616383	0.025618	0.786376	3181736	AUD	AUD-2	STR	female	L5-IT	NA	NA
180313_CEMBA_mm_P56_P63_RS2_180313_P1_180313_P2_C9_AD007	0.00708397	0.0313349	0.802163	3296142	AUD	AUD-1	STR	male	L6-IT	NA	NA
180313_CEMBA_mm_P56_P63_RS2_180313_P1_180313_P2_C9_AD008	0.0071807	0.0312242	0.795619	2069384	AUD	AUD-2	STR	male	L5-IT	NA	NA
180313_CEMBA_mm_P56_P63_RS2_180313_P1_180313_P2_C9_AD010	0.00720012	0.0323688	0.790341	2949083	AUD	AUD-1	STR	female	L5-IT	NA	NA
180313_CEMBA_mm_P56_P63_RS2_180313_P1_180313_P2_D10_AD007	0.00584416	0.0243952	0.780854	2322765	AUD	AUD-1	STR	male	L5-IT	NA	NA
180313_CEMBA_mm_P56_P63_RS2_180313_P1_180313_P2_D10_AD010	0.00727255	0.0318252	0.773542	2108013	AUD	AUD-1	STR	female	L5-ET	1	AUD-1
180313_CEMBA_mm_P56_P63_RS2_180313_P1_180313_P2_D10_AD012	0.00618883	0.0251476	0.765205	1927673	AUD	AUD-2	STR	female	L5-IT	NA	NA
180313_CEMBA_mm_P56_P63_RS2_180313_P1_180313_P2_D4_AD007	0.00595335	0.0253087	0.761154	726937	AUD	AUD-1	STR	male	L2/3	NA	NA
180313_CEMBA_mm_P56_P63_RS2_180313_P1_180313_P2_D5_AD008	0.00564371	0.022577	0.771004	1823252	AUD	AUD-2	STR	male	L5-IT	NA	NA
180313_CEMBA_mm_P56_P63_RS2_180313_P1_180313_P2_D5_AD010	0.0050792	0.0181338	0.750648	3679901	AUD	AUD-1	STR	female	L5-IT	NA	NA
180313_CEMBA_mm_P56_P63_RS2_180313_P1_180313_P2_D5_AD012	0.00672557	0.0300744	0.828289	1601322	AUD	AUD-2	STR	female	L6b	NA	NA
180313_CEMBA_mm_P56_P63_RS2_180313_P1_180313_P2_D6_AD008	0.00632491	0.0271915	0.770834	1875802	AUD	AUD-2	STR	male	L5-IT	NA	NA
180313_CEMBA_mm_P56_P63_RS2_180313_P1_180313_P2_D6_AD010	0.00582353	0.0231276	0.785643	1931964	AUD	AUD-1	STR	female	L6-IT	NA	NA
180313_CEMBA_mm_P56_P63_RS2_180313_P1_180313_P2_D6_AD012	0.00576298	0.0211684	0.769829	1983297	AUD	AUD-2	STR	female	L2/3	NA	NA
180313_CEMBA_mm_P56_P63_RS2_180313_P1_180313_P2_D7_AD007	0.00559708	0.0226035	0.747279	1914867	AUD	AUD-1	STR	male	L5-IT	NA	NA
180313_CEMBA_mm_P56_P63_RS2_180313_P1_180313_P2_D7_AD008	0.00608332	0.0248084	0.789349	2090267	AUD	AUD-2	STR	male	L6-IT	NA	NA
180313_CEMBA_mm_P56_P63_RS2_180313_P1_180313_P2_D7_AD010	0.0057263	0.0225671	0.785428	2050600	AUD	AUD-1	STR	female	CLA	NA	NA
180313_CEMBA_mm_P56_P63_RS2_180313_P1_180313_P2_D7_AD012	0.0062198	0.0259438	0.791622	1926058	AUD	AUD-2	STR	female	L5-IT	NA	NA
180313_CEMBA_mm_P56_P63_RS2_180313_P1_180313_P2_D9_AD007	0.00641613	0.0262611	0.790802	2401769	AUD	AUD-1	STR	male	L6-IT	NA	NA
180313_CEMBA_mm_P56_P63_RS2_180313_P1_180313_P2_D9_AD010	0.00605899	0.02346	0.754376	2398442	AUD	AUD-1	STR	female	L2/3	NA	NA
180313_CEMBA_mm_P56_P63_RS2_180313_P1_180313_P2_D9_AD012	0.00575362	0.0204954	0.742806	2283934	AUD	AUD-2	STR	female	L2/3	NA	NA
180313_CEMBA_mm_P56_P63_RS2_180313_P1_180313_P2_E10_AD010	0.00568593	0.0211926	0.766451	933434	AUD	AUD-1	STR	female	L4	NA	NA
180313_CEMBA_mm_P56_P63_RS2_180313_P1_180313_P2_E10_AD012	0.00637435	0.0280453	0.789673	628108	AUD	AUD-2	STR	female	L5-IT	NA	NA
180313_CEMBA_mm_P56_P63_RS2_180313_P1_180313_P2_E11_AD007	0.00633939	0.0246664	0.788913	910436	AUD	AUD-1	STR	male	L6-IT	NA	NA
180313_CEMBA_mm_P56_P63_RS2_180313_P1_180313_P2_E11_AD008	0.00583911	0.023673	0.776539	799465	AUD	AUD-2	STR	male	L5-IT	NA	NA
180313_CEMBA_mm_P56_P63_RS2_180313_P1_180313_P2_E11_AD010	0.00687416	0.0303028	0.788949	776912	AUD	AUD-1	STR	female	L5-IT	NA	NA
180313_CEMBA_mm_P56_P63_RS2_180313_P1_180313_P2_E11_AD012	0.00677607	0.030101	0.76755	634183	AUD	AUD-2	STR	female	L5-ET	5	AUD-2
180313_CEMBA_mm_P56_P63_RS2_180313_P1_180313_P2_E1_AD007	0.00684302	0.0310219	0.797006	598736	AUD	AUD-1	STR	male	L5-IT	NA	NA
180313_CEMBA_mm_P56_P63_RS2_180313_P1_180313_P2_E5_AD008	0.00584046	0.0235646	0.761398	677241	AUD	AUD-2	STR	male	L5-IT	NA	NA
180313_CEMBA_mm_P56_P63_RS2_180313_P1_180313_P2_E6_AD007	0.00534115	0.0212515	0.766358	637869	AUD	AUD-1	STR	male	L2/3	NA	NA
180313_CEMBA_mm_P56_P63_RS2_180313_P1_180313_P2_E6_AD008	0.00572675	0.0221561	0.766842	668755	AUD	AUD-2	STR	male	L5-IT	NA	NA
180313_CEMBA_mm_P56_P63_RS2_180313_P1_180313_P2_E6_AD010	0.00732024	0.0312513	0.782802	643990	AUD	AUD-1	STR	female	CLA	NA	NA
180313_CEMBA_mm_P56_P63_RS2_180313_P1_180313_P2_E6_AD012	0.00514366	0.016527	0.75629	1188660	AUD	AUD-2	STR	female	L5-IT	NA	NA
180313_CEMBA_mm_P56_P63_RS2_180313_P1_180313_P2_E7_AD008	0.00656819	0.0297404	0.763643	2460379	AUD	AUD-2	STR	male	L5-IT	NA	NA
180313_CEMBA_mm_P56_P63_RS2_180313_P1_180313_P2_E7_AD010	0.00551574	0.0217962	0.758553	2450638	AUD	AUD-1	STR	female	L4	NA	NA
180313_CEMBA_mm_P56_P63_RS2_180313_P1_180313_P2_E9_AD007	0.0064707	0.0282647	0.776746	2104366	AUD	AUD-1	STR	male	L5-IT	NA	NA
180313_CEMBA_mm_P56_P63_RS2_180313_P1_180313_P2_E9_AD008	0.00675637	0.0294093	0.818402	664622	AUD	AUD-2	STR	male	L5-IT	NA	NA
180313_CEMBA_mm_P56_P63_RS2_180313_P1_180313_P2_E9_AD010	0.00611575	0.0244524	0.771084	2213698	AUD	AUD-1	STR	female	L5-IT	NA	NA
180313_CEMBA_mm_P56_P63_RS2_180313_P1_180313_P2_E9_AD012	0.00674625	0.0292821	0.793784	1844426	AUD	AUD-2	STR	female	L5-IT	NA	NA
180313_CEMBA_mm_P56_P63_RS2_180313_P1_180313_P2_F10_AD007	0.00566187	0.0215228	0.776417	760485	AUD	AUD-1	STR	male	L2/3	NA	NA
180313_CEMBA_mm_P56_P63_RS2_180313_P1_180313_P2_F10_AD008	0.00640461	0.0276468	0.790409	712695	AUD	AUD-2	STR	male	L5-IT	NA	NA
180313_CEMBA_mm_P56_P63_RS2_180313_P1_180313_P2_F1_AD012	0.00636087	0.0223068	0.780715	1173090	AUD	AUD-2	STR	female	L5-IT	NA	NA
180313_CEMBA_mm_P56_P63_RS2_180313_P1_180313_P2_F3_AD010	0.00677105	0.032211	0.770413	666001	AUD	AUD-1	STR	female	L5-ET	8	AUD-3
180313_CEMBA_mm_P56_P63_RS2_180313_P1_180313_P2_F7_AD007	0.00612189	0.0271904	0.78039	1060294	AUD	AUD-1	STR	male	L6-IT	NA	NA
180313_CEMBA_mm_P56_P63_RS2_180313_P1_180313_P2_F7_AD008	0.00722636	0.0324997	0.792765	725440	AUD	AUD-2	STR	male	L5-IT	NA	NA
180313_CEMBA_mm_P56_P63_RS2_180313_P1_180313_P2_F7_AD012	0.00669802	0.0296608	0.793357	900257	AUD	AUD-2	STR	female	L5-IT	NA	NA
180313_CEMBA_mm_P56_P63_RS2_180313_P1_180313_P2_F9_AD007	0.00512089	0.0199193	0.769337	894006	AUD	AUD-1	STR	male	L2/3	NA	NA
180313_CEMBA_mm_P56_P63_RS2_180313_P1_180313_P2_F9_AD010	0.00535989	0.021445	0.761772	888845	AUD	AUD-1	STR	female	L4	NA	NA
180313_CEMBA_mm_P56_P63_RS2_180313_P1_180313_P2_F9_AD012	0.00552367	0.0221361	0.785335	1713428	AUD	AUD-2	STR	female	L2/3	NA	NA
180313_CEMBA_mm_P56_P63_RS2_180313_P1_180313_P2_G10_AD007	0.00680666	0.0303772	0.799451	1234844	AUD	AUD-1	STR	male	L5-IT	NA	NA
180313_CEMBA_mm_P56_P63_RS2_180313_P1_180313_P2_G10_AD010	0.00596443	0.0252735	0.749975	1205506	AUD	AUD-1	STR	female	L2/3	NA	NA
180313_CEMBA_mm_P56_P63_RS2_180313_P1_180313_P2_G10_AD012	0.00596509	0.0248705	0.780917	862408	AUD	AUD-2	STR	female	L6-IT	NA	NA
180313_CEMBA_mm_P56_P63_RS2_180313_P1_180313_P2_G11_AD007	0.00570185	0.0234565	0.754004	6571924	AUD	AUD-1	STR	male	L2/3	NA	NA
180313_CEMBA_mm_P56_P63_RS2_180313_P1_180313_P2_G11_AD010	0.00583502	0.0251112	0.744367	2397326	AUD	AUD-1	STR	female	L2/3	NA	NA
180313_CEMBA_mm_P56_P63_RS2_180313_P1_180313_P2_G11_AD012	0.00618566	0.0261972	0.784068	2201676	AUD	AUD-2	STR	female	L6-IT	NA	NA
180313_CEMBA_mm_P56_P63_RS2_180313_P1_180313_P2_G12_AD010	0.00537494	0.0206015	0.760514	1167847	AUD	AUD-1	STR	female	L2/3	NA	NA
180313_CEMBA_mm_P56_P63_RS2_180313_P1_180313_P2_G12_AD012	0.00636139	0.0279345	0.759631	1260775	AUD	AUD-2	STR	female	L5-ET	11	AUD-0
180313_CEMBA_mm_P56_P63_RS2_180313_P1_180313_P2_G1_AD007	0.00565176	0.0243395	0.751344	1373804	AUD	AUD-1	STR	male	L5-IT	NA	NA
180313_CEMBA_mm_P56_P63_RS2_180313_P1_180313_P2_G1_AD010	0.0061815	0.024206	0.776616	1084176	AUD	AUD-1	STR	female	L6-IT	NA	NA
180313_CEMBA_mm_P56_P63_RS2_180313_P1_180313_P2_G1_AD012	0.00654779	0.0278542	0.796053	1148025	AUD	AUD-2	STR	female	L5-IT	NA	NA
180313_CEMBA_mm_P56_P63_RS2_180313_P1_180313_P2_G3_AD007	0.00552027	0.0218664	0.782085	1015751	AUD	AUD-1	STR	male	L6-IT	NA	NA
180313_CEMBA_mm_P56_P63_RS2_180313_P1_180313_P2_G3_AD008	0.00630584	0.0263165	0.784879	1091111	AUD	AUD-2	STR	male	L6-IT	NA	NA
180313_CEMBA_mm_P56_P63_RS2_180313_P1_180313_P2_G3_AD010	0.0068354	0.0287507	0.785374	982954	AUD	AUD-1	STR	female	L5-IT	NA	NA
180313_CEMBA_mm_P56_P63_RS2_180313_P1_180313_P2_G3_AD012	0.00718287	0.0312138	0.778673	886911	AUD	AUD-2	STR	female	L5-ET	10	AUD-0
180313_CEMBA_mm_P56_P63_RS2_180313_P1_180313_P2_G4_AD010	0.00626475	0.0275701	0.769135	1943073	AUD	AUD-1	STR	female	L5-ET	12	AUD-2
180313_CEMBA_mm_P56_P63_RS2_180313_P1_180313_P2_G4_AD012	0.00606337	0.0244085	0.784438	1744234	AUD	AUD-2	STR	female	L6-IT	NA	NA
180313_CEMBA_mm_P56_P63_RS2_180313_P1_180313_P2_G6_AD010	0.00570161	0.0207914	0.762233	939679	AUD	AUD-1	STR	female	L2/3	NA	NA
180313_CEMBA_mm_P56_P63_RS2_180313_P1_180313_P2_G7_AD010	0.00622592	0.0263778	0.785856	848597	AUD	AUD-1	STR	female	L5-IT	NA	NA
180313_CEMBA_mm_P56_P63_RS2_180313_P1_180313_P2_G7_AD012	0.00602794	0.021636	0.784815	909334	AUD	AUD-2	STR	female	L2/3	NA	NA
180313_CEMBA_mm_P56_P63_RS2_180313_P1_180313_P2_G9_AD012	0.00557579	0.0209974	0.771206	770937	AUD	AUD-2	STR	female	L4	NA	NA
180313_CEMBA_mm_P56_P63_RS2_180313_P1_180313_P2_H10_AD010	0.00532712	0.0202563	0.758696	2619480	AUD	AUD-1	STR	female	L2/3	NA	NA
180313_CEMBA_mm_P56_P63_RS2_180313_P1_180313_P2_H10_AD012	0.00660192	0.0302165	0.762857	2229598	AUD	AUD-2	STR	female	L5-ET	12	AUD-2
180313_CEMBA_mm_P56_P63_RS2_180313_P1_180313_P2_H11_AD007	0.00555932	0.0215965	0.756097	2936597	AUD	AUD-1	STR	male	L2/3	NA	NA
180313_CEMBA_mm_P56_P63_RS2_180313_P1_180313_P2_H11_AD010	0.00625902	0.0279688	0.77365	1763328	AUD	AUD-1	STR	female	L6-IT	NA	NA
180313_CEMBA_mm_P56_P63_RS2_180313_P1_180313_P2_H11_AD012	0.0062446	0.0272464	0.787864	2035605	AUD	AUD-2	STR	female	L6-IT	NA	NA
180313_CEMBA_mm_P56_P63_RS2_180313_P1_180313_P2_H12_AD007	0.00596777	0.0254881	0.751076	758913	AUD	AUD-1	STR	male	L2/3	NA	NA
180313_CEMBA_mm_P56_P63_RS2_180313_P1_180313_P2_H12_AD012	0.00499676	0.0200086	0.770823	640079	AUD	AUD-2	STR	female	L4	NA	NA
180313_CEMBA_mm_P56_P63_RS2_180313_P1_180313_P2_H1_AD008	0.00845015	0.0313705	0.806068	1197482	AUD	AUD-2	STR	male	L5-IT	NA	NA
180313_CEMBA_mm_P56_P63_RS2_180313_P1_180313_P2_H1_AD012	0.00612941	0.0252357	0.794845	1614104	AUD	AUD-2	STR	female	L6-IT	NA	NA
180313_CEMBA_mm_P56_P63_RS2_180313_P1_180313_P2_H2_AD007	0.00589257	0.0241837	0.765999	1326088	AUD	AUD-1	STR	male	L5-IT	NA	NA
180313_CEMBA_mm_P56_P63_RS2_180313_P1_180313_P2_H2_AD008	0.0060112	0.0249222	0.767696	1360945	AUD	AUD-2	STR	male	L5-IT	NA	NA
180313_CEMBA_mm_P56_P63_RS2_180313_P1_180313_P2_H2_AD010	0.00590604	0.0242728	0.777561	1140296	AUD	AUD-1	STR	female	L6-IT	NA	NA
180313_CEMBA_mm_P56_P63_RS2_180313_P1_180313_P2_H2_AD012	0.00539953	0.0209483	0.794161	619293	AUD	AUD-2	STR	female	L2/3	NA	NA
180313_CEMBA_mm_P56_P63_RS2_180313_P1_180313_P2_H3_AD007	0.00717568	0.0320637	0.775979	1582835	AUD	AUD-1	STR	male	CLA	NA	NA
180313_CEMBA_mm_P56_P63_RS2_180313_P1_180313_P2_H3_AD008	0.00615354	0.027217	0.789595	940553	AUD	AUD-2	STR	male	L5-IT	NA	NA
180313_CEMBA_mm_P56_P63_RS2_180313_P1_180313_P2_H3_AD010	0.00684961	0.030781	0.783345	1218009	AUD	AUD-1	STR	female	L5-IT	NA	NA
180313_CEMBA_mm_P56_P63_RS2_180313_P1_180313_P2_H4_AD007	0.00615593	0.0268139	0.770706	1338236	AUD	AUD-1	STR	male	L2/3	NA	NA
180313_CEMBA_mm_P56_P63_RS2_180313_P1_180313_P2_H4_AD008	0.00566244	0.023313	0.767955	848256	AUD	AUD-2	STR	male	L2/3	NA	NA
180313_CEMBA_mm_P56_P63_RS2_180313_P1_180313_P2_H4_AD010	0.00594267	0.0222276	0.754673	1096459	AUD	AUD-1	STR	female	L2/3	NA	NA
180313_CEMBA_mm_P56_P63_RS2_180313_P1_180313_P2_H4_AD012	0.00701156	0.0292393	0.77826	1122960	AUD	AUD-2	STR	female	CLA	NA	NA
180313_CEMBA_mm_P56_P63_RS2_180313_P1_180313_P2_H5_AD010	0.0046368	0.0128577	0.710843	3364721	AUD	AUD-1	STR	female	L2/3	NA	NA
180313_CEMBA_mm_P56_P63_RS2_180313_P1_180313_P2_H5_AD012	0.00733559	0.0329029	0.779328	1607608	AUD	AUD-2	STR	female	L5-IT	NA	NA
180313_CEMBA_mm_P56_P63_RS2_180313_P1_180313_P2_H6_AD010	0.00565479	0.0225677	0.769336	1329885	AUD	AUD-1	STR	female	L5-IT	NA	NA
180313_CEMBA_mm_P56_P63_RS2_180313_P1_180313_P2_H6_AD012	0.00672988	0.0283763	0.794145	1208347	AUD	AUD-2	STR	female	L6-IT	NA	NA
180313_CEMBA_mm_P56_P63_RS2_180313_P1_180313_P2_H7_AD007	0.00555648	0.023047	0.781839	4672490	AUD	AUD-1	STR	male	L6-IT	NA	NA
180313_CEMBA_mm_P56_P63_RS2_180313_P1_180313_P2_H7_AD008	0.0052767	0.0201193	0.769688	4313451	AUD	AUD-2	STR	male	L2/3	NA	NA
180313_CEMBA_mm_P56_P63_RS2_180313_P1_180313_P2_H7_AD012	0.00523019	0.0196027	0.760289	4198498	AUD	AUD-2	STR	female	L4	NA	NA
180313_CEMBA_mm_P56_P63_RS2_180313_P1_180313_P2_H9_AD010	0.00551427	0.019562	0.744382	2800673	AUD	AUD-1	STR	female	L5-IT	NA	NA
180313_CEMBA_mm_P56_P63_RS2_180313_P1_180313_P2_H9_AD012	0.00578172	0.0213502	0.776669	2285991	AUD	AUD-2	STR	female	L2/3	NA	NA
180313_CEMBA_mm_P56_P63_RS2_180313_P3_180313_P4_A10_AD008	0.00566725	0.0243045	0.786734	1711606	RSP	RSP-2	Unknown	male	L6-CT	NA	NA
180313_CEMBA_mm_P56_P63_RS2_180313_P3_180313_P4_A10_AD010	0.00640102	0.0301264	0.768038	1738160	RSP	RSP-1	Unknown	female	L5-ET	13	RSP-0
180313_CEMBA_mm_P56_P63_RS2_180313_P3_180313_P4_A11_AD007	0.00791765	0.0421391	0.815469	735067	RSP	RSP-1	Unknown	male	Inh	NA	NA
180313_CEMBA_mm_P56_P63_RS2_180313_P3_180313_P4_A11_AD008	0.00638084	0.0299129	0.782415	713364	RSP	RSP-2	Unknown	male	L5-ET	13	RSP-0
180313_CEMBA_mm_P56_P63_RS2_180313_P3_180313_P4_A11_AD012	0.00631384	0.027371	0.774472	656665	RSP	RSP-2	Unknown	female	L5-IT	NA	NA
180313_CEMBA_mm_P56_P63_RS2_180313_P3_180313_P4_A12_AD007	0.00452217	0.0160658	0.792255	2079948	RSP	RSP-1	Unknown	male	L5-ET	13	RSP-1
180313_CEMBA_mm_P56_P63_RS2_180313_P3_180313_P4_A4_AD010	0.00589455	0.0256863	0.771402	940609	RSP	RSP-1	Unknown	female	L5-IT	NA	NA
180313_CEMBA_mm_P56_P63_RS2_180313_P3_180313_P4_A4_AD012	0.00521383	0.0202203	0.744706	843536	RSP	RSP-2	Unknown	female	L2/3	NA	NA
180313_CEMBA_mm_P56_P63_RS2_180313_P3_180313_P4_A5_AD010	0.005758	0.0251782	0.772305	1727439	RSP	RSP-1	Unknown	female	L2/3	NA	NA
180313_CEMBA_mm_P56_P63_RS2_180313_P3_180313_P4_A5_AD012	0.00569437	0.025546	0.77065	1587838	RSP	RSP-2	Unknown	female	L5-ET	13	RSP-0
180313_CEMBA_mm_P56_P63_RS2_180313_P3_180313_P4_A6_AD008	0.00551739	0.0232538	0.785859	2311742	RSP	RSP-2	Unknown	male	L2/3	NA	NA
180313_CEMBA_mm_P56_P63_RS2_180313_P3_180313_P4_A6_AD012	0.00771172	0.0388017	0.786123	2356749	RSP	RSP-2	Unknown	female	L5-ET	9	RSP-2
180313_CEMBA_mm_P56_P63_RS2_180313_P3_180313_P4_A7_AD008	0.00573413	0.0248215	0.778433	2773240	RSP	RSP-2	Unknown	male	L6-CT	NA	NA
180313_CEMBA_mm_P56_P63_RS2_180313_P3_180313_P4_A9_AD007	0.00541049	0.0250575	0.810919	2274535	RSP	RSP-1	Unknown	male	Inh	NA	NA
180313_CEMBA_mm_P56_P63_RS2_180313_P3_180313_P4_A9_AD012	0.00678516	0.0334049	0.77777	1221008	RSP	RSP-2	Unknown	female	L5-ET	13	RSP-1
180313_CEMBA_mm_P56_P63_RS2_180313_P3_180313_P4_B10_AD007	0.0049756	0.0207702	0.766059	2066214	RSP	RSP-1	Unknown	male	L6-CT	NA	NA
180313_CEMBA_mm_P56_P63_RS2_180313_P3_180313_P4_B10_AD008	0.00476963	0.0177724	0.761421	4133921	RSP	RSP-2	Unknown	male	L6-CT	NA	NA
180313_CEMBA_mm_P56_P63_RS2_180313_P3_180313_P4_B10_AD010	0.00576535	0.0251067	0.780286	1938180	RSP	RSP-1	Unknown	female	L6-IT	NA	NA
180313_CEMBA_mm_P56_P63_RS2_180313_P3_180313_P4_B10_AD012	0.00584614	0.0261914	0.792875	1762836	RSP	RSP-2	Unknown	female	L5-IT	NA	NA
180313_CEMBA_mm_P56_P63_RS2_180313_P3_180313_P4_B11_AD007	0.0052975	0.0227309	0.811673	846414	RSP	RSP-1	Unknown	male	NP	NA	NA
180313_CEMBA_mm_P56_P63_RS2_180313_P3_180313_P4_B11_AD008	0.00477509	0.015952	0.772408	1583509	RSP	RSP-2	Unknown	male	L5-ET	13	RSP-0
180313_CEMBA_mm_P56_P63_RS2_180313_P3_180313_P4_B11_AD010	0.00654699	0.0310116	0.770384	687991	RSP	RSP-1	Unknown	female	L5-IT	NA	NA
180313_CEMBA_mm_P56_P63_RS2_180313_P3_180313_P4_B11_AD012	0.00658613	0.0309587	0.75768	661743	RSP	RSP-2	Unknown	female	L5-IT	NA	NA
180313_CEMBA_mm_P56_P63_RS2_180313_P3_180313_P4_B12_AD008	0.00554803	0.0245116	0.763427	614399	RSP	RSP-2	Unknown	male	L2/3	NA	NA
180313_CEMBA_mm_P56_P63_RS2_180313_P3_180313_P4_B4_AD007	0.00599337	0.0286292	0.80163	751895	RSP	RSP-1	Unknown	male	L5-IT	NA	NA
180313_CEMBA_mm_P56_P63_RS2_180313_P3_180313_P4_B5_AD007	0.00527069	0.0231334	0.7783	3957159	RSP	RSP-1	Unknown	male	Inh	NA	NA
180313_CEMBA_mm_P56_P63_RS2_180313_P3_180313_P4_B5_AD008	0.00571336	0.0264634	0.806804	1873563	RSP	RSP-2	Unknown	male	NP	NA	NA
180313_CEMBA_mm_P56_P63_RS2_180313_P3_180313_P4_B5_AD010	0.00484822	0.0189142	0.778445	1885810	RSP	RSP-1	Unknown	female	L6-CT	NA	NA
180313_CEMBA_mm_P56_P63_RS2_180313_P3_180313_P4_B6_AD007	0.00474085	0.0190084	0.749847	1621413	RSP	RSP-1	Unknown	male	L2/3	NA	NA
180313_CEMBA_mm_P56_P63_RS2_180313_P3_180313_P4_B6_AD008	0.00518386	0.0202278	0.780946	1850609	RSP	RSP-2	Unknown	male	L6-CT	NA	NA
180313_CEMBA_mm_P56_P63_RS2_180313_P3_180313_P4_B6_AD010	0.00657992	0.0314904	0.781619	1666988	RSP	RSP-1	Unknown	female	L5-ET	13	RSP-1
180313_CEMBA_mm_P56_P63_RS2_180313_P3_180313_P4_B7_AD007	0.00695063	0.0353597	0.824699	1778314	RSP	RSP-1	Unknown	male	Inh	NA	NA
180313_CEMBA_mm_P56_P63_RS2_180313_P3_180313_P4_B7_AD008	0.00793544	0.0391085	0.777388	1722211	RSP	RSP-2	Unknown	male	L5-ET	13	RSP-1
180313_CEMBA_mm_P56_P63_RS2_180313_P3_180313_P4_B9_AD008	0.00583972	0.0250252	0.789195	2142593	RSP	RSP-2	Unknown	male	L6-IT	NA	NA
180313_CEMBA_mm_P56_P63_RS2_180313_P3_180313_P4_C10_AD007	0.00554149	0.024857	0.819996	3491245	RSP	RSP-1	Unknown	male	Inh	NA	NA
180313_CEMBA_mm_P56_P63_RS2_180313_P3_180313_P4_C10_AD008	0.00607772	0.0265108	0.784537	1787874	RSP	RSP-2	Unknown	male	L5-IT	NA	NA
180313_CEMBA_mm_P56_P63_RS2_180313_P3_180313_P4_C10_AD010	0.00697899	0.0359702	0.771521	1741521	RSP	RSP-1	Unknown	female	L5-ET	13	RSP-1
180313_CEMBA_mm_P56_P63_RS2_180313_P3_180313_P4_C10_AD012	0.00686762	0.0319392	0.761326	930008	RSP	RSP-2	Unknown	female	L5-ET	13	RSP-1
180313_CEMBA_mm_P56_P63_RS2_180313_P3_180313_P4_C11_AD007	0.00667457	0.0332135	0.801054	665228	RSP	RSP-1	Unknown	male	Inh	NA	NA
180313_CEMBA_mm_P56_P63_RS2_180313_P3_180313_P4_C12_AD007	0.00507992	0.0220505	0.802526	1438184	RSP	RSP-1	Unknown	male	NP	NA	NA
180313_CEMBA_mm_P56_P63_RS2_180313_P3_180313_P4_C12_AD008	0.00530388	0.0211205	0.769634	2361837	RSP	RSP-2	Unknown	male	L5-ET	13	RSP-0
180313_CEMBA_mm_P56_P63_RS2_180313_P3_180313_P4_C12_AD010	0.00711859	0.034933	0.765249	1259181	RSP	RSP-1	Unknown	female	L5-ET	13	RSP-1
180313_CEMBA_mm_P56_P63_RS2_180313_P3_180313_P4_C5_AD007	0.00605461	0.0294171	0.797702	1437823	RSP	RSP-1	Unknown	male	L5-IT	NA	NA
180313_CEMBA_mm_P56_P63_RS2_180313_P3_180313_P4_C5_AD008	0.00767891	0.0363171	0.785097	1471594	RSP	RSP-2	Unknown	male	L5-ET	9	RSP-2
180313_CEMBA_mm_P56_P63_RS2_180313_P3_180313_P4_C5_AD010	0.00639066	0.0290123	0.769804	1545048	RSP	RSP-1	Unknown	female	L5-IT	NA	NA
180313_CEMBA_mm_P56_P63_RS2_180313_P3_180313_P4_C5_AD012	0.00452883	0.0168729	0.769146	4452261	RSP	RSP-2	Unknown	female	L6-CT	NA	NA
180313_CEMBA_mm_P56_P63_RS2_180313_P3_180313_P4_C7_AD007	0.00690471	0.0339683	0.757322	3040105	RSP	RSP-1	Unknown	male	L5-IT	NA	NA
180313_CEMBA_mm_P56_P63_RS2_180313_P3_180313_P4_C7_AD012	0.00663604	0.0324881	0.780626	2908962	RSP	RSP-2	Unknown	female	L5-ET	13	RSP-3
180313_CEMBA_mm_P56_P63_RS2_180313_P3_180313_P4_C9_AD007	0.00492231	0.0205451	0.808757	2718526	RSP	RSP-1	Unknown	male	Inh	NA	NA
180313_CEMBA_mm_P56_P63_RS2_180313_P3_180313_P4_D10_AD010	0.00519888	0.0218172	0.781171	1872344	RSP	RSP-1	Unknown	female	L6-CT	NA	NA
180313_CEMBA_mm_P56_P63_RS2_180313_P3_180313_P4_D11_AD007	0.00715491	0.0350509	0.769996	764565	RSP	RSP-1	Unknown	male	L5-ET	13	RSP-1
180313_CEMBA_mm_P56_P63_RS2_180313_P3_180313_P4_D11_AD010	0.00681594	0.0321527	0.785046	690010	RSP	RSP-1	Unknown	female	L5-ET	7	RSP-4
180313_CEMBA_mm_P56_P63_RS2_180313_P3_180313_P4_D5_AD008	0.00645005	0.0290132	0.801235	1839510	RSP	RSP-2	Unknown	male	L5-IT	NA	NA
180313_CEMBA_mm_P56_P63_RS2_180313_P3_180313_P4_D5_AD010	0.0053319	0.0228836	0.754444	1998315	RSP	RSP-1	Unknown	female	L2/3	NA	NA
180313_CEMBA_mm_P56_P63_RS2_180313_P3_180313_P4_D5_AD012	0.00718169	0.0361336	0.77792	1795115	RSP	RSP-2	Unknown	female	L5-ET	13	RSP-1
180313_CEMBA_mm_P56_P63_RS2_180313_P3_180313_P4_D6_AD007	0.00401934	0.0118283	0.722501	6918708	RSP	RSP-1	Unknown	male	L2/3	NA	NA
180313_CEMBA_mm_P56_P63_RS2_180313_P3_180313_P4_D6_AD010	0.00609491	0.0275859	0.790574	1823152	RSP	RSP-1	Unknown	female	L5-ET	13	RSP-0
180313_CEMBA_mm_P56_P63_RS2_180313_P3_180313_P4_D6_AD012	0.00636107	0.0289615	0.790377	1547340	RSP	RSP-2	Unknown	female	L5-ET	13	RSP-0
180313_CEMBA_mm_P56_P63_RS2_180313_P3_180313_P4_D7_AD008	0.00651756	0.0297462	0.78411	1532863	RSP	RSP-2	Unknown	male	L5-ET	13	RSP-1
180313_CEMBA_mm_P56_P63_RS2_180313_P3_180313_P4_D9_AD007	0.00660175	0.0328305	0.804286	2050992	RSP	RSP-1	Unknown	male	Inh	NA	NA
180313_CEMBA_mm_P56_P63_RS2_180313_P3_180313_P4_D9_AD010	0.00423178	0.0134593	0.764891	4087000	RSP	RSP-1	Unknown	female	L2/3	NA	NA
180313_CEMBA_mm_P56_P63_RS2_180313_P3_180313_P4_E10_AD008	0.00611917	0.0275652	0.808634	1148050	RSP	RSP-2	Unknown	male	L6-CT	NA	NA
180313_CEMBA_mm_P56_P63_RS2_180313_P3_180313_P4_E10_AD012	0.0064897	0.029709	0.781035	991582	RSP	RSP-2	Unknown	female	L5-ET	13	RSP-0
180313_CEMBA_mm_P56_P63_RS2_180313_P3_180313_P4_E11_AD010	0.00619548	0.0296265	0.805877	640160	RSP	RSP-1	Unknown	female	L5-IT	NA	NA
180313_CEMBA_mm_P56_P63_RS2_180313_P3_180313_P4_E1_AD008	0.00618443	0.0286099	0.815436	874426	RSP	RSP-2	Unknown	male	NP	NA	NA
180313_CEMBA_mm_P56_P63_RS2_180313_P3_180313_P4_E1_AD010	0.006672	0.0342762	0.789697	650319	RSP	RSP-1	Unknown	female	L5-IT	NA	NA
180313_CEMBA_mm_P56_P63_RS2_180313_P3_180313_P4_E5_AD007	0.00706007	0.0341564	0.817167	649572	RSP	RSP-1	Unknown	male	Inh	NA	NA
180313_CEMBA_mm_P56_P63_RS2_180313_P3_180313_P4_E5_AD008	0.0066882	0.0299534	0.772313	643121	RSP	RSP-2	Unknown	male	L5-ET	13	RSP-0
180313_CEMBA_mm_P56_P63_RS2_180313_P3_180313_P4_E6_AD008	0.0073036	0.0347916	0.769557	751356	RSP	RSP-2	Unknown	male	L5-ET	13	RSP-1
180313_CEMBA_mm_P56_P63_RS2_180313_P3_180313_P4_E6_AD012	0.00573397	0.0251184	0.788099	675359	RSP	RSP-2	Unknown	female	L6-CT	NA	NA
180313_CEMBA_mm_P56_P63_RS2_180313_P3_180313_P4_E7_AD007	0.00548522	0.0231768	0.77159	4845301	RSP	RSP-1	Unknown	male	L5-ET	13	RSP-1
180313_CEMBA_mm_P56_P63_RS2_180313_P3_180313_P4_E7_AD008	0.00534357	0.0220081	0.765643	2737454	RSP	RSP-2	Unknown	male	L6-CT	NA	NA
180313_CEMBA_mm_P56_P63_RS2_180313_P3_180313_P4_E7_AD010	0.00675793	0.0313868	0.799946	2703610	RSP	RSP-1	Unknown	female	L5-IT	NA	NA
180313_CEMBA_mm_P56_P63_RS2_180313_P3_180313_P4_E7_AD012	0.00657069	0.0299931	0.7944	2481632	RSP	RSP-2	Unknown	female	L5-ET	13	RSP-3
180313_CEMBA_mm_P56_P63_RS2_180313_P3_180313_P4_E9_AD007	0.00580043	0.0272109	0.819394	5129715	RSP	RSP-1	Unknown	male	NP	NA	NA
180313_CEMBA_mm_P56_P63_RS2_180313_P3_180313_P4_E9_AD008	0.00500494	0.019199	0.730948	2651984	RSP	RSP-2	Unknown	male	L2/3	NA	NA
180313_CEMBA_mm_P56_P63_RS2_180313_P3_180313_P4_E9_AD010	0.00501919	0.0207055	0.762338	2328355	RSP	RSP-1	Unknown	female	L2/3	NA	NA
180313_CEMBA_mm_P56_P63_RS2_180313_P3_180313_P4_E9_AD012	0.00657714	0.0315413	0.793701	2345268	RSP	RSP-2	Unknown	female	L5-ET	13	RSP-1
180313_CEMBA_mm_P56_P63_RS2_180313_P3_180313_P4_F10_AD007	0.00584963	0.0270616	0.782089	2175230	RSP	RSP-1	Unknown	male	Inh	NA	NA
180313_CEMBA_mm_P56_P63_RS2_180313_P3_180313_P4_F10_AD008	0.00696619	0.034588	0.77969	737915	RSP	RSP-2	Unknown	male	L5-ET	13	RSP-1
180313_CEMBA_mm_P56_P63_RS2_180313_P3_180313_P4_F12_AD012	0.00479213	0.0163718	0.75272	664488	RSP	RSP-2	Unknown	female	L5-IT	NA	NA
180313_CEMBA_mm_P56_P63_RS2_180313_P3_180313_P4_F1_AD007	0.00481693	0.0192828	0.775562	1389186	RSP	RSP-1	Unknown	male	L6-CT	NA	NA
180313_CEMBA_mm_P56_P63_RS2_180313_P3_180313_P4_F1_AD008	0.00573901	0.0249718	0.773204	2951766	RSP	RSP-2	Unknown	male	L5-ET	13	RSP-1
180313_CEMBA_mm_P56_P63_RS2_180313_P3_180313_P4_F1_AD010	0.0061716	0.0293216	0.788981	1205700	RSP	RSP-1	Unknown	female	L6-IT	NA	NA
180313_CEMBA_mm_P56_P63_RS2_180313_P3_180313_P4_F1_AD012	0.00662762	0.0309146	0.789014	1372413	RSP	RSP-2	Unknown	female	L5-ET	13	RSP-1
180313_CEMBA_mm_P56_P63_RS2_180313_P3_180313_P4_F4_AD007	0.00584605	0.0268003	0.779603	583651	RSP	RSP-1	Unknown	male	Inh	NA	NA
180313_CEMBA_mm_P56_P63_RS2_180313_P3_180313_P4_F7_AD007	0.00580576	0.0272449	0.826105	1509014	RSP	RSP-1	Unknown	male	NP	NA	NA
180313_CEMBA_mm_P56_P63_RS2_180313_P3_180313_P4_F7_AD008	0.00487516	0.0192213	0.761622	1584066	RSP	RSP-2	Unknown	male	L2/3	NA	NA
180313_CEMBA_mm_P56_P63_RS2_180313_P3_180313_P4_F7_AD010	0.0051748	0.0220156	0.777788	2961671	RSP	RSP-1	Unknown	female	L6-CT	NA	NA
180313_CEMBA_mm_P56_P63_RS2_180313_P3_180313_P4_F7_AD012	0.00648188	0.0300001	0.765065	1473815	RSP	RSP-2	Unknown	female	L5-ET	13	RSP-1
180313_CEMBA_mm_P56_P63_RS2_180313_P3_180313_P4_F9_AD007	0.00592106	0.0275278	0.787375	783317	RSP	RSP-1	Unknown	male	L5-IT	NA	NA
180313_CEMBA_mm_P56_P63_RS2_180313_P3_180313_P4_F9_AD008	0.00656153	0.0295843	0.800044	764639	RSP	RSP-2	Unknown	male	L6-IT	NA	NA
180313_CEMBA_mm_P56_P63_RS2_180313_P3_180313_P4_F9_AD010	0.00441595	0.01387	0.74693	1431472	RSP	RSP-1	Unknown	female	L6-IT	NA	NA
180313_CEMBA_mm_P56_P63_RS2_180313_P3_180313_P4_F9_AD012	0.00533834	0.0248709	0.790759	666124	RSP	RSP-2	Unknown	female	L6-CT	NA	NA
180313_CEMBA_mm_P56_P63_RS2_180313_P3_180313_P4_G10_AD007	0.00472796	0.0187377	0.789127	1715784	RSP	RSP-1	Unknown	male	L5-ET	13	RSP-1
180313_CEMBA_mm_P56_P63_RS2_180313_P3_180313_P4_G10_AD010	0.00501225	0.0224982	0.772342	823498	RSP	RSP-1	Unknown	female	L6-CT	NA	NA
180313_CEMBA_mm_P56_P63_RS2_180313_P3_180313_P4_G10_AD012	0.00615043	0.0286957	0.774625	674720	RSP	RSP-2	Unknown	female	L5-ET	13	RSP-1
180313_CEMBA_mm_P56_P63_RS2_180313_P3_180313_P4_G11_AD007	0.00654428	0.0325771	0.770518	3067812	RSP	RSP-1	Unknown	male	L5-ET	13	RSP-1
180313_CEMBA_mm_P56_P63_RS2_180313_P3_180313_P4_G11_AD010	0.00516769	0.0233047	0.772677	2949601	RSP	RSP-1	Unknown	female	L6-CT	NA	NA
180313_CEMBA_mm_P56_P63_RS2_180313_P3_180313_P4_G12_AD007	0.00396757	0.0150084	0.744627	1199669	RSP	RSP-1	Unknown	male	Inh	NA	NA
180313_CEMBA_mm_P56_P63_RS2_180313_P3_180313_P4_G12_AD008	0.00493715	0.0202912	0.766355	1597360	RSP	RSP-2	Unknown	male	L6-CT	NA	NA
180313_CEMBA_mm_P56_P63_RS2_180313_P3_180313_P4_G12_AD010	0.00528955	0.0227526	0.782115	1589078	RSP	RSP-1	Unknown	female	L6-IT	NA	NA
180313_CEMBA_mm_P56_P63_RS2_180313_P3_180313_P4_G12_AD012	0.00543124	0.0224183	0.780887	1427567	RSP	RSP-2	Unknown	female	L6-CT	NA	NA
180313_CEMBA_mm_P56_P63_RS2_180313_P3_180313_P4_G1_AD007	0.00571219	0.0265009	0.791313	1550794	RSP	RSP-1	Unknown	male	L6-CT	NA	NA
180313_CEMBA_mm_P56_P63_RS2_180313_P3_180313_P4_G3_AD007	0.00522567	0.0228863	0.767399	1635838	RSP	RSP-1	Unknown	male	L2/3	NA	NA
180313_CEMBA_mm_P56_P63_RS2_180313_P3_180313_P4_G3_AD008	0.00618894	0.027228	0.813513	1813011	RSP	RSP-2	Unknown	male	L6-CT	NA	NA
180313_CEMBA_mm_P56_P63_RS2_180313_P3_180313_P4_G3_AD010	0.00691339	0.0337684	0.788652	1683888	RSP	RSP-1	Unknown	female	L5-ET	13	RSP-1
180313_CEMBA_mm_P56_P63_RS2_180313_P3_180313_P4_G3_AD012	0.00646475	0.0314093	0.782977	1553687	RSP	RSP-2	Unknown	female	L5-ET	13	RSP-1
180313_CEMBA_mm_P56_P63_RS2_180313_P3_180313_P4_G4_AD007	0.0041757	0.0139232	0.73725	3456120	RSP	RSP-1	Unknown	male	L6-CT	NA	NA
180313_CEMBA_mm_P56_P63_RS2_180313_P3_180313_P4_G4_AD008	0.00651841	0.0307238	0.783072	1645599	RSP	RSP-2	Unknown	male	L5-ET	13	RSP-1
180313_CEMBA_mm_P56_P63_RS2_180313_P3_180313_P4_G4_AD010	0.005945	0.0281335	0.761305	1598020	RSP	RSP-1	Unknown	female	L2/3	NA	NA
180313_CEMBA_mm_P56_P63_RS2_180313_P3_180313_P4_G4_AD012	0.00698733	0.0324881	0.769196	1457058	RSP	RSP-2	Unknown	female	L5-ET	13	RSP-1
180313_CEMBA_mm_P56_P63_RS2_180313_P3_180313_P4_G6_AD008	0.00590783	0.0268781	0.813588	580157	RSP	RSP-2	Unknown	male	NP	NA	NA
180313_CEMBA_mm_P56_P63_RS2_180313_P3_180313_P4_G7_AD008	0.00612615	0.0275435	0.793841	849469	RSP	RSP-2	Unknown	male	L5-IT	NA	NA
180313_CEMBA_mm_P56_P63_RS2_180313_P3_180313_P4_G7_AD010	0.00633155	0.0293221	0.78877	793157	RSP	RSP-1	Unknown	female	L5-IT	NA	NA
180313_CEMBA_mm_P56_P63_RS2_180313_P3_180313_P4_G7_AD012	0.00519481	0.0208376	0.769866	748614	RSP	RSP-2	Unknown	female	L2/3	NA	NA
180313_CEMBA_mm_P56_P63_RS2_180313_P3_180313_P4_G9_AD007	0.00649144	0.0319133	0.78395	769015	RSP	RSP-1	Unknown	male	L5-ET	13	RSP-1
180313_CEMBA_mm_P56_P63_RS2_180313_P3_180313_P4_G9_AD008	0.00626135	0.0290921	0.794623	789364	RSP	RSP-2	Unknown	male	L5-IT	NA	NA
180313_CEMBA_mm_P56_P63_RS2_180313_P3_180313_P4_G9_AD010	0.00597664	0.0271523	0.780838	743981	RSP	RSP-1	Unknown	female	L5-IT	NA	NA
180313_CEMBA_mm_P56_P63_RS2_180313_P3_180313_P4_H10_AD008	0.00623335	0.0288252	0.76188	3876406	RSP	RSP-2	Unknown	male	L5-ET	13	RSP-0
180313_CEMBA_mm_P56_P63_RS2_180313_P3_180313_P4_H11_AD007	0.00433272	0.0165597	0.76629	6572292	RSP	RSP-1	Unknown	male	Inh	NA	NA
180313_CEMBA_mm_P56_P63_RS2_180313_P3_180313_P4_H11_AD008	0.00728424	0.0362166	0.762388	2798358	RSP	RSP-2	Unknown	male	L5-ET	13	RSP-1
180313_CEMBA_mm_P56_P63_RS2_180313_P3_180313_P4_H11_AD012	0.00520442	0.0208638	0.792045	1801669	RSP	RSP-2	Unknown	female	L6-CT	NA	NA
180313_CEMBA_mm_P56_P63_RS2_180313_P3_180313_P4_H12_AD007	0.00660617	0.0340192	0.824015	1617152	RSP	RSP-1	Unknown	male	Inh	NA	NA
180313_CEMBA_mm_P56_P63_RS2_180313_P3_180313_P4_H12_AD008	0.00703931	0.0355359	0.761971	1387706	RSP	RSP-2	Unknown	male	L5-ET	13	RSP-1
180313_CEMBA_mm_P56_P63_RS2_180313_P3_180313_P4_H12_AD010	0.00534389	0.0237807	0.774976	1439231	RSP	RSP-1	Unknown	female	L5-IT	NA	NA
180313_CEMBA_mm_P56_P63_RS2_180313_P3_180313_P4_H1_AD010	0.00543914	0.0233886	0.748323	1425283	RSP	RSP-1	Unknown	female	L2/3	NA	NA
180313_CEMBA_mm_P56_P63_RS2_180313_P3_180313_P4_H2_AD007	0.00643385	0.0323877	0.816917	3710314	RSP	RSP-1	Unknown	male	Inh	NA	NA
180313_CEMBA_mm_P56_P63_RS2_180313_P3_180313_P4_H2_AD008	0.00416497	0.0118171	0.733284	6080784	RSP	RSP-2	Unknown	male	L6-CT	NA	NA
180313_CEMBA_mm_P56_P63_RS2_180313_P3_180313_P4_H2_AD010	0.00498591	0.0208032	0.779332	3205807	RSP	RSP-1	Unknown	female	L6-CT	NA	NA
180313_CEMBA_mm_P56_P63_RS2_180313_P3_180313_P4_H3_AD007	0.00646332	0.031272	0.763112	1616384	RSP	RSP-1	Unknown	male	L5-IT	NA	NA
180313_CEMBA_mm_P56_P63_RS2_180313_P3_180313_P4_H3_AD008	0.00620453	0.0278887	0.819128	1743325	RSP	RSP-2	Unknown	male	NP	NA	NA
180313_CEMBA_mm_P56_P63_RS2_180313_P3_180313_P4_H3_AD010	0.0056756	0.0254883	0.780744	1617652	RSP	RSP-1	Unknown	female	L6-CT	NA	NA
180313_CEMBA_mm_P56_P63_RS2_180313_P3_180313_P4_H4_AD008	0.00702059	0.0328295	0.772849	834887	RSP	RSP-2	Unknown	male	L5-ET	7	RSP-0
180313_CEMBA_mm_P56_P63_RS2_180313_P3_180313_P4_H4_AD010	0.00560756	0.0246065	0.767019	1238267	RSP	RSP-1	Unknown	female	L4	NA	NA
180313_CEMBA_mm_P56_P63_RS2_180313_P3_180313_P4_H4_AD012	0.00534359	0.0236771	0.788087	2102621	RSP	RSP-2	Unknown	female	L6-CT	NA	NA
180313_CEMBA_mm_P56_P63_RS2_180313_P3_180313_P4_H6_AD007	0.00765112	0.0415726	0.825066	1015818	RSP	RSP-1	Unknown	male	Inh	NA	NA
180313_CEMBA_mm_P56_P63_RS2_180313_P3_180313_P4_H6_AD012	0.00595691	0.0271854	0.810154	1027745	RSP	RSP-2	Unknown	female	L6-CT	NA	NA
180313_CEMBA_mm_P56_P63_RS2_180313_P3_180313_P4_H7_AD007	0.00736743	0.0375049	0.813179	3528853	RSP	RSP-1	Unknown	male	L6b	NA	NA
180313_CEMBA_mm_P56_P63_RS2_180313_P3_180313_P4_H7_AD010	0.00506731	0.0212473	0.792186	3659130	RSP	RSP-1	Unknown	female	NP	NA	NA
180313_CEMBA_mm_P56_P63_RS2_180313_P3_180313_P4_H9_AD007	0.00546256	0.0244591	0.755301	3302540	RSP	RSP-1	Unknown	male	L4	NA	NA
180313_CEMBA_mm_P56_P63_RS2_180313_P3_180313_P4_H9_AD008	0.00611395	0.0277184	0.804656	3851213	RSP	RSP-2	Unknown	male	NP	NA	NA
180313_CEMBA_mm_P56_P63_RS2_180313_P3_180313_P4_H9_AD010	0.0059707	0.0270196	0.782741	3468751	RSP	RSP-1	Unknown	female	L6-IT	NA	NA
180313_CEMBA_mm_P56_P63_RS2_180313_P3_180313_P4_H9_AD012	0.00592052	0.0275716	0.770914	3217461	RSP	RSP-2	Unknown	female	L5-ET	13	RSP-0
180313_CEMBA_mm_P56_P63_RS2_180313_P5_180313_P6_A10_AD001	0.00519159	0.0203282	0.779637	760818	PTLp	PTLp	STR	female	L6-IT	NA	NA
180313_CEMBA_mm_P56_P63_RS2_180313_P5_180313_P6_A10_AD002	0.00647358	0.0283194	0.792133	668318	PTLp	PTLp	STR	female	L5-IT	NA	NA
180313_CEMBA_mm_P56_P63_RS2_180313_P5_180313_P6_A10_AD004	0.00597825	0.0272361	0.7933	733661	PTLp	PTLp	STR	male	L5-IT	NA	NA
180313_CEMBA_mm_P56_P63_RS2_180313_P5_180313_P6_A10_AD006	0.00624941	0.0259029	0.793843	591357	PTLp	PTLp	STR	male	L5-IT	NA	NA
180313_CEMBA_mm_P56_P63_RS2_180313_P5_180313_P6_A11_AD001	0.00507787	0.0206084	0.781325	763398	PTLp	PTLp	STR	female	L4	NA	NA
180313_CEMBA_mm_P56_P63_RS2_180313_P5_180313_P6_A11_AD002	0.00675682	0.0300797	0.785485	802985	PTLp	PTLp	STR	female	L5-ET	7	PTLp-0
180313_CEMBA_mm_P56_P63_RS2_180313_P5_180313_P6_A11_AD006	0.00609226	0.02564	0.793398	841695	PTLp	PTLp	STR	male	L5-IT	NA	NA
180313_CEMBA_mm_P56_P63_RS2_180313_P5_180313_P6_A12_AD001	0.00536869	0.022014	0.779814	877619	PTLp	PTLp	STR	female	L5-IT	NA	NA
180313_CEMBA_mm_P56_P63_RS2_180313_P5_180313_P6_A12_AD002	0.00646703	0.0279799	0.794057	757315	PTLp	PTLp	STR	female	L5-IT	NA	NA
180313_CEMBA_mm_P56_P63_RS2_180313_P5_180313_P6_A4_AD001	0.00508027	0.0180336	0.757943	775297	PTLp	PTLp	STR	female	L5-IT	NA	NA
180313_CEMBA_mm_P56_P63_RS2_180313_P5_180313_P6_A5_AD001	0.00529098	0.0209387	0.767318	935113	PTLp	PTLp	STR	female	L5-IT	NA	NA
180313_CEMBA_mm_P56_P63_RS2_180313_P5_180313_P6_A5_AD004	0.00646613	0.0296721	0.776866	918728	PTLp	PTLp	STR	male	L5-IT	NA	NA
180313_CEMBA_mm_P56_P63_RS2_180313_P5_180313_P6_A5_AD006	0.00659191	0.0288985	0.785173	1056165	PTLp	PTLp	STR	male	L5-ET	6	PTLp-1
180313_CEMBA_mm_P56_P63_RS2_180313_P5_180313_P6_A6_AD001	0.00541125	0.0232457	0.782091	1067650	PTLp	PTLp	STR	female	L5-IT	NA	NA
180313_CEMBA_mm_P56_P63_RS2_180313_P5_180313_P6_A6_AD002	0.00541414	0.021401	0.767611	841678	PTLp	PTLp	STR	female	L2/3	NA	NA
180313_CEMBA_mm_P56_P63_RS2_180313_P5_180313_P6_A6_AD004	0.00636298	0.0289793	0.79497	1115746	PTLp	PTLp	STR	male	L5-ET	6	PTLp-1
180313_CEMBA_mm_P56_P63_RS2_180313_P5_180313_P6_A6_AD006	0.0054367	0.0206883	0.789777	1212659	PTLp	PTLp	STR	male	L5-IT	NA	NA
180313_CEMBA_mm_P56_P63_RS2_180313_P5_180313_P6_A7_AD001	0.0062602	0.027571	0.77143	1418722	PTLp	PTLp	STR	female	L5-ET	1	PTLp-2
180313_CEMBA_mm_P56_P63_RS2_180313_P5_180313_P6_A7_AD004	0.0066154	0.0294099	0.795605	1432247	PTLp	PTLp	STR	male	L5-IT	NA	NA
180313_CEMBA_mm_P56_P63_RS2_180313_P5_180313_P6_A7_AD006	0.00554012	0.0216163	0.785301	1451104	PTLp	PTLp	STR	male	L6-CT	NA	NA
180313_CEMBA_mm_P56_P63_RS2_180313_P5_180313_P6_A9_AD001	0.00562729	0.0233056	0.785097	1087856	PTLp	PTLp	STR	female	L2/3	NA	NA
180313_CEMBA_mm_P56_P63_RS2_180313_P5_180313_P6_A9_AD002	0.00673326	0.0295368	0.77583	1047870	PTLp	PTLp	STR	female	L5-ET	5	PTLp-2
180313_CEMBA_mm_P56_P63_RS2_180313_P5_180313_P6_A9_AD006	0.00595304	0.0234676	0.792051	1196473	PTLp	PTLp	STR	male	L6-IT	NA	NA
180313_CEMBA_mm_P56_P63_RS2_180313_P5_180313_P6_B10_AD001	0.00688773	0.0324788	0.805338	938494	PTLp	PTLp	STR	female	L5-ET	9	PTLp-3
180313_CEMBA_mm_P56_P63_RS2_180313_P5_180313_P6_B10_AD002	0.00675309	0.0286197	0.796093	931841	PTLp	PTLp	STR	female	L6-IT	NA	NA
180313_CEMBA_mm_P56_P63_RS2_180313_P5_180313_P6_B10_AD004	0.00526489	0.020981	0.795077	1884633	PTLp	PTLp	STR	male	L5-IT	NA	NA
180313_CEMBA_mm_P56_P63_RS2_180313_P5_180313_P6_B11_AD001	0.00557203	0.0240332	0.800002	752328	PTLp	PTLp	STR	female	L6-CT	NA	NA
180313_CEMBA_mm_P56_P63_RS2_180313_P5_180313_P6_B11_AD002	0.00564684	0.02121	0.782225	667587	PTLp	PTLp	STR	female	L5-IT	NA	NA
180313_CEMBA_mm_P56_P63_RS2_180313_P5_180313_P6_B11_AD004	0.0068388	0.0328762	0.796226	752233	PTLp	PTLp	STR	male	L5-IT	NA	NA
180313_CEMBA_mm_P56_P63_RS2_180313_P5_180313_P6_B11_AD006	0.00728865	0.0331357	0.792695	775794	PTLp	PTLp	STR	male	L5-ET	9	PTLp-0
180313_CEMBA_mm_P56_P63_RS2_180313_P5_180313_P6_B12_AD001	0.00418896	0.0122149	0.754366	1303828	PTLp	PTLp	STR	female	L4	NA	NA
180313_CEMBA_mm_P56_P63_RS2_180313_P5_180313_P6_B12_AD002	0.0058522	0.0220155	0.781689	702228	PTLp	PTLp	STR	female	L2/3	NA	NA
180313_CEMBA_mm_P56_P63_RS2_180313_P5_180313_P6_B12_AD004	0.00516571	0.0201	0.78639	785989	PTLp	PTLp	STR	male	L6-CT	NA	NA
180313_CEMBA_mm_P56_P63_RS2_180313_P5_180313_P6_B12_AD006	0.00581429	0.0238797	0.779495	789641	PTLp	PTLp	STR	male	L4	NA	NA
180313_CEMBA_mm_P56_P63_RS2_180313_P5_180313_P6_B5_AD001	0.00523131	0.0208454	0.790759	1113145	PTLp	PTLp	STR	female	L5-IT	NA	NA
180313_CEMBA_mm_P56_P63_RS2_180313_P5_180313_P6_B5_AD002	0.00558942	0.0221998	0.768987	988362	PTLp	PTLp	STR	female	L5-IT	NA	NA
180313_CEMBA_mm_P56_P63_RS2_180313_P5_180313_P6_B5_AD004	0.00535218	0.0212221	0.778944	1053104	PTLp	PTLp	STR	male	L5-IT	NA	NA
180313_CEMBA_mm_P56_P63_RS2_180313_P5_180313_P6_B6_AD002	0.00662454	0.0284982	0.79048	1003942	PTLp	PTLp	STR	female	L5-IT	NA	NA
180313_CEMBA_mm_P56_P63_RS2_180313_P5_180313_P6_B6_AD006	0.00522778	0.0197473	0.776943	1055628	PTLp	PTLp	STR	male	Inh	NA	NA
180313_CEMBA_mm_P56_P63_RS2_180313_P5_180313_P6_B7_AD001	0.00658372	0.029861	0.789041	900314	PTLp	PTLp	STR	female	L5-ET	7	PTLp-0
180313_CEMBA_mm_P56_P63_RS2_180313_P5_180313_P6_B7_AD002	0.00622998	0.0263061	0.795635	876581	PTLp	PTLp	STR	female	L5-IT	NA	NA
180313_CEMBA_mm_P56_P63_RS2_180313_P5_180313_P6_B7_AD004	0.00536221	0.021511	0.786435	936081	PTLp	PTLp	STR	male	L5-IT	NA	NA
180313_CEMBA_mm_P56_P63_RS2_180313_P5_180313_P6_B7_AD006	0.00454142	0.0124773	0.725362	2893320	PTLp	PTLp	STR	male	L2/3	NA	NA
180313_CEMBA_mm_P56_P63_RS2_180313_P5_180313_P6_B9_AD001	0.00598157	0.0262446	0.792673	1472175	PTLp	PTLp	STR	female	L5-IT	NA	NA
180313_CEMBA_mm_P56_P63_RS2_180313_P5_180313_P6_B9_AD002	0.00666264	0.029805	0.793111	1399371	PTLp	PTLp	STR	female	L5-IT	NA	NA
180313_CEMBA_mm_P56_P63_RS2_180313_P5_180313_P6_C10_AD001	0.00620412	0.0280303	0.772514	1116873	PTLp	PTLp	STR	female	L5-IT	NA	NA
180313_CEMBA_mm_P56_P63_RS2_180313_P5_180313_P6_C10_AD002	0.00594158	0.0237497	0.769428	1034296	PTLp	PTLp	STR	female	L5-IT	NA	NA
180313_CEMBA_mm_P56_P63_RS2_180313_P5_180313_P6_C10_AD004	0.0057851	0.0231502	0.809096	1072912	PTLp	PTLp	STR	male	Inh	NA	NA
180313_CEMBA_mm_P56_P63_RS2_180313_P5_180313_P6_C12_AD002	0.00670942	0.0299533	0.784221	1600677	PTLp	PTLp	STR	female	L5-IT	NA	NA
180313_CEMBA_mm_P56_P63_RS2_180313_P5_180313_P6_C12_AD006	0.00590107	0.0228739	0.793815	1791321	PTLp	PTLp	STR	male	L6-IT	NA	NA
180313_CEMBA_mm_P56_P63_RS2_180313_P5_180313_P6_C6_AD001	0.00662425	0.0313101	0.799536	637585	PTLp	PTLp	STR	female	L5-IT	NA	NA
180313_CEMBA_mm_P56_P63_RS2_180313_P5_180313_P6_C6_AD002	0.00541916	0.020035	0.764412	617630	PTLp	PTLp	STR	female	L5-IT	NA	NA
180313_CEMBA_mm_P56_P63_RS2_180313_P5_180313_P6_C6_AD006	0.00651503	0.0280373	0.810604	665946	PTLp	PTLp	STR	male	L5-IT	NA	NA
180313_CEMBA_mm_P56_P63_RS2_180313_P5_180313_P6_C7_AD001	0.00524353	0.0209933	0.775388	608123	PTLp	PTLp	STR	female	L2/3	NA	NA
180313_CEMBA_mm_P56_P63_RS2_180313_P5_180313_P6_C7_AD002	0.00560761	0.0220448	0.778318	624185	PTLp	PTLp	STR	female	L2/3	NA	NA
[truncated: 9,828 more rows]
