# Supplementary material for: Epigenomic diversity of cortical projection neurons in the mouse brain
Source: Nature. 2021 Oct 6;598(7879):167–73. doi: 10.1038/s41586-021-03223-w (PMC8494636; doi:10.1038/s41586-021-03223-w)
Supplement: Supplementary file 6 — Supplementary Table 3. CH-DMGs between IT neurons projecting to different target regions and GO enrichment. [file 41586_2021_3223_MOESM6_ESM.xlsx]

## Sheet: MOp vs SSp
Ensemble ID	Gene name	FC_ACA	FDR_ACA	FC_AUD	FDR_AUD	FC_RSP	FDR_RSP	FC_PTLp	FDR_PTLp	FC_VIS	FDR_VIS
ENSMUSG00000025907	Rb1cc1	1.0146	0.948691	1.19373	0.00885758	0.916115	0.855319	1.01755	0.866959	1.31664	0.0095461
ENSMUSG00000041763	Tpp2	1.01522	0.957148	1.18522	0.0211114	0.920617	0.908318	0.989642	0.956761	1.40044	0.000537881
ENSMUSG00000026103	Gls	1.33251	0.284669	1.18847	0.00829925	0.964682	0.904357	0.981824	0.845913	1.53308	0.000190954
ENSMUSG00000038331	Satb2	1.22597	0.260312	1.24365	0.00406837	0.948818	0.999922	1.02976	0.723804	1.55198	0.00132493
ENSMUSG00000026028	Trak2	1.2205	0.391372	1.08892	0.544098	1.00417	0.999922	1.02037	0.866856	1.4263	0.0059278
ENSMUSG00000025959	Klf7	1.166	0.306582	1.17307	0.0075921	0.997912	0.993718	0.92121	0.736158	1.25466	6.24777e-05
ENSMUSG00000006304	Arpc2	1.07189	0.381378	1.25466	0.00603567	1.04773	0.948175	1.02402	0.866856	1.14305	0.221461
ENSMUSG00000099519	Gm29253	1.19402	0.645071	1.06311	0.513359	0.958272	0.78613	1.04823	0.620266	1.30619	0.00274018
ENSMUSG00000026219	Trip12	1.19103	0.135226	1.23652	0.0194761	0.961255	0.617501	1.0415	0.808276	1.43589	0.00860024
ENSMUSG00000052477	C130026I21Rik	1.18098	0.156892	1.15378	1.84627e-05	0.913184	0.0743415	0.962571	0.753005	1.4063	4.49623e-10
ENSMUSG00000089844	A530032D15Rik	1.09421	0.659632	1.15806	0.00386176	0.941685	0.728115	0.901487	0.325171	1.3031	0.000867312
ENSMUSG00000089716	Gm6264	1.14143	0.291433	1.07026	0.317403	0.880332	0.776166	0.930078	0.910616	1.3394	0.0013887
ENSMUSG00000079455	Gm16026	1.11252	0.263842	1.14554	0.00758576	0.901113	0.388363	0.945388	0.974875	1.2713	0.00957663
ENSMUSG00000091199	Gm2619	1.17637	0.260386	1.11039	0.0676528	0.897886	0.846786	0.873393	0.256722	1.44564	0.000381922
ENSMUSG00000089652	Gm16025	1.08314	0.673518	1.18316	0.251724	0.904031	0.740125	0.954374	0.694208	1.47083	0.000544473
ENSMUSG00000026229	Psmd1	1.0955	0.774283	1.19458	0.00812664	0.924797	0.593651	1.06795	0.851835	1.42402	1.99306e-05
ENSMUSG00000094638	Gm21972	1.18678	0.354106	1.15261	0.125903	0.922801	0.646348	1.11166	0.686441	1.27574	0.00179306
ENSMUSG00000026254	Eif4e2	1.12776	0.523276	1.1974	0.0157617	0.886921	0.831702	1.04789	0.760343	1.3096	0.00566862
ENSMUSG00000026289	Atg16l1	1.08038	0.766686	1.18002	0.0702953	1.0161	0.937939	1.00231	0.923398	1.37424	0.00943803
ENSMUSG00000036206	Sh3bp4	0.895557	0.511418	0.89247	0.180715	1.06803	0.950539	0.787282	0.0089312	0.763658	0.0481806
ENSMUSG00000026313	Hdac4	1.21586	0.560862	1.17477	0.0308437	1.10413	0.975612	1.08189	0.465891	1.28437	0.00166586
ENSMUSG00000026260	Ndufa10	1.08207	0.700774	1.08782	0.215231	0.907134	0.561487	0.983985	0.993868	1.32763	0.00630521
ENSMUSG00000026269	Rnpepl1	1.11927	0.889476	1.12344	0.189978	0.899653	0.78944	0.957519	0.988905	1.38343	0.00071157
ENSMUSG00000014602	Kif1a	1.29007	0.513592	1.22888	0.0116352	0.959787	0.958657	0.980228	0.975337	1.62253	0.000165562
ENSMUSG00000034088	Hdlbp	1.15555	0.766782	1.23326	0.00135831	0.970862	0.867756	1.06449	0.869116	1.29616	0.00141445
ENSMUSG00000026280	Atg4b	1.18774	0.455326	1.15922	0.0800083	0.996101	0.783774	1.04249	0.770858	1.28156	0.00376412
ENSMUSG00000100886	Gm7195	1.04151	0.457349	1.11571	0.129414	0.94527	0.611581	0.879704	0.828992	1.39002	0.000788683
ENSMUSG00000102030	Gm29106	0.951015	0.894905	1.27896	0.00548563	0.936965	0.805064	0.904798	0.685082	1.24951	0.17575
ENSMUSG00000026388	3110009E18Rik	0.940052	0.501996	0.947719	0.198052	1.1047	0.605065	0.973359	0.845913	0.797111	0.00391348
ENSMUSG00000049690	Nckap5	0.824373	0.112923	0.871354	0.0182156	0.90289	0.830647	0.917776	0.929706	0.790517	0.0041048
ENSMUSG00000056211	R3hdm1	1.00791	0.570782	1.26802	0.00284081	0.932742	0.958657	1.00454	0.810367	1.3792	0.000151444
ENSMUSG00000102976	Zc3h11a	1.20452	0.412113	1.13274	0.0706995	0.948995	0.855614	1.04183	0.809132	1.55922	0.000961914
ENSMUSG00000094410	Gm38394	1.20291	0.418863	1.13187	0.0741841	0.948873	0.85738	1.04072	0.816393	1.55507	0.000958395
ENSMUSG00000042207	Kdm5b	0.998349	0.787771	1.01093	0.354461	0.994266	0.699082	0.977509	0.897935	1.28886	1.14686e-05
ENSMUSG00000062580	Timm17a	1.20213	0.482594	1.009	0.917114	0.897415	0.831702	0.973441	0.776508	1.26554	0.00509357
ENSMUSG00000042699	Dhx9	1.25031	0.410642	1.27762	0.00251926	0.990978	0.9419	0.939897	0.919108	1.17108	0.594218
ENSMUSG00000033671	Cep350	1.19476	0.506726	1.28464	0.000391501	1.05781	0.960366	1.15756	0.292372	1.52651	0.00660744
ENSMUSG00000026553	Copa	1.25785	0.628363	1.09229	0.404757	1.02151	0.774078	0.970298	0.949254	1.38531	0.00803613
ENSMUSG00000026532	Spta1	0.955109	0.87251	1.01688	0.445908	0.951617	0.970709	1.05417	0.578596	1.27783	0.000598164
ENSMUSG00000019699	Akt3	1.081	0.328943	1.07354	0.163006	0.854256	0.885845	1.01285	0.510521	1.25414	0.000190954
ENSMUSG00000026491	Ahctf1	1.11739	0.672597	1.10462	0.187635	0.907025	0.991856	1.04373	0.868176	1.58733	0.0017225
ENSMUSG00000026499	Acbd3	1.12737	0.584671	1.07362	0.550186	0.990701	0.868734	0.894077	0.904696	1.29702	0.00690062
ENSMUSG00000038806	Sde2	1.09923	0.501996	1.06104	0.662291	1.0127	0.826852	0.996231	0.990021	1.29144	0.000975316
ENSMUSG00000026516	Nvl	1.26259	0.555907	1.16248	0.0603847	0.924232	0.970143	0.956884	0.990021	1.35242	0.000820224
ENSMUSG00000026623	Lpgat1	1.16922	0.691161	1.08752	0.212447	0.998339	0.950539	0.97516	0.947728	1.47594	0.000475439
ENSMUSG00000026640	Plxna2	1.1101	0.583685	1.11151	0.0184687	0.913302	0.827562	1.00837	0.569382	1.3515	4.3567e-05
ENSMUSG00000096929	A330023F24Rik	1.18818	0.411031	1.20527	0.00611784	0.937462	0.887769	0.93678	0.887665	1.43087	6.81346e-06
ENSMUSG00000019795	Pcmt1	1.12087	0.482456	1.09635	0.118257	0.994079	0.671371	0.87586	0.673762	1.47218	0.000369065
ENSMUSG00000090112	Shprh	1.11887	0.590891	1.20462	0.00781937	0.977007	0.812823	0.943947	0.955571	1.42637	0.00300551
ENSMUSG00000015501	Hivep2	1.26348	0.148935	1.13708	0.0103356	0.891795	0.983192	1.03963	0.947728	1.44954	4.85328e-06
ENSMUSG00000038916	Soga3	1.01804	0.906703	1.20929	0.000953181	0.897065	0.611581	1.05025	0.812021	1.5543	0.00049231
ENSMUSG00000019831	Wasf1	1.05716	0.975332	1.15677	0.0435938	0.960828	0.783241	0.947407	0.697713	1.51221	0.000768612
ENSMUSG00000019802	Sec63	1.0063	0.987026	1.01855	0.634733	0.951825	0.9588	0.97164	0.981535	1.30553	0.00355618
ENSMUSG00000020078	Vps26a	1.0766	0.897073	1.07004	0.961195	0.893454	0.885252	0.981823	0.952475	1.32942	0.00326063
ENSMUSG00000020064	Herc4	1.14406	0.999032	1.11349	0.506357	1.10585	0.89501	1.04898	0.813284	1.32422	0.00913658
ENSMUSG00000069601	Ank3	1.11219	0.207763	1.01741	0.275374	0.864054	0.610229	1.04707	0.292372	1.28281	4.21574e-06
ENSMUSG00000040009	Gnaz	1.14499	0.482076	1.09671	0.144964	0.833749	0.788757	0.995889	0.699504	1.51424	6.55491e-08
ENSMUSG00000020196	Cabin1	1.02456	0.942823	1.12572	0.0088262	0.974377	0.984086	1.00636	0.501498	1.28171	3.72319e-05
ENSMUSG00000055515	Vmn2r81	1.12115	0.828871	1.157	0.364991	1.17612	0.891107	0.842316	0.828471	1.32957	0.000999517
ENSMUSG00000020198	Ap3d1	1.19713	0.662757	1.13216	0.123737	0.915397	0.737311	1.0678	0.530251	1.30632	0.00392605
ENSMUSG00000073427	Gm4924	1.16104	0.577647	1.23379	0.0437803	0.89841	0.95178	0.91987	0.981535	1.38987	0.00979231
ENSMUSG00000020038	Cry1	0.591948	0.00473347	0.963619	0.471589	0.93631	0.995158	0.878569	0.537964	0.823309	0.78488
ENSMUSG00000019943	Atp2b1	1.2346	0.458693	1.21817	0.00893354	0.929955	0.899507	1.03115	0.898042	1.27188	0.00805644
ENSMUSG00000019907	Ppp1r12a	1.16299	0.490362	1.158	0.0192574	0.963959	0.953376	1.01257	0.642375	1.32519	0.000359983
ENSMUSG00000035864	Syt1	1.15443	0.719831	1.07421	0.0527696	0.945622	0.951326	1.16839	0.669613	1.46265	2.68141e-06
ENSMUSG00000020181	Nav3	1.10497	0.819012	1.02632	0.0994861	0.91898	0.607607	0.995981	0.976446	1.25298	2.24271e-05
ENSMUSG00000025404	R3hdm2	1.1582	0.342642	1.23107	0.01019	0.9965	0.932179	1.00903	0.988905	1.54156	0.00298991
ENSMUSG00000082286	Pisd-ps1	1.08639	0.828871	1.06	0.176394	1.10336	0.872395	1.03721	0.785292	1.31759	1.07579e-05
ENSMUSG00000023764	Sfi1	1.22042	0.000878406	1.10872	0.0447975	0.916979	0.0756142	1.05796	0.212403	1.44928	2.71956e-23
ENSMUSG00000020457	Drg1	1.21507	0.119563	1.09816	0.000158919	0.866119	0.126139	1.04665	0.327264	1.42734	5.43843e-09
ENSMUSG00000057897	Camk2b	1.20047	0.511418	1.11384	0.0486687	0.984408	0.831178	1.01945	0.699504	1.39298	6.65682e-05
ENSMUSG00000033953	Ppp3r1	1.07646	0.799014	1.04725	0.468884	0.889115	0.93729	0.940677	0.975127	1.2915	0.00682726
ENSMUSG00000056342	Usp34	1.03076	0.755493	1.34596	0.0229456	0.87521	0.744546	1.03101	0.741882	1.4045	6.12672e-06
ENSMUSG00000020273	Papolg	1.11062	0.551294	1.25387	0.227389	0.935036	0.959701	0.96055	0.975337	1.4056	0.00400821
ENSMUSG00000000861	Bcl11a	1.07352	0.705744	1.01919	0.303083	0.9109	0.97271	0.876493	0.812489	1.65661	0.0014958
ENSMUSG00000032740	Ccdc88a	1.13878	0.201029	1.34401	0.268069	0.962946	0.924669	1.11938	0.140109	1.29537	0.00270634
ENSMUSG00000020315	Sptbn1	1.28646	0.291168	1.27332	0.00038084	0.863198	0.499862	1.15596	0.0608695	1.49401	0.000119454
ENSMUSG00000020300	Cpeb4	1.2293	0.345605	1.1917	0.037068	0.856389	0.646348	1.07829	0.787896	1.51066	0.00631101
ENSMUSG00000040711	Sh3pxd2b	0.523729	0.00930648	1.0161	0.43696	0.896596	0.893503	0.908976	0.753005	0.918157	0.652865
ENSMUSG00000020340	Cyfip2	1.09141	0.889476	1.17678	0.0217916	0.792237	0.00702182	0.978698	0.934173	1.92142	2.79961e-05
ENSMUSG00000020385	Clk4	1.15486	0.567907	1.12002	0.180604	0.770364	0.735457	0.981026	0.997615	1.31358	0.00755592
ENSMUSG00000020359	Phykpl	1.18803	0.41995	1.12429	0.169388	0.892449	0.747122	1.02638	0.716711	1.33945	0.00533366
ENSMUSG00000036391	Sec24a	1.20227	0.295501	1.28123	0.00516651	0.833091	0.703243	1.11105	0.556739	1.47606	0.0158546
ENSMUSG00000020361	Hspa4	1.28239	0.599844	1.19575	0.0525145	0.895792	0.712893	0.98938	0.880538	1.36918	0.00275075
ENSMUSG00000049470	Aff4	1.32571	0.586287	1.25041	0.009636	0.964938	0.867756	1.04361	0.487714	1.38355	0.051613
ENSMUSG00000018398	Sept8	1.4064	0.224182	1.185	0.0648023	0.966013	0.967365	1.03006	0.66599	1.38229	0.00244981
ENSMUSG00000005417	Mprip	1.05852	0.918036	1.16106	0.0118437	0.957673	0.910797	0.987031	0.852779	1.34026	2.08003e-05
ENSMUSG00000042506	Usp22	1.00359	0.803722	1.07602	0.729774	0.875015	0.845837	0.966752	0.883256	1.36764	0.000342139
ENSMUSG00000004798	Ulk2	1.20199	0.449354	1.13104	0.054876	1.04388	0.564917	0.985937	0.981535	1.42526	3.55073e-08
ENSMUSG00000018501	Ncor1	1.12113	0.484391	1.2657	0.108508	0.912704	0.980288	1.09017	0.612061	1.3349	0.00336851
ENSMUSG00000014245	Pigl	1.05323	0.871736	1.05581	0.495747	1.04291	0.991063	1.05703	0.780004	1.31453	0.0030111
ENSMUSG00000033352	Map2k4	1.03979	0.979494	1.13185	0.0476691	0.909709	0.679934	1.11451	0.504318	1.25336	0.00707486
ENSMUSG00000020900	Myh10	1.26265	0.171108	1.15922	0.0137072	0.921469	0.969866	1.02497	0.887665	1.39342	2.22451e-05
ENSMUSG00000018474	Chd3	1.29455	0.139067	1.03303	0.767601	0.862231	0.522268	0.983357	0.929137	1.58686	0.000330968
ENSMUSG00000018750	Zbtb4	1.17196	0.774061	1.01476	0.760296	0.9744	0.996876	1.0526	0.817354	1.32994	0.00264285
ENSMUSG00000040712	Camta2	1.1093	0.988596	1.03923	0.736402	0.942959	0.742197	0.943099	0.987999	1.26727	0.00898781
ENSMUSG00000020850	Prpf8	1.30207	0.112923	1.14394	0.142835	0.848291	0.465427	0.985371	0.981535	1.5475	0.000220587
ENSMUSG00000017781	Pitpna	1.27615	0.0711313	1.13701	0.137506	0.951691	0.771979	0.971193	0.938806	1.35723	1.29176e-06
ENSMUSG00000020849	Ywhae	1.22143	0.171893	1.27078	0.0190167	0.778678	0.884579	1.08288	0.571393	1.37294	0.00185549
ENSMUSG00000010277	2610507B11Rik	1.03323	0.738012	1.28637	0.00323458	0.899501	0.867756	0.985033	0.957422	1.18622	0.343488
ENSMUSG00000018481	Appbp2	0.952216	0.818744	1.16028	0.0533669	0.964504	0.999922	1.06706	0.694851	1.35221	0.00397368
ENSMUSG00000047126	Cltc	1.24907	0.295908	1.24117	0.0147931	0.765854	0.371892	1.02296	0.618662	1.52293	0.000475236
ENSMUSG00000046442	Ppm1e	1.06841	0.65701	1.08797	0.0227697	0.920203	0.679594	0.88226	0.946056	1.27091	0.000511771
ENSMUSG00000020859	Spag9	1.08832	0.381218	1.12934	0.0519554	0.982728	0.869028	1.02465	0.68217	1.43645	2.68046e-05
ENSMUSG00000020863	Luc7l3	1.10675	0.479974	1.17705	0.0214206	0.739645	0.591778	0.950833	0.934775	1.27147	0.00934433
ENSMUSG00000014349	Ube2z	1.08161	0.603917	1.06224	0.552513	0.981407	0.811484	1.03412	0.628087	1.2879	0.000428013
ENSMUSG00000038453	Srcin1	1.10681	0.998395	1.17166	0.0211955	1.05042	0.901209	1.05096	0.918299	1.3301	0.000248041
ENSMUSG00000018547	Pip4k2b	1.1779	0.41599	1.15418	0.040993	0.949122	0.887769	0.944777	0.987081	1.38185	0.00103788
ENSMUSG00000018541	Cwc25	1.33277	0.208482	1.12255	0.153294	0.983813	0.999816	0.969108	0.785481	1.37391	0.00228565
ENSMUSG00000020882	Cacnb1	1.1091	0.677804	1.12199	0.131399	0.980993	0.98307	0.955367	0.96717	1.35262	0.00710939
ENSMUSG00000008855	Hdac5	1.46662	0.00788098	1.09893	0.473133	0.889189	0.859906	1.18439	0.140109	1.21413	0.589927
ENSMUSG00000034187	Nsf	1.18279	0.549999	1.11087	0.0455412	0.959866	0.862613	1.06481	0.374623	1.35759	0.00224753
ENSMUSG00000018411	Mapt	1.44055	0.27882	1.26848	0.00133188	0.960613	0.807506	1.13287	0.251749	1.55542	0.000468137
ENSMUSG00000018412	Kansl1	1.22966	0.393835	1.16481	0.027962	0.970052	0.990286	1.09325	0.420198	1.57938	1.16839e-06
ENSMUSG00000020687	Cdc27	1.25297	0.421328	1.18893	0.0482062	0.855148	0.42676	1.03901	0.903419	1.39124	0.00943803
ENSMUSG00000053580	Tanc2	1.23406	0.522889	1.20812	0.0369461	0.975039	0.760522	1.01498	0.92907	1.42138	8.86969e-07
ENSMUSG00000049354	Dcaf7	1.29243	0.366216	1.08728	0.224507	0.913494	0.844726	0.925686	0.975127	1.41186	0.00955034
ENSMUSG00000025571	Tnrc6c	1.13183	0.457061	1.19429	0.0156189	0.966045	0.855614	1.04259	0.483431	1.36577	0.00012302
ENSMUSG00000033909	Usp36	1.28823	0.324049	1.11631	0.287082	0.806098	0.744546	1.0339	0.777793	1.38423	0.00219685
ENSMUSG00000025372	Baiap2	1.36471	0.192438	1.20159	0.0250025	0.923772	0.990286	1.11895	0.394559	1.43761	0.00732026
ENSMUSG00000039275	Foxk2	1.08803	0.495321	1.17965	0.0317149	0.979401	0.947312	1.09719	0.256722	1.36667	0.000108503
ENSMUSG00000025173	Wdr45b	1.14033	0.167889	1.26652	0.00107008	0.965841	0.959701	1.07285	0.716141	1.13061	0.345236
ENSMUSG00000110250	RP23-317B21.2	1.0589	0.739823	1.13914	0.643236	0.876561	0.484187	1.06287	0.44163	1.50929	0.00133078
ENSMUSG00000020661	Dnmt3a	1.13889	0.447392	1.18488	0.00763489	0.95359	0.500963	0.977423	0.972967	1.31452	0.00186187
ENSMUSG00000037149	Ddx1	1.03025	0.555907	1.1669	0.0121544	0.949852	0.872395	0.992302	0.890431	1.31155	0.000201101
ENSMUSG00000073164	2410018L13Rik	1.06336	0.968708	1.03324	0.834169	0.89824	0.764121	0.976063	0.757361	1.32794	0.00664664
ENSMUSG00000092465	Gm20472	1.20075	0.439892	1.04203	0.715077	0.944011	0.850806	0.987862	0.890431	1.31091	0.00155329
ENSMUSG00000020598	Nrcam	1.2422	0.155962	1.14404	0.0139938	0.939191	0.309379	1.03698	0.670853	1.41138	1.92589e-07
ENSMUSG00000099407	1700060O08Rik	0.864292	0.302801	1.03093	0.814898	1.18977	0.878777	1.03871	0.697713	0.791524	0.00214368
ENSMUSG00000020982	Nemf	1.22899	0.620992	1.22719	0.0435516	0.863251	0.591778	0.954078	0.903419	1.34155	0.00545293
ENSMUSG00000021071	Trim9	1.26788	0.381415	1.14355	0.00741871	0.866547	0.607441	0.973934	0.963192	1.62789	1.07579e-05
ENSMUSG00000060073	Psma3	1.12612	0.29813	0.996096	0.851225	0.801839	0.462411	0.904117	0.776508	1.33627	0.00498968
ENSMUSG00000085622	3110056K07Rik	1.02971	0.812265	1.06367	0.339866	0.878549	0.743234	0.966336	0.988905	1.36236	0.00444009
ENSMUSG00000090935	Synj2bp	1.04178	0.556452	1.31616	0.00038084	0.853254	0.728715	1.03904	0.861201	1.15465	0.142856
ENSMUSG00000019235	Rps6kl1	1.13327	0.610621	1.07442	0.449345	0.912876	0.70571	1.02578	0.974289	1.3418	0.00618561
ENSMUSG00000079036	Alkbh1	1.21199	0.49297	1.1634	0.0648865	0.967719	0.718546	1.01596	0.804972	1.35212	0.00430553
ENSMUSG00000047014	Catsperb	1.1809	0.735612	1.2999	0.00415477	1.14757	0.772292	1.00961	0.827417	1.38425	0.0317088
ENSMUSG00000021188	Trip11	0.992675	0.813867	1.11419	0.0556522	0.956274	0.935078	0.98301	0.990425	1.25842	0.00143517
ENSMUSG00000021189	Atxn3	1.00112	0.755131	1.15505	0.0243939	0.969424	0.862488	1.05757	0.75712	1.37517	0.00519389
ENSMUSG00000071178	Serpina1b	1.32242	0.414877	1.31916	0.000816394	1.32814	0.23967	1.17545	0.686441	1.64191	0.00432191
ENSMUSG00000044715	Gskip	1.11196	0.947338	1.12988	0.108165	0.85801	0.777717	1.09668	0.681178	1.42183	0.00267726
ENSMUSG00000021111	Papola	1.06365	0.480476	1.26975	0.000189019	0.898202	0.80439	0.976858	0.994488	1.29069	0.0133161
ENSMUSG00000048251	Bcl11b	0.936282	0.278062	0.965258	0.509405	0.964207	0.755067	1.00756	0.929706	0.768667	0.000867312
ENSMUSG00000040877	Wdr25	0.908174	0.386	0.893088	0.00945487	1.03353	0.87242	0.933815	0.451715	0.786221	3.50915e-05
ENSMUSG00000018707	Dync1h1	1.36028	0.534353	1.18779	0.0497381	1.02317	0.9435	1.12221	0.642375	1.5887	0.00133919
ENSMUSG00000007411	Mark3	1.204	0.318052	1.17305	0.0456169	0.991768	0.981895	1.07947	0.882525	1.49379	0.00838175
ENSMUSG00000021288	Klc1	1.19041	0.549999	1.25894	0.00589432	1.02231	0.869182	1.07648	0.78432	1.17551	0.208533
ENSMUSG00000021144	Mta1	1.11788	0.518452	1.22095	0.00101248	0.8487	0.828799	0.928827	0.966263	1.46527	0.00224647
ENSMUSG00000103168	Gm30948	1.14236	0.560382	1.25758	0.00198692	0.984811	0.931998	0.943778	0.845913	1.33442	0.0153636
ENSMUSG00000039219	Arid4b	1.09828	0.454988	1.19112	0.0707684	1.01136	0.959701	1.00413	0.988905	1.29298	0.00106094
ENSMUSG00000021301	Hecw1	1.16606	0.366536	1.13265	0.263246	0.914852	0.627639	1.05848	0.671363	1.30854	0.00257926
ENSMUSG00000041297	Cdk13	1.21026	0.562796	1.1019	0.122129	0.86222	0.831178	1.07289	0.396918	1.42981	0.00658402
ENSMUSG00000021314	Amph	1.00339	0.703723	1.06189	0.63773	0.950418	0.591778	1.02396	0.757695	1.25012	0.00700651
ENSMUSG00000021413	Prpf4b	1.00108	0.970681	1.09081	0.134472	0.986682	0.933317	1.01854	0.975337	1.3198	0.00321749
ENSMUSG00000054728	Phactr1	1.33334	0.178603	1.19177	0.000319937	1.08312	0.924669	1.05007	0.51307	1.34995	3.7879e-07
ENSMUSG00000038014	Fam120a	1.08283	0.260312	1.10841	0.0422278	1.01158	0.649473	1.05633	0.517544	1.36119	0.000329277
ENSMUSG00000021488	Nsd1	1.26913	0.234704	1.14599	0.0311517	0.903047	0.986977	0.973209	0.807213	1.50512	0.000393041
ENSMUSG00000021500	Ddx46	1.13745	0.979014	1.21091	0.172701	0.862253	0.959701	1.03681	0.949254	1.45014	0.000292961
ENSMUSG00000055254	Ntrk2	1.13883	0.513592	1.07185	0.0413043	0.901952	0.998362	1.05712	0.266811	1.34786	0.000108503
ENSMUSG00000038212	Mfsd14b	1.15538	0.336106	1.15922	0.202877	1.02919	0.765228	0.988541	0.974289	1.41941	0.000589537
ENSMUSG00000090641	Zfp712	1.26946	0.526165	1.1326	0.0378877	0.942914	0.856094	0.932083	0.442943	1.42508	0.00670816
ENSMUSG00000100235	Gm28557	1.03806	0.804014	1.31227	0.00039161	1.0445	0.85281	0.963349	0.665305	1.35956	0.404818
ENSMUSG00000074824	Rslcan18	1.08763	0.973296	1.25893	0.00360385	1.01346	0.855669	0.911468	0.490577	1.20102	0.271967
ENSMUSG00000097565	Gm26965	1.21104	0.573745	1.12635	0.110642	0.8905	0.951595	1.00689	0.873081	1.35378	0.00957663
ENSMUSG00000007617	Homer1	1.11667	0.358727	1.07922	0.162775	0.989429	0.692148	1.09893	0.601365	1.49859	0.000252242
ENSMUSG00000021681	Aggf1	1.04601	0.855795	1.21883	0.0131113	0.973163	0.94601	1.04076	0.965313	1.4022	0.00372535
ENSMUSG00000021670	Hmgcr	1.15822	0.324805	1.15378	0.0613091	0.890301	0.884264	1.01306	0.98708	1.37712	0.00180369
ENSMUSG00000009470	Tnpo1	1.33457	0.365989	1.19624	0.0195466	0.958761	0.988196	1.07292	0.628222	1.55718	4.421e-05
ENSMUSG00000049658	Bdp1	1.23227	0.25514	1.20887	0.0139938	0.950943	0.972486	1.02467	0.85171	1.81706	0.000199103
ENSMUSG00000021635	Rad17	1.01048	0.918476	1.21587	0.00861087	0.951183	0.930153	1.01983	0.972967	1.51716	0.00205626
ENSMUSG00000069089	Cdk7	1.32723	0.320015	1.20317	0.00899066	0.960306	0.98388	0.958048	0.915184	1.36892	0.000265825
ENSMUSG00000074634	Gm7120	1.11637	0.789588	1.2283	0.0224695	1.01009	0.906593	1.00379	0.965262	1.32753	0.0060098
ENSMUSG00000095280	Gm21738	1.01224	0.884216	1.16703	0.00516651	0.837091	0.325293	0.774602	0.00513216	0.917146	0.494988
ENSMUSG00000021816	Ppp3cb	0.928904	0.797234	1.13714	0.0639438	0.909986	0.910245	0.99986	0.881103	1.25448	0.00164166
ENSMUSG00000021770	Samd8	1.07997	0.179766	1.10496	0.058782	0.855883	0.457377	0.944959	0.988905	1.25077	0.0017772
ENSMUSG00000006526	Tmem110	1.06713	0.954724	1.07903	0.69464	1.07795	0.84945	1.00412	0.987999	1.31131	0.00957663
ENSMUSG00000042323	Pbrm1	1.05818	0.713959	1.2782	0.000521451	0.92652	0.940022	1.04423	0.669284	1.32445	0.0136727
ENSMUSG00000061244	Exoc5	1.14148	0.695913	1.15222	0.020434	0.908858	0.8082	1.07548	0.914401	1.29978	0.0089643
ENSMUSG00000035726	Supt16	1.09559	0.631191	1.16014	0.028628	0.955965	0.881924	1.02892	0.88455	1.32159	0.00452872
ENSMUSG00000053754	Chd8	1.14967	0.376215	1.26336	0.00251926	1.05382	0.979863	1.01204	0.956073	1.44239	0.0141867
ENSMUSG00000021945	Zmym2	1.16997	0.181791	1.29282	0.148845	0.910785	0.881924	1.01294	0.950512	1.38877	0.00561374
ENSMUSG00000022048	Dpysl2	1.37805	0.325042	1.25378	0.00479538	0.81398	0.169358	0.905224	0.716711	1.52727	0.000258236
ENSMUSG00000091722	Siah3	0.995166	0.887719	0.913201	0.128773	1.02491	0.805064	0.984414	0.881867	0.781269	0.00653278
ENSMUSG00000033004	Mycbp2	1.24949	0.245528	1.12567	0.0171947	0.944833	0.924669	1.04397	0.96717	1.3249	1.11809e-06
ENSMUSG00000058571	Gpc6	0.884588	0.387154	0.724117	0.00603126	0.716291	0.330326	0.827358	0.217153	0.840519	0.858868
ENSMUSG00000022142	Nup155	1.039	0.992161	1.29451	0.00760932	0.881665	0.668654	0.958161	0.920483	1.41845	0.111972
ENSMUSG00000039801	2410089E03Rik	1.36473	0.135139	1.40323	0.0758552	0.99006	0.993718	1.0204	0.717106	1.4373	0.000359983
ENSMUSG00000045763	Basp1	1.24666	0.603917	1.14882	0.053132	0.963613	0.977033	0.94516	0.604182	1.37362	6.21774e-05
ENSMUSG00000022265	Ank	1.18419	0.6929	1.21974	0.028628	0.924552	0.884192	1.06314	0.696511	1.36762	0.000645661
ENSMUSG00000037487	Ubr5	1.25882	0.118852	1.06557	0.0557278	0.93915	0.994642	1.11499	0.934173	1.42715	0.000381922
ENSMUSG00000022340	Sybu	1.05883	0.468001	1.17243	0.0417997	1.04712	0.952684	0.930104	0.83732	1.26946	0.00206311
ENSMUSG00000022332	Khdrbs3	1.25346	0.448443	1.25924	0.0159822	0.944219	0.991063	1.06541	0.925432	1.44622	0.00315122
ENSMUSG00000022607	Ptk2	1.24131	0.171108	1.19973	0.0142927	1.02672	0.993631	1.02103	0.957422	1.30807	3.98978e-06
ENSMUSG00000034730	Adgrb1	1.27474	0.535271	1.27479	0.00520574	0.81625	0.934755	1.03283	0.963192	1.44952	0.00122868
ENSMUSG00000022565	Plec	1.16266	0.433598	1.18068	0.00972337	1.06077	0.610229	1.11411	0.140324	1.25006	0.0053303
ENSMUSG00000059323	Tonsl	1.18132	0.386592	1.09089	0.605612	1.10235	0.802233	0.958781	0.919452	1.49319	0.00637192
ENSMUSG00000033565	Rbfox2	0.999945	0.920388	1.05791	0.116667	0.966874	0.968117	1.02238	0.379724	1.30608	0.00119062
ENSMUSG00000055024	Ep300	1.52804	0.447747	1.23865	0.044672	0.943777	0.986003	1.05819	0.598621	1.39845	0.000768291
ENSMUSG00000022391	Rangap1	1.28711	0.250238	1.1003	0.299422	1.0843	0.728115	1.03275	0.995466	1.33206	0.00566862
ENSMUSG00000022390	Zc3h7b	1.11648	0.29813	1.17407	0.118203	1.05347	0.953526	0.995807	0.957309	1.28849	0.00805644
ENSMUSG00000022477	Aco2	1.18771	0.356076	1.14425	0.181974	1.02985	0.889552	0.996431	0.981535	1.32335	0.000151444
ENSMUSG00000022463	Srebf2	1.2369	0.112923	1.17167	0.0557278	0.994449	0.774078	1.09464	0.751127	1.42932	0.000836577
ENSMUSG00000018865	Sult4a1	1.14306	0.799014	1.19882	0.0696138	0.943256	0.627639	1.01995	0.855255	1.29309	0.00910006
ENSMUSG00000022387	Brd1	1.11949	0.557168	1.04003	0.69468	0.895359	0.760587	1.11078	0.173276	1.36003	0.00197642
ENSMUSG00000033065	Pfkm	1.07348	0.60772	1.15554	0.0527988	1.05592	0.940941	1.09917	0.237535	1.36884	0.000103422
ENSMUSG00000011960	Ccnt1	1.08434	0.789588	1.13525	0.0483451	1.03637	0.958657	0.958189	0.98952	1.54237	3.24494e-05
ENSMUSG00000051853	Arf3	1.21234	0.162211	1.04877	0.383729	0.9221	0.885252	0.991946	0.976328	1.29833	0.000511555
ENSMUSG00000048154	Kmt2d	1.35855	0.144937	1.18771	0.0304448	0.963847	0.937939	1.04543	0.717106	1.51599	0.000728533
ENSMUSG00000023026	Dip2b	1.13612	0.448062	1.20726	0.0018818	1.0008	0.648623	1.14133	0.233284	1.25238	0.00191315
ENSMUSG00000056851	Pcbp2	1.18716	0.348757	0.963508	0.734323	0.637973	0.831178	0.993229	0.923273	1.39503	0.000266189
ENSMUSG00000022521	Crebbp	1.14411	0.363322	1.14554	0.0156189	1.09618	0.742197	1.02506	0.98013	1.35972	0.00578207
ENSMUSG00000022515	Anks3	1.09299	0.730197	1.09413	0.383771	1.04864	0.98062	1.02314	0.975127	1.40443	0.00444009
ENSMUSG00000059003	Grin2a	1.31958	0.560382	1.13787	0.00754835	0.905215	0.97742	1.10599	0.625704	1.35462	0.000820224
ENSMUSG00000062203	Gspt1	1.30673	0.389863	1.13135	0.0758877	0.903955	0.738987	0.992961	0.840907	1.30484	0.00392605
ENSMUSG00000063358	Mapk1	1.11574	0.368706	1.17338	0.0210733	0.960362	0.955435	0.946869	0.924697	1.37552	1.07579e-05
ENSMUSG00000041720	Pi4ka	1.11506	0.250745	1.18948	0.00182303	0.850193	0.943066	1.14199	0.465994	1.44848	0.00123058
ENSMUSG00000043811	Rtn4r	1.41213	0.140936	1.16984	0.095859	0.966135	0.994642	1.08472	0.682926	1.42333	0.00129632
ENSMUSG00000005262	Ufd1l	1.14368	0.415108	1.02197	0.958174	1.08264	0.646348	0.934535	0.777222	1.4271	0.000189581
ENSMUSG00000099908	Gm28539	1.22773	0.295501	1.08652	0.278349	1.05333	0.907244	1.05508	0.850693	1.48202	0.00456271
ENSMUSG00000022702	Hira	1.20164	0.107071	1.1007	0.202825	1.06284	0.846786	1.06005	0.723298	1.50072	0.00303675
ENSMUSG00000022791	Tnk2	1.15272	0.207653	1.07398	0.623317	0.990047	0.937939	1.00939	0.999259	1.31291	0.00119062
ENSMUSG00000022811	Zfp148	1.09567	0.92477	1.11482	0.0648686	0.960081	0.96957	1.08169	0.47831	1.27799	0.000961914
ENSMUSG00000061751	Kalrn	1.11138	0.441533	1.06241	0.0360537	0.842382	0.698701	1.00316	0.686874	1.25062	2.97003e-08
ENSMUSG00000091562	Gm9581	0.90499	0.779031	1.03764	0.535498	1.01612	0.875295	1.04713	0.914401	0.799463	0.0019289
ENSMUSG00000022892	App	1.25906	0.537847	1.1972	0.0018818	1.0261	0.994642	0.993595	0.975369	1.50583	7.4143e-07
ENSMUSG00000052299	Ltn1	0.98101	0.631746	1.11308	0.0752801	0.827318	0.743234	0.982825	0.944349	1.51614	0.00196459
ENSMUSG00000022973	Synj1	1.13658	0.546541	1.1411	0.114379	1.05608	0.749755	1.00959	0.969827	1.45822	0.00224753
ENSMUSG00000022897	Dyrk1a	1.37291	0.505019	1.16912	0.00954306	0.981354	0.974044	1.04801	0.929137	1.42075	0.00682989
ENSMUSG00000023795	Pisd-ps2	1.07891	0.97937	1.16189	0.0018818	1.01822	0.621614	0.99205	0.988734	1.4134	1.07579e-05
ENSMUSG00000046201	Scaf8	1.25657	0.10594	1.1507	0.0672241	0.949924	0.97742	1.01958	0.987081	1.45024	0.00280879
ENSMUSG00000002365	Snx9	0.741217	0.296246	0.795122	0.00132538	0.86427	0.627639	0.901825	0.917852	0.7821	0.0317088
ENSMUSG00000023829	Slc22a1	0.669904	0.0029496	0.862696	0.0587907	1.03993	0.846786	0.998177	0.921467	0.871911	0.675285
ENSMUSG00000023886	Smoc2	0.829889	0.372499	0.887536	0.337674	1.03319	0.742197	0.907657	0.530251	0.747749	7.57991e-06
ENSMUSG00000014763	Fam120b	0.77919	0.459217	0.673848	0.0196849	0.800352	0.941688	0.881308	0.987999	0.706947	0.00274988
ENSMUSG00000060149	BC002059	1.04174	0.521569	0.997578	0.775849	0.880587	0.884579	0.983085	0.833195	1.3794	0.00517023
ENSMUSG00000079700	Fpr3	1.17131	0.531903	1.19598	0.0162958	0.989039	0.788316	1.04751	0.878744	1.35837	0.00143517
ENSMUSG00000079698	Vmn2r93	1.24208	0.112923	1.18555	0.0276532	0.901397	0.925053	0.970861	0.988905	1.51088	0.00166145
ENSMUSG00000093401	Vmn2r-ps126	1.27501	0.148262	1.11721	0.227753	1.09229	0.866173	1.02206	0.896166	1.51602	0.00119062
ENSMUSG00000007564	Ppp2r1a	1.38393	0.268322	1.10881	0.195667	0.995456	0.84064	0.857494	0.15189	1.44755	0.00482557
ENSMUSG00000053347	Zfp943	1.12494	0.403227	1.30067	0.00261429	1.15199	0.646348	1.06963	0.840104	1.41278	0.00309112
ENSMUSG00000024130	Abca3	1.20901	0.506726	1.19415	0.0528734	0.945403	0.994043	1.00798	0.98952	1.42853	0.000931618
ENSMUSG00000032855	Pkd1	1.35554	0.1953	1.22	0.0145875	0.933974	0.929832	1.00187	0.806282	1.60456	0.00604218
ENSMUSG00000002496	Tsc2	1.21493	0.691407	1.19629	0.0150248	1.02805	0.973382	1.0666	0.426568	1.30135	0.00186985
ENSMUSG00000024163	Mapk8ip3	1.22952	0.558938	1.18983	0.0410292	1.01916	0.801223	1.08668	0.488149	1.65145	0.000956622
ENSMUSG00000036636	Clcn7	1.31706	0.301248	1.09142	0.224002	1.0163	0.904785	1.09036	0.699504	1.43431	0.00430553
ENSMUSG00000015127	Unkl	1.28731	0.160572	1.1654	0.0333787	0.925554	0.824974	1.04566	0.974289	1.49894	9.13336e-05
ENSMUSG00000097518	Gm26694	1.21912	0.452948	1.21418	0.00268844	0.933776	0.996051	1.14223	0.173276	1.35959	0.000292961
ENSMUSG00000037098	Rab11fip3	1.22909	0.208117	1.2023	0.0168307	0.977518	0.959962	1.03928	0.617631	1.34768	0.006763
ENSMUSG00000001576	Ergic1	1.35373	0.395357	1.19341	0.61356	0.95453	0.999922	1.12371	0.7209	1.26828	0.00976628
ENSMUSG00000097971	Gm26917	1.25968	0.841428	1.14612	0.040993	1.0077	0.999922	1.22855	0.0392138	1.64939	3.56914e-08
ENSMUSG00000106106	Rn18s-rs5	1.08708	0.810241	1.23607	0.112455	0.986346	0.927212	1.26794	0.0476838	1.29113	0.00564109
ENSMUSG00000032915	Adgre4	1.17638	0.599997	1.268	0.00726847	0.942652	0.993303	1.04127	0.990369	1.26799	0.535393
ENSMUSG00000041168	Lonp1	1.0205	0.784614	1.05488	0.493714	0.864995	0.940941	0.942184	0.791181	1.28018	0.00430553
ENSMUSG00000002372	Ranbp3	1.24948	0.197187	1.10664	0.24889	0.919791	0.982777	0.998963	0.976209	1.38019	0.00192368
ENSMUSG00000048915	Efna5	1.02745	0.695913	1.10225	0.246558	0.966335	0.909572	1.2678	0.00513216	1.03666	0.877663
ENSMUSG00000024073	Birc6	1.23233	0.332799	1.19355	0.00409779	0.850227	0.0998279	1.02257	0.649851	1.5257	0.0013887
ENSMUSG00000035051	Dhx57	1.23824	0.398907	1.19556	0.00267619	0.981162	0.93415	1.03422	0.937426	1.52972	0.000904752
ENSMUSG00000024240	Epc1	1.20784	0.551294	1.28791	0.000617355	0.951855	0.89501	1.0198	0.941954	1.1894	0.00132493
ENSMUSG00000024287	Thoc1	1.07708	0.385309	1.13054	0.214505	0.820349	0.611581	1.04363	0.988905	1.35501	0.00285638
ENSMUSG00000024293	Esco1	1.16736	0.680087	1.15759	0.0195562	0.945778	0.728115	1.10926	0.461867	1.32205	0.0013887
ENSMUSG00000024294	Mib1	0.994388	0.748675	1.13466	0.0084415	0.890346	0.484768	1.08859	0.389481	1.4279	0.00217932
ENSMUSG00000036501	Fam13b	1.20551	0.404208	1.08606	0.111374	0.893081	0.953526	1.03204	0.904213	1.31525	0.00488215
ENSMUSG00000034300	Fam53c	1.03764	0.893272	1.04012	0.374812	0.89108	0.980288	0.899526	0.625704	1.43206	0.00189563
ENSMUSG00000103442	Pcdha1	1.35106	0.638538	1.24839	0.00360385	0.957417	0.873219	0.971537	0.848897	1.34745	0.000415444
ENSMUSG00000104148	Pcdha2	1.34731	0.67099	1.24881	0.0046201	0.958343	0.869458	0.964875	0.83071	1.33808	0.00038924
ENSMUSG00000102312	Pcdha3	1.34942	0.681022	1.25371	0.00506895	0.960095	0.867756	0.962995	0.819384	1.33745	0.000447774
ENSMUSG00000104252	Pcdha4	1.36026	0.706332	1.24519	0.00654045	0.952121	0.89949	0.963613	0.809903	1.33614	0.000634733
ENSMUSG00000103458	Gm42416	1.41999	0.677804	1.12573	0.000557887	0.994445	0.73433	0.962835	0.661942	1.50155	3.13914e-12
ENSMUSG00000103092	Pcdha5	1.3479	0.713784	1.24821	0.00729233	0.962214	0.889378	0.960152	0.779278	1.32155	0.00127412
ENSMUSG00000103707	Pcdha6	1.35005	0.711161	1.24963	0.00763489	0.968448	0.919663	0.956298	0.775191	1.30999	0.00147477
ENSMUSG00000102836	Gm37013	1.43232	0.684408	1.12844	0.000521451	0.998092	0.729811	0.952608	0.62124	1.49947	4.97405e-12
ENSMUSG00000104318	Pcdha7	1.34027	0.714594	1.2454	0.00954306	0.992884	0.912096	0.943126	0.753781	1.30329	0.00237468
ENSMUSG00000103125	Gm37388	1.43036	0.684408	1.12875	0.000548154	0.999967	0.728115	0.952739	0.624076	1.49908	4.98476e-12
ENSMUSG00000102206	Pcdha11	1.28097	0.75367	1.2292	0.0270355	0.984677	0.936526	0.928837	0.716474	1.32888	0.00976434
ENSMUSG00000103144	Pcdhga1	1.0998	0.208117	1.15339	0.00547089	0.959082	0.947166	1.0113	0.944131	1.46435	1.07579e-05
ENSMUSG00000103332	Pcdhga2	1.094	0.214259	1.15168	0.00588027	0.954064	0.95869	1.0015	0.981879	1.43492	2.91752e-05
ENSMUSG00000104346	Pcdhga3	1.08952	0.212208	1.1499	0.00589432	0.952328	0.964205	0.993764	0.998804	1.4235	4.44423e-05
ENSMUSG00000103037	Pcdhgb1	1.08487	0.215331	1.14479	0.00821638	0.952354	0.976736	0.991647	0.988905	1.423	4.3567e-05
ENSMUSG00000103677	Pcdhga4	1.07174	0.255193	1.14145	0.00878366	0.96133	0.950539	0.991233	0.994203	1.40405	0.000125317
ENSMUSG00000102748	Pcdhgb2	1.06709	0.265803	1.13217	0.0133222	0.969459	0.924624	0.996206	0.988448	1.3923	0.000163637
ENSMUSG00000103567	Pcdhga5	1.06089	0.260386	1.12851	0.0147864	0.959058	0.930945	0.996632	0.990369	1.38645	0.000151444
ENSMUSG00000103793	Pcdhga6	1.05471	0.284514	1.12234	0.0179244	0.96541	0.912621	0.985167	0.98571	1.35569	0.000353037
ENSMUSG00000103472	Pcdhga7	1.0577	0.270131	1.13054	0.0156189	0.945031	0.940022	0.990653	0.98708	1.33917	0.000758379
ENSMUSG00000103585	Pcdhgb4	1.05232	0.27882	1.12694	0.0163056	0.944203	0.911151	0.989497	0.998804	1.33532	0.000788683
ENSMUSG00000103897	Pcdhga8	1.04659	0.291166	1.11969	0.02205	0.939723	0.921974	0.992779	0.98708	1.32255	0.00143556
ENSMUSG00000103749	Pcdhgb5	1.02306	0.334759	1.11427	0.0267996	0.934572	0.934602	0.999052	0.981535	1.32059	0.00133078
ENSMUSG00000102440	Pcdhga9	1.00737	0.367194	1.10892	0.0308437	0.933664	0.949242	0.997084	0.98013	1.3	0.00242325
ENSMUSG00000103088	Pcdhgb6	1.00173	0.41868	1.09469	0.0513601	0.941374	0.924669	0.99017	0.996411	1.28753	0.00234683
ENSMUSG00000102222	Pcdhga10	0.996766	0.445951	1.08643	0.072396	0.93524	0.936526	0.984385	0.987797	1.27049	0.00348986
ENSMUSG00000104063	Pcdhgb7	0.99916	0.435763	1.07516	0.105431	0.934435	0.943066	0.982961	0.960395	1.26367	0.00404331
ENSMUSG00000102742	Pcdhga11	0.995317	0.454626	1.07026	0.0995414	0.936623	0.933317	0.980092	0.953923	1.26472	0.00391478
ENSMUSG00000103081	Pcdhgb8	0.982244	0.585676	1.0716	0.130219	0.936219	0.937939	0.984958	0.998103	1.25248	0.0047095
ENSMUSG00000060450	Rnf14	1.14032	0.681022	1.1958	0.00135831	0.955797	0.999922	0.960616	0.98013	1.5142	0.0017656
ENSMUSG00000024431	Nr3c1	1.06184	0.886264	1.12028	0.790574	1.13139	0.610616	1.00196	0.656744	1.32537	0.00270719
ENSMUSG00000052713	Zfp608	0.745543	0.309523	0.790058	0.00039161	0.822106	0.687128	0.88056	0.615665	0.842826	0.0233009
ENSMUSG00000024597	Slc12a2	0.95324	0.958195	0.9759	0.883626	1.01412	0.89501	0.947591	0.800896	1.2958	0.000468753
ENSMUSG00000024617	Camk2a	1.17997	0.190802	1.2646	0.00115377	0.921559	0.869365	1.00231	0.977149	1.43183	0.073884
ENSMUSG00000046318	Ccbe1	0.625841	0.293361	0.78737	0.00132538	0.807106	0.831702	0.827514	0.840104	0.809697	0.587681
ENSMUSG00000024533	Spire1	1.17381	0.324179	1.10281	0.229458	0.947918	0.941688	1.03751	0.892121	1.55782	0.00532559
ENSMUSG00000100969	1700030N03Rik	1.2547	0.408742	1.26828	0.00354933	1.05806	0.998934	0.96262	0.929137	1.46349	0.00201374
ENSMUSG00000054611	Kdm2a	1.19881	0.206429	1.14983	0.042459	0.902972	0.78944	1.02308	0.954317	1.33407	0.00309545
ENSMUSG00000067889	Sptbn2	1.2889	0.615546	1.27462	0.00748381	0.85094	0.890522	1.08426	0.559962	1.47752	0.0132901
ENSMUSG00000096370	Gm21992	1.21171	0.445951	1.29782	0.00388958	0.907359	0.929072	1.04708	0.770858	1.37233	0.0851214
ENSMUSG00000024941	Scyl1	1.30418	0.477232	1.28952	0.0196036	1.06719	0.999922	1.25113	0.578797	1.3093	0.00607341
ENSMUSG00000024758	Rtn3	1.37488	0.208117	1.17818	0.0405999	0.967226	0.986003	1.10139	0.957272	1.74137	0.000324604
ENSMUSG00000075044	Slc22a29	1.19822	0.760645	1.28608	0.0046201	1.21221	0.698484	1.14292	0.719547	1.64023	0.0498181
ENSMUSG00000052562	Slc22a30	1.51981	0.524605	1.00667	0.922319	1.01334	0.980374	1.07001	0.855255	1.60809	0.00297248
ENSMUSG00000024811	Tnks2	1.06757	0.605198	1.09952	0.286647	0.871376	0.655533	0.968448	0.987999	1.44213	0.000136109
ENSMUSG00000039652	Cpeb3	1.17925	0.344099	1.13603	0.137595	1.00316	0.889378	1.10144	0.91001	1.38183	0.000464128
ENSMUSG00000067229	Cyp2c66	1.42165	0.335847	1.37937	0.00198692	0.887247	0.646348	0.952263	0.706786	1.47617	0.00222949
ENSMUSG00000003053	Cyp2c29	1.44472	0.185334	1.22081	0.032449	0.920516	0.917209	1.0379	0.973129	1.55402	0.00171368
ENSMUSG00000025003	Cyp2c39	1.32393	0.577072	1.20868	0.0416179	0.894059	0.89949	1.02002	0.957132	1.64734	0.00107853
ENSMUSG00000092008	Cyp2c69	1.36483	0.719377	1.1305	0.255272	1.05668	0.999922	1.00489	0.974289	1.75228	0.00283897
ENSMUSG00000025199	Chuk	1.23858	0.148649	1.05225	0.578239	0.935866	0.907877	1.02812	0.820319	1.43017	0.00169957
ENSMUSG00000025228	Actr1a	1.23776	0.47798	1.1119	0.36103	0.857787	0.707146	1.06967	0.878943	1.35282	0.00532559
ENSMUSG00000039063	Echdc3	0.952108	0.376299	0.925793	0.731044	1.00782	0.986977	1.01625	0.921467	0.686255	0.00543666
ENSMUSG00000002107	Celf2	1.18526	0.324732	1.32926	0.276789	0.846141	0.673676	1.04508	0.678743	1.44126	2.74307e-12
ENSMUSG00000025781	Atp5c1	1.01654	0.930219	1.19779	0.111829	1.08377	0.924669	1.01202	0.969397	1.26381	0.00871645
ENSMUSG00000026781	Acbd5	1.04908	0.733679	1.10785	0.36499	0.920535	0.802672	0.988073	0.881578	1.29498	0.0015639
ENSMUSG00000026775	Yme1l1	0.883884	0.786358	1.13618	0.443461	0.850568	0.677498	0.908891	0.595211	1.42648	0.00114777
ENSMUSG00000004113	Cacna1b	1.15328	0.49297	1.18208	0.0308437	0.890778	0.867756	1.04974	0.642375	1.43976	0.00244569
ENSMUSG00000026833	Olfm1	1.47878	0.386684	1.18184	0.0286124	0.950857	0.867756	1.05805	0.991723	1.33707	0.00566862
ENSMUSG00000057738	Sptan1	1.50329	0.333153	1.28522	0.00812664	0.823786	0.37186	1.01619	0.978779	1.66015	0.000258173
ENSMUSG00000052533	Nup188	1.29256	0.37704	1.24275	0.399484	1.02867	0.953526	0.999951	0.83071	1.3924	0.00237733
ENSMUSG00000026915	Strbp	1.17703	0.350518	1.14978	0.0429243	0.896633	0.8082	1.0284	0.809132	1.37374	0.000292961
ENSMUSG00000026754	Golga1	1.32882	0.208207	1.11765	0.109264	0.976342	0.878777	0.930963	0.736454	1.4078	0.00664664
ENSMUSG00000035236	Scai	1.16505	0.260312	1.30568	0.187674	0.953897	0.991063	0.986301	0.988905	1.29439	0.00280879
ENSMUSG00000026764	Kif5c	0.829948	0.527224	1.10518	0.0704181	0.980601	0.998412	1.00862	0.830285	1.2555	0.00338473
ENSMUSG00000075318	Scn2a1	1.1505	0.388663	1.16742	0.0161126	0.940339	0.971282	0.953762	0.809044	1.30057	3.07624e-05
ENSMUSG00000086354	Gm13938	1.17151	0.35367	1.18358	0.0358714	1.01607	0.984086	1.07591	0.880861	1.29861	0.00776306
ENSMUSG00000051329	Nup160	1.05279	0.324179	1.2135	0.00776568	0.835203	0.615401	1.03963	0.661942	1.46014	0.00430599
ENSMUSG00000008200	Fnbp4	1.21691	0.214251	1.21222	0.0136361	0.707855	0.797844	0.924328	0.963192	1.3796	0.00204378
ENSMUSG00000040687	Madd	1.29466	0.193382	1.18795	0.0455412	1.00651	0.810547	1.07314	0.651899	1.49959	0.000645661
ENSMUSG00000027194	Ttc17	0.873945	0.375933	0.77935	0.00819834	0.879713	0.993718	0.938875	0.792686	0.879157	0.694225
ENSMUSG00000027193	Api5	1.06063	0.253585	1.04242	0.0975249	0.938713	0.955435	0.951969	0.9914	1.38862	0.0038063
ENSMUSG00000027130	Slc12a6	1.13631	0.220352	1.05798	0.124959	0.96303	0.933889	1.07793	0.716711	1.35694	0.00658908
ENSMUSG00000043909	Trp53bp1	1.16676	0.393835	1.21914	0.00101248	0.957495	0.744546	0.906603	0.898042	1.36604	0.000880223
ENSMUSG00000033526	Ppip5k1	1.24625	0.575493	1.13202	0.0795876	0.985823	0.847512	1.02611	0.975337	1.37364	0.000381922
ENSMUSG00000027248	Pdia3	1.25136	0.215462	1.1728	0.100965	0.91009	0.999653	0.947931	0.87926	1.25108	0.00314008
ENSMUSG00000060227	Casc4	1.104	0.686354	1.119	0.0277921	1.03768	0.452889	0.990622	0.703938	1.28505	0.000248041
ENSMUSG00000027206	Cops2	1.19959	0.277478	1.19017	0.0118437	0.887972	0.906593	0.985469	0.791585	1.25289	0.0057369
ENSMUSG00000027365	Trpm7	1.17538	0.639107	1.19099	0.0196849	1.0078	0.646348	1.04795	0.799579	1.39183	0.000381922
ENSMUSG00000003660	Snrnp200	1.16704	0.551294	1.19067	0.124957	0.892001	0.864504	1.02552	0.716711	1.36069	0.00278442
ENSMUSG00000014355	Anapc1	1.11036	0.64209	1.21128	0.00650918	0.86483	0.912044	1.06309	0.934808	1.39398	0.00795426
ENSMUSG00000037514	Pank2	1.11682	0.619277	1.02723	0.98811	0.856287	0.970498	1.04013	0.908725	1.43639	0.00297829
ENSMUSG00000027273	Snap25	1.19947	0.380704	1.1997	0.00438153	1.00572	0.978966	0.941578	0.828157	2.01789	0.00021051
ENSMUSG00000032966	Fkbp1a	1.33509	0.381378	1.08541	0.562349	0.977508	0.976736	1.02073	0.98708	1.44961	0.00267726
ENSMUSG00000027457	Snph	1.28035	0.519171	1.12656	0.137304	0.971396	0.91775	0.921135	0.606965	1.37452	0.0014958
ENSMUSG00000019188	H13	1.17034	0.445645	1.16548	0.0295259	0.810259	0.718091	1.01476	0.934173	1.32178	0.00673308
ENSMUSG00000027598	Itch	1.10209	0.565011	1.20346	0.00693999	0.998663	0.76119	1.03592	0.888409	1.27375	0.00122868
ENSMUSG00000027620	Rbm39	1.07707	0.723467	1.20263	0.0210733	0.845625	0.668654	1.01799	0.760343	1.26391	0.00794224
ENSMUSG00000027634	Ndrg3	1.10736	0.435307	1.21112	0.00477439	0.988434	0.713264	1.08218	0.820134	1.31228	0.0030111
ENSMUSG00000027652	Ralgapb	1.11383	0.513398	1.06266	0.644655	0.862827	0.396428	1.08051	0.7866	1.39621	0.00182698
ENSMUSG00000050556	Kcnb1	1.21756	0.404707	1.1929	0.00330421	0.916255	0.832712	0.97148	0.997057	1.30957	0.000820224
ENSMUSG00000000305	Cdh4	0.9176	0.0807389	0.90991	0.000391501	1.07636	0.974044	0.933447	0.702094	0.783212	0.00276776
ENSMUSG00000027575	Arfgap1	1.25259	0.381378	1.10913	0.220514	0.967823	0.980939	0.90894	0.954317	1.35531	0.00604218
ENSMUSG00000016346	Kcnq2	1.13749	0.418903	1.14945	0.0314695	0.887682	0.824974	1.05571	0.845913	1.47524	6.32552e-05
ENSMUSG00000002455	Prpf6	1.17869	0.379089	1.18486	0.0189311	0.923422	0.757672	1.05034	0.517973	1.39612	0.00269212
ENSMUSG00000027534	Snx16	1.09897	0.504358	1.05518	0.481376	0.89474	0.748449	0.98776	0.98708	1.28425	0.00205616
ENSMUSG00000027680	Fxr1	1.0413	0.829356	1.18314	0.00400761	0.872236	0.639955	0.90674	0.61267	1.45114	0.00223939
ENSMUSG00000058400	Qrfpr	0.829168	0.483281	0.76963	0.00907575	0.930271	0.961672	0.920542	0.988448	0.770759	0.202005
ENSMUSG00000037270	4932438A13Rik	1.17005	0.766881	1.17531	0.0132952	0.916788	0.977876	1.1268	0.108397	1.26611	0.000451505
ENSMUSG00000027797	Dclk1	1.14575	0.328292	1.11924	0.00726847	0.86947	0.791925	1.05652	0.525709	1.51977	0.00049231
ENSMUSG00000027822	Slc33a1	0.976617	0.761139	1.10181	0.191905	1.0778	0.999223	1.04284	0.969256	1.30716	0.00657503
ENSMUSG00000027787	Nmd3	1.0862	0.531316	1.12568	0.261116	1.03648	0.924669	0.940729	0.777793	1.30845	0.00875791
ENSMUSG00000028005	Gucy1b3	1.00891	0.615206	1.08412	0.236302	0.927678	0.973776	0.960827	0.665275	1.61239	0.000475236
ENSMUSG00000028053	Ash1l	1.16054	0.391773	1.2107	0.00182303	0.943312	0.986977	1.06783	0.523423	1.45124	0.00171368
ENSMUSG00000027951	Adar	1.2646	0.569222	1.26742	0.000557887	0.887189	0.744546	1.03684	0.903148	1.46263	0.0225493
ENSMUSG00000042520	Ubap2l	1.31192	0.414173	1.25158	0.00330421	1.10078	0.984153	0.950193	0.975337	1.27823	0.667023
ENSMUSG00000038902	Pogz	1.27598	0.0968545	1.17243	0.0158222	0.82914	0.710203	1.08878	0.976125	1.42794	0.00805644
ENSMUSG00000015522	Arnt	1.19237	0.140936	1.08246	0.290616	1.01225	0.828799	0.981991	0.882525	1.29561	0.00241191
ENSMUSG00000038170	Pde4dip	1.20092	0.689893	1.20629	0.00386176	0.891077	0.611581	1.04945	0.264034	1.34376	0.000586114
ENSMUSG00000027865	Gdap2	1.12864	0.645071	1.25083	0.00315909	0.940223	0.882858	0.985443	0.791585	1.34091	0.0834176
ENSMUSG00000033014	Trim33	1.1294	0.493007	1.14415	0.00885758	0.940225	0.802233	1.02838	0.686441	1.44771	0.000499608
ENSMUSG00000044098	Rsbn1	0.918031	0.887127	1.0635	0.542727	1.02805	0.809777	1.02852	0.879942	1.29767	0.00233601
ENSMUSG00000089911	Mfsd14a	0.990027	0.868681	1.04898	0.746346	1.08471	0.818109	0.952393	0.746211	1.38518	0.00205626
ENSMUSG00000057359	Gm17494	1.25853	0.484391	1.10654	0.180715	0.945046	0.959701	1.01024	0.976419	1.4955	0.00430553
ENSMUSG00000028023	Pitx2	1.04995	0.761032	1.04738	0.516363	0.910478	0.834923	0.915677	0.870512	1.43904	0.00182676
ENSMUSG00000028161	Ppp3ca	0.92814	0.879563	1.02471	0.118285	0.858908	0.611581	0.999302	0.988905	1.36336	0.00368939
ENSMUSG00000028149	Rap1gds1	1.31094	0.404707	1.07685	0.812335	1.05396	0.993303	1.09736	0.932546	1.28963	0.00950174
ENSMUSG00000036825	Ssx2ip	0.909622	0.595147	1.06899	0.121677	0.939898	0.65	0.924681	0.808139	1.27808	0.00619794
ENSMUSG00000028176	Lrrc7	1.1892	0.677855	1.12983	0.122318	0.897536	0.85617	1.04975	0.686441	1.47537	1.31113e-06
ENSMUSG00000085180	AI838599	1.09553	0.789605	0.97969	0.945337	0.899811	0.61947	0.902281	0.331133	1.45154	0.0022493
ENSMUSG00000028249	Sdcbp	1.1765	0.962275	1.14668	0.045042	1.09515	0.94415	1.02668	0.775997	1.26294	0.000287307
ENSMUSG00000047187	Rab2a	1.10253	0.440058	1.1521	0.0337191	1.03014	0.92014	0.990961	0.998804	1.36773	0.000125317
ENSMUSG00000043252	Tmem64	1.07214	0.482956	1.05675	0.363136	0.798049	0.546473	0.999144	0.959674	1.4149	4.421e-05
ENSMUSG00000028246	Faxc	1.04432	0.527224	1.02286	0.36315	0.945149	0.767671	1.07065	0.696829	1.26226	0.00474747
ENSMUSG00000058006	Mdn1	1.04915	0.769423	1.13853	0.00804397	0.862307	0.67824	0.990629	0.975337	1.35061	0.00193484
ENSMUSG00000040183	Ankrd6	0.692315	0.374486	0.779208	0.0018818	0.930586	0.869028	0.852803	0.590172	0.763147	0.780543
ENSMUSG00000028439	Fam219a	1.14315	0.555907	1.05508	0.669716	1.20456	0.607951	0.973537	0.968558	1.28724	0.00562134
ENSMUSG00000036062	Phf24	1.1225	0.99684	1.19405	0.0315168	0.881576	0.834452	0.93663	0.760343	1.42472	0.00518398
ENSMUSG00000028309	Rnf20	1.17543	0.385309	1.07533	0.41361	1.01819	0.906593	0.970609	0.997636	1.27863	0.00695771
ENSMUSG00000028431	Ikbkap	1.20357	0.35109	1.14139	0.0503261	1.00999	0.79783	0.984563	0.925432	1.42688	0.00979231
ENSMUSG00000028528	Dnajc6	1.19724	0.653454	1.15587	0.00425365	0.99721	0.831702	1.03633	0.950303	1.3563	0.000920644
ENSMUSG00000028517	Plpp3	0.867512	0.301248	0.969694	0.158792	1.01645	0.994642	0.966838	0.866856	0.771072	0.00532559
ENSMUSG00000055960	Skint4	1.45133	0.333153	1.14272	0.368026	0.906009	0.98307	0.956626	0.950303	1.75066	0.00120238
ENSMUSG00000034359	Skint2	1.27608	0.34054	1.15765	0.162748	0.909726	0.911452	0.963021	0.949254	1.5557	4.65195e-06
ENSMUSG00000048766	Skint10	1.38231	0.363037	1.22673	0.00995009	0.91461	0.917209	0.965564	0.974289	1.56305	0.000214062
ENSMUSG00000087194	Skint6	1.38344	0.162263	1.21326	0.0107212	1.08021	0.827712	0.904956	0.753005	1.79613	1.78435e-12
ENSMUSG00000078598	Skint5	1.47901	0.0742057	1.24069	0.0106024	0.925145	0.862613	1.08483	0.699504	1.71563	3.13619e-15
ENSMUSG00000034042	Gpbp1l1	1.12218	0.27029	1.07737	0.63275	1.15721	0.677498	0.986808	0.870092	1.39909	0.00530326
ENSMUSG00000028693	Nasp	1.10314	0.834136	1.12068	0.0771341	1.10868	0.954211	1.1046	0.374623	1.5999	0.000456794
ENSMUSG00000028580	Pum1	1.13969	0.214251	1.18693	0.0120584	0.841287	0.767703	1.10227	0.488149	1.34317	0.000478407
ENSMUSG00000028878	Fam76a	0.983034	0.933815	1.19032	0.189065	1.04501	0.730057	1.06316	0.723899	1.38403	0.000447774
ENSMUSG00000028809	Srrm1	1.05452	0.821586	1.14951	0.0470344	0.824133	0.751166	0.955067	0.927609	1.33001	0.00992829
ENSMUSG00000043411	Usp48	1.18857	0.555773	1.17686	0.0239404	1.02976	0.950539	0.879943	0.358362	1.28812	0.00351589
ENSMUSG00000028760	Eif4g3	1.25581	0.330641	1.17237	0.00628532	1.02671	0.904785	1.05199	0.551171	1.38576	0.00112812
ENSMUSG00000078517	Emc1	1.08614	0.679147	1.21025	0.116318	0.96193	0.819831	0.931897	0.810105	1.53641	0.000190954
ENSMUSG00000066036	Ubr4	1.22365	0.387925	1.37871	0.000521451	1.0351	0.925053	1.01088	0.9416	1.61564	1.31888e-06
ENSMUSG00000028920	Fbxo42	1.20818	0.219015	1.13766	0.0139916	0.866322	0.924669	0.959746	0.967132	1.41543	0.000388943
ENSMUSG00000040697	Dnajc16	1.06122	0.872467	1.12817	0.0593297	1.00314	0.986977	0.97238	0.987999	1.36043	0.00155599
ENSMUSG00000085101	Platr16	1.38302	0.156243	1.18733	0.0122031	0.882159	0.673676	0.922287	0.637407	1.38737	0.00452872
ENSMUSG00000078502	Gm13212	1.27702	0.22596	1.1478	0.0741427	0.922789	0.529787	0.951256	0.897935	1.34501	0.00624277
ENSMUSG00000097661	Gm26763	1.11241	0.411974	1.12065	0.0112407	0.955813	0.777717	0.999036	0.975337	1.44894	0.000125544
ENSMUSG00000096958	Gm26573	1.30367	0.0612824	1.11814	0.105752	0.915143	0.462411	1.06261	0.83071	1.59876	1.62963e-19
ENSMUSG00000066007	Zfp600	1.22277	0.474809	1.02887	0.353091	0.931996	0.973929	0.88969	0.464729	1.40417	0.00133078
ENSMUSG00000070605	Gm13251	1.24044	0.333153	1.06173	0.3868	0.930459	0.788049	0.973153	0.816344	1.40711	0.00077315
ENSMUSG00000056300	Gm13247	1.2591	0.207763	1.16282	0.0264128	0.817064	0.21421	0.920605	0.627528	1.56086	0.000108951
ENSMUSG00000086046	1700095A21Rik	1.13537	0.496654	1.15812	0.0295024	0.85975	0.388363	0.941884	0.753005	1.53968	0.000108503
ENSMUSG00000097168	C230088H06Rik	1.22932	0.0991734	1.13988	0.0942732	0.944244	0.959701	0.989419	0.929137	1.47362	7.93245e-11
ENSMUSG00000097122	Gm26624	1.24142	0.0746611	1.13997	0.0925425	0.966473	0.986977	0.977155	0.886377	1.46853	4.97405e-12
ENSMUSG00000087207	Gm13147	1.28793	0.236946	1.06863	0.469606	0.887273	0.462411	0.951383	0.757361	1.44648	0.00828195
ENSMUSG00000065999	Gm13154	1.35129	0.243099	1.13223	0.0259887	1.00295	0.940941	0.998939	0.998037	1.32748	0.00716811
ENSMUSG00000063077	Kif1b	1.28718	0.106476	1.38294	0.102406	1.02223	0.998484	1.02515	0.746462	1.3934	0.00718913
ENSMUSG00000039523	Cep104	1.16777	0.528965	1.14724	0.107219	0.890541	0.916485	0.974442	0.987999	1.35137	0.00133078
ENSMUSG00000029064	Gnb1	1.21536	0.637886	1.31787	0.000433912	1.07019	0.771979	0.971983	0.969784	1.35671	0.00348986
ENSMUSG00000073682	Gm10563	1.1489	0.769423	1.16435	0.124117	0.903963	0.986977	0.940898	0.938241	1.26361	0.00542637
ENSMUSG00000040570	Rundc3b	1.01104	0.881575	1.09156	0.158613	0.967623	0.227277	0.964227	0.845913	1.2639	0.006763
ENSMUSG00000029004	Kmt2e	1.31404	0.499941	1.1267	0.0703113	0.986103	0.994642	1.05521	0.849586	1.53317	0.0013887
ENSMUSG00000028986	Klhl7	1.36351	0.141126	1.20151	0.00628532	0.996216	0.95869	1.04853	0.680014	1.29081	0.00650392
ENSMUSG00000039000	Ube3c	1.11664	0.801524	1.10644	0.0946925	0.926156	0.430505	1.13462	0.768011	1.35982	0.00354512
ENSMUSG00000106864	Gtf3c2	1.36071	0.279388	1.15489	0.184191	0.988677	0.652552	0.967954	0.914401	1.45713	0.00233601
ENSMUSG00000037224	Zfyve28	1.08279	0.859973	1.03372	0.0506066	1.11083	0.945978	0.984278	0.799006	1.29176	0.00317481
ENSMUSG00000029120	Ppp2r2c	1.37486	0.345605	1.19945	0.176605	0.945729	0.80439	1.05993	0.782812	1.57119	0.000151444
ENSMUSG00000029169	Dhx15	1.05865	0.677107	1.26971	0.225015	0.885496	0.835964	0.916303	0.756144	1.44689	0.00171813
ENSMUSG00000037736	Limch1	0.682767	0.541282	0.86991	0.170964	0.947172	0.953526	0.858026	0.998414	0.761647	0.00274018
ENSMUSG00000029217	Tec	0.754814	0.00788098	0.954348	0.354943	1.02696	0.956689	0.936972	0.987915	0.868617	0.82249
ENSMUSG00000055204	Ankrd17	1.15828	0.0902099	1.1905	0.00561192	0.864132	0.740125	1.00472	0.961952	1.28862	0.00127412
ENSMUSG00000046709	Mapk10	1.01732	0.52752	1.07705	0.0518606	0.935783	0.764121	0.98877	0.669284	1.29173	0.00276776
ENSMUSG00000072774	Zfp951	1.23536	0.709805	1.09121	0.268069	0.905583	0.824425	0.982615	0.988448	1.48997	0.00144156
ENSMUSG00000029276	Glmn	1.13229	0.767543	1.11206	0.304128	0.92931	0.671371	0.995106	0.964622	1.26385	0.00805945
ENSMUSG00000029267	Mtf2	1.29131	0.759471	1.20853	0.276789	0.955359	0.976756	1.03739	0.702094	1.36889	0.00143517
ENSMUSG00000033623	Pcgf3	1.04641	0.958379	1.15542	0.211432	0.960152	0.991063	0.969079	0.912868	1.44313	0.00610109
ENSMUSG00000093479	Gm20629	1.48614	0.213542	1.15916	0.319591	0.879492	0.700756	0.964807	0.983216	1.65942	0.00604072
ENSMUSG00000042216	Sgsm1	1.32371	0.658034	1.09827	0.0368351	1.0336	0.925887	0.980725	0.866959	1.29408	0.008647
ENSMUSG00000041740	Rnf10	1.01012	0.857614	1.03464	0.122129	0.889883	0.904785	0.999328	0.703938	1.40879	0.00171312
ENSMUSG00000042744	Gm15800	1.38925	0.206891	1.25986	0.000178925	0.989421	0.924669	1.06488	0.734012	1.50573	0.00144669
ENSMUSG00000043036	Ccdc63	0.777026	0.00293872	0.917695	0.473695	0.942042	0.943939	1.02218	0.785481	0.959432	0.715428
ENSMUSG00000029467	Atp2a2	1.36572	0.670817	1.21983	0.0719623	0.896463	0.968622	1.22474	0.0463577	1.4076	0.0011528
ENSMUSG00000063146	Clip2	1.18433	0.453557	1.14769	0.028709	0.859482	0.462411	1.01186	0.756621	1.5176	0.008647
ENSMUSG00000029547	Ints1	1.23528	0.513592	1.07741	0.45115	1.04547	0.760689	1.00543	0.910018	1.44013	2.91898e-05
ENSMUSG00000056493	Foxk1	1.05611	0.463709	1.0779	0.0294052	1.01385	0.832972	1.03848	0.434836	1.27293	0.00336568
ENSMUSG00000038970	Lmtk2	1.21619	0.585676	1.17567	0.0209864	0.822844	0.305374	1.13758	0.245216	1.32052	1.07579e-05
ENSMUSG00000000416	Cttnbp2	1.23707	0.60313	1.17804	0.0390909	0.953877	0.94601	1.03962	0.917852	1.4544	5.63825e-05
ENSMUSG00000012535	Tnpo3	1.09472	0.717559	1.0331	0.655947	0.891897	0.952684	1.02101	0.807964	1.36929	0.00223921
ENSMUSG00000025821	Zfp282	1.19897	0.374403	1.09931	0.202463	0.870238	0.687128	0.909785	0.708943	1.62422	0.000998034
ENSMUSG00000056305	Usp39	1.01784	0.992352	1.11181	0.196812	1.02498	0.904785	1.09817	0.693667	1.72214	0.000269424
ENSMUSG00000053460	Ggcx	1.04861	0.861467	1.07804	0.731993	1.02916	0.828842	1.02498	0.965262	1.74384	3.24494e-05
ENSMUSG00000030000	Add2	1.20942	0.386592	1.25152	0.0018818	0.903825	0.924669	1.06416	0.799579	1.52834	2.9819e-05
ENSMUSG00000001157	Gmcl1	1.13942	0.468928	1.16679	0.256989	0.980844	0.627639	1.00843	0.87716	1.3219	0.0095461
ENSMUSG00000057230	Aak1	1.20629	0.404707	1.2739	7.32861e-05	0.887193	0.0756142	1.03108	0.78128	1.23429	0.00030164
ENSMUSG00000030084	Plxna1	1.18257	0.331902	1.16735	0.018394	1.03456	0.970307	1.17216	0.216595	1.44806	0.00624988
ENSMUSG00000092247	Gm20426	1.51441	0.1953	1.37214	0.00180873	1.50749	0.40678	1.37404	0.0737952	1.73198	0.211731
ENSMUSG00000034083	Ccdc174	1.11965	0.920618	1.15784	0.0435938	0.852369	0.615692	1.0675	0.625704	1.28767	0.00859691
ENSMUSG00000005893	Nr2c2	1.06032	0.599969	1.09885	0.06202	0.877629	0.777717	1.06526	0.728812	1.36153	0.00451561
ENSMUSG00000030020	Prickle2	1.06082	0.219074	1.00727	0.398436	0.898696	0.42676	0.949765	0.988905	1.26403	1.39886e-05
ENSMUSG00000030064	Frmd4b	0.953725	0.709479	0.867897	0.0117171	1.02221	0.74801	0.970964	0.963192	0.783996	0.00011805
ENSMUSG00000052144	Ppp4r2	1.34114	0.207966	1.09073	0.467831	0.814845	0.42676	0.968541	0.830285	1.31764	0.00998268
ENSMUSG00000030302	Atp2b2	1.05173	0.555907	1.08972	0.152659	0.785625	0.00369388	1.14633	0.527881	1.38837	7.18386e-11
ENSMUSG00000000441	Raf1	1.07489	0.69462	1.15121	0.0269354	0.904314	0.716228	0.989822	0.97405	1.28145	0.00664664
ENSMUSG00000108022	Gm7298	1.15253	0.511644	1.29602	0.00437739	1.03382	0.864315	1.18509	0.266813	1.71731	0.00687533
ENSMUSG00000108083	Mug4-ps	1.28586	0.383953	1.22386	0.0156189	1.16503	0.703243	1.0023	0.988905	1.43925	0.00776306
ENSMUSG00000030131	Mug2	1.37756	0.311219	1.30454	0.0124156	1.01104	0.986003	1.11355	0.590172	1.63143	0.00077315
ENSMUSG00000061414	Cracr2a	0.914753	0.391773	0.925179	0.108941	0.956484	0.91813	1.0164	0.942226	0.78695	0.00537578
ENSMUSG00000030187	Klra2	1.16112	0.344099	1.27854	0.00373035	1.09357	0.978966	0.891749	0.683548	1.29324	0.0293155
ENSMUSG00000094113	5430401F13Rik	1.3681	0.0514148	1.21596	0.00650918	1.096	0.978966	0.917327	0.344379	1.57264	0.00471868
ENSMUSG00000030209	Grin2b	1.15714	0.388663	1.17994	0.00201112	0.934834	0.75342	1.18215	0.563873	1.32784	0.000338379
ENSMUSG00000064330	Pde6h	0.904143	0.822556	0.881535	0.167652	1.00228	0.89501	1.03868	0.791509	0.794095	0.00645054
ENSMUSG00000086282	Sox5os4	0.981232	0.867086	0.778477	9.90487e-05	0.95607	0.984153	1.02069	0.996496	0.854112	0.858433
ENSMUSG00000030259	Rassf8	0.912406	0.686258	0.85129	0.00503362	0.952714	0.802282	0.952397	0.85171	0.777012	8.28588e-06
ENSMUSG00000030304	Ergic2	0.992587	0.969352	1.13996	0.0429243	0.940486	0.602974	1.00339	0.794098	1.40169	0.00580288
ENSMUSG00000003452	Bicd1	1.23633	0.381218	1.12471	0.0295024	0.888787	0.671371	1.09477	0.259295	1.46329	1.91195e-05
ENSMUSG00000035177	Nlrp2	1.34732	0.438061	1.07968	0.469487	0.958904	0.982777	0.956341	0.627528	1.43758	0.00521277
ENSMUSG00000034690	Nlrp4c	1.48046	0.343623	1.13052	0.160999	0.98266	0.931998	0.985159	0.757361	1.48565	0.00231395
ENSMUSG00000110139	RP24-77E13.12	1.12769	0.597431	1.12239	0.0686359	1.02116	0.97742	0.867066	0.396918	1.47396	0.00222207
ENSMUSG00000091662	Vmn1r69	1.16869	0.381218	1.1689	0.0562541	0.917402	0.98307	0.947484	0.975039	1.50027	0.00320359
ENSMUSG00000092583	Vmn2r-ps53	1.27788	0.362565	1.14929	0.133683	0.977713	0.993718	0.903839	0.628098	1.40559	0.00103788
ENSMUSG00000005566	Trim28	1.16023	0.547247	1.13033	0.508637	0.829453	0.42676	1.08791	0.47648	1.39316	0.00494787
ENSMUSG00000070814	6330408A02Rik	1.06016	0.950798	1.10589	0.164968	0.992398	0.940941	1.0008	0.668767	1.42847	0.00298991
ENSMUSG00000078799	Sult2a5	1.30987	0.322231	1.15255	0.138989	0.940288	0.999816	0.984483	0.988905	1.62011	0.00403746
ENSMUSG00000070811	Sult2a2	0.995082	0.875878	1.07212	0.443461	0.913406	0.995597	0.942313	0.931682	1.33429	0.00452412
ENSMUSG00000074377	Sult2a4	1.43839	0.245789	1.23861	0.0348343	0.943359	0.87242	0.904044	0.686441	1.53405	0.000378148
ENSMUSG00000074375	Sult2a3	1.69843	0.354457	1.17919	0.184537	0.904182	0.834861	0.926878	0.806282	1.57339	0.000955641
ENSMUSG00000030378	Sult2a8	1.37556	0.336118	1.132	0.256947	0.846704	0.871207	0.880021	0.65323	1.57863	0.006763
ENSMUSG00000041596	Nlrp5-ps	1.23113	0.437073	1.10804	0.47977	0.853443	0.959701	0.940466	0.958195	2.11646	1.4547e-10
ENSMUSG00000058230	Arhgap35	1.12462	0.641192	1.04896	0.466679	0.942577	0.737342	0.989113	0.874708	1.32685	0.00596774
ENSMUSG00000003099	Ppp5c	1.00866	0.811622	1.21059	0.00266992	0.875707	0.692148	0.968185	0.741655	1.38219	0.000464128
ENSMUSG00000108782	Gm45035	1.39582	0.171108	1.26156	0.00284171	0.995344	0.921389	0.888207	0.60789	1.47817	0.000193215
ENSMUSG00000008789	Ceacam5	1.40927	0.35591	1.12497	0.0793802	0.889579	0.953526	1.05221	0.913863	1.58697	0.000822215
ENSMUSG00000078793	Gm5155	1.319	0.596272	1.21252	0.057064	0.875752	0.641093	0.939281	0.922747	1.4394	0.00180168
ENSMUSG00000108545	Gm44613	1.58201	0.372499	1.33806	0.00304336	0.808148	0.492132	0.928656	0.988448	1.54713	0.0027541
ENSMUSG00000002981	Clptm1	1.12973	0.90518	1.1325	0.138167	0.935572	0.996086	0.99561	0.98952	1.27678	0.00998268
ENSMUSG00000060508	Nlrp9b	1.21845	0.499267	1.26994	0.00560337	0.812713	0.611581	0.960662	0.838174	1.50285	0.000589537
ENSMUSG00000015721	Nlrp5	1.34519	0.0831103	1.24084	0.0145066	0.854152	0.835964	0.906622	0.753005	1.44874	0.00552242
ENSMUSG00000040907	Atp1a3	1.28245	0.208528	1.05314	0.68717	0.970816	0.83591	0.929502	0.907044	1.45521	0.00420394
ENSMUSG00000003378	Grik5	1.25551	0.498906	1.0385	0.681891	0.948488	0.96957	1.03979	0.628087	1.36857	3.98978e-06
ENSMUSG00000054499	Dedd2	1.21828	0.198414	1.03991	0.971261	0.929141	0.627639	0.981388	0.949171	1.4258	0.00237733
ENSMUSG00000005442	Cic	1.12881	0.766686	1.16023	0.045042	0.924537	0.924669	1.0289	0.978283	1.25881	0.000365151
ENSMUSG00000040725	Hnrnpul1	1.04163	0.990086	1.22108	0.0133961	0.927284	0.991063	0.925037	0.820134	1.41085	5.11365e-05
ENSMUSG00000030483	Cyp2b10	1.07121	0.712902	1.13947	0.107552	0.990212	0.996876	0.925872	0.904696	1.46713	0.00210945
ENSMUSG00000040660	Cyp2b9	1.26836	0.410358	1.18624	0.0227697	0.849681	0.899381	0.94341	0.947728	1.42351	0.00422828
ENSMUSG00000040614	Nlrp9c	1.34998	0.277478	1.27104	0.00198692	0.857618	0.869365	0.955552	0.987797	1.6175	0.00670013
ENSMUSG00000054102	Nlrp9a	1.39062	0.352125	1.09084	0.415095	0.933956	0.974044	0.949471	0.950258	1.56051	0.000451505
ENSMUSG00000054808	Actn4	1.26551	0.260312	1.20601	0.00589432	1.00895	0.994642	0.979878	0.878943	1.43896	0.00126762
ENSMUSG00000109314	Gm44699	1.1589	0.737804	1.04918	0.538874	1.06462	0.881924	0.982752	0.95102	1.27854	0.00898781
ENSMUSG00000094365	Gm21982	1.01577	0.972217	1.06644	0.658925	1.10387	0.462411	1.028	0.995792	1.36762	0.00543666
ENSMUSG00000063808	Gpatch1	1.27077	0.361985	1.2392	0.0124833	0.904515	0.96957	1.03922	0.672911	1.44489	0.00227981
ENSMUSG00000034867	Ankrd27	1.2	0.524843	1.17456	0.29361	1.03247	0.975041	0.977218	0.948877	1.46552	0.00108904
ENSMUSG00000108749	Gm44767	1.19674	0.523722	1.28902	0.00503528	1.09052	0.998567	1.01712	0.759913	1.49012	0.0260699
ENSMUSG00000101708	Gm28453	1.04057	0.815611	1.25368	0.00406837	1.05552	0.959962	0.972278	0.864993	1.28686	0.00828195
ENSMUSG00000101855	1700010N08Rik	1.06338	0.616605	1.13013	0.101933	0.874248	0.785699	0.943014	0.861201	1.4502	0.00368684
ENSMUSG00000108754	Gm44748	1.3853	0.0831103	1.21204	0.00589432	0.932941	0.903831	0.997028	0.974471	1.63944	0.00399844
ENSMUSG00000072259	Gm5592	1.40027	0.0833005	1.2268	0.00797487	0.954248	0.953526	0.977885	0.98952	1.658	0.00143517
ENSMUSG00000092592	Gm20449	1.36768	0.268291	1.2149	0.0979186	0.902223	0.802233	1.02091	0.963192	1.66405	0.000524952
ENSMUSG00000074164	Vmn2r-ps54	1.41672	0.162211	1.27287	0.00741871	1.0409	0.889545	0.932815	0.929389	1.7148	0.00342276
ENSMUSG00000090619	Vmn2r60	1.30683	0.23128	1.27141	0.00425365	0.982137	0.958657	0.928698	0.682986	1.53031	0.00823547
ENSMUSG00000092225	Gm2381	1.40029	0.236946	1.25406	0.0262591	0.891721	0.867756	1.009	0.969664	1.63009	0.000244131
ENSMUSG00000064194	Zfp936	1.52392	0.106331	1.29597	0.00425365	0.844437	0.89501	0.991498	0.988448	1.73555	0.000248041
ENSMUSG00000101166	Gm28496	0.995845	0.656591	1.02682	0.738332	0.882258	0.993258	0.909534	0.51587	1.25445	0.0050562
ENSMUSG00000038738	Shank1	1.11993	0.855703	1.16776	0.0269354	0.962192	0.89501	0.944095	0.993141	1.3682	0.00122818
ENSMUSG00000003863	Ppfia3	1.20849	0.511418	1.05848	0.498512	0.898598	0.927677	0.986632	0.959924	1.40299	0.00054797
ENSMUSG00000014402	Tsg101	1.21626	0.162211	1.03295	0.82048	0.990184	0.917209	1.02722	0.988905	1.42947	0.000447774
ENSMUSG00000050650	Mrgpra1	1.15161	0.424741	1.00319	0.884744	0.90531	0.881278	1.0162	0.776404	1.53909	0.00549504
ENSMUSG00000096719	Mrgpra2b	1.29055	0.214547	1.27484	0.00520574	0.872021	0.831702	1.08243	0.898114	1.6113	8.48795e-05
ENSMUSG00000101780	Gm7255	1.06098	0.534828	1.15816	0.0821141	0.807477	0.646348	1.06862	0.860082	1.54303	0.000156919
ENSMUSG00000030451	Herc2	1.12522	0.450032	1.02485	0.915299	0.882994	0.942557	0.956377	0.987797	1.40412	0.000359983
ENSMUSG00000025326	Ube3a	1.13598	0.252311	1.21589	0.0168307	0.95665	0.936615	0.979281	0.964135	1.58038	0.0017995
ENSMUSG00000100826	Snhg14	1.25437	0.160572	1.26535	0.00330421	0.93137	0.732271	1.05459	0.659079	1.66675	1.44925e-05
ENSMUSG00000033510	Otud7a	1.2647	0.284348	1.33407	0.256641	1.02054	0.899381	1.08206	0.634275	1.2902	0.00126953
ENSMUSG00000078671	Chd2	1.22667	0.381415	1.20519	0.00949455	0.991687	0.975227	1.01646	0.84377	1.44323	0.00394984
ENSMUSG00000053025	Sv2b	1.38438	0.253585	1.22022	0.017331	1.03344	0.126139	1.12169	0.560771	1.32494	0.000369584
ENSMUSG00000052572	Dlg2	1.04694	0.614656	1.32783	0.416556	0.912033	0.973985	1.14017	0.61701	1.31555	1.00492e-10
ENSMUSG00000058761	Rnf169	1.0485	0.838821	1.15991	0.024889	0.897494	0.673676	0.93306	0.916964	1.29894	0.000904752
ENSMUSG00000030718	Ppme1	1.29913	0.404446	1.11417	0.213696	0.975059	0.828903	0.993243	0.979487	1.3358	0.00212807
ENSMUSG00000029461	Fam168a	1.01831	0.830338	1.08936	0.0753283	0.946281	0.949242	1.02665	0.642375	1.52881	0.000514651
ENSMUSG00000032812	Arap1	0.857081	0.270131	0.901589	0.298507	1.00185	0.971703	0.954292	0.757361	0.778516	0.000369584
ENSMUSG00000110195	Pde2a	0.833371	0.881575	0.967443	0.929108	0.855799	0.89501	0.971092	0.816463	1.39394	0.00984084
ENSMUSG00000066306	Numa1	0.976481	0.784266	1.14442	0.0129743	0.983846	0.949853	0.994251	0.956097	1.33322	0.000863298
ENSMUSG00000070426	Rnf121	1.02329	0.860562	1.11737	0.0683377	0.974144	0.955435	0.962763	0.994488	1.25128	0.00122606
ENSMUSG00000063550	Nup98	1.11841	0.599844	1.29903	0.000316139	0.948492	0.628895	1.15141	0.961952	1.42951	0.000125317
ENSMUSG00000044465	Fam160a2	1.50296	0.0375631	1.12849	0.104337	0.96488	0.9588	0.991952	0.994891	1.39137	0.008647
ENSMUSG00000030655	Smg1	1.37404	0.269551	1.11432	0.210784	1.06438	0.978966	1.11322	0.437244	1.32661	0.00240772
ENSMUSG00000066189	Cacng3	0.954911	0.363322	0.99579	0.0932144	0.895419	0.906593	0.950165	0.988905	1.28109	0.00205176
ENSMUSG00000053877	Srcap	1.35371	0.295533	1.19812	0.0399148	0.940692	0.984086	1.0125	0.981535	1.41618	0.00104574
ENSMUSG00000107023	Gm42715	1.28289	0.344099	1.1887	0.0440917	0.989063	0.977	1.02686	0.954317	1.39421	0.00496341
ENSMUSG00000042308	Setd1a	1.12728	0.397207	1.18391	0.0748854	1.04788	0.964205	1.00756	0.882606	1.34717	0.0008462
ENSMUSG00000108815	RP23-325D10.3	1.20186	0.266543	1.15382	0.161029	1.03872	0.984153	1.00077	0.900868	1.29196	0.00173069
ENSMUSG00000108580	Gm44868	0.867415	0.112923	0.923754	0.473068	0.933206	0.887769	0.989655	0.950303	0.793736	0.00049231
ENSMUSG00000108481	Gm33248	0.821785	0.22596	0.962579	0.96001	0.957202	0.955435	1.03008	0.58759	0.778139	0.00530326
ENSMUSG00000030967	Zranb1	1.08578	0.291433	1.15756	0.0156189	0.897538	0.706465	1.02615	0.831778	1.29625	0.0060098
ENSMUSG00000053046	Brsk2	1.26822	0.260731	1.21209	0.0139572	0.811824	0.133591	1.13042	0.448976	1.33357	0.0019289
ENSMUSG00000037887	Dusp8	1.18481	0.156892	1.20061	0.0286124	0.784799	0.400428	1.06421	0.861201	1.44847	0.00532559
ENSMUSG00000005534	Insr	1.09089	0.593991	1.131	0.0312067	0.967359	0.996718	1.00696	0.870198	1.30865	0.0066171
ENSMUSG00000040028	Elavl1	1.16267	0.506252	1.15643	0.0486446	0.8722	0.6727	0.908128	0.560771	1.38255	0.000818131
ENSMUSG00000031446	Cul4a	1.11656	0.629549	1.26314	0.00172491	1.0154	0.933317	1.04533	0.665275	1.37111	0.00679401
ENSMUSG00000031553	Adam3	0.924817	0.612216	1.07663	0.508495	0.933821	0.484768	1.01544	0.904104	0.796063	0.00216802
ENSMUSG00000037234	Hook3	1.20903	0.387237	1.1592	0.0100657	0.908109	0.552315	0.982509	0.953923	1.29253	0.00033189
ENSMUSG00000039431	Mtmr7	1.09483	0.208117	1.15569	0.00279112	0.899599	0.950244	0.950353	0.926755	1.36335	0.00795426
ENSMUSG00000031517	Gpm6a	1.26011	0.209596	1.36692	0.000957187	1.05458	0.797948	1.08201	0.642375	1.56384	0.00325432
ENSMUSG00000031605	Klhl2	1.16112	0.397125	1.11675	0.0225028	1.00102	0.96957	1.01748	0.998201	1.35102	0.00946367
ENSMUSG00000058301	Upf1	1.38801	0.0902099	1.09581	0.0789202	0.895588	0.999922	0.972281	0.904104	1.46423	0.00889674
ENSMUSG00000070002	Ell	1.01011	0.978724	1.1247	0.0300406	1.03613	0.843369	1.00655	0.757695	1.28619	0.00889674
ENSMUSG00000003037	Rab8a	1.07871	0.765223	1.09505	0.172568	0.880327	0.867575	0.992751	0.947728	1.59935	0.00743206
ENSMUSG00000045248	Med26	1.09172	0.366216	1.30887	0.119345	1.06381	0.95232	0.967842	0.987627	1.29203	0.0017225
ENSMUSG00000031622	Sin3b	1.22159	0.379089	1.21884	0.00158089	0.962728	0.844726	0.97009	0.932546	1.2672	0.00409024
ENSMUSG00000013033	Adgrl1	1.45873	0.560823	1.13648	0.0680043	0.907873	0.987795	0.997225	0.954317	1.56277	0.0022493
ENSMUSG00000034656	Cacna1a	1.20914	0.388663	1.09459	0.00506895	0.909479	0.462411	1.0278	0.831778	1.27701	0.000342139
ENSMUSG00000036902	Neto2	0.807898	0.933549	1.00555	0.329714	0.943137	0.976736	0.958796	0.612743	1.34417	0.000403655
ENSMUSG00000031748	Gnao1	1.30725	0.245908	1.27895	0.00114744	0.99548	0.953526	1.05628	0.839403	1.55422	4.88846e-06
ENSMUSG00000036510	Cdh8	0.679949	0.488435	0.790972	0.00351514	0.775102	0.867756	0.975792	0.531303	0.910436	0.185555
ENSMUSG00000031673	Cdh11	1.18202	0.41868	0.939152	0.176179	0.869629	0.610229	1.02812	0.678743	1.3047	0.00691857
ENSMUSG00000033732	Sf3b3	1.15398	0.390671	1.10798	0.134561	0.858874	0.744546	1.07787	0.60789	1.27074	0.00957663
ENSMUSG00000031960	Aars	1.43882	0.165894	1.08102	0.224002	1.04649	0.855583	1.09007	0.421915	1.34849	0.0066996
ENSMUSG00000033624	Pdpr	1.28375	0.276766	1.08902	0.141633	0.884576	0.627639	1.06245	0.483431	1.36924	0.00049231
ENSMUSG00000084808	9430091E24Rik	1.15866	0.596986	1.07675	0.278309	0.981199	0.984683	0.946041	0.993349	1.27349	0.00171813
ENSMUSG00000034390	Cmip	1.1444	0.511418	1.12957	0.0123189	0.945681	0.873219	0.97771	0.920337	1.29004	0.00468688
ENSMUSG00000061410	Zcchc14	1.11545	0.282832	1.106	0.0263208	0.892453	0.92014	0.93985	0.841041	1.43703	0.00943803
ENSMUSG00000035569	Ankrd11	1.25265	0.207003	1.12906	0.0577939	0.940027	0.996628	0.945952	0.988905	1.33907	0.00465063
ENSMUSG00000097312	Gm26870	0.579655	1.51674e-21	0.99308	0.714509	0.950339	0.43351	0.534938	1.14132e-53	0.575518	0.000403655
ENSMUSG00000095891	Gm10717	0.504969	3.15689e-11	0.948474	0.616272	1.0011	0.67227	0.501372	7.55376e-39	0.486128	0.00478195
ENSMUSG00000042360	4930433N12Rik	1.31762	0.396843	1.24238	0.00954306	1.03766	0.783646	0.957609	0.98708	1.37118	0.000468753
ENSMUSG00000109564	Muc16	0.969205	0.841346	1.26835	0.0223863	1.05051	0.867756	0.935681	0.685897	1.5812	3.11972e-07
ENSMUSG00000010205	Raver1	1.20504	0.439885	1.18125	0.00819834	0.977105	0.998514	0.937417	0.75251	1.36033	0.00658402
ENSMUSG00000032187	Smarca4	1.18189	0.483281	1.23298	0.00198692	0.875627	0.698701	1.03898	0.947728	1.35505	6.65114e-05
ENSMUSG00000053199	Arhgap20	1.13286	0.388663	1.08797	0.237634	0.878548	0.89501	1.13356	0.242065	1.57287	0.00330583
ENSMUSG00000049556	Lingo1	1.28364	0.377512	1.17723	0.136036	0.989769	0.859208	1.10222	0.401449	1.31484	0.00460593
ENSMUSG00000042557	Sin3a	1.15181	0.721273	1.12554	0.112455	0.989011	0.976736	0.972894	0.987797	1.4167	0.000719006
ENSMUSG00000038264	Sema7a	1.02049	0.933467	1.06562	0.626883	0.81762	0.668654	1.00493	0.970825	1.41159	0.00543666
ENSMUSG00000025234	Arih1	1.15818	0.268358	1.05925	0.217748	0.971088	0.98062	1.03842	0.879274	1.32002	0.000403655
ENSMUSG00000034263	Vwa9	1.07084	0.997458	1.17343	0.0356945	0.846983	0.967365	0.982266	0.981535	1.25762	0.00285638
ENSMUSG00000033629	Hacd3	0.951898	0.921225	1.17039	0.0124833	1.07006	0.652641	0.985905	0.997092	1.35161	0.0017656
ENSMUSG00000038664	Herc1	1.15078	0.598565	1.22752	0.00715938	0.977037	0.970292	1.07046	0.747262	1.5693	0.000515172
ENSMUSG00000034593	Myo5a	1.131	0.989447	1.23916	0.0243353	0.96941	0.971703	0.93063	0.932541	1.34855	0.00127412
ENSMUSG00000032186	Tmod2	1.13418	0.667374	1.19345	0.00726847	1.04924	0.876488	0.974932	0.975127	1.57001	0.00248661
ENSMUSG00000034973	Dopey1	1.02727	0.735612	1.14564	0.0295818	1.00241	0.850542	1.04988	0.975337	1.32675	0.00984169
ENSMUSG00000056131	Pgm3	1.11791	0.81002	1.01797	0.744647	1.04	0.981893	0.970059	0.62043	1.25049	0.00505124
ENSMUSG00000066442	Mthfs	0.824035	0.513592	0.8548	0.0156846	0.944822	0.918123	0.950325	0.875114	0.772413	0.0095461
ENSMUSG00000032410	Xrn1	1.16688	0.54018	1.15281	0.0207382	0.972872	0.94351	1.02094	0.988905	1.33562	5.11365e-05
ENSMUSG00000032549	Rab6b	1.26959	0.353179	1.14219	0.00790125	1.01194	0.788933	1.06687	0.552826	1.39085	0.00294003
ENSMUSG00000032560	Dnajc13	1.18079	0.437992	1.18622	0.00578384	0.986229	0.971703	1.07026	0.551171	1.46942	3.86678e-05
ENSMUSG00000039716	Dock3	1.0891	0.650677	1.08417	0.0493977	1.02516	0.990286	1.06456	0.714338	1.2889	0.00034862
ENSMUSG00000010066	Cacna2d2	0.916836	0.57969	0.920309	0.0463131	0.934728	0.925887	0.931951	0.266813	0.795249	0.00566862
ENSMUSG00000032580	Rbm5	1.13707	0.796686	1.12808	0.218504	0.820687	0.564917	0.906819	0.71388	1.57599	0.000210412
ENSMUSG00000032589	Bsn	1.27873	0.49096	1.30243	0.000551936	0.842391	0.942557	0.97549	0.988905	1.50433	0.00657503
ENSMUSG00000006673	Qrich1	1.31826	0.389084	1.13277	0.108508	1.00893	0.958207	1.07995	0.593317	1.64525	0.00433276
ENSMUSG00000064145	Arih2	1.0435	0.795724	1.11449	0.0572907	0.892876	0.668654	1.01004	0.923273	1.27788	0.00703727
ENSMUSG00000105383	Gm42641	1.02143	0.895051	1.07463	0.503178	0.832844	0.728115	0.920363	0.568769	1.29918	0.00327529
ENSMUSG00000025646	Atrip	0.999181	0.842158	1.09255	0.392152	0.844826	0.673676	0.907509	0.451715	1.31229	0.00608211
ENSMUSG00000032481	Smarcc1	1.1645	0.325421	1.14406	0.000629055	1.01002	0.716228	1.01511	0.753005	1.26733	0.00286337
ENSMUSG00000044791	Setd2	1.15079	0.411787	1.07917	0.281004	0.962657	0.889378	1.06825	0.764105	1.51572	4.32991e-05
ENSMUSG00000032500	Dclk3	0.555107	0.00262603	1.05544	0.98584	0.856929	0.84945	0.932852	0.768145	0.834678	0.927295
ENSMUSG00000032503	Arpp21	1.28145	0.627137	1.24197	0.0145251	0.855464	0.676557	1.07788	0.483431	1.67611	4.90806e-07
ENSMUSG00000033392	Clasp2	1.43185	0.255062	1.07699	0.817142	0.994628	0.975219	0.945989	0.937426	1.45042	0.00645054
ENSMUSG00000032435	Dync1li1	1.14437	0.84227	1.13413	0.0665177	0.893904	0.897285	0.926466	0.845913	1.43022	0.00270634
ENSMUSG00000032512	Wdr48	1.30673	0.350421	1.15649	0.0459461	1.02042	0.915576	1.06718	0.561456	1.31345	0.00794224
ENSMUSG00000041794	Myrip	1.09929	0.41599	1.15095	0.0269354	0.931461	0.744546	1.07727	0.424183	1.29881	0.000418784
ENSMUSG00000097736	9530059O14Rik	0.922501	0.924025	1.0374	0.29847	1.02739	0.926779	0.848184	0.953029	1.38261	0.000858606
ENSMUSG00000025240	Sacm1l	1.07918	0.767119	1.22332	0.00258559	0.89671	0.646348	1.04707	0.971208	1.45342	0.000994259
ENSMUSG00000025245	Lztfl1	1.02855	0.785887	1.07929	0.461532	0.943297	0.98307	0.991212	0.908789	1.3569	9.46029e-05

## Sheet: MOp vs ACA
Ensemble ID	Gene name	FC_SSp	FDR_SSp	FC_AI	FDR_AI	FC_AUD	FDR_AUD	FC_RSP	FDR_RSP	FC_PTLp	FDR_PTLp	FC_VIS	FDR_VIS
ENSMUSG00000051951	Xkr4	1.03231	0.980602	1.01587	0.911046	1.24255	0.681041	0.971907	0.63518	1.11105	0.109703	1.28668	4.62605e-06
ENSMUSG00000045210	Vcpip1	0.989059	0.75665	0.904546	0.617294	1.14142	0.351679	0.877512	0.261828	0.965852	0.86014	1.27579	0.00157694
ENSMUSG00000048874	Phf3	1.02978	0.165197	0.95513	0.941838	1.06923	0.881787	0.927822	0.288425	0.989472	0.970971	1.28284	2.8141e-05
ENSMUSG00000026103	Gls	1.05209	0.385432	0.917851	0.824521	1.09505	0.432326	0.932022	0.450502	0.964917	0.642593	1.35955	1.97741e-05
ENSMUSG00000025982	Sf3b1	0.968136	0.901655	1.02437	0.983892	1.19544	0.0975821	0.7775	0.0069472	0.978475	0.986138	1.28347	0.000447067
ENSMUSG00000025981	Coq10b	0.897223	0.112607	0.961921	0.977153	1.15918	0.330638	0.829297	0.0335532	0.991097	0.963002	1.31661	0.00163598
ENSMUSG00000038331	Satb2	1.11864	0.00111642	0.943729	0.998268	1.27877	0.093477	0.872147	0.0210622	0.981551	0.907778	1.4135	1.03739e-06
ENSMUSG00000026036	Nif3l1	1.08159	0.239283	0.966506	0.98423	1.10303	0.485679	0.863694	0.146316	1.03785	0.972909	1.32965	0.00560527
ENSMUSG00000026037	Orc2	1.03015	0.609156	0.89599	0.936776	1.10165	0.369203	0.837287	0.0505129	1.06384	0.917862	1.42975	0.000185458
ENSMUSG00000085054	Gm15834	0.974645	0.987928	0.956627	0.832825	1.05978	0.760373	0.855198	0.155595	1.00494	0.987104	1.33642	0.0028839
ENSMUSG00000038174	Fam126b	1.05585	0.159423	0.987507	0.910289	1.06967	0.610811	0.883949	0.236933	1.12265	0.780103	1.36514	0.000608409
ENSMUSG00000026028	Trak2	1.07839	0.164535	1.20529	0.47812	1.17297	0.282247	0.910435	0.314798	0.946996	0.820928	1.33302	0.0010273
ENSMUSG00000026027	Stradb	0.979705	0.840039	1.11308	0.597397	0.998456	0.601771	0.913016	0.392863	1.02391	0.872758	1.27278	0.000701994
ENSMUSG00000026782	Abi2	1.0852	0.11398	0.982024	0.85701	1.20024	0.209536	0.794336	0.0912241	1.00033	0.89014	1.28847	0.000608409
ENSMUSG00000026135	Zfp142	0.960333	0.619207	0.95704	0.983297	1.18878	0.276687	0.818035	0.0603255	0.943294	0.669833	1.30833	0.000602319
ENSMUSG00000006576	Slc4a3	0.953005	0.919331	0.956333	0.935234	1.16242	0.211432	0.731185	0.00485026	0.95449	0.910713	1.1915	0.0411067
ENSMUSG00000026235	Epha4	0.911991	0.524333	2.13758	0.00851617	0.562782	0.663009	0.741167	0.00714867	1.01448	0.980734	0.848106	0.1729
ENSMUSG00000026159	Agfg1	1.03523	0.770301	0.948541	0.455033	1.0701	0.914882	0.827044	0.0219987	0.983926	0.912619	1.25448	0.0014358
ENSMUSG00000026163	Sphkap	0.781455	0.121393	1.3457	0.872753	0.48017	0.18006	0.746613	0.000942151	0.919207	0.536258	0.693557	0.088004
ENSMUSG00000026219	Trip12	1.06468	0.0232263	1.0135	0.997553	1.17869	0.420287	0.951304	0.59036	1.04946	0.680769	1.26833	0.00669918
ENSMUSG00000089716	Gm6264	0.984657	0.652701	0.94017	0.836408	1.12594	0.606693	0.795944	0.00210137	0.949835	0.613189	1.2754	0.00744595
ENSMUSG00000090252	Gm16028	0.997208	0.647154	1.10436	0.890081	1.14707	0.386217	0.844937	0.0480054	0.925133	0.424528	1.35598	0.000172385
ENSMUSG00000091199	Gm2619	0.995149	0.656001	0.989036	0.996159	1.18483	0.0751002	0.85365	0.0761593	0.913902	0.224611	1.39001	1.03413e-06
ENSMUSG00000089652	Gm16025	0.910121	0.786879	0.903031	0.960563	1.147	0.515345	0.882348	0.214205	0.931711	0.375461	1.28371	0.000102434
ENSMUSG00000026254	Eif4e2	0.873635	0.16335	1.00659	0.923445	1.12096	0.350492	0.882995	0.129379	0.994106	0.984494	1.34087	0.000655802
ENSMUSG00000026313	Hdac4	1.07421	0.217044	1.01116	0.877064	1.25206	0.0413227	0.920629	0.178306	1.03628	0.882417	1.3057	2.62601e-06
ENSMUSG00000026269	Rnpepl1	0.892244	0.347836	0.997592	0.886007	1.04818	0.998023	0.855384	0.163779	0.982176	0.914812	1.35134	0.000873234
ENSMUSG00000014602	Kif1a	1.24829	0.0962693	1.17416	0.715158	1.26379	0.050918	0.850186	0.0789191	1.01594	0.915018	1.46546	7.13828e-08
ENSMUSG00000034088	Hdlbp	1.19533	0.0777971	1.04788	0.791571	1.16594	0.170551	0.881576	0.202501	0.977627	0.818679	1.26931	0.000100714
ENSMUSG00000101303	B020011L13Rik	0.892425	0.0719347	0.917897	0.871101	1.1403	0.449212	0.809587	0.0491005	0.938593	0.698436	1.27292	0.00518629
ENSMUSG00000100305	Gm28360	0.854998	0.0162505	1.02344	0.877731	1.19063	0.197738	0.780029	0.00962132	0.858153	0.197898	1.24227	0.0123451
ENSMUSG00000100886	Gm7195	0.89533	0.245167	0.906	0.971784	1.17859	0.303818	0.850639	0.0901679	0.919712	0.53814	1.31891	0.00108328
ENSMUSG00000026341	Actr3	1.00815	0.630845	1.16974	0.652385	1.04529	0.545102	0.975565	0.864967	0.965568	0.922362	1.41222	6.773e-05
ENSMUSG00000026443	Lrrn2	1.06667	0.917227	1.13772	0.127774	1.13149	0.802851	0.932095	0.201338	1.02774	0.724453	1.30593	0.00173807
ENSMUSG00000102976	Zc3h11a	0.970953	0.951372	1.04778	0.726134	1.2138	0.0813284	0.915187	0.425824	1.02187	0.806251	1.38454	8.37126e-05
ENSMUSG00000094410	Gm38394	0.968874	0.925587	1.04645	0.724081	1.21194	0.0841037	0.917652	0.44226	1.02205	0.804622	1.38102	0.000102434
ENSMUSG00000006005	Tpr	1.07856	0.11398	1.15258	0.450292	1.17863	0.296052	0.893187	0.513375	0.874963	0.77589	1.3004	0.000675219
ENSMUSG00000050565	Tor1aip2	1.1045	0.789249	0.983975	0.868296	1.12677	0.658213	0.86751	0.137364	1.05647	0.646296	1.72126	0.00281855
ENSMUSG00000040423	Rc3h1	1.01945	0.73157	0.923626	0.757974	1.17516	0.211927	0.931814	0.426063	0.921348	0.614373	1.39953	2.07222e-05
ENSMUSG00000040225	Prrc2c	1.09847	0.0999819	1.06814	0.961178	1.22609	0.473303	0.938621	0.579862	0.974544	0.917862	1.34674	5.1958e-06
ENSMUSG00000026576	Atp1b1	0.961392	0.663725	1.06064	0.917888	1.07116	0.979645	0.742123	0.00958486	1.0051	0.946428	1.44218	1.39857e-05
ENSMUSG00000026553	Copa	1.02999	0.604205	1.07041	0.934143	1.12003	0.497677	0.903799	0.433772	0.985737	0.90357	1.39554	7.45633e-05
ENSMUSG00000026496	Parp1	0.988701	0.906881	1.09156	0.677616	1.16356	0.0655608	0.842306	0.129962	0.919654	0.799299	1.33995	0.000593688
ENSMUSG00000038733	Wdr26	1.01278	0.970518	1.09643	0.898799	1.11161	0.386217	0.81543	0.0671726	0.98701	0.908374	1.39497	0.00019542
ENSMUSG00000056050	Mia3	1.04731	0.416548	0.943434	0.986494	1.23969	0.149902	0.944166	0.686566	0.983168	0.965225	1.30545	0.00382717
ENSMUSG00000072258	Taf1a	0.964209	0.958198	1.15948	0.685762	1.15677	0.479918	0.895824	0.377779	0.979525	0.903663	1.31435	0.00382325
ENSMUSG00000010175	Prox1	0.862478	0.343298	1.24833	0.561769	0.774982	0.801528	1.08783	0.618393	0.960414	0.986756	0.721098	0.00290819
ENSMUSG00000016481	Cr1l	1.01479	0.733566	1.02761	0.977746	1.11495	0.289869	0.89078	0.343427	1.01478	0.917965	1.26811	0.00498964
ENSMUSG00000096054	Syne1	0.967851	0.869146	1.5945	0.00460941	0.746709	0.97566	0.918428	0.18073	0.898385	0.39593	0.790251	0.990559
ENSMUSG00000047712	Ust	0.907715	0.00203733	1.09681	0.583514	0.864989	0.369416	1.03301	0.724666	0.947991	0.864946	0.771373	0.00047776
ENSMUSG00000090112	Shprh	1.08399	0.138406	0.884799	0.663642	1.0985	0.348806	0.886228	0.170098	1.00525	0.923811	1.26831	0.000255095
ENSMUSG00000037608	Bclaf1	0.993757	0.819219	1.11878	0.454464	1.14732	0.129183	0.965263	0.747414	0.952175	0.619955	1.38608	0.000367807
ENSMUSG00000019990	Pde7b	0.918904	0.491684	1.05277	0.908305	0.736074	3.02175e-05	1.00931	0.741233	0.849007	0.205258	0.766212	0.0347801
ENSMUSG00000038916	Soga3	1.00736	0.510763	0.977519	0.877064	1.13759	0.1911	0.760905	0.387181	0.922275	0.5128	1.36346	4.1182e-06
ENSMUSG00000019846	Lama4	1.02608	0.99484	1.03868	0.955991	1.01005	0.997071	1.06691	0.781751	0.90322	0.827624	0.733534	0.00461802
ENSMUSG00000019831	Wasf1	1.00152	0.775906	1.05266	0.899209	1.16419	0.355485	0.894086	0.240482	0.938782	0.781231	1.40171	3.0733e-06
ENSMUSG00000023068	Nus1	0.960635	0.794418	0.937228	0.862702	1.09505	0.736377	0.826404	0.0457817	0.921995	0.357686	1.47815	0.00307915
ENSMUSG00000019920	Lims1	1.10204	0.112607	0.837723	0.841349	1.13662	0.747354	0.984808	0.788441	0.988746	0.781371	1.27932	0.000438505
ENSMUSG00000003226	Ranbp2	0.941385	0.989346	1.14043	0.868694	1.1848	0.352947	0.930788	0.462055	0.954179	0.712675	1.35028	0.00528179
ENSMUSG00000004207	Psap	1.01874	0.775852	1.13568	0.51217	1.19302	0.110508	0.831397	0.0781006	0.9757	0.906402	1.30695	0.0010273
ENSMUSG00000020079	Supv3l1	0.941163	0.269468	1.1069	0.458647	1.09189	0.615085	0.74022	0.00134357	0.98086	0.82878	1.15076	0.235523
ENSMUSG00000020076	Ddx50	0.95626	0.798696	1.02372	0.938771	1.13932	0.700355	0.738872	0.00432093	0.995958	0.936949	1.29178	0.00172499
ENSMUSG00000020070	Rufy2	1.05044	0.901466	1.15661	0.705773	1.21835	0.357428	0.831572	0.0872174	0.943148	0.618022	1.32833	0.00303857
ENSMUSG00000020175	Rab36	0.89832	0.106711	1.1441	0.580734	0.996906	0.940116	0.887752	0.156594	0.914452	0.502752	1.30528	0.000676135
ENSMUSG00000069565	Dazap1	0.963765	0.812013	1.03251	0.85701	1.10598	0.622242	0.73385	0.0034885	0.965486	0.84462	1.37066	2.78752e-05
ENSMUSG00000034958	Atcay	0.902215	0.287046	0.983045	0.935234	1.28278	0.0292747	0.868938	0.143534	0.923953	0.633107	1.41965	0.000449306
ENSMUSG00000034902	Pip5k1c	0.936017	0.590179	1.05866	0.823809	1.11413	0.980254	0.913578	0.383835	1.00986	0.977663	1.29896	0.00949724
ENSMUSG00000078435	AU041133	0.97626	0.901876	0.940778	0.946825	1.20217	0.593507	0.750055	0.0148354	0.948213	0.810395	1.28464	0.00730267
ENSMUSG00000073427	Gm4924	1.05904	0.343877	0.952807	0.983297	1.1951	0.453941	0.825426	0.0371789	0.936658	0.785137	1.29863	0.00100389
ENSMUSG00000069539	Scyl2	1.18251	3.6346e-05	1.60671	0.00460682	1.04878	0.879733	0.832551	0.111596	0.934925	0.0746734	1.18905	0.231715
ENSMUSG00000058799	Nap1l1	0.98898	0.971611	1.27951	0.177425	1.03717	0.916276	0.767319	0.0126462	0.966354	0.793083	1.30342	0.00657585
ENSMUSG00000035681	Kcnc2	0.965517	0.924616	1.06178	0.921123	0.842647	0.0409235	0.995256	0.534224	0.921519	0.389227	0.786892	0.000715511
ENSMUSG00000020170	Frs2	0.980542	0.90776	1.46603	0.00460682	0.912728	0.326968	0.98448	0.93987	0.950797	0.800004	0.98148	0.659484
ENSMUSG00000055531	Cpsf6	0.961652	0.941174	1.05547	0.697252	0.9712	0.994958	0.865611	0.0533508	0.919743	0.287761	1.27393	0.00121319
ENSMUSG00000020114	Cand1	1.03967	0.583974	1.0778	0.760272	1.06614	0.729151	0.924165	0.463506	0.961061	0.716619	1.28783	0.000128281
ENSMUSG00000044071	Fam19a2	0.936838	0.0825497	1.12178	0.8966	0.802931	0.740931	0.963715	0.458739	0.943779	0.488601	0.770728	0.00705486
ENSMUSG00000078429	Ctdsp2	0.969143	0.923029	0.951948	0.983256	1.17927	0.424583	0.97472	0.801006	0.979372	0.994401	1.28404	0.00184069
ENSMUSG00000074657	Kif5a	0.936986	0.316964	1.33153	0.058593	1.22636	0.200879	0.918057	0.376997	0.879894	0.695278	1.32344	0.00379726
ENSMUSG00000025404	R3hdm2	1.09932	0.0462562	1.15976	0.554903	1.18724	0.43055	0.968209	0.809196	0.995032	0.808367	1.42389	9.48993e-06
ENSMUSG00000014498	Ankrd52	0.981776	0.926474	1.0611	0.761073	1.07085	0.86773	0.92316	0.450475	0.99968	0.864991	1.28895	0.00186734
ENSMUSG00000025369	Smarcc2	0.948458	0.820367	1.04209	0.80064	1.1725	0.25271	0.807362	0.0487621	0.989913	0.863443	1.2736	0.00243203
ENSMUSG00000023764	Sfi1	1.17962	0.0043451	0.967546	0.685762	1.06451	0.00544486	0.892918	1.28508e-07	1.02638	0.766394	1.33628	0.00557461
ENSMUSG00000081208	Gm11400	1.08039	0.0291584	0.89687	0.801365	0.992846	0.950569	0.900677	0.128112	1.2396	3.83097e-05	1.25236	0.00047776
ENSMUSG00000020457	Drg1	1.11404	1.09845e-09	0.961692	0.93632	1.072	0.0714775	0.854706	1.76318e-08	1.00745	0.972675	1.34714	1.57009e-15
ENSMUSG00000086049	Gm12735	1.18878	7.43782e-07	0.954786	0.928654	1.13081	0.201032	1.04963	0.813079	1.10288	0.317265	1.30098	0.00285185
ENSMUSG00000020454	Eif4enif1	1.0053	0.834627	1.09088	0.569336	1.18473	0.671537	0.780208	0.0196463	1.01495	0.89501	1.31657	0.000757882
ENSMUSG00000020430	Pes1	0.93929	0.329521	0.778729	0.394153	0.984533	0.596172	0.820638	0.0354002	0.956879	0.819681	1.27717	0.00149143
ENSMUSG00000002129	Sf3a1	0.912258	0.480684	1.0938	0.774894	1.06592	0.715633	0.725945	0.00268951	0.945399	0.850957	1.28521	0.00100575
ENSMUSG00000009079	Ewsr1	0.884832	0.239322	1.08848	0.760272	1.25425	0.346577	0.816846	0.0667461	0.91115	0.661212	1.30935	0.00388425
ENSMUSG00000057897	Camk2b	1.09161	0.0115224	1.12163	0.710006	1.05809	0.847264	0.893123	0.248646	0.992993	0.930274	1.26779	6.11386e-05
ENSMUSG00000020431	Adcy1	1.17143	0.189636	1.07302	0.93516	1.20059	0.172681	0.887271	0.618021	0.917214	0.93943	1.35296	0.000236893
ENSMUSG00000020152	Actr2	1.0655	0.11398	1.0458	0.866205	1.16155	0.118486	0.913384	0.382626	1.03647	0.662492	1.32984	6.26301e-05
ENSMUSG00000000861	Bcl11a	1.01286	0.639593	0.777134	0.875681	1.27763	0.00178409	0.790415	0.0124537	1.00012	0.696825	1.464	5.82673e-08
ENSMUSG00000020462	Cfap36	0.973418	0.719106	1.05296	0.854938	1.3032	0.491674	0.771169	0.00425868	0.951732	0.801156	1.11277	0.226133
ENSMUSG00000020458	Rtn4	1.0227	0.643553	1.15659	0.617294	1.20242	0.745382	0.944289	0.409739	0.957627	0.954602	1.26421	1.7873e-05
ENSMUSG00000020315	Sptbn1	1.1401	0.224006	1.228	0.423933	1.24613	0.0302811	0.834704	0.01295	1.02675	0.734072	1.41237	3.71692e-10
ENSMUSG00000020300	Cpeb4	1.04649	0.570141	1.09108	0.685762	1.18416	0.110775	0.822852	0.0609077	1.11928	0.407029	1.31348	0.000277076
ENSMUSG00000018846	Pank3	0.982356	0.956996	1.05271	0.894768	1.03709	0.965315	0.816076	0.0386862	1.04921	0.716307	1.27432	0.00163564
ENSMUSG00000018848	Rars	0.957803	0.70976	0.942596	0.80816	1.10975	0.208451	0.758926	0.0045182	0.976426	0.833971	1.23712	0.00468895
ENSMUSG00000049336	Tenm2	1.04174	0.269534	1.07331	0.617599	1.06486	0.000345534	1.10233	0.0103897	1.29862	8.77703e-14	1.34859	8.36754e-06
ENSMUSG00000019189	Rnf145	1.01814	0.675145	1.33692	0.00374441	1.01745	0.344429	0.957059	0.826705	0.976316	0.686579	1.04642	0.266731
ENSMUSG00000057098	Ebf1	0.917157	0.00350653	1.08505	0.935234	0.765854	0.00349078	1.03384	0.470535	0.933187	0.437076	0.890674	0.560741
ENSMUSG00000020340	Cyfip2	1.10136	0.00762462	1.15662	0.566876	1.1999	0.109275	0.73571	9.12436e-07	0.965592	0.763728	1.58921	7.29681e-07
ENSMUSG00000020385	Clk4	0.974853	0.871383	0.957281	0.989252	1.12263	0.482703	0.746633	0.00874356	1.00663	0.984995	1.31491	0.00271513
ENSMUSG00000036391	Sec24a	1.1691	0.0152296	1.12004	0.64802	1.28289	0.235503	0.841262	0.0662121	1.06225	0.897135	1.54507	1.86604e-07
ENSMUSG00000020361	Hspa4	1.08113	0.548711	1.07506	0.73685	1.17439	0.18006	0.729024	0.00239718	0.945105	0.743777	1.34047	0.000167636
ENSMUSG00000018395	Kif3a	0.992087	0.80798	1.08405	0.517901	1.18149	0.420794	0.903542	0.370074	0.969615	0.847217	1.29688	0.00173563
ENSMUSG00000009894	Snap47	0.983188	0.951546	0.98024	0.934157	1.03293	0.991983	0.845726	0.122793	1.04463	0.86014	1.30755	0.000307642
ENSMUSG00000042506	Usp22	0.950788	0.995734	1.07093	0.91463	1.15257	0.0975821	0.886632	0.0912752	0.923875	0.861777	1.31745	0.000430251
ENSMUSG00000001036	Epn2	0.959787	0.739036	1.11307	0.611073	1.08995	0.390351	0.759412	0.0173412	0.620123	0.000201551	1.1696	0.436907
ENSMUSG00000042298	Ttc19	1.03679	0.424758	1.08495	0.778248	1.22769	0.211522	0.824178	0.0578473	1.02075	0.89501	1.27145	0.00411945
ENSMUSG00000018501	Ncor1	1.10506	0.000401154	1.13688	0.702851	1.26075	0.373351	0.84197	0.0335049	1.00619	0.776188	1.28301	4.91371e-06
ENSMUSG00000014245	Pigl	0.976212	0.176074	0.926125	0.934157	1.06002	0.731046	1.05569	0.27924	0.997575	0.825366	1.31538	0.0052437
ENSMUSG00000005198	Polr2a	1.02067	0.958827	0.961393	0.983297	1.06567	0.985561	0.93992	0.641757	1.04748	0.576587	1.31632	0.000869785
ENSMUSG00000018750	Zbtb4	0.936152	0.196654	0.950882	0.97123	1.06957	0.805726	0.806161	0.0310233	1.07226	0.676192	1.31618	0.0024701
ENSMUSG00000020827	Mink1	0.993136	0.920284	1.18598	0.541466	1.04109	0.851885	0.849735	0.0174845	0.938041	0.877453	1.25254	0.000150871
ENSMUSG00000020817	Rabep1	1.06597	0.0532623	1.18775	0.569336	1.0952	0.440161	0.865746	0.0256133	0.995081	0.966987	1.29676	0.00193976
ENSMUSG00000060630	Zfp735	0.939486	0.406275	1.11474	0.188931	1.19852	0.228517	0.736278	0.0031569	0.824372	0.453598	1.38112	0.0273118
ENSMUSG00000020745	Pafah1b1	1.02167	0.798696	1.10848	0.575298	1.2144	0.370678	0.762167	0.00913064	1.02608	0.77981	1.31374	0.000251304
ENSMUSG00000001323	Srr	1.01145	0.717182	1.06513	0.802238	1.14975	0.193509	0.757358	0.00318087	0.954901	0.833943	1.2016	0.0160048
ENSMUSG00000020850	Prpf8	0.971844	0.981579	1.06109	0.572795	1.11524	0.475929	0.827882	0.0293232	1.00983	0.969886	1.29514	0.00972191
ENSMUSG00000011877	Git1	1.00921	0.500841	0.958452	0.935234	1.06765	0.520462	0.788831	0.00905463	0.955859	0.500601	1.198	0.0792184
ENSMUSG00000017291	Taok1	1.14983	0.122935	0.973188	0.875681	1.12721	0.690778	0.85987	0.119189	0.945584	0.680009	1.36482	1.84253e-05
ENSMUSG00000037791	Phf12	0.992913	0.66702	1.0364	0.91463	1.11113	0.626795	0.838227	0.0683382	0.937211	0.650578	1.55621	0.000102434
ENSMUSG00000037750	Fam222b	1.02346	0.22914	1.47205	0.146808	0.755338	0.892691	0.798403	0.00428636	0.807099	1.85676e-05	0.837706	0.606183
ENSMUSG00000017686	Rhot1	1.02659	0.703908	1.03032	0.886507	1.13986	0.13601	0.919776	0.355545	0.970737	0.94153	1.25818	1.97915e-05
ENSMUSG00000017428	Psmd11	1.00298	0.926474	1.02104	0.86933	1.22374	0.0355338	0.898599	0.269315	0.982933	0.926482	1.37145	6.39787e-05
ENSMUSG00000018481	Appbp2	0.979134	0.954111	1.0631	0.813216	1.09678	0.520679	0.916407	0.399037	0.969251	0.807187	1.2759	0.00162355
ENSMUSG00000020516	Rps6kb1	1.0011	0.734764	0.998404	0.983297	1.12353	0.332355	0.77562	0.0130116	1.00496	0.959661	1.25149	0.00287375
ENSMUSG00000047126	Cltc	1.06257	0.201961	1.11692	0.859375	1.27447	0.113517	0.711578	0.000304443	1.01985	0.808367	1.48579	3.36018e-06
ENSMUSG00000020863	Luc7l3	1.00046	0.873558	1.11884	0.682853	1.19765	0.168778	0.728483	0.000477299	0.965911	0.868725	1.24056	0.0159892
ENSMUSG00000020869	Lrrc59	0.874141	0.0398213	1.16553	0.739766	1.12426	0.824209	0.7703	0.00884292	0.953566	0.855485	1.20568	0.210505
ENSMUSG00000038909	Kat7	1.06249	0.781818	1.08736	0.813216	1.12142	0.21112	0.828848	0.0169769	1.04229	0.804672	1.33245	0.00366144
ENSMUSG00000057522	Spop	1.10951	0.00157007	0.86361	0.976668	1.2456	0.0292747	0.970225	0.737261	1.06072	0.731078	1.26482	0.000249551
ENSMUSG00000014349	Ube2z	0.873246	0.0888711	1.11113	0.572795	1.13252	0.329072	0.772252	0.00417973	0.963555	0.875233	1.27788	0.00476014
ENSMUSG00000001440	Kpnb1	1.00029	0.9386	1.06171	0.610314	1.13638	0.647459	0.717652	0.000767817	0.937452	0.808291	1.25741	0.0333888
ENSMUSG00000018547	Pip4k2b	0.972749	0.635789	1.07574	0.7163	1.14628	0.299798	0.893906	0.222026	0.91614	0.577211	1.33824	4.91153e-05
ENSMUSG00000018541	Cwc25	0.930653	0.466082	0.978419	0.898799	1.17371	0.250958	0.882761	0.252811	0.961538	0.897359	1.37302	0.000398808
ENSMUSG00000020882	Cacnb1	0.95341	0.624114	0.950906	0.924593	1.1809	0.201032	0.831733	0.0888618	0.914047	0.662021	1.3438	0.00035469
ENSMUSG00000018160	Med1	1.02116	0.820367	0.971278	0.983297	1.1286	0.266556	0.840331	0.0703243	1.02922	0.77456	1.31977	0.00285941
ENSMUSG00000078676	Casc3	0.987216	0.866746	1.09053	0.742256	1.14804	0.27214	0.880505	0.18308	1.03644	0.766394	1.36912	0.000710182
ENSMUSG00000018411	Mapt	1.11161	0.00193581	1.20018	0.818288	1.2521	0.0589236	0.878328	0.109089	1.0801	0.589511	1.38601	3.36802e-07
ENSMUSG00000020687	Cdc27	1.04648	0.17569	1.28225	0.208206	1.16779	0.430373	0.826281	0.0566149	1.00324	0.972763	1.31793	0.00499684
ENSMUSG00000049354	Dcaf7	0.954655	0.399901	0.955942	0.988767	1.15965	0.281021	0.769792	0.00474991	0.926692	0.669538	1.44004	5.8846e-06
ENSMUSG00000020802	Ube2o	1.00038	0.694991	0.913773	0.935234	1.06925	0.886334	0.924894	0.401044	1.05247	0.570416	1.35025	6.00986e-06
ENSMUSG00000033909	Usp36	0.957926	0.891551	1.01626	0.928239	1.04523	0.750637	0.785731	0.0104122	0.980521	0.992706	1.30773	0.00275541
ENSMUSG00000087675	Gm11762	1.0336	0.637477	0.953279	0.950281	0.969175	0.976958	1.09715	0.232989	1.04718	0.716077	0.793544	0.00411117
ENSMUSG00000025372	Baiap2	1.10453	0.0324548	1.19138	0.398964	1.11841	0.51844	0.829823	0.0193115	0.973199	0.828355	1.2903	3.12506e-05
ENSMUSG00000061306	Slc38a10	0.853319	0.00107823	1.19384	0.987852	0.764682	0.273348	1.10036	0.0347581	0.912231	0.530363	0.697014	0.00225465
ENSMUSG00000025153	Fasn	0.945979	0.826828	1.05802	0.733356	1.21762	0.177626	0.841963	0.0982467	1.03031	0.84084	1.39145	8.56297e-05
ENSMUSG00000025162	Csnk1d	0.976029	0.846449	0.99781	0.965378	1.1146	0.386158	0.858987	0.123425	0.955732	0.833971	1.35005	0.000132108
ENSMUSG00000110250	RP23-317B21.2	1.0596	0.405262	1.06133	0.711838	1.28239	0.397841	0.81637	0.0496152	1.02566	0.868783	1.44221	3.18106e-06
ENSMUSG00000020671	Rab10	1.09563	0.0673228	1.01322	0.942556	1.22945	0.638525	0.939868	0.626324	0.998666	0.995125	1.2744	0.000100782
ENSMUSG00000020654	Adcy3	1.06057	0.871437	0.966393	0.917651	1.09303	0.764437	0.921911	0.492721	1.08894	0.580201	1.2709	0.00986172
ENSMUSG00000020627	Klhl29	0.984781	0.745152	0.941281	0.959859	0.911521	0.00241121	0.63293	5.36273e-09	0.874162	0.0851584	0.85716	0.476085
ENSMUSG00000020594	Pum2	1.06758	0.148395	1.01024	0.761082	1.19963	0.127437	0.776014	0.00403017	1.02405	0.838089	1.2151	0.00987489
ENSMUSG00000020589	Fam49a	1.16018	0.000886811	0.933764	0.944182	1.12012	0.22216	0.82901	0.0151069	0.950969	0.90125	1.30963	1.55351e-06
ENSMUSG00000097580	Gm5432	0.959336	0.635258	1.12512	0.853465	0.76757	0.244321	1.0597	0.529772	0.908076	0.357686	0.786599	0.00664306
ENSMUSG00000020571	Pdia6	0.993951	0.738492	1.02631	0.921101	1.09555	0.582584	0.714468	0.00105295	1.06072	0.761929	1.36378	2.87216e-05
ENSMUSG00000076432	Ywhaq	0.953182	0.92821	1.04222	0.80912	1.15823	0.438751	0.817982	0.0335532	0.976028	0.892269	1.36523	0.00151393
ENSMUSG00000092465	Gm20472	0.965038	0.886337	1.01125	0.939883	1.03949	0.884697	0.815636	0.0473655	1.01343	0.948463	1.31375	0.000821767
ENSMUSG00000073158	9030624G23Rik	1.01216	0.694954	0.897425	0.734907	1.19635	0.547927	0.844635	0.0666006	0.913256	0.456105	1.29596	0.00287375
ENSMUSG00000020656	Grhl1	1.13477	0.440285	0.683293	0.60218	1.31885	0.335307	0.992216	0.890704	1.11929	0.734048	1.61895	0.000797892
ENSMUSG00000036333	Kidins220	1.11442	0.624454	1.17181	0.384068	1.13311	0.456879	0.76914	0.000646336	1.04684	0.55274	1.1801	0.0350228
ENSMUSG00000020598	Nrcam	1.05239	0.10211	0.928643	0.967551	1.16735	0.588264	0.846721	0.00455863	1.10883	0.849184	1.35933	3.82162e-06
ENSMUSG00000020952	Scfd1	1.00897	0.999724	1.00838	0.907377	1.13007	0.133719	0.887146	0.185341	1.10423	0.468857	1.30216	0.00166916
ENSMUSG00000035614	Fam179b	1.03377	0.613912	0.932775	0.884401	1.07958	0.619488	0.740183	0.274648	1.05588	0.862589	1.28852	0.00414511
ENSMUSG00000035597	Prpf39	0.929343	0.831491	0.951356	0.978537	1.22372	0.00508748	0.750653	0.384954	0.932782	0.547065	1.28342	0.00704131
ENSMUSG00000020982	Nemf	1.03935	0.90165	1.61971	0.577871	1.27066	0.0547053	0.773152	0.00884292	0.959518	0.833697	1.16178	0.443382
ENSMUSG00000021066	Atl1	1.07929	0.0748936	1.05396	0.90226	0.984747	0.947022	0.90147	0.157342	1.01887	0.954602	1.25493	0.00467483
ENSMUSG00000021071	Trim9	1.07528	0.0211261	1.14924	0.503512	1.25193	0.00349078	0.823154	0.00949743	0.960428	0.997749	1.5201	1.13561e-10
ENSMUSG00000060073	Psma3	0.941663	0.434376	0.942708	0.998507	1.06192	0.886245	0.784948	0.0103183	0.8922	0.205348	1.27016	0.00411945
ENSMUSG00000085622	3110056K07Rik	0.983414	0.516337	0.948185	0.962785	1.05094	0.968708	0.78554	0.00843768	0.913583	0.449346	1.30872	0.000195669
ENSMUSG00000048118	Arid4a	1.09343	0.371	0.910447	0.812788	1.1054	0.843175	0.906748	0.153181	0.950751	0.781231	1.2768	0.000676901
ENSMUSG00000021114	Atp6v1d	0.923041	0.438753	1.0481	0.847247	1.13078	0.667717	0.698003	0.000118443	0.917246	0.53814	1.21889	0.0170893
ENSMUSG00000021116	Eif2s1	0.976243	0.734373	0.861746	0.455033	1.08882	0.799087	0.729534	0.000846481	0.965997	0.840368	1.0827	0.188804
ENSMUSG00000042628	Zfyve1	1.05781	0.446526	1.03704	0.971486	1.13547	0.0714775	0.841546	0.0374459	1.03137	0.825366	1.25855	0.000266516
ENSMUSG00000010608	Rbm25	1.02012	0.866746	0.99374	0.989779	1.25402	0.105467	0.829095	0.102619	1.02555	0.82008	1.31376	0.00717453
ENSMUSG00000004789	Dlst	0.909976	0.385868	1.03048	0.983297	1.07419	0.869501	0.789546	0.0139475	1.01529	0.917559	1.30915	0.000730188
ENSMUSG00000079036	Alkbh1	0.941871	0.459467	1.13459	0.625052	1.15754	0.27482	0.851313	0.0926638	0.950769	0.712626	1.28276	0.000449306
ENSMUSG00000021012	Zc3h14	0.984683	0.647327	1.17776	0.450292	1.10978	0.693521	0.765502	0.0060433	0.877291	0.223322	1.27153	0.0149947
ENSMUSG00000040877	Wdr25	0.906965	0.000471076	0.877047	0.204278	0.929027	0.565778	1.12111	0.0268974	0.974435	0.899187	0.796244	9.47916e-07
ENSMUSG00000018707	Dync1h1	1.19572	0.236146	1.03596	0.987852	1.238	0.0818747	0.875098	0.133478	1.08185	0.47775	1.40704	3.32967e-05
ENSMUSG00000007411	Mark3	1.07584	0.158221	1.0983	0.577796	1.22167	0.0565351	0.925446	0.487066	1.03225	0.806823	1.38032	5.82673e-08
ENSMUSG00000021144	Mta1	1.0826	0.167382	1.03706	0.551809	1.21768	0.0374588	0.814859	0.00538086	0.919529	0.466458	1.38832	5.82673e-08
ENSMUSG00000103168	Gm30948	0.992352	0.9362	0.920744	0.876919	1.20127	0.197366	0.791792	0.0133681	0.911484	0.342714	1.28946	0.00972191
ENSMUSG00000021196	Pfkp	1.08574	0.831053	0.940813	0.79206	1.22251	0.989415	0.895063	0.335506	1.21439	0.566998	1.48406	1.4623e-05
ENSMUSG00000052374	Actn2	1.06837	0.378745	0.962067	0.949197	0.964094	0.985856	1.09104	0.539937	0.78205	0.00198852	0.979532	0.395249
ENSMUSG00000050244	Heatr1	1.08061	0.358844	0.933051	0.818747	1.12444	0.100178	0.821028	0.0373078	0.980947	0.859807	1.36336	0.000278315
ENSMUSG00000021428	Riok1	0.951415	0.564312	0.925558	0.881717	1.12279	0.839056	0.981242	0.893233	0.907378	0.431009	1.3185	6.30616e-06
ENSMUSG00000037851	Iars	1.07166	0.385868	0.982777	0.980054	1.2988	0.127632	0.796624	0.0109013	0.970893	0.633107	1.41135	6.16816e-05
ENSMUSG00000047842	Diras2	1.03861	0.586888	0.880429	0.859098	1.12149	0.97557	1.00985	0.635518	1.00234	0.833697	1.38182	0.000694241
ENSMUSG00000034928	Rnf44	0.865532	0.0334017	0.97326	0.967551	1.06585	0.995885	0.774461	0.00736491	0.993762	0.93891	1.21296	0.0509388
ENSMUSG00000025876	Unc5a	1.03101	0.965449	0.607476	0.372878	1.49365	0.00241121	1.07847	0.0792545	1.19233	0.0109272	1.39452	0.00391788
ENSMUSG00000021488	Nsd1	1.18026	0.180812	0.927772	0.710006	1.24467	0.0292747	0.842002	0.0545812	0.979908	0.931838	1.46962	3.80161e-08
ENSMUSG00000034675	Dbn1	0.956318	0.949794	0.828922	0.909509	1.04238	0.923792	0.709567	0.00125167	0.928404	0.654607	1.08712	0.941953
ENSMUSG00000021500	Ddx46	1.03816	0.544031	1.06227	0.824542	1.07952	0.731626	0.8066	0.0402771	1.00424	0.994351	1.3089	6.773e-05
ENSMUSG00000074867	Zfp808	0.972091	0.853	0.973378	0.871101	1.20304	0.580623	0.761654	0.0111459	0.938972	0.794344	1.28606	0.00482534
ENSMUSG00000032999	Nlrp4f	1.08492	0.613549	1.10528	0.746148	1.2077	0.250558	1.05316	0.55691	0.922292	0.623898	1.32203	0.00106968
ENSMUSG00000021514	Zfp369	0.946787	0.766824	1.05465	0.802238	1.24081	0.0566249	0.869446	0.393221	0.965661	0.780103	1.27839	0.00241368
ENSMUSG00000090641	Zfp712	1.00576	0.901382	0.947508	0.917651	1.15644	0.0677212	0.848715	0.105805	0.943657	0.631548	1.27713	0.00347411
ENSMUSG00000069206	Zfp874a	1.09562	0.518502	0.898638	0.986494	1.31008	0.00641867	0.884652	0.161905	1.08152	0.425072	1.18633	0.215829
ENSMUSG00000097565	Gm26965	1.14767	0.651676	0.961987	0.929064	1.11024	0.370678	0.836045	0.0983573	0.984603	0.955801	1.28368	0.00230604
ENSMUSG00000052981	Ube2ql1	1.1464	0.111442	0.995805	0.931867	1.1866	0.117097	0.96022	0.775927	1.01022	0.773532	1.34166	0.000833266
ENSMUSG00000034525	Ice1	1.05575	0.403054	1.09231	0.957663	1.16776	0.0427102	0.869037	0.107871	1.00421	0.822468	1.33952	1.82557e-05
ENSMUSG00000021610	Clptm1l	0.965589	0.941252	0.963344	0.871101	1.2044	0.296271	0.938493	0.745808	0.888454	0.308303	1.30421	0.00055857
ENSMUSG00000005583	Mef2c	1.09211	0.00300101	1.18045	0.846398	1.12727	0.0646109	0.974827	0.808822	1.12692	0.713698	1.32275	0.000107667
ENSMUSG00000007617	Homer1	1.10521	0.0110338	1.17051	0.747615	1.05099	0.970777	0.865253	0.0859681	1.00154	0.901394	1.30435	1.05179e-06
ENSMUSG00000021671	Poc5	1.00005	0.843678	0.940231	0.832735	1.25157	0.589617	0.92849	0.957687	1.17139	0.537225	1.42276	0.00169991
ENSMUSG00000021670	Hmgcr	0.97546	0.87185	1.0083	0.980323	1.21296	0.0396348	0.784259	0.0231194	1.02936	0.912141	1.49213	0.000215589
ENSMUSG00000009470	Tnpo1	1.0508	0.301294	1.17282	0.288387	1.31809	0.0054856	0.854238	0.110621	1.07421	0.73245	1.44094	0.0227289
ENSMUSG00000049658	Bdp1	1.14219	0.0182887	0.999216	0.975799	1.20794	0.0383105	0.900647	0.405072	1.03832	0.785493	1.54917	2.74098e-07
ENSMUSG00000021712	Trim23	1.02312	0.569668	1.199	0.255782	1.07731	0.557398	0.812961	0.0129842	0.941942	0.695278	1.32325	0.000493226
ENSMUSG00000021713	Ppwd1	1.031	0.706845	0.963003	0.936776	1.03471	0.998234	0.926276	0.481681	1.03728	0.850007	1.3153	0.00803507
ENSMUSG00000095280	Gm21738	0.775646	5.11884e-07	0.735692	0.162562	1.127	0.241004	0.884651	0.146178	0.783946	1.12318e-05	0.959507	0.5313
ENSMUSG00000039367	Sec24c	1.03941	0.941024	1.08313	0.941587	1.07927	0.604055	0.743201	0.0045182	0.934764	0.756021	1.22991	0.00257186
ENSMUSG00000097577	6230400D17Rik	0.943373	0.339667	1.03705	0.935234	1.08477	0.462373	0.785349	0.0101427	0.945748	0.753668	1.28965	8.14418e-05
ENSMUSG00000021819	Zswim8	0.844339	0.010919	1.11109	0.656858	1.05224	0.718781	0.729943	0.00239718	0.919627	0.736605	1.1331	0.241994
ENSMUSG00000021820	Camk2g	1.04442	0.494652	1.25097	0.870551	0.927306	0.429426	0.773453	0.00172831	1.08368	0.933035	1.02302	0.65451
ENSMUSG00000040760	Appl1	1.00503	0.778244	1.02009	0.846232	1.06163	0.390078	0.938621	0.382265	0.901125	0.47221	1.26105	0.000252497
ENSMUSG00000006526	Tmem110	1.03564	0.838193	1.04005	0.614739	1.08225	0.930191	1.03647	0.412174	0.968305	0.8333	1.27188	0.0040071
ENSMUSG00000042323	Pbrm1	1.10321	0.155468	1.10202	0.569336	1.20412	0.231733	0.82003	0.00342386	0.978198	0.77012	1.26034	0.001981
ENSMUSG00000058351	Smim4	1.02827	0.863917	1.01918	0.855922	1.13081	0.41007	0.780523	0.00318087	0.95949	0.514471	1.19215	0.0403152
ENSMUSG00000021910	Nisch	1.03891	0.46665	1.09203	0.815323	1.08141	0.927944	0.814958	0.0293444	1.01433	0.874988	1.2896	0.00195161
ENSMUSG00000056234	Ncoa4	0.944074	0.362897	0.987218	0.954522	1.1104	0.360395	0.746141	0.000774711	0.997027	0.990574	1.18676	0.0198218
ENSMUSG00000013701	Timm23	0.938262	0.242454	1.07847	0.930122	1.10505	0.739599	0.739793	0.00485026	0.877093	0.197898	1.29112	0.047589
ENSMUSG00000053754	Chd8	1.23413	0.421904	0.961995	0.975487	1.13152	0.649977	0.964682	0.982862	1.06982	0.667695	1.38842	3.06117e-06
ENSMUSG00000022185	Acin1	1.08166	0.429127	0.941192	0.973139	1.09249	0.657033	0.852668	0.0568018	0.958764	0.791889	1.37773	0.0013808
ENSMUSG00000079184	Mphosph8	0.93394	0.807675	1.09751	0.674899	0.974448	0.927109	0.906194	0.332106	0.9888	0.954053	1.31072	6.23587e-05
ENSMUSG00000021945	Zmym2	1.00212	0.747137	1.12065	0.657768	1.21033	0.527636	0.825048	0.0244828	0.984033	0.930274	1.2777	0.000270703
ENSMUSG00000021929	Kpna3	0.99715	0.76594	1.05351	0.96933	1.07429	0.551846	0.794226	0.00246829	0.963613	0.91807	1.14457	0.00368647
ENSMUSG00000021273	Fdft1	1.01257	0.799277	0.838525	0.980713	1.17372	0.488467	0.903248	0.218959	0.956997	0.945005	1.26918	0.00987489
ENSMUSG00000022043	Trim35	0.898798	0.28986	1.00358	0.730836	1.05745	0.681041	0.786859	0.00464063	0.891539	0.24896	1.12475	0.55916
ENSMUSG00000022044	Stmn4	0.832346	0.476625	0.948474	0.933627	1.15792	0.30767	0.766702	0.00884292	0.854786	0.0888367	1.17828	0.0729655
ENSMUSG00000022048	Dpysl2	1.08958	0.0397534	1.16806	0.52775	1.21708	0.233042	0.773534	0.0062285	0.904703	0.452017	1.46029	1.04767e-06
ENSMUSG00000022052	Ppp2r2a	1.05408	0.467026	0.956183	0.886507	1.16383	0.455647	0.802009	0.0179686	0.986964	0.83598	1.44133	6.35907e-06
ENSMUSG00000022053	Ebf2	0.944904	0.370696	1.11079	0.998677	0.935026	0.464441	1.04391	0.826607	0.860401	0.00581722	0.775271	0.00112082
ENSMUSG00000022186	Oxct1	1.01139	0.691721	1.11612	0.349571	1.08036	0.363846	0.885725	0.0713631	0.97927	0.977663	1.27216	5.49104e-07
ENSMUSG00000022142	Nup155	1.01718	0.342157	1.05199	0.987126	1.10004	0.252673	0.88882	0.196326	0.941298	0.684231	1.28443	0.00666332
ENSMUSG00000039801	2410089E03Rik	1.16369	0.000967245	0.963683	0.983297	1.30706	0.379612	0.798952	0.0131442	0.961338	0.714439	1.31895	0.00072166
ENSMUSG00000022321	Cdh10	1.11512	0.179646	1.17843	0.577796	1.20502	0.120695	0.790204	0.00111118	1.05702	0.86492	1.29569	0.0404197
ENSMUSG00000043556	Fbxl7	0.941234	0.343744	1.0252	0.957663	0.863592	0.0751002	1.07865	0.101648	0.924981	0.363225	0.799936	0.000760341
ENSMUSG00000022265	Ank	1.14171	0.010074	1.00337	0.881717	1.31278	0.124476	0.828064	0.00544756	1.03045	0.948987	1.31415	0.0013368
ENSMUSG00000039100	March6	1.04291	0.480684	1.02774	0.915089	1.1177	0.271775	0.82904	0.013562	1.02543	0.878398	1.30117	0.00257186
ENSMUSG00000022285	Ywhaz	0.911739	0.444603	0.822604	0.627928	1.03654	0.890266	0.755585	0.0193115	0.819711	0.410429	1.31884	0.00390882
ENSMUSG00000037487	Ubr5	1.0998	0.281092	0.945751	0.668706	1.0354	0.21383	0.914258	0.294027	1.07014	0.886589	1.28854	7.72172e-06
ENSMUSG00000038679	Trps1	0.986744	0.746103	1.16458	0.150093	0.941672	0.709356	1.03697	0.968222	0.963624	0.965838	0.735689	0.000102434
ENSMUSG00000062373	Tmem65	0.936014	0.312837	1.05401	0.710006	0.902317	0.870803	0.915491	0.301329	0.955218	0.5128	0.762279	0.001839
ENSMUSG00000022332	Khdrbs3	1.19558	2.62779e-05	0.953775	0.635032	1.31294	0.371279	0.827606	0.0496667	0.999756	0.763728	1.40099	8.51564e-05
ENSMUSG00000034730	Adgrb1	1.02886	0.248775	0.946295	0.9252	1.35018	0.0490064	0.852565	0.203533	1.01131	0.899631	1.46273	4.43808e-08
ENSMUSG00000022556	Hsf1	0.975782	0.602106	0.90803	0.942182	1.06539	0.670201	0.965199	0.867876	0.976396	0.812042	1.26327	0.00163283
ENSMUSG00000022550	Adck5	0.977286	0.574278	0.806724	0.962785	1.18475	0.661184	0.890903	0.314296	1.00203	0.993051	1.28329	0.000302235
ENSMUSG00000059323	Tonsl	0.944936	0.442544	0.904772	0.974864	1.09783	0.967745	0.979946	0.944463	1.04418	0.862589	1.46226	0.000622656
ENSMUSG00000044216	Kcnj4	1.00777	0.492544	0.797817	0.953907	1.20248	0.157843	0.991963	0.865452	0.93082	0.820548	1.34989	0.00047776
ENSMUSG00000055065	Ddx17	0.975568	0.94359	1.09614	0.710006	1.11277	0.969288	0.8037	0.0792545	0.89048	0.274341	1.31674	0.000451172
ENSMUSG00000022421	Nptxr	0.910205	0.656001	0.948967	0.935234	1.04852	0.563892	0.935166	0.869484	0.935815	0.687023	1.30325	0.00268263
ENSMUSG00000055024	Ep300	1.15249	0.164045	0.992438	0.909509	1.27211	0.174252	0.925607	0.579582	1.04493	0.832259	1.37381	8.48494e-05
ENSMUSG00000022463	Srebf2	1.05222	0.333975	0.875921	0.831097	1.17091	0.964526	0.86982	0.142843	1.06983	0.536269	1.33337	0.000580659
ENSMUSG00000041852	Tcf20	1.07574	0.820973	0.77827	0.978151	1.26449	0.720092	0.909523	0.322775	1.10945	0.720219	1.3021	0.000125912
ENSMUSG00000016664	Pacsin2	0.944928	0.368232	1.08551	0.851738	0.825365	0.565873	0.997477	0.865452	0.962242	0.990734	0.777613	0.00175562
ENSMUSG00000018865	Sult4a1	1.06706	0.772832	0.89924	0.946441	1.22508	0.59155	0.794275	0.0387577	1.04499	0.753484	1.38861	0.000150871
ENSMUSG00000016619	Nup50	0.954555	0.458866	1.03084	0.874685	1.1519	0.341347	0.782878	0.00709	0.946238	0.619357	1.20852	0.0149456
ENSMUSG00000022387	Brd1	1.08138	0.175162	1.2936	0.117248	1.07223	0.201032	0.828447	0.0369759	1.05006	0.773149	1.34512	0.000197693
ENSMUSG00000051786	Tubgcp6	0.979911	0.710414	1.06289	0.993785	1.06481	0.896594	0.957895	0.587382	0.951755	0.737407	1.26472	0.00826836
ENSMUSG00000036561	Ppp6r2	1.06651	0.369819	1.03724	0.717125	1.10872	0.736689	0.951395	0.463506	0.967892	0.968745	1.28151	0.00329519
ENSMUSG00000011960	Ccnt1	0.922416	0.326594	1.07888	0.925216	1.11948	0.34619	0.954855	0.856049	0.936238	0.743777	1.42317	8.44705e-06
ENSMUSG00000051853	Arf3	1.026	0.961129	1.05741	0.80637	1.03414	0.866681	0.821974	0.0546537	1.0573	0.570416	1.30925	0.000191464
ENSMUSG00000048154	Kmt2d	1.02958	0.360173	1.08433	0.732248	1.18042	0.14472	0.817517	0.0654673	1.04469	0.729398	1.43515	9.45045e-05
ENSMUSG00000023025	Larp4	0.965861	0.920506	0.931868	0.942147	1.19003	0.0783697	0.923985	0.416944	1.05706	0.623955	1.30388	0.00271513
ENSMUSG00000000532	Acvr1b	1.05427	0.939386	1.01918	0.987126	1.06021	0.51539	0.753716	0.00148195	1.00287	0.99803	1.25491	0.00470015
ENSMUSG00000058655	Eif4b	0.978014	0.920441	1.2128	0.316938	1.11176	0.335307	0.774925	0.00648195	0.996776	0.995226	1.27943	0.0138899
ENSMUSG00000056851	Pcbp2	0.894777	0.3182	1.20266	0.221758	1.08987	0.596172	0.838272	0.0588753	0.899526	0.897135	1.41152	5.13219e-07
ENSMUSG00000052414	Gm28047	1.18429	0.281884	1.11804	0.275516	1.16707	0.335688	0.841929	0.160297	1.00012	0.892532	1.35514	0.00130803
ENSMUSG00000099083	Atf7	1.18151	0.283333	1.11408	0.272763	1.1654	0.367408	0.837801	0.147937	1.0041	0.86957	1.33903	0.0017518
ENSMUSG00000060992	Copz1	0.953325	0.227551	1.0261	0.710006	0.943004	0.339146	0.860248	0.0403647	0.9276	0.603516	1.3986	0.00153519
ENSMUSG00000014232	Cluap1	1.0379	0.755426	0.913493	0.995833	1.12833	0.667717	0.898187	0.372141	0.952649	0.650578	1.38017	3.69047e-05
ENSMUSG00000022521	Crebbp	1.10529	0.0120033	1.0566	0.881756	1.04255	0.618247	1.00552	0.972662	1.01919	0.95661	1.29864	4.46657e-07
ENSMUSG00000022517	Mgrn1	1.04676	0.593273	0.937475	0.96933	1.12976	0.511718	0.984683	0.974427	0.995943	0.912895	1.26793	0.00545891
ENSMUSG00000022515	Anks3	1.08843	0.643559	0.993524	0.983297	1.13261	0.477953	0.966759	0.875858	1.02026	0.958289	1.37143	3.0733e-06
ENSMUSG00000022536	Glyr1	0.989606	0.783859	1.04202	0.727515	1.19858	0.502355	0.903187	0.363874	0.991737	0.844758	1.36211	0.000463226
ENSMUSG00000008658	Rbfox1	0.900788	0.921423	0.841059	0.951545	0.756115	0.697024	0.743305	0.000477299	0.697766	0.00614748	0.844179	0.114538
ENSMUSG00000062203	Gspt1	1.01698	0.942078	0.949814	0.987852	1.13506	0.657033	0.863823	0.0751636	0.945083	0.538136	1.27127	0.00243203
ENSMUSG00000022779	Top3b	0.979981	0.670459	0.97384	0.935234	1.08363	0.456879	0.827006	0.0351315	1.02433	0.757065	1.33922	0.00534385
ENSMUSG00000038965	Ube2l3	0.978427	0.903745	0.923406	0.904182	1.10437	0.455061	0.896992	0.181903	1.02654	0.88812	1.2589	0.00169991
ENSMUSG00000041720	Pi4ka	1.09142	0.00954839	1.18682	0.532762	1.08992	0.239075	0.795771	0.00427944	1.08952	0.387656	1.21478	0.000760341
ENSMUSG00000022761	Lztr1	0.912383	0.318941	0.884165	0.942562	1.08442	0.639027	0.795569	0.0179451	1.02423	0.833311	1.28016	0.0080256
ENSMUSG00000005899	Smpd4	1.0404	0.804401	0.885935	0.839821	1.1682	0.132627	0.979299	0.773215	0.96041	0.87709	1.25304	0.00206491
ENSMUSG00000043811	Rtn4r	1.00064	0.948523	0.87071	0.862016	1.15979	0.593317	0.817624	0.113785	0.940011	0.707863	1.39553	2.30365e-05
ENSMUSG00000005262	Ufd1l	0.950386	0.815075	0.91498	0.89107	1.01399	0.900654	0.954272	0.763877	0.889684	0.24896	1.38051	0.000102885
ENSMUSG00000099908	Gm28539	1.08905	0.0315703	1.01967	0.900388	1.05707	0.900654	0.938472	0.447359	0.985953	0.827624	1.26682	0.000842074
ENSMUSG00000022822	Abcc5	1.05197	0.25126	1.08896	0.678207	1.16199	0.211927	0.940273	0.601875	1.01899	0.957474	1.36355	1.39857e-05
ENSMUSG00000034158	Lrrc58	0.910282	0.414577	1.02819	0.876202	1.01896	0.958327	0.853353	0.144422	0.970628	0.917651	1.2658	0.000776225
ENSMUSG00000086175	Gm15802	0.865583	0.0396588	1.16788	0.902089	0.718097	0.720843	1.07999	0.447359	0.881297	0.85984	0.68945	0.00689328
ENSMUSG00000022790	Igsf11	0.830997	0.00986983	1.15487	0.992774	0.703634	0.558681	1.11086	0.314326	0.825381	0.518715	0.651982	0.00501914
ENSMUSG00000047261	Gap43	1.10877	0.752432	0.949064	0.775775	1.12514	0.835717	1.03342	0.947177	0.883467	0.407175	1.4145	0.00593413
ENSMUSG00000052459	Atp6v1a	1.05939	0.789233	0.845254	0.816937	1.08422	0.209297	0.780313	0.00507889	0.951847	0.743206	1.09145	0.335871
ENSMUSG00000022601	Zbtb11	1.0007	0.855908	0.951348	0.846398	1.1866	0.136011	0.959936	0.737261	0.963073	0.878398	1.63473	0.00755422
ENSMUSG00000071533	Pcnp	1.06296	0.752978	0.913296	0.990767	1.08523	0.859235	0.934679	0.48946	1.00141	0.991725	1.34077	0.000208854
ENSMUSG00000022973	Synj1	1.0191	0.451753	1.11491	0.812788	1.12526	0.474332	0.920303	0.287715	0.999916	0.955327	1.28445	6.70151e-06
ENSMUSG00000022974	Paxbp1	0.957448	0.819712	0.800564	0.958484	1.04512	0.939097	0.855082	0.112419	0.951729	0.695278	1.29829	4.20926e-05
ENSMUSG00000022961	Son	0.921157	0.568888	0.976253	0.955991	0.943979	0.822734	0.844842	0.0939599	0.969713	0.859807	1.3586	0.00284245
ENSMUSG00000022897	Dyrk1a	1.08692	0.138693	0.931028	0.938073	1.19799	0.0818028	0.944593	0.559123	1.06079	0.589511	1.31652	1.55445e-07
ENSMUSG00000022895	Ets2	0.921563	0.664668	0.834624	0.881939	0.914319	0.845479	0.848536	0.0819182	0.989122	0.862247	1.25504	0.00167191
ENSMUSG00000023795	Pisd-ps2	1.04835	0.0538019	1.08635	0.734085	1.10797	0.0302811	0.909866	0.148787	0.940223	0.357686	1.28948	0.000449306
ENSMUSG00000068037	Mas1	0.960456	0.827296	0.801761	0.678803	1.16464	0.536086	0.935167	0.403951	0.952963	0.809047	1.25397	0.00147682
ENSMUSG00000068036	Mllt4	1.04333	0.89052	1.00515	0.963922	1.14463	0.808004	0.895959	0.112955	1.07751	0.50134	1.29233	0.000191652
ENSMUSG00000023885	Thbs2	0.981827	0.624526	1.06585	0.896241	0.951609	0.559748	1.09438	0.259627	1.07307	0.492098	0.767985	0.000904363
ENSMUSG00000060149	BC002059	1.00962	0.960938	0.920326	0.977153	1.02744	0.749811	0.860188	0.0502181	0.933739	0.631338	1.30462	0.00964661
ENSMUSG00000079700	Fpr3	1.1809	0.534428	1.07497	0.785563	1.12389	0.527636	0.930679	0.392276	1.02703	0.729193	1.33031	0.000148444
ENSMUSG00000094396	Vmn2r124	1.00717	0.868858	0.959303	0.875681	1.04097	0.884091	0.803523	0.0480047	0.88638	0.28226	1.28888	0.00040581
ENSMUSG00000091206	Vmn2r91	1.09969	0.923029	1.09322	0.62664	1.1535	0.286811	0.86664	0.121036	0.890702	0.527314	1.26902	9.68928e-05
ENSMUSG00000079698	Vmn2r93	0.982395	0.987128	1.05387	0.38945	1.17613	0.18584	0.755785	0.0148354	0.932386	0.692013	1.40285	1.54641e-05
ENSMUSG00000091631	Vmn2r95	0.938261	0.51749	0.925071	0.786608	1.16057	0.551625	0.800427	0.0197378	0.909389	0.452189	1.33716	0.00178197
ENSMUSG00000091491	Vmn2r97	1.03141	0.958481	1.01041	0.843743	1.10073	0.791721	0.816144	0.0374459	0.958547	0.712124	1.35005	0.00206491
ENSMUSG00000096717	Vmn2r98	0.966016	0.798696	0.954582	0.980323	1.14207	0.45595	0.86189	0.144784	0.917445	0.505117	1.44723	0.000229876
ENSMUSG00000093776	Vmn2r-ps120	0.984476	0.994566	0.906985	0.905683	1.17582	0.127873	0.903496	0.451656	0.922465	0.5103	1.28435	0.00706572
ENSMUSG00000090304	Vmn2r99	1.02848	0.789057	1.04355	0.753358	1.18075	0.838137	0.838998	0.141265	0.96893	0.867423	1.40147	0.000609021
ENSMUSG00000091859	Vmn2r100	0.994734	0.793302	0.991263	0.92982	1.19074	0.20663	0.857194	0.222975	0.911393	0.4158	1.3265	0.000882703
ENSMUSG00000095961	Vmn2r102	1.05872	0.533744	0.883004	0.996663	1.07269	0.740711	0.889773	0.351907	0.988182	0.951692	1.33881	0.001569
ENSMUSG00000091771	Vmn2r103	0.932442	0.706757	1.13497	0.301545	1.1956	0.38618	0.799886	0.0612891	0.931191	0.646296	1.41846	9.18124e-05
ENSMUSG00000093401	Vmn2r-ps126	1.11989	0.357376	1.01493	0.615398	1.18698	0.285382	0.924204	0.447098	0.93376	0.625659	1.46927	7.47029e-07
ENSMUSG00000007564	Ppp2r1a	1.03719	0.833623	0.909933	0.98386	1.04375	0.997071	0.851726	0.157842	0.847725	0.445081	1.3909	0.000139961
ENSMUSG00000096433	Gm4944	0.977201	0.998301	1.04403	0.51463	1.03362	0.859212	0.816451	0.0514853	0.978017	0.888978	1.26779	0.00599593
ENSMUSG00000095093	Vmn2r111	0.915973	0.718514	0.978339	0.894768	1.14948	0.197738	0.750566	0.0104283	1.06166	0.720219	1.29357	0.00185095
ENSMUSG00000093493	Vmn2r-ps133	0.928977	0.368232	1.1239	0.301545	1.20451	0.398401	0.847811	0.145234	0.890615	0.530363	1.34487	1.54641e-05
ENSMUSG00000039218	Srrm2	0.961232	0.92936	1.11747	0.568684	1.03245	0.807397	0.819759	0.129395	0.962188	0.735311	1.35508	0.00134992
ENSMUSG00000024122	Pdpk1	1.03081	0.415228	1.16675	0.0870157	1.14602	0.446143	0.854555	0.296136	0.997618	0.808367	1.25611	0.00411117
ENSMUSG00000036473	Tbc1d24	0.98854	0.925496	0.926545	0.934157	1.27393	0.0687261	0.9597	0.572751	0.961775	0.758152	1.29831	0.000331112
ENSMUSG00000024130	Abca3	1.09279	0.151354	0.990587	0.922671	1.1974	0.49882	0.85889	0.16185	1.03115	0.90125	1.27472	0.000199114
ENSMUSG00000032855	Pkd1	0.997229	0.950383	0.978493	0.958659	1.21331	0.258046	0.846138	0.0889673	1.06536	0.706632	1.51953	1.93598e-06
ENSMUSG00000024163	Mapk8ip3	1.04085	0.261399	1.01776	0.865776	1.25585	0.0709165	0.848857	0.160106	1.04461	0.826375	1.45965	2.22414e-06
ENSMUSG00000038002	Cramp1l	0.988482	0.90165	0.971621	0.919704	1.23988	0.0778839	0.958934	0.731027	1.0876	0.674996	1.40805	0.00879498
ENSMUSG00000097518	Gm26694	1.0722	0.0277233	1.0178	0.882274	1.22152	0.0277405	0.878767	0.0274017	1.05566	0.701689	1.28413	4.55527e-06
ENSMUSG00000073434	Wdr90	1.00042	0.569668	0.875494	0.898615	1.16641	0.18006	0.866943	0.124791	1.00111	0.923022	1.37096	0.000146159
ENSMUSG00000084862	Gm16278	0.87716	0.0458238	1.11022	0.626281	1.12069	0.641436	0.777308	0.00431929	0.950118	0.530967	1.21015	0.0698015
ENSMUSG00000025728	Pigq	0.901687	0.412185	1.06884	0.792449	1.18063	0.385261	0.747261	0.00219769	0.976751	0.696705	1.20395	0.0593703
ENSMUSG00000037098	Rab11fip3	1.01097	0.691296	1.17951	0.174767	1.15302	0.45583	0.916196	0.280395	0.99994	0.983066	1.2706	0.000129792
ENSMUSG00000024182	Axin1	0.99886	0.317944	0.947302	0.974567	1.31697	0.146944	0.86722	0.0889673	1.02606	0.958055	1.37811	0.000140061
ENSMUSG00000024188	Luc7l	0.9887	0.922216	0.947586	0.960598	1.24575	0.0490064	0.780165	0.00380806	0.997599	0.893668	1.2542	0.274245
ENSMUSG00000040276	Pacsin1	1.01333	0.590373	0.992934	0.871271	1.11767	0.12911	0.851772	0.0598145	1.00067	0.978564	1.29827	0.00265582
ENSMUSG00000024219	Anks1	0.954117	0.334205	1.26206	0.150093	0.808193	0.0714775	1.02926	0.269036	1.01151	0.68513	0.755955	0.000840206
ENSMUSG00000002625	Akap8l	1.09515	0.189101	1.1352	0.55396	1.05617	0.914055	0.889312	0.317769	0.956974	0.825708	1.29426	0.00591132
ENSMUSG00000059208	Hnrnpm	0.99208	0.950519	0.922325	0.900798	1.14056	0.686748	0.903126	0.385881	0.955392	0.847217	1.33858	5.61187e-05
ENSMUSG00000042419	Nfkbil1	0.941169	0.550499	1.08869	0.886007	1.00131	0.952741	0.873851	0.143456	1.01796	0.882193	1.27923	0.00384073
ENSMUSG00000039220	Ppp1r10	0.879042	0.577032	0.993779	0.959886	1.14163	0.614652	0.757802	0.00380806	1.02388	0.889796	1.20871	0.0603253
ENSMUSG00000097971	Gm26917	1.31587	9.9548e-09	1.15406	0.63195	1.09554	0.657033	1.1437	0.0372971	1.29303	1.90859e-05	1.54307	0.0192366
ENSMUSG00000106106	Rn18s-rs5	1.08122	0.0537379	1.12714	0.719059	1.12578	0.888375	1.27586	0.00204777	1.36127	7.67358e-07	1.28397	0.235851
ENSMUSG00000098178	Gm42418	1.05111	0.208499	1.20616	0.398964	1.20071	0.950127	1.27936	0.00239718	1.38813	4.43421e-07	1.34092	0.000133671
ENSMUSG00000036568	Gltscr1l	1.08502	0.371346	1.10575	0.591056	1.12006	0.308629	0.76467	0.00187223	0.987888	0.82878	1.30944	0.00302036
ENSMUSG00000040490	Lrfn2	1.02579	0.438753	0.772207	0.995046	1.33586	0.44262	1.05278	0.57658	0.950954	0.982731	1.27777	0.0078142
ENSMUSG00000001229	Dpp9	1.04209	0.338853	0.998383	0.829778	1.22256	0.266612	0.779329	0.00640256	1.00186	0.928322	1.36906	3.41301e-06
ENSMUSG00000013236	Ptprs	1.04862	0.0970964	1.04875	0.815323	1.17122	0.353463	0.758122	0.00714867	0.967968	0.891437	1.36304	0.000173055
ENSMUSG00000002372	Ranbp3	1.02229	0.620403	1.08581	0.805529	1.12549	0.825522	0.800901	0.0119394	0.985944	0.913153	1.30032	0.00747233
ENSMUSG00000024083	Pja2	1.06566	0.0655113	1.06404	0.665029	1.17928	0.192655	0.84597	0.0499605	0.986928	0.920361	1.28992	0.000146189
ENSMUSG00000052105	Mtcl1	1.03282	0.0930884	1.26809	0.610314	0.820658	0.970081	0.74334	0.00403017	0.837892	0.171766	0.700942	0.225462
ENSMUSG00000024068	Spast	1.02422	0.9386	0.852571	0.946553	1.10772	0.33394	0.884137	0.126961	1.0415	0.748092	1.26645	0.000214499
ENSMUSG00000024073	Birc6	1.16174	0.018896	1.02631	0.983297	1.20672	0.0447236	0.835998	0.0038081	0.98582	0.870313	1.29953	5.08934e-06
ENSMUSG00000097546	Gm26749	1.11828	0.329975	0.986648	0.909509	1.15971	0.226063	0.780927	0.00342386	1.01096	0.991725	1.25369	0.00199845
ENSMUSG00000036533	Cdc42ep3	1.07228	0.416272	0.476836	0.38111	1.59287	0.0565351	1.12914	0.0639724	1.25817	0.49888	1.45793	0.0033046
ENSMUSG00000035051	Dhx57	1.08094	0.214357	0.901851	0.929155	1.09446	0.629131	0.865918	0.627972	0.925569	0.723867	1.48912	1.50812e-06
ENSMUSG00000024251	Thada	0.924946	0.0166788	1.15785	0.987852	0.777364	0.187594	0.942368	0.253541	1.01179	0.990574	0.798621	0.00419273
ENSMUSG00000024240	Epc1	1.08953	0.0774192	1.03874	0.745029	1.32323	0.0165866	0.871386	0.075572	1.00844	0.926636	1.27368	1.86074e-05
ENSMUSG00000024293	Esco1	1.01077	0.90165	0.961344	0.995833	1.18448	0.136938	0.871693	0.147844	1.10999	0.661212	1.2957	0.000940147
ENSMUSG00000024294	Mib1	1.04076	0.601217	1.13866	0.455033	1.13028	0.0709069	0.836606	0.0244613	1.05761	0.40666	1.27069	1.16708e-05
ENSMUSG00000024404	Riok3	0.966793	0.938377	0.976711	0.832361	1.17623	0.3024	0.787396	0.0180879	0.925166	0.453259	1.3576	0.00192086
ENSMUSG00000037013	Ss18	0.976441	0.972571	0.90013	0.839347	0.938677	0.101257	1.02497	0.815503	0.968723	0.743777	0.777768	0.000206256
ENSMUSG00000024271	Elp2	1.03567	0.985429	1.05547	0.516504	1.18305	0.343955	0.914855	0.207356	1.0105	0.999618	1.2733	0.00344174
ENSMUSG00000024268	Celf4	1.13682	0.718514	0.960611	0.892374	1.53706	0.0131702	1.00161	0.689539	1.0934	0.758152	1.63647	2.53649e-05
ENSMUSG00000024382	Ercc3	1.05983	0.777479	0.965003	0.93986	1.0876	0.397472	0.972316	0.736959	0.912928	0.489095	1.29205	0.00124185
ENSMUSG00000024381	Bin1	1.05057	0.83604	1.12807	0.531257	1.10954	0.948231	0.899813	0.242866	0.952458	0.833697	1.32306	0.0037412
ENSMUSG00000003778	Brd8	0.92243	0.581868	1.1298	0.423933	1.1407	0.34459	0.890294	0.302838	0.840134	0.0556084	1.4195	0.000339384
ENSMUSG00000024370	Cdc23	0.918221	0.471123	0.938753	0.997553	1.12288	0.251853	0.781743	0.0359368	0.860996	0.223322	1.3085	0.000866504
ENSMUSG00000034300	Fam53c	0.888959	0.138538	1.00447	0.90226	1.12443	0.221215	0.865128	0.203965	0.897595	0.508757	1.43627	0.000384098
ENSMUSG00000038773	Kdm3b	1.03078	0.754347	0.932371	0.657794	1.18762	0.183493	0.970414	0.828268	1.00399	0.969886	1.38834	0.000703335
ENSMUSG00000099703	Gm28285	0.951272	0.821081	0.987373	0.643173	1.01708	0.8576	0.831989	0.0773428	0.903249	0.360746	1.49319	6.64608e-06
ENSMUSG00000037236	Matr3	0.954782	0.858785	0.975754	0.774223	1.05149	0.939476	0.883691	0.178182	0.910962	0.348478	1.35471	0.000769271
ENSMUSG00000037058	Paip2	0.881287	0.187893	0.952961	0.963922	1.19299	0.118447	0.885793	0.239248	0.886804	0.380389	1.35793	0.000266668
ENSMUSG00000091896	Ube2d2a	0.9342	0.560811	0.999856	0.91463	1.10988	0.477222	0.915629	0.508061	0.844816	0.0908648	1.31181	0.00165343
ENSMUSG00000024483	Ankhd1	1.06528	0.339821	1.18009	0.150093	1.1263	0.276272	0.91375	0.394234	1.11352	0.781371	1.26007	0.000102434
ENSMUSG00000103458	Gm42416	1.0774	0.00193581	0.96955	0.998599	1.11268	0.0277405	0.956433	0.737128	0.988631	0.875397	1.30483	1.56606e-07
ENSMUSG00000102836	Gm37013	1.07466	0.00382606	0.96973	0.987852	1.11444	0.0278935	0.955896	0.738827	0.990195	0.899631	1.30947	1.27679e-07
ENSMUSG00000103125	Gm37388	1.07399	0.00441044	0.968139	0.992774	1.11511	0.0278833	0.956553	0.742318	0.989879	0.889127	1.30908	1.22072e-07
ENSMUSG00000102697	Pcdhac2	0.97219	0.613549	0.97942	0.972192	1.05479	0.634152	0.938328	0.5747	0.937941	0.567376	1.28589	0.00917452
ENSMUSG00000103144	Pcdhga1	1.05233	0.17569	0.961797	0.996159	1.14761	0.121232	0.898569	0.153329	0.98818	0.992706	1.25912	4.35156e-06
ENSMUSG00000060450	Rnf14	0.932199	0.182875	0.892057	0.892374	1.21522	0.0302811	0.856336	0.193327	0.929722	0.691226	1.50839	1.33782e-08
ENSMUSG00000024425	Ndfip1	1.04188	0.803935	0.967965	0.955701	1.03542	0.711684	0.863899	0.142701	0.952698	0.882009	1.31603	0.00782108
ENSMUSG00000024617	Camk2a	1.06668	0.123501	1.04502	0.925216	1.16481	0.0714775	0.915221	0.490425	0.985621	0.910635	1.29934	0.000173706
ENSMUSG00000024581	Napg	1.0153	0.823839	1.1248	0.456755	1.09625	0.464708	0.744763	0.00163611	0.987994	0.975046	1.04992	0.981227
ENSMUSG00000024527	Afg3l2	0.983355	0.797341	0.940968	0.884143	1.12705	0.416123	0.856687	0.100946	1.01102	0.847456	1.29376	0.00246836
ENSMUSG00000024533	Spire1	1.06237	0.0893403	1.16003	0.846684	1.05472	0.817879	0.889268	0.39038	1.02948	0.992706	1.42422	1.72446e-05
ENSMUSG00000079614	Seh1l	0.934306	0.17103	0.870525	0.991084	1.06867	0.695473	0.895558	0.213461	0.944462	0.534181	1.28922	0.000126848
ENSMUSG00000100969	1700030N03Rik	1.04303	0.476625	0.985225	0.821706	1.29973	0.0449096	0.827254	0.0749124	1.00064	0.928567	1.31997	0.00173563
ENSMUSG00000067889	Sptbn2	1.15957	0.156885	0.989198	0.881766	1.25696	0.149828	0.826422	0.113726	1.03932	0.808046	1.38503	0.000859956
ENSMUSG00000096370	Gm21992	1.21982	0.055372	0.980326	0.988849	1.34887	0.0443776	0.873065	0.141528	1.08864	0.529834	1.36586	0.000285819
ENSMUSG00000024826	Dpf2	0.941275	0.459467	0.956283	0.996151	1.16729	0.507484	0.841579	0.0832178	1.04315	0.740104	1.28649	0.00678551
ENSMUSG00000047810	Ccdc88b	1.01535	0.512363	1.00931	0.919376	0.879697	0.818474	1.05372	0.625736	1.01799	0.82878	0.790857	0.00243203
ENSMUSG00000024758	Rtn3	1.05172	0.369269	1.0242	0.781222	1.20373	0.212133	0.862784	0.0781384	1.07638	0.635614	1.52516	1.07625e-09
ENSMUSG00000067656	Slc22a27	1.04771	0.569724	1.15532	0.538301	1.20036	0.136011	0.833498	0.111745	1.00246	0.808833	1.57438	6.00553e-07
ENSMUSG00000063590	Slc22a28	1.05798	0.516332	0.835503	0.812788	1.22264	0.239814	0.810433	0.0429073	1.05364	0.610368	1.50193	1.2227e-05
ENSMUSG00000075044	Slc22a29	1.02811	0.837038	0.765415	0.753358	1.12998	0.819974	0.958745	0.711794	0.957047	0.972909	1.5483	1.40677e-05
ENSMUSG00000052562	Slc22a30	1.05204	0.397799	0.913671	0.962785	1.08717	0.789904	0.849995	0.0893083	0.877769	0.753668	1.41498	0.000349719
ENSMUSG00000110298	RP23-385G14.1	1.06242	0.609156	0.839626	0.819329	1.29888	0.425491	0.924136	0.265909	0.903071	0.647201	1.32772	0.00254149
ENSMUSG00000032773	Chrm1	0.896747	0.142512	0.858897	0.957245	1.12786	0.173619	0.912854	0.353816	0.97478	0.814727	1.30356	0.00193855
ENSMUSG00000010095	Slc3a2	0.906465	0.231984	1.03243	0.772645	1.17754	0.356486	0.880944	0.192068	0.970859	0.91807	1.31468	0.00391519
ENSMUSG00000024740	Ddb1	0.949937	0.539866	0.883686	0.935234	1.11744	0.70723	0.818428	0.0571496	0.974267	0.774029	1.31434	0.0028104
ENSMUSG00000041857	Oosp1	0.978669	0.543315	0.983374	0.962785	1.16025	0.948775	0.908882	0.379281	0.942547	0.470829	1.37856	0.00185259
ENSMUSG00000039982	Dtx4	0.967192	0.752432	1.19857	0.917975	1.03877	0.652285	0.82509	0.122268	0.950621	0.546462	1.29655	0.000675219
ENSMUSG00000058624	Gda	1.06056	0.0768582	0.995439	0.921123	1.18172	0.0900201	0.92394	0.207645	1.01753	0.673507	1.29518	0.000873196
ENSMUSG00000047368	Abhd17b	1.03546	0.696111	0.904268	0.913868	1.05685	0.576002	0.947019	0.603976	0.996145	0.957399	1.42822	0.000226745
ENSMUSG00000013663	Pten	1.00309	0.897998	1.04417	0.751702	1.18689	0.0470113	0.864247	0.0751636	0.980473	0.98909	1.35269	0.00147219
ENSMUSG00000067297	Ifit1bl2	1.05638	0.375452	0.951824	0.695934	0.92468	0.357894	1.25046	0.00513912	1.12666	0.111776	0.931126	0.569399
ENSMUSG00000041180	Hectd2	0.939444	0.402859	1.20003	0.168554	0.825578	0.25741	0.739605	2.47039e-05	0.894065	0.346434	0.93303	0.973358
ENSMUSG00000039652	Cpeb3	1.06742	0.00518139	0.955719	0.884401	1.13881	0.941913	0.849473	0.125446	1.02671	0.931838	1.29889	0.000278315
ENSMUSG00000067231	Cyp2c65	0.977286	0.880063	1.06766	0.74772	1.1368	0.822208	0.757229	0.00276235	0.960199	0.876175	1.58435	0.000199114
ENSMUSG00000067229	Cyp2c66	1.04109	0.407232	0.958225	0.977775	1.23104	0.335874	0.748845	0.0192575	0.985855	0.972454	1.46832	2.74255e-05
ENSMUSG00000093610	Cyp2c53-ps	0.959517	0.878077	1.09987	0.525495	1.22446	0.217415	0.738021	0.00178388	0.927981	0.677386	1.43132	4.02296e-06
ENSMUSG00000003053	Cyp2c29	1.14291	0.158887	1.08013	0.640812	1.23451	0.538614	0.738198	0.00496326	0.98521	0.938812	1.40906	6.59992e-06
ENSMUSG00000032808	Cyp2c38	1.11885	0.0542088	0.976402	0.992774	1.23943	0.112752	0.683529	6.8855e-05	1.03593	0.672535	1.36927	2.01736e-05
ENSMUSG00000025003	Cyp2c39	1.02626	0.827296	1.06387	0.623017	1.25011	0.157146	0.810754	0.031545	0.962943	0.917559	1.43057	6.32556e-05
ENSMUSG00000062624	Cyp2c67	0.97838	0.942912	0.994211	0.818069	1.17871	0.334045	0.80141	0.0321334	0.907139	0.530967	1.3498	0.000890288
ENSMUSG00000074882	Cyp2c68	0.968551	0.808385	1.0106	0.942042	1.21621	0.795555	0.703145	0.109146	1.19465	0.580845	1.31721	0.000214499
ENSMUSG00000092008	Cyp2c69	1.03064	0.933523	1.10661	0.67757	1.21463	0.26277	0.855678	0.118113	0.897615	0.512419	1.49107	0.000782032
ENSMUSG00000025199	Chuk	0.951917	0.953629	0.89738	0.812788	1.10287	0.59119	0.886687	0.189673	1.05497	0.600568	1.26054	0.000215076
ENSMUSG00000025220	Mgea5	0.963915	0.811969	0.986758	0.988424	1.22003	0.157351	0.714343	0.000111885	0.965113	0.693933	1.27109	0.0132726
ENSMUSG00000043531	Sorcs1	0.943177	0.630511	1.40041	0.20306	0.770516	5.11271e-06	0.884513	0.0709919	0.922931	0.0611445	0.947478	0.0136272
ENSMUSG00000025092	Hspa12a	0.828267	0.63004	0.95118	0.935476	0.719394	0.855943	0.91548	0.489473	0.888497	0.837036	0.792787	0.00790382
ENSMUSG00000026775	Yme1l1	1.06854	0.263368	1.08006	0.891463	1.14927	0.987047	0.759495	0.00578957	0.936747	0.806251	1.24807	0.0253877
ENSMUSG00000004113	Cacna1b	1.18893	0.354265	1.0254	0.939061	1.17075	0.598827	0.874891	0.0104283	1.00642	0.82878	1.32424	0.000102857
ENSMUSG00000026944	Abca2	1.01914	0.729403	0.944408	0.935234	1.1339	0.213966	0.836424	0.092129	1.02424	0.892532	1.26308	0.00680613
ENSMUSG00000026932	Nacc2	0.885543	0.00171674	0.987082	0.868296	0.875119	0.322244	1.03896	0.723207	0.942718	0.93654	0.75796	0.00467483
ENSMUSG00000086779	Gm13562	0.979409	0.556528	1.03029	0.791944	1.00348	0.539202	0.893766	0.310358	0.959166	0.781983	1.42694	2.64526e-05
ENSMUSG00000036281	Snapc4	0.948156	0.267349	1.06577	0.638231	0.975133	0.416063	0.861496	0.137864	0.977587	0.875151	1.28915	0.0079472
ENSMUSG00000059316	Slc27a4	0.89032	0.121277	0.946365	0.962785	1.13673	0.516651	0.74435	0.00622872	0.899666	0.60312	1.32154	0.00251111
ENSMUSG00000026790	Odf2	1.03895	0.728244	1.03793	0.857704	1.21656	0.309373	0.819437	0.0355316	0.980837	0.971077	1.5097	3.08419e-07
ENSMUSG00000057738	Sptan1	1.13385	0.0880824	1.15709	0.591056	1.27344	0.232019	0.833407	0.0436515	0.940036	0.778126	1.56594	5.82673e-08
ENSMUSG00000052533	Nup188	1.04963	0.763945	1.014	0.914484	1.19883	0.881417	0.983684	0.951861	1.00956	0.953487	1.30193	0.00191972
ENSMUSG00000084892	Gm14471	0.942791	0.369161	0.897936	0.956191	1.09332	0.733805	0.926273	0.428667	1.03251	0.770275	1.2757	0.00243706
ENSMUSG00000026860	Sh3glb2	0.859503	0.227179	0.918139	0.941838	0.998429	0.965918	0.873137	0.125973	0.949273	0.631548	1.29357	9.18124e-05
ENSMUSG00000062661	Ncs1	1.01021	0.587364	0.880464	0.816937	1.02082	0.851885	0.926211	0.185931	0.864582	0.35445	1.32928	2.96753e-06
ENSMUSG00000026819	Slc25a25	0.982906	0.968388	0.923849	0.803851	0.989756	0.956643	0.964662	0.516726	0.906556	0.60373	1.27069	0.00418421
ENSMUSG00000026797	Stxbp1	1.00724	0.502601	1.09232	0.923646	1.11794	0.450427	0.850813	0.0730288	0.958916	0.728757	1.32774	0.000195669
ENSMUSG00000026889	Rbm18	1.02081	0.714837	1.01566	0.75658	1.06331	0.937647	0.843256	0.121917	0.973442	0.880616	1.39592	0.00115435
ENSMUSG00000035437	Rabgap1	1.1519	0.00397918	1.02479	0.942182	1.16547	0.289965	0.826224	0.0212325	1.05033	0.73245	1.29665	6.02301e-05
ENSMUSG00000026915	Strbp	1.15124	0.00132076	1.09823	0.715152	1.11047	0.431249	0.834997	0.0242395	1.03793	0.888537	1.30095	2.25529e-07
ENSMUSG00000061136	Prpf40a	1.12352	0.0154576	0.96065	0.892733	1.1571	0.083684	0.835721	0.0339497	0.950032	0.325781	1.26319	0.00657585
ENSMUSG00000026970	Rbms1	0.895651	0.386519	1.28842	0.381122	0.706402	0.019978	1.00125	0.730648	0.960723	0.35445	0.720689	7.05389e-05
ENSMUSG00000044308	Ubr3	1.13173	0.0238894	1.1088	0.655887	1.17263	0.00641867	0.793231	0.00403017	0.98487	0.959185	1.2148	0.000277076
ENSMUSG00000041997	Tlk1	1.11449	0.0196035	0.790641	0.839629	1.41735	0.829622	0.75005	0.00239718	0.887675	0.1435	0.919516	0.534885
ENSMUSG00000086354	Gm13938	1.11127	0.316688	0.81082	0.934157	1.14762	0.700561	0.898993	0.153329	1.03998	0.965838	1.32498	0.00327677
ENSMUSG00000027002	Nckap1	1.07077	0.223416	0.972468	0.956632	1.19947	0.0566249	0.785228	0.0130116	1.01663	0.953487	1.3715	5.61891e-05
ENSMUSG00000101645	Gm28635	1.03311	0.38911	0.899184	0.987918	1.10315	0.548858	0.975854	0.894091	1.07821	0.527314	1.27446	2.87216e-05
ENSMUSG00000033955	Tnks1bp1	1.05206	0.287078	0.830597	0.956277	1.12924	0.666185	0.877026	0.307201	1.04025	0.750853	1.25716	3.69047e-05
ENSMUSG00000051329	Nup160	1.04776	0.420812	1.00641	0.8966	1.18631	0.105206	0.827328	0.0201723	1.01129	0.963695	1.31318	0.000224388
ENSMUSG00000008200	Fnbp4	0.981688	0.797726	0.895116	0.903371	1.19668	0.205693	0.851798	0.112787	0.974754	0.9572	1.3267	0.000214622
ENSMUSG00000027282	Mtch2	0.934737	0.760974	0.991049	0.938156	1.17547	0.156206	0.845058	0.0671726	0.95885	0.832851	1.31985	0.00184517
ENSMUSG00000005506	Celf1	1.05215	0.262632	1.11483	0.659451	1.17348	0.169981	0.776725	0.00663033	1.06392	0.613408	1.29943	0.000307642
ENSMUSG00000040687	Madd	1.00406	0.745867	1.04189	0.983297	1.09409	0.700355	0.826132	0.0662121	1.03556	0.923063	1.49601	4.26992e-07
ENSMUSG00000027247	Arhgap1	0.977622	0.648581	0.928573	0.942562	1.08608	0.799599	0.780419	0.0105504	1.10039	0.339399	1.28198	0.00456395
ENSMUSG00000068742	Cry2	1.03221	0.361708	0.937977	0.983297	1.14321	0.706424	0.808185	0.0473208	1.05996	0.778995	1.51416	0.00926837
ENSMUSG00000027184	Caprin1	1.03773	0.42144	1.02446	0.990009	1.15408	0.334412	0.849545	0.166668	1.00535	0.984494	1.31271	0.000862099
ENSMUSG00000087694	A530058N18Rik	0.916408	0.279492	1.13523	0.812788	0.909383	0.858512	1.37082	0.000759084	0.834362	0.587703	0.679576	0.100013
ENSMUSG00000027210	Meis2	0.754387	2.12238e-07	0.820746	0.375832	0.837907	0.159205	1.0304	0.436811	0.894583	0.577098	0.65717	0.0885922
ENSMUSG00000027351	Spred1	1.04527	0.155468	1.01055	0.485913	1.01857	0.839056	0.761907	0.00182804	0.958028	0.83598	1.18858	0.0355919
ENSMUSG00000027349	Fam98b	1.00543	0.823147	0.904198	0.809021	1.07871	0.604234	0.767829	0.00256841	1.00598	0.948403	1.17611	0.15782
ENSMUSG00000033943	Mga	1.18426	0.0823377	1.07948	0.625901	1.28784	0.0199805	0.842886	0.0480054	1.05758	0.690922	1.34788	0.000251304
ENSMUSG00000027263	Tubgcp4	0.979334	0.987128	0.995925	0.942562	1.16142	0.198442	0.880403	0.247184	0.920133	0.413586	1.32324	0.00249225
ENSMUSG00000027201	Myef2	1.11165	0.0803622	0.958065	0.921123	1.08144	0.905216	0.882387	0.160965	0.926362	0.364799	1.28045	0.00269778
ENSMUSG00000027365	Trpm7	1.07677	0.334413	1.01049	0.989203	1.25546	0.0302811	0.855146	0.399536	1.03744	0.773532	1.25567	0.00104539
ENSMUSG00000044145	1810024B03Rik	1.03765	0.926403	0.933781	0.942182	1.13904	0.452939	0.799045	0.00884292	1.03822	0.827912	1.55732	0.135829
ENSMUSG00000003660	Snrnp200	0.99176	0.89052	0.919644	0.957108	1.21953	0.377637	0.763182	0.017214	1.046	0.786504	1.37866	4.97996e-05
ENSMUSG00000027367	Stard7	1.02835	0.749005	1.01905	0.924417	1.18815	0.12851	0.875156	0.166285	1.01171	0.980476	1.2877	0.00709648
ENSMUSG00000037902	Sirpa	1.00931	0.875028	1.10505	0.774064	1.10548	0.221438	0.768068	0.00258673	0.972763	0.886857	1.20975	0.00156268
ENSMUSG00000027419	Pcsk2	1.12433	0.00332917	1.0021	0.972432	1.19792	0.197805	0.763647	4.9489e-06	0.857617	0.623955	1.10707	0.144079
ENSMUSG00000087115	Pcsk2os2	1.01883	0.900125	0.890705	0.810676	1.1671	0.386217	0.761594	0.00113763	0.874804	0.529353	1.10768	0.407323
ENSMUSG00000095315	Gm10130	0.984416	0.953096	1.07854	0.577871	1.21384	0.234538	0.823542	0.0873474	0.882449	0.500601	1.31428	0.00286522
ENSMUSG00000032966	Fkbp1a	0.932797	0.821013	0.981343	0.90211	1.14185	0.388305	0.82845	0.0396478	0.966095	0.846744	1.33487	7.47701e-05
ENSMUSG00000027457	Snph	1.10666	0.0890658	0.905413	0.989878	1.15738	0.405872	0.868289	0.0964647	0.884484	0.24896	1.36306	8.00507e-06
ENSMUSG00000027475	Kif3b	1.03977	0.548924	1.11763	0.275516	1.14607	0.428274	0.877276	0.0773428	0.976451	0.907317	1.26763	0.000172449
ENSMUSG00000042548	Asxl1	1.05395	0.263517	0.939413	0.929144	1.16791	0.0646109	0.849028	0.0369891	0.968313	0.981644	1.32808	6.00986e-06
ENSMUSG00000027603	Ggt7	0.979303	0.871087	1.00828	0.997553	1.03592	0.390281	0.77098	0.00909598	0.926743	0.680301	1.21588	0.0317961
ENSMUSG00000061689	Dlgap4	1.03389	0.200327	1.10791	0.700766	1.18207	0.0295575	0.917786	0.190546	1.10737	0.273063	1.30535	2.22974e-08
ENSMUSG00000027634	Ndrg3	1.05383	0.506311	1.26308	0.423933	1.11432	0.0750362	0.784684	0.00714867	1.01544	0.9572	1.23585	0.122459
ENSMUSG00000027652	Ralgapb	1.08716	0.108666	0.96588	0.935234	1.11239	0.995167	0.875317	0.0637643	1.03254	0.915114	1.28538	4.20926e-05
ENSMUSG00000017679	Ttpal	0.917873	0.191307	0.938223	0.929144	1.14133	0.348646	0.752462	0.00381569	0.860258	0.542751	1.2216	0.76467
ENSMUSG00000017707	Serinc3	1.00416	0.874742	0.940854	0.674086	1.15814	0.444223	0.739014	0.00234943	0.931233	0.428764	1.37709	0.000214622
ENSMUSG00000035226	Rims4	1.07237	0.0699853	0.890263	0.774064	1.26447	0.386963	0.875345	0.136089	1.02366	0.90651	1.30437	0.00483298
ENSMUSG00000018326	Ywhab	0.954932	0.59133	0.867296	0.700766	1.19729	0.51539	0.818769	0.0869239	0.968579	0.79533	1.3182	0.00117527
ENSMUSG00000017299	Dnttip1	1.00181	0.917861	0.928373	0.950355	1.14028	0.385994	0.711747	0.000846481	0.960772	0.748092	1.16898	0.100355
ENSMUSG00000086453	Gm11457	0.941182	0.564062	0.924582	0.860119	1.13831	0.656938	0.735654	0.00205472	0.9467	0.606586	1.11534	0.158966
ENSMUSG00000017740	Slc12a5	1.00175	0.841268	0.946077	0.76619	1.00391	0.593507	0.905381	0.219784	0.897432	0.444974	1.25138	0.00678404
ENSMUSG00000050556	Kcnb1	1.08332	0.0276177	1.01458	0.967931	1.16628	0.0918819	0.906758	0.118187	1.02325	0.903198	1.27982	0.00107029
ENSMUSG00000006418	Rnf114	0.953976	0.69969	0.987211	0.790158	1.08486	0.640843	0.910257	0.296902	0.903295	0.270317	1.26922	0.00798562
ENSMUSG00000078923	Ube2v1	0.979567	0.997707	1.05282	0.877731	1.0704	0.648227	0.832268	0.0396478	0.88384	0.316579	1.35554	0.00168062
ENSMUSG00000089739	Gm20431	1.03731	0.412377	1.00243	0.810341	1.09633	0.656196	0.877105	0.102462	0.939745	0.530967	1.33035	5.58144e-06
ENSMUSG00000051149	Adnp	0.994862	0.945254	1.04794	0.983297	1.01499	0.849405	0.855756	0.121917	0.925989	0.574162	1.50815	0.00238356
ENSMUSG00000093752	Gm20716	1.0794	0.120138	1.15726	0.63195	1.07375	0.734145	0.885761	0.194078	0.967867	0.827855	1.52409	1.08906e-05
ENSMUSG00000078919	Dpm1	0.981323	0.866746	1.07742	0.762431	1.0597	0.988754	0.883877	0.176933	0.93518	0.625334	1.25351	0.000301587
ENSMUSG00000027560	Dok5	1.04198	0.0877622	0.592752	0.0719802	1.26269	0.000247007	1.15214	0.423837	0.886604	0.965577	1.00203	0.00424089
ENSMUSG00000027575	Arfgap1	0.883779	0.0941819	0.997926	0.72768	1.08426	0.949631	0.865014	0.162604	0.894615	0.369754	1.32026	0.000338495
ENSMUSG00000016346	Kcnq2	1.07864	0.0568348	1.08618	0.872753	1.14698	0.119105	0.867183	0.0713631	1.0442	0.702068	1.40107	7.89976e-07
ENSMUSG00000000826	Dnajc5	1.08448	0.391488	1.08914	0.983297	1.00024	0.566442	0.828804	0.040702	0.967147	0.918513	1.28574	0.000462095
ENSMUSG00000047213	Ythdf3	1.01046	0.711769	0.98969	0.824521	1.06333	0.949515	0.912752	0.339783	0.956241	0.530363	1.28235	0.00042623
ENSMUSG00000063600	Egfem1	0.966114	0.854514	0.959498	0.590206	0.976999	0.0703923	1.26339	6.2603e-05	1.04256	0.813067	0.901116	0.531514
ENSMUSG00000037652	Phc3	1.0456	0.602579	0.838521	0.381922	1.19141	0.295464	0.8601	0.0491725	1.01526	0.824468	1.25942	0.00268263
ENSMUSG00000027680	Fxr1	0.940097	0.701758	1.00907	0.816937	1.13911	0.247013	0.769804	0.00134357	0.972338	0.911109	1.23107	0.00468513
ENSMUSG00000027679	Dnajc19	0.941695	0.649937	1.01082	0.905474	1.11389	0.245052	0.79538	0.0109562	0.898643	0.344481	1.43075	7.17346e-07
ENSMUSG00000063273	Naa15	1.36693	0.0747562	0.965455	0.914915	1.18138	0.597966	0.833008	0.0314039	1.05201	0.933296	1.26499	0.00562828
ENSMUSG00000027797	Dclk1	1.07927	0.0195214	1.30377	0.183505	1.07211	0.29212	0.872294	0.0208208	0.986941	0.863668	1.34178	7.5521e-10
ENSMUSG00000027810	Eif2a	1.02262	0.939725	1.11818	0.685921	1.11465	0.294133	0.84075	0.104566	1.02328	0.901832	1.29487	0.00196352
ENSMUSG00000036885	Arhgef26	0.94784	0.617854	1.06612	0.789933	0.813226	0.878906	1.28597	0.00397654	0.920478	0.837062	0.742178	0.628233
ENSMUSG00000027827	Kcnab1	1.02348	0.164648	0.98853	0.941838	1.22326	0.932088	1.11725	0.00686972	1.31913	2.47072e-06	1.37671	0.869021
ENSMUSG00000028005	Gucy1b3	0.955894	0.820471	1.25501	0.194041	1.07973	0.335874	0.876203	0.160138	0.968603	0.864991	1.27054	0.000608409
ENSMUSG00000033900	Map9	0.972247	0.887972	0.987783	0.983297	1.15083	0.0281528	0.868859	0.119326	0.943656	0.871833	1.29001	0.00139934
ENSMUSG00000041977	Arhgef11	1.12848	0.0678211	1.03356	0.962785	1.27677	0.0589782	0.930954	0.103285	1.08588	0.0914934	1.27549	0.000102885
ENSMUSG00000097156	Gm3764	0.871928	0.151172	1.12935	0.977648	0.94748	0.895024	0.779069	0.00990907	0.974975	0.891437	0.998298	0.572053
ENSMUSG00000001416	Cct3	0.921365	0.372763	0.941421	0.944658	1.20864	0.100196	0.839034	0.040702	1.03015	0.894681	1.30576	0.00490192
ENSMUSG00000008604	Ubqln4	0.931459	0.576981	0.956165	0.775775	1.03508	0.542731	0.850682	0.104611	0.962185	0.846744	1.28589	0.000593575
ENSMUSG00000068923	Syt11	0.988809	0.923029	0.84591	0.707365	1.15865	0.207602	0.796782	0.0238135	1.05506	0.738574	1.5739	0.00186424
ENSMUSG00000028053	Ash1l	1.0635	0.115935	0.87753	0.614739	1.1869	0.0484101	0.87578	0.0562942	1.08012	0.301139	1.29498	7.02592e-05
ENSMUSG00000105204	Gm43738	1.02251	0.706258	0.91712	0.817944	1.05845	0.740576	0.820116	0.0200796	1.01745	0.91232	1.3485	0.000511829
ENSMUSG00000000794	Kcnn3	0.962816	0.00519002	0.605726	0.0044343	1.07649	0.700075	1.1512	0.0126462	1.03349	0.559061	1.0993	0.740517
ENSMUSG00000027951	Adar	1.0478	0.54352	0.845128	0.735518	1.20301	0.157958	0.769609	0.000759084	0.988333	0.904586	1.28187	0.00154597
ENSMUSG00000060671	Atp8b2	0.97055	0.799745	0.875668	0.909644	1.13688	0.367408	0.742566	0.0050072	0.958151	0.822914	1.25345	0.0433061
ENSMUSG00000042520	Ubap2l	1.01574	0.743605	0.939502	0.79206	1.15339	0.0991068	0.940599	0.719437	0.930551	0.494219	1.36362	0.000676901
ENSMUSG00000042390	Gatad2b	1.04478	0.208394	1.06016	0.902277	1.19591	0.0565351	0.785462	0.0781602	0.930809	0.808367	1.29382	0.000721253
ENSMUSG00000028137	Celf3	0.842358	0.0122312	1.04011	0.803851	1.08418	0.234419	0.753303	0.00298457	0.950058	0.800133	1.32017	0.0107166
ENSMUSG00000038902	Pogz	1.09571	0.425249	1.01684	0.693911	1.19862	0.0349641	0.896586	0.243226	1.06897	0.444974	1.34924	0.00117451
ENSMUSG00000028126	Pip5k1a	1.04042	0.515223	1.09739	0.653495	1.23614	0.0599031	0.745627	0.0210622	0.888384	0.446506	1.26142	0.00627957
ENSMUSG00000015697	Setdb1	0.971977	0.945116	1.03559	0.791597	1.1637	0.197296	0.747856	0.00233099	0.987106	0.96368	1.23893	0.0292439
ENSMUSG00000015748	Prpf3	0.910782	0.40601	0.937769	0.998599	1.18586	0.169594	0.732031	0.00184577	1.03992	0.822468	1.23592	0.0825761
ENSMUSG00000027878	Notch2	0.949813	0.24314	0.950402	0.79206	0.859822	0.176977	1.07138	0.363419	0.958449	0.875151	0.791554	0.0002913
ENSMUSG00000033161	Atp1a1	1.01369	0.628312	1.16918	0.727991	1.1129	0.520327	0.690181	0.000248888	0.942376	0.585749	1.28418	0.0577635
ENSMUSG00000033014	Trim33	1.12064	0.0213981	1.06048	0.934157	1.13667	0.0923838	0.8462	0.0489087	0.996608	0.945654	1.25033	0.00717449
ENSMUSG00000045576	St7l	1.0475	0.337849	1.04013	0.959055	1.0823	0.670201	0.888033	0.103653	1.04281	0.94222	1.27116	0.00228928
ENSMUSG00000027900	Dram2	0.965825	0.914661	0.924895	0.947484	1.10966	0.121232	0.92831	0.485281	1.01643	0.981905	1.29184	0.00185811
ENSMUSG00000056260	Lrif1	1.033	0.880287	1.11391	0.875681	1.2472	0.165079	0.831892	0.0299871	0.964382	0.93943	1.43154	9.46832e-05
ENSMUSG00000040747	Cd53	1.10756	0.371346	1.06649	0.846232	1.19449	0.615082	1.01688	0.898925	0.937063	0.736605	1.26727	0.00097682
ENSMUSG00000027894	Slc6a17	1.08899	0.294132	1.04333	0.816457	1.23013	0.558681	0.774827	0.00572367	0.969554	0.696705	1.29797	0.00151755
ENSMUSG00000044667	Plppr4	0.996167	0.803876	1.01507	0.983297	1.147	0.715633	0.84785	0.0824762	0.944214	0.77229	1.25476	0.00615581
ENSMUSG00000097311	Gm26871	1.14117	0.27669	0.827477	0.866907	1.24032	0.154426	1.04821	0.916092	0.981408	0.582421	1.45441	6.32556e-05
ENSMUSG00000039735	Fnbp1l	1.06789	0.328379	0.976552	0.839629	1.20388	0.0277405	0.930583	0.348955	1.03004	0.83041	1.39661	4.20926e-05
ENSMUSG00000028023	Pitx2	0.951741	0.915071	0.944232	0.867466	0.959051	0.967514	0.779352	0.0296485	1.00303	0.899631	1.42327	8.62024e-05
ENSMUSG00000028036	Ptgfr	0.98466	0.817385	1.05859	0.896538	0.970565	0.929995	1.05105	0.717564	0.970133	0.838108	0.790532	0.00288284
ENSMUSG00000028176	Lrrc7	1.08531	0.015804	1.12194	0.726209	1.10363	0.5003	0.79261	0.356349	0.985893	0.995125	1.29928	3.11934e-12
ENSMUSG00000085180	AI838599	0.882089	0.0398612	1.02673	0.638231	1.00798	0.837048	0.81903	0.0323079	0.866085	0.186274	1.31867	0.000239887
ENSMUSG00000043252	Tmem64	0.984913	0.989346	0.969286	0.983297	1.07802	0.821891	0.760436	0.0043829	0.942178	0.634202	1.33625	0.000606961
ENSMUSG00000055373	Fut9	1.0443	0.784057	0.771443	0.837477	1.35666	0.489245	0.874775	0.08314	1.08006	0.805717	1.34184	0.00121319
ENSMUSG00000040183	Ankrd6	0.909626	0.126521	1.1893	0.939061	0.712371	0.147777	1.08582	0.55451	0.876754	0.372176	0.689369	0.00441767
ENSMUSG00000028277	Ube2j1	1.03026	0.528712	1.01293	0.902277	1.07069	0.827912	0.852407	0.138045	1.01262	0.893808	1.25202	0.00165343
ENSMUSG00000028413	B4galt1	0.871868	0.0169743	1.13799	0.987067	0.626044	0.172466	1.02244	0.846935	0.762084	0.0012329	0.74658	0.131893
ENSMUSG00000028423	Nfx1	1.0943	0.343744	0.984136	0.768494	1.13895	0.46569	0.964138	0.795455	0.992491	0.987104	1.27906	0.00766954
ENSMUSG00000028436	Dcaf12	0.953025	0.733566	0.996866	0.85406	1.12955	0.280798	0.918287	0.368743	0.870461	0.224611	1.25132	0.00181727
ENSMUSG00000036078	Sigmar1	1.06244	0.378006	0.985173	0.870551	1.07949	0.893389	0.918938	0.520419	0.919657	0.603012	1.30836	0.000236946
ENSMUSG00000036062	Phf24	0.999474	0.871383	1.04657	0.815381	1.11842	0.668169	0.787455	0.0122427	0.928496	0.557449	1.35461	0.00818625
ENSMUSG00000028452	Vcp	0.896202	0.108122	0.920122	0.97417	1.08359	0.750415	0.886299	0.25227	0.988086	0.976946	1.36527	0.00298249
ENSMUSG00000035969	Rusc2	1.03899	0.978773	1.14182	0.20056	1.07948	0.496572	0.928084	0.512908	0.916872	0.371277	1.29498	0.00470015
ENSMUSG00000028309	Rnf20	0.917091	0.507644	0.938841	0.953907	1.12115	0.956934	0.836675	0.0830374	0.995182	0.988512	1.35952	0.00732392
ENSMUSG00000060206	Zfp462	0.756733	0.00168022	1.52016	0.630598	0.457624	0.0566249	1.08844	0.697519	0.805308	0.671915	0.466059	0.311199
ENSMUSG00000028426	Rad23b	1.04486	0.313671	1.07266	0.569336	0.966428	0.835175	0.789489	0.166647	0.973334	0.856094	1.27468	0.000462095
ENSMUSG00000028431	Ikbkap	1.00654	0.90776	1.19806	0.377133	1.17947	0.118486	0.870891	0.19444	0.999838	0.988482	1.28136	0.00364304
ENSMUSG00000028381	Ugcg	1.00377	0.939552	1.0645	0.743222	0.975216	0.677579	0.798683	0.00134357	1.00792	0.892085	1.1336	0.12929
ENSMUSG00000045071	E130308A19Rik	0.934488	0.23927	0.922571	0.408076	0.891454	0.477222	1.1464	0.0512697	0.941723	0.975947	0.772546	0.00379726
ENSMUSG00000066148	Prpf4	1.04262	0.765006	0.925019	0.825674	1.41902	0.221699	0.904758	0.369562	1.17661	0.444974	1.5126	0.00809848
ENSMUSG00000037996	Slc24a2	0.929294	0.949794	0.709706	0.851738	1.03507	0.981992	0.678011	9.93735e-06	0.98746	0.34836	0.81205	0.161138
ENSMUSG00000028528	Dnajc6	1.08695	0.303852	0.905857	0.905372	1.19595	0.0356807	0.936797	0.319971	1.00243	0.970786	1.26695	5.3713e-08
ENSMUSG00000034926	Dhcr24	0.991959	0.974921	1.0362	0.909509	1.24958	0.220717	0.950768	0.564594	0.979212	0.86014	1.34324	0.00251837
ENSMUSG00000055960	Skint4	1.2471	0.223346	0.91056	0.903371	1.16197	0.478045	0.83312	0.0712591	0.929234	0.770978	1.52703	2.13459e-06
ENSMUSG00000070868	Skint3	1.16622	0.14481	0.956492	0.987852	1.16813	0.249058	0.793089	0.459777	0.954907	0.972058	1.46397	0.000877501
ENSMUSG00000049972	Skint9	1.09809	0.346885	0.978717	0.894768	1.19068	0.217708	0.829834	0.08314	0.920638	0.633107	1.42165	5.98549e-07
ENSMUSG00000048766	Skint10	1.13606	0.0138867	0.915578	0.896241	1.16728	0.249292	0.843626	0.139053	1.0184	0.864991	1.41407	0.000176961
ENSMUSG00000083384	Gm12813	0.97907	0.779718	0.991788	0.923445	1.02914	0.84839	0.936757	0.553024	0.979784	0.969886	1.29734	0.00196352
ENSMUSG00000057977	Skint11	1.09895	0.135753	0.937214	0.942562	1.24161	0.0655608	0.822169	0.112955	0.973307	0.923022	1.37033	0.000623076
ENSMUSG00000028703	Lrrc41	1.07415	0.646118	0.866946	0.934157	1.09977	0.221438	0.876751	0.33098	0.903346	0.632243	1.28355	0.0035682
ENSMUSG00000034042	Gpbp1l1	0.994795	0.88267	0.801281	0.702851	1.03718	0.863487	0.949991	0.947868	0.976007	0.85924	1.36468	6.02301e-05
ENSMUSG00000028693	Nasp	1.00047	0.995067	0.901325	0.819329	1.04387	0.954492	0.986447	0.935239	0.986415	0.92282	1.49673	0.00254149
ENSMUSG00000049878	Rlf	1.04101	0.215884	0.993681	0.97275	1.19061	0.105314	0.86156	0.115837	1.03101	0.73771	1.26968	0.00169991
ENSMUSG00000028646	Rragc	0.947398	0.75665	0.953943	0.85701	1.11868	0.555531	0.923922	0.430275	0.900841	0.246214	1.31334	0.00593413
ENSMUSG00000098760	Gm27247	0.948172	0.438317	0.951318	0.878111	0.885764	0.0599447	1.07299	0.648666	0.910132	0.5018	0.765365	0.00186734
ENSMUSG00000028902	Sf3a3	0.934794	0.723309	0.918534	0.950281	1.14829	0.790085	0.864098	0.239679	0.940545	0.810395	1.27547	0.00257186
ENSMUSG00000042608	Stk40	1.0772	0.0424495	0.926707	0.975746	1.11112	0.0427514	0.856932	0.179649	0.88493	0.37305	1.49841	0.00502523
ENSMUSG00000040859	Bsdc1	1.00181	0.9362	0.924492	0.928286	1.02204	0.828846	0.864091	0.315718	1.01166	0.994367	1.27729	0.000679659
ENSMUSG00000003731	Kpna6	0.99018	0.993062	0.860591	0.960091	1.11183	0.474332	0.915681	0.423161	1.07198	0.618022	1.33672	0.000556714
ENSMUSG00000028878	Fam76a	0.997452	0.995452	1.06282	0.766818	1.20333	0.249058	0.915134	0.518424	1.0066	0.915947	1.29283	0.00502098
ENSMUSG00000028826	Tmem57	1.04559	0.594264	1.04777	0.730563	1.21067	0.0847331	0.921271	0.431389	0.980908	0.917559	1.25943	0.000873196
ENSMUSG00000028809	Srrm1	0.964602	0.884557	0.941128	0.983297	1.15416	0.743063	0.882338	0.219239	0.976354	0.848685	1.40002	1.22132e-06
ENSMUSG00000028672	Hmgcl	0.934419	0.203964	0.787003	0.707845	0.989437	0.434983	0.899231	0.439065	0.947724	0.703978	1.26172	0.00186542
ENSMUSG00000036940	Kdm1a	1.00593	0.875066	1.09625	0.779954	1.05267	0.935996	0.818015	0.0747509	1.00707	0.992706	1.25242	0.00377326
ENSMUSG00000006699	Cdc42	1.07507	0.920739	1.18067	0.373578	1.15961	0.430309	0.898336	0.279569	0.969896	0.7146	1.30905	0.00790547
ENSMUSG00000028760	Eif4g3	1.12255	0.00101358	1.07316	0.661192	1.1729	0.231464	0.949842	0.315259	0.997365	0.998679	1.28091	3.80161e-08
ENSMUSG00000078517	Emc1	1.02087	0.942464	0.98326	0.811437	1.25378	0.254396	0.888174	0.310828	1.01529	0.98186	1.33488	0.000136836
ENSMUSG00000028920	Fbxo42	1.08518	0.277312	0.885651	0.956277	1.11075	0.22103	0.84754	0.0408173	0.98164	0.99013	1.32364	3.32967e-05
ENSMUSG00000028589	1700012P22Rik	0.95941	0.846801	1.14631	0.59591	1.18864	0.382952	0.798848	0.0634568	0.843165	0.111776	1.34503	0.00144399
ENSMUSG00000085101	Platr16	1.01837	0.514253	1.00215	0.988767	1.16977	0.1911	0.860583	0.142668	0.899877	0.377513	1.34226	0.000102434
ENSMUSG00000097661	Gm26763	1.03061	0.367158	0.939353	0.993929	1.16284	0.0991068	0.828996	0.0351315	0.936171	0.374657	1.26859	8.02247e-06
ENSMUSG00000070605	Gm13251	0.998484	0.495049	0.875692	0.565312	1.05803	0.67652	0.782207	0.00403017	0.919769	0.325781	1.32513	0.11299
ENSMUSG00000056300	Gm13247	1.07162	0.260676	0.947156	0.870659	1.15001	0.122938	0.773786	0.00686972	0.893723	0.273063	1.35906	2.70887e-05
ENSMUSG00000086046	1700095A21Rik	1.0297	0.66776	1.01907	0.902277	1.12583	0.229424	0.787841	0.0160535	0.912111	0.379361	1.337	0.000101208
ENSMUSG00000097168	C230088H06Rik	1.08728	3.71717e-07	0.982832	0.813859	1.1279	0.00139101	0.837963	0.00909598	0.844813	0.723476	1.32233	9.84779e-17
ENSMUSG00000087207	Gm13147	1.00923	0.497652	0.928489	0.902277	1.13485	0.306593	0.809689	0.0136274	0.912972	0.273063	1.35576	8.09201e-06
ENSMUSG00000078498	Gm13151	0.918404	0.639778	1.01267	0.747615	1.05983	0.837676	1.11525	0.578055	0.839908	0.271694	1.2755	0.00154623
ENSMUSG00000065999	Gm13154	1.0334	0.49295	1.06647	0.942562	1.15478	0.187224	0.835876	0.0524342	0.887538	0.22678	1.29997	6.1721e-05
ENSMUSG00000078495	Gm13157	1.02647	0.415376	1.07094	0.883493	1.11115	0.716255	0.866475	0.040843	0.862053	0.0330037	1.32452	0.000315517
ENSMUSG00000093594	Gm20707	0.956394	0.907721	1.07967	0.789326	1.08063	0.984536	0.823288	0.0209644	0.854012	0.0608903	1.28871	0.0013808
ENSMUSG00000059423	Zfp933	1.02148	0.504078	0.77314	0.950281	1.02564	0.934363	0.840675	0.0838785	0.90282	0.314917	1.29496	0.00118574
ENSMUSG00000029020	Mfn2	1.04934	0.239208	0.764398	0.997553	1.13841	0.711684	0.843306	0.0748776	0.891688	0.410695	1.44578	8.26384e-05
ENSMUSG00000017264	Exosc10	1.0269	0.874324	0.953658	0.964669	1.10803	0.676557	0.824079	0.078862	0.959004	0.801156	1.39377	7.55021e-05
ENSMUSG00000014592	Camta1	0.916696	0.561949	0.966432	0.55958	0.78678	0.00349078	1.02468	0.591602	0.941489	0.59982	0.81944	0.0494548
ENSMUSG00000028948	Nol9	0.976673	0.528776	1.00581	0.946553	1.13488	0.902002	0.95191	0.623701	0.960844	0.810395	1.34242	0.000462546
ENSMUSG00000000600	Krit1	1.02857	0.545349	1.0809	0.614739	1.1353	0.524726	0.956315	0.618477	0.939514	0.622301	1.26891	0.0061093
ENSMUSG00000029014	Dnajc2	0.972834	0.88267	1.1701	0.174767	1.09787	0.668169	0.947366	0.592754	0.987612	0.986756	1.26107	0.00543389
ENSMUSG00000028932	Psmc2	0.943408	0.299932	1.12134	0.590206	1.09896	0.22103	0.857886	0.118094	1.01934	0.965577	1.34422	8.54223e-05
ENSMUSG00000029004	Kmt2e	1.03066	0.400161	1.09814	0.769127	1.10254	0.686281	0.882616	0.233932	1.00617	0.965986	1.4049	0.000857021
ENSMUSG00000106864	Gtf3c2	0.98692	0.952196	0.960277	0.896241	1.20979	0.0613913	0.837664	0.113069	0.991369	0.856162	1.29893	0.00463704
ENSMUSG00000037373	Ctbp1	1.05578	0.399244	1.00451	0.953907	1.10625	0.763778	0.825339	0.0427904	0.983104	0.893439	1.25807	0.00440042
ENSMUSG00000079562	Maea	1.12193	0.154511	1.15213	0.38111	1.08682	0.820949	0.801789	0.03004	0.938445	0.753668	1.28559	0.00489869
ENSMUSG00000005299	Letm1	1.00212	0.88004	1.0282	0.87715	1.17099	0.557685	0.840459	0.0480054	0.983998	0.961884	1.27963	0.00356564
ENSMUSG00000057406	Whsc1	1.09798	0.177776	0.97762	0.975282	1.21728	0.0619088	0.917909	0.112955	0.98475	0.882953	1.2729	0.00256636
ENSMUSG00000029106	Add1	1.0789	0.531714	1.11178	0.64171	1.12308	0.340798	0.855722	0.0847138	1.03093	0.885383	1.28755	0.000211067
ENSMUSG00000029103	Lrpap1	0.861674	0.0936542	0.883299	0.997553	1.12274	0.45137	0.872585	0.0474951	0.971454	0.977937	1.25951	0.00318576
ENSMUSG00000029097	Trmt44	1.02677	0.504067	0.895394	0.914915	1.14389	0.358006	0.876863	0.0867128	1.01469	0.837062	1.26581	0.00531278
ENSMUSG00000029190	D5Ertd579e	1.1182	0.0152296	0.951283	0.983549	1.18328	0.163107	0.816167	0.0226385	1.01426	0.993051	1.28558	1.06478e-05
ENSMUSG00000029120	Ppp2r2c	1.09254	0.0928026	1.24022	0.423933	1.13384	0.32876	0.815919	0.017214	1.04336	0.833523	1.4773	5.17309e-07
ENSMUSG00000029126	Nsg1	0.949496	0.364215	0.922138	0.909691	1.09834	0.661568	0.867695	0.17605	0.934707	0.611028	1.30592	0.000818599
ENSMUSG00000005103	Wdr1	1.05512	0.798211	0.76015	0.875681	1.51628	0.26879	0.968325	0.923103	1.05831	0.875233	1.43258	0.00233166
ENSMUSG00000051022	Hs3st1	0.966927	0.760412	1.07575	0.931071	0.836819	0.258046	1.01271	0.967487	0.923889	0.0109272	0.785497	0.000304447
ENSMUSG00000039782	Cpeb2	1.01397	0.374757	0.898239	0.962785	1.14079	0.811564	0.697084	6.2603e-05	1.07742	0.351306	1.28601	7.74428e-05
ENSMUSG00000039706	Ldb2	1.06279	0.698001	0.709496	0.597397	1.3903	0.247122	0.935506	0.441711	1.1812	0.407029	1.61262	2.17315e-08
ENSMUSG00000029169	Dhx15	0.97796	0.99148	0.979788	0.825806	1.26938	0.613115	0.813702	0.0116555	0.887845	0.131083	1.32775	0.000598602
ENSMUSG00000029108	Pcdh7	0.873669	0.521292	1.05814	0.986321	0.662764	0.180052	0.766634	0.00663033	0.7995	0.15501	0.700631	0.16117
ENSMUSG00000029174	Tbc1d1	0.951116	0.320781	1.13686	0.881065	0.772529	0.00349078	1.01367	0.692423	0.964974	0.729673	0.914487	0.356879
ENSMUSG00000029207	Apbb2	0.936781	0.963052	1.27692	0.423933	0.822826	0.8723	0.893247	0.0518912	0.790278	4.8102e-05	0.875049	0.970415
ENSMUSG00000037720	Tmem33	0.921027	0.27139	1.02115	0.837914	1.08606	0.351373	0.87849	0.257099	0.92056	0.606586	1.31076	0.00195394
ENSMUSG00000029227	Fip1l1	1.1354	0.3247	1.57795	0.117248	1.21639	0.21112	0.916539	0.275392	1.01088	0.910635	1.29779	5.82673e-08
ENSMUSG00000029250	Polr2b	0.97028	0.993062	1.10932	0.392302	1.10224	0.288166	0.929051	0.415846	0.923585	0.669538	1.34582	0.000146159
ENSMUSG00000035851	Ythdc1	0.919622	0.22848	1.01119	0.898267	1.08385	0.534308	0.777057	0.00677316	0.891945	0.243722	1.1362	0.117391
ENSMUSG00000055204	Ankrd17	1.13457	0.017611	1.08399	0.89107	1.22394	0.0278833	0.844894	0.0528358	1.01036	0.827403	1.27506	1.22101e-05
ENSMUSG00000058013	Sept11	1.04556	0.160061	0.992735	0.759973	1.06853	0.631943	0.942558	0.284442	0.941109	0.82878	1.27149	0.000102885
ENSMUSG00000029338	Antxr2	0.92869	0.504977	1.27804	0.970871	0.706096	0.00641867	0.984554	0.67063	0.835744	0.0254189	0.693685	0.00884142
ENSMUSG00000097392	D930016D06Rik	1.0558	0.203964	0.947633	0.983297	1.15397	0.351571	0.791488	0.0434302	0.941499	0.381034	1.37036	0.000421776
ENSMUSG00000029270	Fam69a	0.990841	0.894876	0.962842	0.891803	1.08636	0.990726	0.993573	0.977113	0.978905	0.728257	1.34176	0.00104754
ENSMUSG00000029267	Mtf2	0.933696	0.55554	1.02257	0.925216	1.21194	0.739126	0.874139	0.148051	0.895704	0.35976	1.31753	0.00968337
ENSMUSG00000033623	Pcgf3	1.05983	0.45063	1.09929	0.846232	1.13442	0.129183	0.914321	0.243574	0.963705	0.873555	1.29378	0.000117424
ENSMUSG00000091635	Vmn2r13	0.936822	0.45634	1.08078	0.638231	1.11351	0.412722	0.688835	0.000715122	0.948962	0.766394	1.26567	0.0315015
ENSMUSG00000092080	Vmn2r16	1.02256	0.554263	0.971442	0.917651	1.14332	0.453941	0.731434	0.00714867	0.983168	0.958205	1.21298	0.0904721
ENSMUSG00000105471	A430073D23Rik	1.00421	0.887017	0.927152	0.874874	1.00947	0.864928	0.746275	0.00133106	0.966398	0.859908	1.19686	0.0206981
ENSMUSG00000090963	Gm17655	0.960536	0.636074	0.971503	0.885643	1.14892	0.325122	0.721046	0.000661047	0.892221	0.302149	1.23559	0.0642384
ENSMUSG00000014668	Chfr	1.00221	0.980509	1.00943	0.707845	1.15889	0.287086	0.751788	0.00513912	1.01094	0.998862	1.39912	1.4234e-05
ENSMUSG00000086247	Gm15787	0.94234	0.471123	1.0528	0.781943	1.06349	0.866305	0.730237	0.00134357	0.978335	0.754841	1.25545	0.0184415
ENSMUSG00000029502	Golga3	0.998987	0.884887	1.10936	0.569336	1.20333	0.453685	0.709668	0.000655369	1.06085	0.928567	1.37567	0.00108376
ENSMUSG00000029501	Ankle2	0.931253	0.185429	1.03535	0.634304	1.184	0.154439	0.732267	0.00338712	1.01017	0.984494	1.32045	0.0107389
ENSMUSG00000097767	Miat	0.863786	0.015454	1.0572	0.569336	1.03363	0.903753	0.760321	0.00464063	0.900847	0.434209	1.20263	0.159522
ENSMUSG00000042249	Adrbk2	1.03087	0.542689	0.645825	0.416653	1.25668	0.179032	1.07453	0.477263	1.14075	0.0100455	1.42853	5.96856e-06
ENSMUSG00000042216	Sgsm1	1.05457	0.22913	1.00149	0.923445	1.09703	0.164784	0.95482	0.495965	0.970183	0.873834	1.35843	1.93598e-06
ENSMUSG00000042078	Svop	1.04773	0.258211	1.04999	0.904877	1.09496	0.536409	0.957448	0.416786	0.998549	0.972675	1.25808	6.26301e-05
ENSMUSG00000029592	Usp30	1.04581	0.547914	0.952549	0.992774	1.18818	0.283862	0.934418	0.29265	1.05268	0.517738	1.26604	0.00531278
ENSMUSG00000029518	Rab35	1.02297	0.561949	0.868394	0.710006	1.0943	0.638435	0.813857	0.0369891	0.92147	0.400601	1.28898	0.00072166
ENSMUSG00000029364	Wsb2	0.99883	0.889646	0.909377	0.983297	1.03364	0.843175	0.729805	0.000565552	0.95817	0.776673	1.18321	0.0969513
ENSMUSG00000029602	Rasal1	1.03832	0.249123	0.938936	0.875681	1.0742	0.458216	0.886275	0.105512	0.940264	0.771783	1.28282	0.000865368
ENSMUSG00000042744	Gm15800	1.12206	0.0100345	1.07674	0.536133	1.18617	0.0724299	0.886397	0.0633268	1.05029	0.789099	1.43897	3.71692e-10
ENSMUSG00000029467	Atp2a2	1.02454	0.409682	1.02153	0.957663	1.22037	0.424886	0.787352	0.0188049	1.0904	0.51647	1.38854	1.6253e-05
ENSMUSG00000038384	Setd1b	0.925137	0.499577	0.900515	0.983297	1.04367	0.56768	0.77315	0.0128816	0.992688	0.966964	1.32147	0.000195669
ENSMUSG00000029422	Rsrc2	0.91925	0.233257	1.12026	0.615398	1.08596	0.840091	0.743695	0.00740309	1.02469	0.894807	1.20866	0.0660025
ENSMUSG00000038095	Sbno1	1.07699	0.344276	1.08341	0.842449	1.08838	0.241449	0.806991	0.0180879	1.0418	0.679542	1.26975	2.73049e-05
ENSMUSG00000049327	Kmt5a	0.977569	0.836399	0.946546	0.950281	1.04567	0.760554	0.773941	0.0074705	0.93631	0.611028	1.22318	0.0317373
ENSMUSG00000029389	Ddx55	0.882544	0.0309183	1.02864	0.805566	1.05812	0.876261	0.861767	0.211607	0.928274	0.650496	1.30398	0.0013709
ENSMUSG00000029387	Gtf2h3	0.939912	0.440285	1.04633	0.38111	1.00804	0.792248	0.806401	0.02535	0.927904	0.788604	1.29053	0.000916873
ENSMUSG00000070498	Tmem132b	1.09946	0.339321	0.871789	0.812788	1.1107	0.574419	0.784701	0.00134357	1.04278	0.92382	1.00624	0.342074
ENSMUSG00000029420	Rimbp2	1.06741	0.0188164	0.940901	0.902277	1.17635	0.217582	0.866621	0.00884292	1.01516	0.945005	1.33786	0.00342861
ENSMUSG00000029436	Mmp17	0.941845	0.417483	0.939781	0.983297	1.26189	0.252256	0.818905	0.140073	0.934505	0.742406	1.3634	0.000270578
ENSMUSG00000025537	Phkg1	0.969603	0.71569	0.847183	0.590206	1.10294	0.489245	0.913205	0.448613	1.0686	0.47221	1.30904	0.00319897
ENSMUSG00000053094	Tmem248	0.941021	0.896573	1.04571	0.602967	1.11344	0.673618	0.829996	0.0702032	1.02145	0.809047	1.26577	0.000493226
ENSMUSG00000063146	Clip2	1.04888	0.258172	1.21473	0.223004	1.14923	0.403605	0.797875	0.00652443	0.987085	0.967717	1.30382	0.000134032
ENSMUSG00000007207	Stx1a	0.980545	0.89447	0.953038	0.923902	1.10022	0.599758	0.805018	0.0358805	1.00395	0.986436	1.35193	0.000266668
ENSMUSG00000051391	Ywhag	0.947565	0.671623	1.01516	0.969663	1.17574	0.328833	0.843805	0.0541109	0.975118	0.780653	1.4924	0.000332233
ENSMUSG00000029705	Cux1	0.787652	0.959935	1.45354	0.884143	0.541398	0.936133	1.13213	0.729301	0.783915	0.439451	0.400029	0.00598134
ENSMUSG00000056076	Eif3b	0.907726	0.108841	0.883569	0.600603	1.09506	0.164709	0.829954	0.050798	0.975407	0.891437	1.25574	0.0055012
ENSMUSG00000085540	Gm16036	1.11385	0.295297	0.847039	0.970307	1.1353	0.897949	1.28983	0.00210137	1.05226	0.570486	1.22802	0.0984479
ENSMUSG00000038970	Lmtk2	1.06691	0.0629368	1.18365	0.721558	1.14861	0.174503	0.778632	0.00110759	1.03656	0.92282	1.13364	0.073303
ENSMUSG00000070419	Cyp3a57	1.0603	0.858785	0.907974	0.93632	1.23621	0.305545	0.737038	0.00318087	1.03343	0.955801	1.25808	0.0477435
ENSMUSG00000038656	Cyp3a16	0.953184	0.561499	1.09347	0.567676	1.17328	0.243577	0.74886	0.00513912	1.02102	0.95612	1.26458	0.0010329
ENSMUSG00000056035	Cyp3a11	0.981242	0.941482	0.852598	0.983256	1.23199	0.201295	0.760304	0.00282215	1.00328	0.998272	1.21362	0.0466211
ENSMUSG00000029630	Cyp3a25	0.963948	0.887017	0.881051	0.928255	1.17087	0.364873	0.706373	0.00182364	1.00075	0.998272	1.28927	0.00178698
ENSMUSG00000061292	Cyp3a59	0.998147	0.798696	0.843793	0.976072	1.19955	0.348646	0.796793	0.0198957	0.957846	0.777873	1.2617	0.00597893
ENSMUSG00000091794	Vmn2r18	1.03843	0.68893	1.00071	0.957663	1.2775	0.0822978	0.880582	0.142915	0.986437	0.965838	1.35581	0.000972821
ENSMUSG00000015733	Capza2	0.887672	0.0583113	1.12207	0.739766	1.06916	0.536756	0.915359	0.428407	0.908178	0.403932	1.34572	0.00189218
ENSMUSG00000036667	Tcaf1	0.925187	0.573587	0.84515	0.989203	1.18229	0.226545	0.809639	0.0441467	0.882793	0.508205	1.3153	0.000940147
ENSMUSG00000062519	Zfp398	1.03758	0.462306	1.01839	0.957108	1.15934	0.195585	0.840995	0.0771949	0.947197	0.795973	1.25502	0.00246836
ENSMUSG00000029817	Tra2a	0.932453	0.0531315	0.928448	0.966395	1.21242	0.0599083	0.732302	0.000414155	1.04672	0.600568	1.24002	0.0128484
ENSMUSG00000085696	Hoxaas3	0.973509	0.959884	1.01985	0.956277	1.20636	0.0997395	0.795639	0.0433437	1.02067	0.912961	1.32269	0.00575551
ENSMUSG00000029778	Adcyap1r1	1.15865	0.931386	0.527723	0.388916	1.50446	0.0281528	1.35605	0.000920002	1.13528	0.453764	1.22478	0.102057
ENSMUSG00000029920	Smarcad1	1.10476	0.185813	1.06627	0.841114	1.15788	0.231464	0.926846	0.443778	1.01369	0.875397	1.30296	0.00111151
ENSMUSG00000053470	Kdm3a	0.989461	0.495049	0.93017	0.983297	1.10642	0.137013	0.914521	0.383166	0.92885	0.432851	1.32127	2.29193e-05
ENSMUSG00000033720	Sfxn5	0.908652	0.386161	1.07247	0.942562	0.775555	0.145635	0.939498	0.403392	0.906913	0.412969	0.763367	0.00332713
ENSMUSG00000030007	Cct7	0.949194	0.813539	0.995528	0.950281	1.05401	0.96408	0.861294	0.111626	1.01688	0.879598	1.32835	0.00561096
ENSMUSG00000030000	Add2	1.11338	0.0143675	1.08266	0.972137	1.16741	0.151602	0.852669	0.0680951	0.983615	0.936984	1.33773	1.07372e-05
ENSMUSG00000071337	Tia1	0.930756	0.496287	1.0279	0.997656	1.27456	0.16659	0.75852	0.00874356	0.924646	0.449795	1.25257	0.00594739
ENSMUSG00000057230	Aak1	1.13766	0.0563956	0.989684	0.917651	1.25276	0.0566249	0.794108	1.64858e-05	0.980383	0.837955	1.20791	0.00251837
ENSMUSG00000079477	Rab7	1.03556	0.326333	0.995638	0.878684	1.16836	0.0634921	0.89155	0.218937	1.06853	0.530363	1.30348	0.000692659
ENSMUSG00000030082	Sec61a1	0.944074	0.623699	1.00502	0.866205	1.12897	0.0784489	0.762247	0.00180074	1.00249	0.977859	1.2411	0.0334465
ENSMUSG00000030084	Plxna1	1.03952	0.342132	0.937716	0.970834	1.11871	0.853331	0.916187	0.212864	1.10184	0.393466	1.46312	0.000515936
ENSMUSG00000092247	Gm20426	1.30323	0.00298849	1.30589	0.668697	1.06308	0.894062	1.01897	0.86147	0.971497	0.863443	1.15787	0.91794
ENSMUSG00000030096	Slc6a6	1.06216	0.0974829	1.18912	0.639416	1.21374	0.0646109	0.837326	0.0140412	0.97389	0.910713	1.30571	0.000181703
ENSMUSG00000030098	Grip2	1.11771	0.278218	0.725024	0.661608	1.28807	0.0629494	1.08186	0.0864045	1.15603	0.587703	1.38178	0.00153844
ENSMUSG00000014550	Rbsn	0.994253	0.734764	0.891205	0.9856	1.16172	0.413338	0.734409	0.00116731	0.878248	0.444974	1.216	0.0184602
ENSMUSG00000005362	Crbn	0.985331	0.750208	1.12882	0.336443	1.13809	0.363846	0.835369	0.0724964	0.949894	0.669538	1.26505	0.00456395
ENSMUSG00000034269	Setd5	1.01936	0.759598	1.02993	0.996954	1.15744	0.670914	0.831906	0.0351078	1.10642	0.410247	1.37828	1.22132e-06
ENSMUSG00000030302	Atp2b2	1.13279	1.38235e-05	1.10544	0.803851	0.927354	0.622612	0.713545	4.09804e-06	1.03545	0.68061	0.995608	0.422933
ENSMUSG00000030315	Vgll4	0.957717	0.440285	0.79226	0.177828	1.32152	0.0460481	0.995039	0.915924	1.16319	0.055124	1.34414	0.00041458
ENSMUSG00000000439	Mkrn2	0.962186	0.877475	0.852406	0.93516	1.09484	0.537435	0.798978	0.00874356	0.909448	0.527929	1.28831	0.00020321
ENSMUSG00000030323	Ift122	0.892085	0.0155242	1.15687	0.980323	0.813795	0.951813	0.884833	0.140567	0.799876	0.00449932	0.764313	0.00238586
ENSMUSG00000030180	Kdm5a	1.05411	0.565377	1.04877	0.908077	1.23212	0.0134981	0.83813	0.040877	1.04309	0.854053	1.26352	0.00657903
ENSMUSG00000019210	Atp6v1e1	0.996539	0.938377	0.992753	0.989203	1.08647	0.274806	0.776399	0.0121861	0.934095	0.691929	1.31005	0.00954679
ENSMUSG00000108022	Gm7298	1.13579	0.140696	1.36631	0.225644	1.14214	0.536086	0.917569	0.147844	1.02293	0.580898	1.43811	0.000227881
ENSMUSG00000059908	Mug1	1.04794	0.736721	1.24546	0.986494	1.18247	0.273886	0.940689	0.490845	1.01594	0.726321	1.44173	0.000215589
ENSMUSG00000098137	Gm33962	0.972237	0.817798	1.10595	0.363624	1.07378	0.939209	0.88355	0.232401	0.961526	0.86492	1.25706	0.00750599
ENSMUSG00000030187	Klra2	0.996724	0.942912	1.04613	0.402756	1.22986	0.105206	0.949599	0.529315	0.894171	0.468857	1.31894	0.000307081
ENSMUSG00000030199	Etv6	1.08208	0.210357	0.602785	0.0437117	1.45652	6.02242e-05	1.12168	0.142457	1.29021	4.43421e-07	1.16884	0.106802
ENSMUSG00000030304	Ergic2	0.985568	0.941482	0.999636	0.983297	1.13684	0.157958	0.89312	0.166482	1.03735	0.703734	1.35504	3.24552e-05
ENSMUSG00000003452	Bicd1	1.20465	0.321626	1.1952	0.117592	1.1222	0.0872324	0.782679	0.0373487	0.971167	0.915018	1.29997	0.00118082
ENSMUSG00000035177	Nlrp2	1.06973	0.240721	1.11799	0.67757	1.15508	0.454029	0.796975	0.0664447	0.924024	0.646168	1.38875	0.00047776
ENSMUSG00000034690	Nlrp4c	1.05317	0.286609	1.0343	0.808986	1.15508	0.619942	0.864738	0.13362	0.909307	0.550233	1.32307	0.00147682
ENSMUSG00000110139	RP24-77E13.12	1.01524	0.654316	0.911006	0.921123	1.13684	0.313356	0.820657	0.0655737	0.877466	0.36382	1.367	0.000118422
ENSMUSG00000034122	Nlrp4d	1.06477	0.663913	0.963603	0.846398	1.15222	0.670955	0.839383	0.0789191	0.96057	0.82878	1.54694	2.63861e-06
ENSMUSG00000091662	Vmn1r69	0.976991	0.936574	0.841591	0.911013	1.2355	0.374883	0.877715	0.210305	0.910535	0.490509	1.38818	0.0012138
ENSMUSG00000092583	Vmn2r-ps53	1.04222	0.81362	0.850671	0.85698	1.13987	0.538614	0.778502	0.019765	0.901426	0.435557	1.32612	0.00013954
ENSMUSG00000096002	Vmn2r53	0.917538	0.199624	0.894249	0.708928	1.23607	0.0768096	0.770604	0.0111459	0.902079	0.444974	1.30999	0.00107029
ENSMUSG00000091045	Vmn2r55	0.955582	0.508812	0.92903	0.851387	1.12262	0.840101	0.874482	0.259297	0.886756	0.280744	1.37392	0.000236946
ENSMUSG00000005566	Trim28	0.987498	0.935013	0.90808	0.900673	1.23728	0.756377	0.855997	0.0571185	0.911015	0.756825	1.34402	0.000191596
ENSMUSG00000078799	Sult2a5	1.02133	0.568888	0.907955	0.930122	1.2244	0.352947	0.834336	0.157641	0.860905	0.274341	1.36983	0.00325084
ENSMUSG00000078798	Sult2a1	0.984075	0.957052	0.96781	0.900388	1.08539	0.732904	0.719843	0.00196788	0.853854	0.239186	1.24685	0.0140003
ENSMUSG00000074377	Sult2a4	1.07474	0.168275	0.718481	0.765216	1.27801	0.308	0.695153	0.212539	0.844696	0.131083	1.35247	3.54197e-05
ENSMUSG00000074375	Sult2a3	1.14981	0.442544	1.10287	0.724081	1.2114	0.321396	0.803211	0.0552593	0.87729	0.379254	1.40374	0.00212147
ENSMUSG00000070810	Sult2a6	1.01358	0.866746	0.986151	0.983297	1.18449	0.6317	0.724581	0.00554222	0.915195	0.406095	1.27299	0.0669682
ENSMUSG00000030378	Sult2a8	1.11704	0.846801	1.03246	0.955991	1.1016	0.96975	0.679822	0.00210137	0.934302	0.579818	1.41678	0.000493226
ENSMUSG00000094156	Sult2a7	0.97962	0.973849	0.964998	0.996526	1.16471	0.261511	0.825773	0.0713631	0.948089	0.751802	1.30341	0.00813304
ENSMUSG00000041596	Nlrp5-ps	1.20313	0.00601592	0.996009	0.934251	1.22893	0.313852	0.709716	0.00387035	0.968546	0.789099	1.70739	0.0187298
ENSMUSG00000054310	Obox1	1.08667	0.0498712	1.00592	0.983297	1.22429	0.246138	0.775815	0.00750343	0.977746	0.914812	1.39224	0.000127386
ENSMUSG00000066772	Obox3	1.08105	0.41449	1.0427	0.941933	1.20085	0.381123	0.754252	0.0346229	0.924406	0.808367	1.3053	0.0017518
ENSMUSG00000030376	Slc8a2	1.01781	0.720815	0.894279	0.847672	1.05382	0.911858	0.794407	0.00648195	0.962865	0.850768	1.1624	0.0572287
ENSMUSG00000003099	Ppp5c	0.940637	0.710414	0.953102	0.983297	1.07591	0.405872	0.758519	0.00364708	0.999022	0.955815	1.25112	0.000428165
ENSMUSG00000053228	Ceacam3	0.920547	0.497652	1.10215	0.812788	1.05082	0.939097	0.677041	0.000393973	0.913443	0.661212	1.16743	0.0407972
ENSMUSG00000108782	Gm45035	1.04834	0.660534	0.953222	0.983256	1.22511	0.347281	0.806012	0.06901	0.930644	0.662223	1.42093	4.62605e-06
ENSMUSG00000078793	Gm5155	1.07723	0.110658	0.916046	0.85701	1.22465	0.252256	0.734311	0.0126462	0.945604	0.63663	1.3366	0.00105927
ENSMUSG00000108545	Gm44613	1.17955	0.112607	0.956935	0.929155	1.33501	0.0599031	0.716506	0.00446941	0.921777	0.601924	1.4146	3.36985e-05
ENSMUSG00000070777	Ceacam20	0.995115	0.988004	0.896271	0.892374	1.10845	0.657139	0.793576	0.0172001	0.897679	0.406095	1.31034	0.00120613
ENSMUSG00000060508	Nlrp9b	1.1254	0.0347062	0.880346	0.844785	1.17717	0.398401	0.69988	0.00411277	0.999511	0.86492	1.37442	0.0019285
ENSMUSG00000015721	Nlrp5	1.13785	0.117025	0.919147	0.923445	1.19059	0.468564	0.805636	0.066375	0.917801	0.440987	1.38475	0.00527329
ENSMUSG00000057101	Zfp180	1.02134	0.563792	1.00557	0.724081	1.128	0.882108	0.87278	0.124613	0.95853	0.857854	1.36504	0.000244805
ENSMUSG00000087598	Zfp111	0.935972	0.206807	0.930496	0.950823	1.06938	0.985457	0.96257	0.799207	0.936976	0.449795	1.29907	0.00209158
ENSMUSG00000052212	Cd177	1.00089	0.647089	1.25117	0.456755	0.974458	0.997355	1.27675	0.000774711	1.08205	0.492081	0.818177	0.0176688
ENSMUSG00000040907	Atp1a3	1.03521	0.426559	1.03652	0.935317	1.09519	0.883193	0.84837	0.16591	0.877203	0.468857	1.29923	0.00197982
ENSMUSG00000030483	Cyp2b10	0.88122	0.284958	1.00152	0.939061	1.16058	0.44689	0.932588	0.539937	0.953202	0.927753	1.33101	0.00107029
ENSMUSG00000040583	Cyp2b13	0.910536	0.511109	1.02015	0.960563	1.19154	0.31469	0.881076	0.373153	0.94875	0.848956	1.38617	0.000377309
ENSMUSG00000040660	Cyp2b9	0.967431	0.918281	0.993418	0.987126	1.18328	0.355283	0.87403	0.217508	0.946404	0.750375	1.39238	0.00135102
ENSMUSG00000040614	Nlrp9c	1.18793	0.113428	1.0411	0.989252	1.28781	0.0322126	0.887884	0.200268	0.992057	0.969886	1.51747	1.03413e-06
ENSMUSG00000040601	Nlrp4a	0.914302	0.988863	0.963933	0.983256	1.20239	0.303106	0.888261	0.287715	0.978298	0.945461	1.35986	0.000949546
ENSMUSG00000054102	Nlrp9a	0.928134	0.950383	0.923701	0.983297	1.14328	0.679013	0.92098	0.568873	0.926174	0.514471	1.3599	0.00491015
ENSMUSG00000040650	Cyp2b23	0.931548	0.923029	0.824773	0.77287	1.04351	0.625652	0.866934	0.179327	0.939983	0.690922	1.29609	0.00604706
ENSMUSG00000063160	Numbl	1.01013	0.478794	0.930656	0.978078	1.04149	0.940769	0.854431	0.184666	0.970862	0.838498	1.31558	0.000371345
ENSMUSG00000040390	Map3k10	0.913087	0.287046	0.877365	0.55654	1.08302	0.898692	0.885835	0.303545	0.989161	0.906402	1.30329	0.00293895
ENSMUSG00000096916	Zfp850	0.918157	0.281092	1.60229	0.579752	1.10149	0.855331	0.845084	0.0751636	0.984189	0.891045	1.31742	0.00106708
ENSMUSG00000063808	Gpatch1	1.07106	0.405981	1.0112	0.96933	1.2043	0.49807	0.85617	0.109305	1.03522	0.82446	1.31807	0.000331112
ENSMUSG00000034867	Ankrd27	0.989278	0.88004	0.929302	0.968815	1.1852	0.675953	0.898846	0.315718	1.09079	0.618982	1.46257	4.10126e-05
ENSMUSG00000108749	Gm44767	1.19394	0.17317	0.951715	0.962785	1.28106	0.202058	0.91841	0.280287	0.934486	0.54897	1.52494	2.54388e-06
ENSMUSG00000101708	Gm28453	1.02102	0.752303	0.959763	0.934157	1.22731	0.169945	0.932005	0.478862	0.932658	0.659522	1.26789	0.00461082
ENSMUSG00000101855	1700010N08Rik	0.913214	0.159423	0.967238	0.960563	1.15825	0.283635	0.833177	0.0485431	0.968947	0.859854	1.30772	0.00325084
ENSMUSG00000108364	Gm44747	0.995705	0.810386	0.966349	0.718564	1.12904	0.768089	0.841146	0.0941719	0.882462	0.171525	1.35731	0.00745893
ENSMUSG00000108490	Gm44522	0.98801	0.787402	0.983049	0.916356	1.1732	0.464851	0.78477	0.015219	0.918857	0.452316	1.40697	0.000622656
ENSMUSG00000108754	Gm44748	1.18356	0.00522044	0.997566	0.76619	1.21479	0.215841	0.816183	0.0482026	0.955209	0.7303	1.40447	6.62652e-06
ENSMUSG00000072259	Gm5592	1.19313	0.00203733	1.01561	0.685762	1.23422	0.195585	0.834525	0.0777512	0.943034	0.676192	1.35288	8.14418e-05
ENSMUSG00000056383	AI987944	1.03248	0.768184	0.933632	0.939061	1.03564	0.979959	0.896816	0.333324	0.969715	0.862589	1.31115	0.00733356
ENSMUSG00000092592	Gm20449	1.23857	0.142291	0.916661	0.965888	1.24652	0.550315	0.827348	0.0273622	0.951704	0.827431	1.49461	8.3427e-05
ENSMUSG00000066537	Vmn2r57	1.02098	0.650987	0.933378	0.946805	1.12478	0.997071	0.785363	0.00799254	0.947134	0.800004	1.35756	0.00674251
ENSMUSG00000090744	Gm6871	1.03923	0.822998	0.941425	0.877064	1.29146	0.246355	0.83131	0.112052	0.981701	0.972763	1.44011	5.58604e-06
ENSMUSG00000074164	Vmn2r-ps54	1.15632	0.354004	0.901241	0.931853	1.28849	0.0714775	0.835876	0.0930094	0.924296	0.508757	1.61106	2.46312e-07
ENSMUSG00000092451	Vmn2r-ps56	1.02051	0.769257	0.923266	0.967226	1.23305	0.0923861	0.868268	0.142701	0.885257	0.316579	1.41907	5.84734e-05
ENSMUSG00000092328	Vmn2r-ps57	1.25854	0.268086	0.947635	0.998507	1.19778	0.127437	0.920537	0.524577	0.926911	0.555152	1.37718	0.000272829
ENSMUSG00000090619	Vmn2r60	1.14607	0.0524306	1.03056	0.83942	1.26565	0.185752	0.798615	0.0321334	0.918957	0.619955	1.3617	1.97741e-05
ENSMUSG00000090967	Vmn2r61	1.03139	0.415291	1.01973	0.862417	1.17376	0.303556	0.735109	0.00688654	0.888507	0.364799	1.75511	1.33664e-05
ENSMUSG00000074158	9830147E19Rik	0.99752	0.388159	1.02903	0.940182	1.19591	0.210679	0.812138	0.0286934	0.947347	0.619581	1.3172	0.00388996
ENSMUSG00000069727	Gm5595	1.03842	0.611774	1.10715	0.628306	1.11985	0.763778	0.845532	0.121917	0.935349	0.484446	1.35607	8.12598e-05
ENSMUSG00000091594	Gm17067	0.90033	0.787402	0.947042	0.972137	1.15746	0.506241	0.832055	0.0713631	0.883167	0.235058	1.31595	0.00156784
ENSMUSG00000092225	Gm2381	1.05457	0.901382	1.00228	0.902277	1.24118	0.444999	0.803356	0.0480054	0.954252	0.782656	1.5798	1.19443e-07
ENSMUSG00000090751	Vmn2r63	0.991311	0.902215	1.12778	0.739766	1.21406	0.420794	0.74153	0.00381569	0.928116	0.444974	1.32444	0.00468895
ENSMUSG00000064194	Zfp936	1.28843	0.287551	0.962853	0.909173	1.23269	0.207142	0.805891	0.0527798	0.93009	0.444812	1.49617	1.22132e-06
ENSMUSG00000012640	Zfp715	0.962332	0.322814	0.828901	0.727715	1.26973	0.00349078	0.966077	0.634788	0.982173	0.980734	1.06732	0.270552
ENSMUSG00000013367	Iglon5	0.971046	0.69452	0.986875	0.635032	1.00267	0.591465	0.774136	0.00640256	0.909751	0.243722	1.08723	0.261903
ENSMUSG00000006599	Gtf2h1	1.01272	0.915526	1.04998	0.956191	1.13635	0.582584	0.790915	0.00739185	0.982432	0.833311	1.3713	1.09565e-05
ENSMUSG00000014402	Tsg101	0.978393	0.654751	1.0672	0.78058	1.12947	0.168536	0.935291	0.571421	0.942889	0.386792	1.35978	0.000611131
ENSMUSG00000109501	Gm14377	0.974401	0.915526	0.925549	0.690063	1.00229	0.492509	0.858355	0.0889673	0.881633	0.223829	1.3097	0.00257779
ENSMUSG00000050650	Mrgpra1	0.93574	0.443432	0.953882	0.914815	1.07213	0.735978	0.795201	0.0396478	1.02846	0.898598	1.3599	0.00557461
ENSMUSG00000096719	Mrgpra2b	1.04916	0.478081	1.06878	0.810341	1.22807	0.519596	0.784985	0.0130049	1.03858	0.83598	1.39876	0.000123837
ENSMUSG00000101780	Gm7255	0.936055	0.555534	0.982081	0.983256	1.17041	0.7106	0.753586	0.00424464	1.00113	0.992036	1.3417	0.00197107
ENSMUSG00000109536	9330162G02Rik	0.992132	0.919116	0.970906	0.97417	1.10593	0.844236	0.903728	0.344415	0.91164	0.463426	1.26448	0.00658769
ENSMUSG00000025326	Ube3a	1.11342	0.344276	0.917046	0.843743	1.22613	0.427437	0.889476	0.30813	0.956151	0.808291	1.35388	5.96856e-06
ENSMUSG00000100826	Snhg14	1.271	0.11398	1.14148	0.707845	1.1829	0.130915	0.832327	0.0130116	0.990965	0.891934	1.54696	6.49996e-16
ENSMUSG00000109554	RP24-274B19.1	1.15592	0.000267169	0.829258	0.883493	1.26366	0.472038	0.908061	0.260823	0.967861	0.781983	1.36654	0.00768839
ENSMUSG00000109321	A330076H08Rik	1.18348	0.467026	1.25	0.389344	0.947234	0.910172	0.639912	0.276876	1.11464	0.864991	1.30256	0.00176941
ENSMUSG00000033510	Otud7a	1.0889	0.0011404	0.970719	0.818069	1.28658	0.714651	0.902441	0.0274501	0.921273	0.202898	1.26605	9.04436e-06
ENSMUSG00000078671	Chd2	1.21366	0.109636	1.07939	0.972137	1.17041	0.172755	0.868532	0.07629	1.0386	0.893439	1.41513	2.22974e-08
ENSMUSG00000053025	Sv2b	1.09533	0.00535934	1.11346	0.531257	1.25052	0.549323	0.826991	0.00397654	1.06303	0.980485	1.3979	3.34795e-06
ENSMUSG00000039176	Polg	1.00841	0.712526	0.933273	0.962785	1.11487	0.837015	0.886758	0.227946	0.972595	0.897252	1.32942	0.0002334
ENSMUSG00000097023	Mir9-3hg	0.980912	0.808829	1.15495	0.577796	1.18045	0.179543	0.921134	0.429906	0.96573	0.871534	1.34071	0.0012138
ENSMUSG00000030533	Unc45a	0.888555	0.0921719	1.00558	0.96933	1.06954	0.750283	0.750353	0.00281568	1.00164	0.931124	1.15667	0.188231
ENSMUSG00000005621	Zfp592	1.00035	0.871181	1.02775	0.752388	1.02831	0.866506	0.872877	0.0336135	0.978019	0.815158	1.3197	0.00499731
ENSMUSG00000025105	Bnc1	1.01311	0.695252	1.14959	0.767712	0.867502	0.809023	1.15789	0.0502181	1.02018	0.878398	0.748139	0.0025411
ENSMUSG00000091205	Vmn2r71	1.08057	0.704528	0.830997	0.702376	1.18335	0.691815	0.705708	0.00102915	0.935841	0.77589	1.24381	0.790146
ENSMUSG00000039361	Picalm	1.21774	0.156045	0.939087	0.76619	1.21396	0.21112	0.915097	0.162934	1.04099	0.753484	1.26205	0.00197982
ENSMUSG00000041328	Pcf11	0.863352	0.450066	0.986322	0.897285	1.04134	0.713537	0.832525	0.0773697	0.873777	0.672974	1.29668	0.00379563
ENSMUSG00000055407	Map6	1.1284	0.0880824	0.889335	0.853465	1.23101	0.646413	0.819734	0.186433	1.028	0.990379	1.31391	0.00545891
ENSMUSG00000030718	Ppme1	1.05333	0.341595	0.99287	0.93986	1.07705	0.95873	0.778452	0.00403017	0.955951	0.620514	1.27589	0.000270703
ENSMUSG00000030704	Rab6a	0.913104	0.209036	0.979329	0.956191	1.09651	0.868548	0.894119	0.276876	0.985902	0.986436	1.30563	0.00273533
ENSMUSG00000029461	Fam168a	1.16184	0.0797034	1.07845	0.839629	1.08167	0.27482	0.954331	0.440284	0.924067	0.885698	1.32192	1.27679e-07
ENSMUSG00000048779	P2ry6	0.955506	0.386297	1.29032	0.398317	0.91048	0.633366	0.965555	0.592754	0.978718	0.907059	0.792816	0.00659124
ENSMUSG00000032812	Arap1	0.931557	0.0442808	1.14806	0.902277	0.875326	0.234419	1.05873	0.305873	1.00738	0.976946	0.799176	0.00175562
ENSMUSG00000063550	Nup98	1.12479	0.427521	0.94461	0.76517	1.21323	0.264252	0.834078	0.0211894	1.10149	0.837062	1.36965	6.29011e-06
ENSMUSG00000036989	Trim3	1.05672	0.416415	1.25199	0.983297	1.11972	0.362915	0.749685	0.00381569	1.13985	0.797654	1.21821	0.247696
ENSMUSG00000048236	Ovch2	1.14532	0.267349	1.16726	0.513592	1.15064	0.397948	1.02798	0.850173	1.03095	0.695278	0.763889	0.000521502
ENSMUSG00000066232	Ipo7	1.05637	0.279216	1.04955	0.87374	1.04817	0.703109	0.747941	0.00210137	0.957583	0.722214	1.61379	0.0279632
ENSMUSG00000038187	Btbd10	1.02595	0.53913	0.88603	0.992774	1.11602	0.522872	0.92719	0.386294	0.97847	0.906402	1.36985	0.000304447
ENSMUSG00000084984	Far1os	0.977903	0.999618	0.90607	0.986489	1.04845	0.894062	0.959039	0.581985	0.982332	0.991725	1.38203	0.0032108
ENSMUSG00000030779	Rbbp6	0.928505	0.429127	1.04917	0.980875	1.14651	0.110775	0.797128	0.0391451	0.942008	0.724952	1.37763	3.82389e-05
ENSMUSG00000053877	Srcap	1.10166	0.176156	1.14999	0.803851	1.19195	0.30089	0.789569	0.0494508	0.983207	0.993294	1.3068	0.00594739
ENSMUSG00000030967	Zranb1	1.03832	0.507469	1.13084	0.892474	1.09024	0.194883	0.935921	0.278635	0.967556	0.832132	1.28358	0.000542698
ENSMUSG00000054672	5830411N06Rik	1.09319	0.705647	0.956926	0.917888	1.50914	0.00802423	1.06882	0.440561	0.964978	0.957576	1.12824	0.973868
ENSMUSG00000038611	Phrf1	1.01853	0.957811	1.04797	0.746853	1.13337	0.262215	0.897675	0.235132	0.930123	0.61675	1.32797	0.00235256
ENSMUSG00000058886	Deaf1	1.11863	0.0699853	0.916002	0.862016	1.14359	0.239814	0.910152	0.374336	1.01498	0.937589	1.29166	0.00154623
ENSMUSG00000053046	Brsk2	1.18124	0.158221	1.20752	0.223004	1.21361	0.198442	0.690053	0.000494965	1.03977	0.991725	1.27087	0.0006508
ENSMUSG00000037887	Dusp8	0.966836	0.893277	0.877358	0.85701	1.16758	0.472038	0.741455	0.00192747	0.972751	0.863668	1.38515	0.000154102
ENSMUSG00000085745	Gm14372	0.991102	0.538507	1.08039	0.802238	1.09519	0.100196	0.809708	0.0130116	0.98136	0.987104	1.26042	0.000266695
ENSMUSG00000040028	Elavl1	1.1155	0.497697	0.989171	0.825602	1.19168	0.133546	0.78721	0.00662047	0.929084	0.563922	1.19068	0.231079
ENSMUSG00000031446	Cul4a	1.01761	0.757729	1.03433	0.980323	1.27007	0.0589782	0.925706	0.256283	1.02964	0.970786	1.27343	0.0058818
ENSMUSG00000038482	Tfdp1	1.03881	0.560677	1.01756	0.846387	1.20925	0.197805	0.896393	0.378785	1.01815	0.970256	1.28512	0.00144399
ENSMUSG00000038416	Cdc16	0.901202	0.0946002	1.05782	0.693033	1.18861	0.32122	0.865323	0.261706	0.959222	0.833697	1.43993	3.06117e-06
ENSMUSG00000071796	6820431F20Rik	0.932591	0.339451	1.01313	0.89107	1.16004	0.27482	0.920004	0.291419	0.988477	0.94529	1.26785	0.00312469
ENSMUSG00000097263	Gm26804	1.03074	0.746308	1.37485	0.559711	1.17688	0.419877	0.866747	0.0681087	1.053	0.468857	1.4044	2.8981e-06
ENSMUSG00000071793	2610005L07Rik	0.889811	0.0267319	1.0066	0.998268	1.14408	0.789904	0.783357	0.00544756	1.03344	0.763728	1.17669	0.0547135
ENSMUSG00000037234	Hook3	1.04982	0.543806	1.04913	0.866205	1.17365	0.0566249	0.886061	0.142258	0.969821	0.787077	1.3535	5.9395e-06
ENSMUSG00000039633	Lonrf1	0.923301	0.795699	1.13768	0.791809	0.860444	0.846503	0.761359	0.00318087	1.06923	0.695278	1.03118	0.25133
ENSMUSG00000031601	Cnot7	0.933558	0.465774	0.989773	0.956277	1.04121	0.970465	0.868187	0.125446	0.969634	0.847217	1.30498	0.00168062
ENSMUSG00000038102	Trappc11	1.00637	0.966787	1.08851	0.983297	1.22598	0.723373	0.847201	0.0933099	0.962029	0.808367	1.31294	0.00121497
ENSMUSG00000031605	Klhl2	1.06041	0.00328247	1.13445	0.955991	0.993682	0.630986	0.825467	0.0126462	0.993816	0.780541	1.28331	2.7172e-07
ENSMUSG00000006273	Atp6v1b2	0.933041	0.318668	1.10642	0.875681	1.12831	0.355939	0.87982	0.244332	0.977668	0.986756	1.26137	0.00450738
ENSMUSG00000031858	Mau2	0.941402	0.361067	0.966633	0.997553	1.1304	0.124002	0.850607	0.0716574	1.01301	0.791765	1.27361	0.00501818
ENSMUSG00000036054	Sugp2	1.01606	0.947432	1.06821	0.595933	1.10609	0.371279	0.862799	0.124613	0.96786	0.896065	1.27675	0.00174939
ENSMUSG00000087408	Cers1	0.85884	0.0398213	0.935064	0.975487	1.05174	0.684108	0.855372	0.123259	0.886743	0.524982	1.30457	0.00287375
ENSMUSG00000058301	Upf1	0.924421	0.21797	0.966178	0.959055	1.14589	0.154426	0.834985	0.0576851	0.985325	0.929689	1.31988	0.00143574
ENSMUSG00000003037	Rab8a	1.06745	0.497364	1.02234	0.921101	1.06646	0.773708	0.878872	0.142701	0.923183	0.570486	1.38938	3.8989e-06
ENSMUSG00000052488	Cherp	0.93314	0.600669	0.97449	0.955991	1.09439	0.210196	0.759102	0.00513015	0.94523	0.824713	1.22933	0.0525293
ENSMUSG00000031708	Tecr	0.914885	0.754347	0.958329	0.925947	1.14551	0.425491	0.80483	0.0180879	0.917756	0.517738	1.28959	0.00265996
ENSMUSG00000013033	Adgrl1	1.04894	0.613812	1.08668	0.628306	1.11422	0.680153	0.844083	0.106295	0.990347	0.941531	1.28481	0.00434828
ENSMUSG00000005469	Prkaca	0.959985	0.925096	1.03978	0.914672	1.0823	0.699576	0.822103	0.056244	1.07677	0.625976	1.33226	0.00392312
ENSMUSG00000003812	Dnase2a	0.93921	0.369573	1.03201	0.921123	1.01479	0.532923	0.902535	0.309062	0.980514	0.875151	1.29483	0.00470015
ENSMUSG00000053693	Mast1	0.948286	0.57843	1.08992	0.69419	1.10134	0.931452	0.825673	0.0408828	0.981084	0.923624	1.38568	0.00254101
ENSMUSG00000031691	Tnpo2	0.904056	0.232791	1.1242	0.617362	1.18652	0.159205	0.797108	0.0210622	0.964178	0.856162	1.37347	0.000187179
ENSMUSG00000031748	Gnao1	1.11958	0.00497682	1.04132	0.968815	1.26313	0.060807	0.88573	0.128112	1.00336	0.965577	1.50174	9.84779e-17
ENSMUSG00000031781	Ciapin1	0.985673	0.419378	0.972139	0.976809	1.10682	0.682143	0.951165	0.621382	0.95646	0.515757	1.26769	0.00525307
ENSMUSG00000036550	Cnot1	1.11019	0.186931	1.00833	0.941958	1.15345	0.22103	0.864952	0.104566	0.955334	0.720219	1.31842	3.24552e-05
ENSMUSG00000035770	Dync1li2	0.995535	0.90776	0.871082	0.614739	1.0999	0.254115	0.816433	0.0407196	0.980711	0.926482	1.36848	0.000107165
ENSMUSG00000031883	Car7	1.03005	0.599035	0.953289	0.80637	0.960618	0.375792	0.763265	0.00485026	0.954432	0.646296	0.934499	0.487271
ENSMUSG00000013160	Atp6v0d1	1.03748	0.626745	0.947997	0.998793	1.12931	0.479075	0.815646	0.0309742	1.01374	0.973771	1.32273	1.96968e-05
ENSMUSG00000038604	Fam65a	0.902248	0.278557	0.801477	0.775775	1.02686	0.835506	0.759086	0.00318087	0.959507	0.834436	1.31548	0.000466913
ENSMUSG00000008450	Nutf2	0.976518	0.899593	0.939294	0.942182	1.0549	0.969865	0.758586	0.00699483	0.976019	0.81953	1.37038	0.014031
ENSMUSG00000031903	Pla2g15	0.946732	0.496758	0.930907	0.963741	1.24314	0.422463	0.85843	0.0951239	1.0283	0.988482	1.42945	1.98678e-06
ENSMUSG00000031906	Smpd3	1.03858	0.691818	0.993597	0.914189	1.04913	0.737458	0.911559	0.14724	1.00745	0.896612	1.2872	9.48993e-06
ENSMUSG00000074113	Gm10629	0.963075	0.170034	0.950348	0.98386	1.02971	0.753048	0.937581	0.425824	0.997666	0.958622	1.34518	2.35005e-05
ENSMUSG00000033732	Sf3b3	1.02062	0.530247	0.927459	0.987852	1.09902	0.375169	0.827822	0.0464276	1.03668	0.833281	1.27747	0.00184517
ENSMUSG00000033624	Pdpr	1.06005	0.195301	0.993152	0.939657	1.04838	0.455061	0.814381	0.0378962	1.08394	0.517738	1.28579	0.00174439
ENSMUSG00000003316	Glg1	0.987502	0.222263	1.58777	0.00460682	0.849205	0.708975	0.913749	0.2205	0.982362	0.93906	0.843463	0.755087
ENSMUSG00000031948	Kars	0.968738	0.873639	1.08331	0.623081	1.02575	0.541923	0.936633	0.690777	1.01036	0.953487	1.31101	0.00678404
ENSMUSG00000017478	Zc3h18	1.02721	0.682583	0.991623	0.984279	1.10861	0.196738	0.938699	0.710261	0.96242	0.84462	1.32591	0.000339384
ENSMUSG00000035569	Ankrd11	1.10894	0.0241369	1.09459	0.478028	1.12752	0.618777	0.87213	0.0565935	0.939595	0.747321	1.29003	9.09327e-06
ENSMUSG00000000738	Spg7	1.03294	0.503274	1.02252	0.85701	1.09364	0.696014	0.900903	0.240501	0.988335	0.856162	1.32162	3.37044e-05
ENSMUSG00000001065	Zfp276	0.965802	0.781818	1.05317	0.931867	1.11549	0.18006	0.822948	0.0396478	0.918058	0.529801	1.28047	0.00802914
ENSMUSG00000040220	Gas8	0.951465	0.766554	1.0177	0.93116	1.10196	0.131476	0.954066	0.668486	0.976175	0.987104	1.27279	0.00389576
ENSMUSG00000019478	Rab4a	0.977854	0.956705	0.927367	0.924614	1.14864	0.236847	0.800578	0.0296485	0.988628	0.856162	1.397	0.000254185
ENSMUSG00000037300	Ttc13	1.03776	0.871036	0.985087	0.85838	1.07089	0.38375	0.895404	0.162345	1.05902	0.570486	1.32829	0.0093417
ENSMUSG00000031987	Egln1	1.00151	0.821081	0.99266	0.862702	1.08459	0.38845	0.936169	0.418469	0.963668	0.963764	1.33133	0.0045562
ENSMUSG00000025808	Ccdc7a	1.01815	0.760974	0.956019	0.79206	1.26327	0.273348	0.953268	0.512817	1.02029	0.774029	1.31646	0.00632394
ENSMUSG00000097312	Gm26870	0.532338	0.000479203	0.676701	9.0871e-11	1.01245	0.913611	0.899644	0.0136743	0.53645	1.10403e-71	0.599103	8.41288e-12
ENSMUSG00000095891	Gm10717	0.502133	4.77259e-64	0.5284	1.21466e-10	0.95052	0.640643	0.976865	0.711237	0.512466	9.13319e-55	0.50854	5.3713e-08
ENSMUSG00000042360	4930433N12Rik	1.06265	0.654605	0.919285	0.938771	1.26319	0.154426	0.896307	0.462325	0.973907	0.940177	1.36468	2.95723e-07
ENSMUSG00000039488	Cntn5	0.993889	0.998736	1.3819	0.00460941	1.01541	0.593317	0.9901	0.896158	1.10127	0.774029	1.03779	0.852144
ENSMUSG00000046111	Cep295	1.04807	0.607901	0.955936	0.839629	1.15036	0.458324	0.898403	0.370074	1.00345	0.972909	1.34186	0.000161459
ENSMUSG00000045519	Zfp560	0.923146	0.171886	0.992123	0.85701	1.09271	0.916276	0.854704	0.113785	0.937711	0.569803	1.26641	0.000248753
ENSMUSG00000032171	Pin1	0.947252	0.69433	1.173	0.342784	1.08674	0.658406	0.770479	0.0101996	0.875135	0.443328	1.26661	0.0024701
ENSMUSG00000003410	Elavl3	1.03379	0.789654	1.00794	0.577796	1.17882	0.066651	0.769048	0.00714867	0.910528	0.436332	1.37948	0.000168296
ENSMUSG00000066829	Zfp810	0.982441	0.99558	1.03504	0.916276	1.11272	0.353463	0.776987	0.00750343	0.983709	0.90125	1.20752	0.0629989
ENSMUSG00000001833	Sept7	1.05233	0.483793	0.978633	0.942147	1.1624	0.425491	0.83343	0.053801	0.994614	0.890248	1.31989	0.00145527
ENSMUSG00000032033	Barx2	0.87704	0.297019	1.07971	0.954522	0.624091	0.246355	1.05778	0.348029	0.833165	0.0435805	0.749827	0.00845943
ENSMUSG00000032040	Dcps	1.11457	0.00144405	1.26904	0.0544103	1.10191	0.0396348	1.3066	6.66316e-07	1.08172	0.127921	1.00272	0.747114
ENSMUSG00000032097	Ddx6	0.913828	0.261399	1.03535	0.882176	0.994178	0.823769	0.706086	0.000597359	0.850051	0.206527	1.27477	0.00312923
ENSMUSG00000059890	Ube4a	0.938615	0.2956	0.859631	0.384068	0.897731	0.249697	0.703845	2.61456e-06	0.856866	0.105129	1.23999	0.0343648
ENSMUSG00000032087	Dscaml1	0.914811	0.147697	0.690523	0.504547	0.979907	0.94581	1.12768	0.27431	0.799256	0.375076	0.700134	0.000606961
ENSMUSG00000000168	Dlat	0.903106	0.278822	0.93319	0.855922	1.11828	0.702096	0.731968	0.000655369	0.90319	0.442574	1.16152	0.182287
ENSMUSG00000060594	Layn	1.07389	0.721655	1.2688	0.058593	0.919824	0.392551	0.993763	0.908048	1.05807	0.600568	0.795815	0.00234892
ENSMUSG00000053199	Arhgap20	1.12567	0.604546	1.19114	0.42553	1.088	0.967619	0.788274	0.00269755	1.03907	0.882193	1.36041	6.20516e-05
ENSMUSG00000032279	Idh3a	0.879477	0.133372	0.997312	0.868296	1.05624	0.661568	0.835908	0.0869239	0.955305	0.642259	1.3429	0.000214499
ENSMUSG00000032293	Ireb2	0.992689	0.915478	1.04393	0.973568	1.14449	0.434983	0.901778	0.355697	1.02378	0.99013	1.31384	0.00072532
ENSMUSG00000049556	Lingo1	1.07864	0.0101545	0.999525	0.983589	1.12508	0.41958	0.889159	0.0547259	1.00486	0.878398	1.31174	2.78367e-06
ENSMUSG00000042557	Sin3a	1.0371	0.270909	0.897879	0.884786	1.17762	0.193115	0.920586	0.30813	0.952848	0.418834	1.2983	4.835e-05
ENSMUSG00000086728	Man2c1os	0.952953	0.920284	0.906687	0.85406	1.16337	0.355939	0.853737	0.0933769	0.970959	0.796568	1.34679	0.000173055
ENSMUSG00000040722	Scamp5	0.988839	0.75741	0.901653	0.871101	1.1595	0.433909	0.750416	0.00843768	0.924623	0.736605	1.21523	0.0225754
ENSMUSG00000032316	Clk3	0.874231	0.258426	1.00714	0.948634	1.15712	0.485811	0.713503	0.00210137	0.906072	0.45743	1.15103	0.127238
ENSMUSG00000055720	Ubl7	0.973736	0.61865	0.754693	0.733356	1.38559	0.00952664	0.806783	0.0103575	1.02558	0.630709	1.08415	0.168969
ENSMUSG00000025234	Arih1	1.03064	0.716398	0.983987	0.911361	1.08837	0.388306	0.901989	0.273117	1.03668	0.82446	1.26008	0.000487928
ENSMUSG00000025237	Parp6	0.916821	0.453104	0.930255	0.902277	0.979049	0.7756	0.89484	0.371863	0.945	0.671915	1.30124	0.00259551
ENSMUSG00000004771	Rab11a	0.941903	0.569668	0.913012	0.92218	1.11027	0.544042	0.878499	0.209586	0.969333	0.788426	1.28814	0.000952575
ENSMUSG00000038664	Herc1	1.06648	0.273523	1.15202	0.626304	1.21649	0.163105	0.751605	0.217592	1.02961	0.885266	1.34296	8.90016e-07
ENSMUSG00000032231	Anxa2	1.02078	0.82859	0.961002	0.775545	0.902391	0.157504	1.0775	0.302519	1.01176	0.915018	0.788302	0.00881685
ENSMUSG00000011958	Bnip2	0.914172	0.0531315	1.04593	0.877731	1.08681	0.594707	0.86865	0.185341	0.971704	0.743777	1.29613	0.00877367
ENSMUSG00000032224	Fam81a	1.03869	0.636074	1.00881	0.636015	1.18095	0.400141	0.950478	0.641757	1.04089	0.825366	1.26324	0.000738357
ENSMUSG00000034563	Ccpg1	1.06215	0.780652	1.0118	0.935234	1.21248	0.615085	0.952547	0.544395	1.09006	0.600568	1.32907	0.00373449
ENSMUSG00000032186	Tmod2	1.02812	0.706258	1.01864	0.844715	1.16289	0.505402	0.901767	0.337056	0.986446	0.956622	1.50556	4.12853e-07
ENSMUSG00000033419	Snap91	1.13224	0.276265	1.04625	0.851594	1.21377	0.0831111	0.867969	0.400289	0.985856	0.874766	1.28772	1.44889e-06
ENSMUSG00000032422	Snx14	1.05444	0.246784	1.06992	0.42553	1.14718	0.798356	0.929148	0.4577	1.02609	0.968622	1.28103	0.00771813
ENSMUSG00000092541	Gm20537	1.01002	0.870291	1.10609	0.393836	1.11473	0.973005	0.900986	0.28324	1.00686	0.885828	1.32512	0.00090559
ENSMUSG00000032423	Syncrip	0.961303	0.969809	1.20148	0.127774	1.07897	0.458216	0.824301	0.021792	0.954081	0.691376	1.4118	2.07222e-05
ENSMUSG00000066442	Mthfs	0.965488	0.89743	1.05703	0.751127	0.807378	0.486983	1.05894	0.337705	0.945848	0.867772	0.742166	0.000940147
ENSMUSG00000032839	Trpc1	1.03751	0.519315	0.91855	0.894237	1.04088	0.640741	0.794314	0.00464063	0.971662	0.997723	1.41339	0.344463
ENSMUSG00000032410	Xrn1	1.22033	0.309366	1.22584	0.132577	1.14796	0.321216	0.897324	0.260785	1.01127	0.947493	1.27736	0.000396119
ENSMUSG00000032549	Rab6b	1.07727	0.0145925	1.14836	0.85701	1.08715	0.279477	0.965077	0.687543	0.993259	0.930819	1.28227	0.00168877
ENSMUSG00000032557	Uba5	0.920647	0.230068	1.13579	0.501208	1.0947	0.682929	0.816815	0.0186698	0.857784	0.111504	1.32189	0.00202081
ENSMUSG00000032560	Dnajc13	1.11435	0.0722311	1.08213	0.776936	1.12504	0.400667	0.944688	0.60469	1.0614	0.845563	1.34974	6.18192e-07
ENSMUSG00000020257	Wdr82	0.945105	0.695743	1.10035	0.746148	1.0517	0.531974	0.807154	0.0306352	0.909401	0.567332	1.3984	0.00021876
ENSMUSG00000040325	Vprbp	1.04118	0.488385	0.973166	0.839347	1.18995	0.341938	0.896197	0.102664	0.994308	0.957399	1.28834	0.0088624
ENSMUSG00000039716	Dock3	1.1089	1.16132e-05	0.998541	0.957404	1.10442	0.125109	0.968544	0.935636	1.02815	0.90125	1.25074	1.16708e-05
ENSMUSG00000032580	Rbm5	1.01728	0.745777	1.07434	0.643975	1.10294	0.651479	0.720775	0.00134357	0.909776	0.451317	1.42209	0.000108343
ENSMUSG00000032582	Rbm6	1.05333	0.418361	1.09984	0.774064	1.13934	0.211927	0.854884	0.0482396	0.949127	0.434149	1.25298	0.000158703
ENSMUSG00000041528	Rnf123	1.00095	0.642728	1.00586	0.975487	1.04087	0.670201	0.906983	0.355697	1.03818	0.836452	1.25645	0.00383503
ENSMUSG00000032589	Bsn	1.20933	6.14414e-06	1.23746	0.463225	1.25632	0.177679	0.83842	0.0951239	0.937654	0.73309	1.38521	5.94885e-05
ENSMUSG00000007815	Rhoa	0.983702	0.970614	1.12004	0.610314	1.14073	0.355939	0.817281	0.0397895	0.957426	0.727892	1.28816	0.00830772
ENSMUSG00000032612	Usp4	1.0875	0.147382	1.04611	0.894768	1.19149	0.0653826	0.806439	0.0465061	0.960858	0.800004	1.3298	0.0033509
ENSMUSG00000006673	Qrich1	1.03943	0.472586	1.05824	0.839629	1.15508	0.0314374	0.9228	0.574947	0.991719	0.944803	1.45065	5.09566e-06
ENSMUSG00000023473	Celsr3	0.936197	0.417089	0.970642	0.987852	1.05471	0.235242	0.875553	0.182839	0.979782	0.83598	1.31867	0.000115465
ENSMUSG00000105383	Gm42641	0.895434	0.163105	0.993618	0.883493	1.06814	0.841218	0.739013	0.00111118	0.933023	0.756175	1.39515	5.65426e-06
ENSMUSG00000025646	Atrip	0.885248	0.11333	0.947284	0.945999	1.05657	0.878084	0.758897	0.00196788	0.931467	0.735728	1.35673	1.4623e-05
ENSMUSG00000032503	Arpp21	1.12696	0.00178279	1.16019	0.549326	1.28106	0.0646109	0.759041	0.0100542	1.05225	0.719966	1.41519	2.01554e-14
ENSMUSG00000033392	Clasp2	1.12894	0.565943	1.27335	0.810676	1.18272	0.161867	0.809465	0.627837	0.898109	0.833971	1.3955	1.44889e-06
ENSMUSG00000032435	Dync1li1	1.03902	0.499577	1.0065	0.902277	1.16811	0.265365	0.853751	0.111745	0.911771	0.325048	1.4009	5.49104e-07
ENSMUSG00000032525	Nktr	0.963619	0.749151	1.02561	0.955645	1.14418	0.114874	0.858794	0.0790106	0.957347	0.833281	1.33142	6.57291e-06
ENSMUSG00000037949	Ano10	0.925695	0.055608	0.987791	0.498173	0.85601	0.671717	1.00809	0.942915	0.92628	0.265504	0.785705	0.0079523
ENSMUSG00000025240	Sacm1l	1.06333	0.88643	0.990947	0.981068	1.2036	0.288878	0.855121	0.0288591	1.0461	0.713974	1.30693	1.03944e-05
ENSMUSG00000093803	Ppp2r3d	1.12774	0.0430654	0.940333	0.960563	1.24743	0.702096	0.842181	0.0457597	1.00385	0.86014	1.37732	0.00887442

## Sheet: MOp vs VISp
Ensemble ID	Gene name	FC_ACA	FDR_ACA	FC_AUD	FDR_AUD	FC_RSP	FDR_RSP	FC_PTLp	FDR_PTLp
ENSMUSG00000032883	Acsl3	1.01809	0.898871	1.00893	0.906117	1.11655	0.970249	1.27926	0.000363915
ENSMUSG00000009907	Vps4b	1.15724	0.848765	1.00991	0.847906	1.04298	0.93926	1.2623	0.000406633
ENSMUSG00000019970	Sgk1	0.788093	0.0777322	0.988192	0.711502	0.888374	0.880036	0.787334	0.0047173
ENSMUSG00000037990	Sh3rf3	0.877217	0.523456	0.977524	0.869712	0.906787	0.683122	0.799071	0.00074412
ENSMUSG00000020262	Adarb1	0.855945	0.71871	0.893334	0.964643	0.857689	0.895205	0.777529	1.45249e-06
ENSMUSG00000035620	Ric8b	0.79344	0.679625	0.781897	0.68114	0.69568	0.16168	0.720333	3.28421e-08
ENSMUSG00000019906	Lin7a	0.863749	0.846038	0.789657	0.000238279	0.894189	0.977006	0.958892	0.273017
ENSMUSG00000041961	Znrf3	0.78935	0.00344687	0.922033	0.654123	0.901914	0.732651	0.794274	0.000169602
ENSMUSG00000049336	Tenm2	1.1779	1.15264e-07	1.31107	3.41887e-20	1.13091	0.00368842	1.21239	7.35072e-11
ENSMUSG00000020374	Rasgef1c	0.796402	0.000452037	1.11306	0.45689	1.02356	0.979215	0.936338	0.347063
ENSMUSG00000036545	Adamts2	0.915091	0.910765	1.05643	0.562814	1.00772	0.989356	0.795426	0.00730494
ENSMUSG00000001036	Epn2	1.08979	0.339851	0.884982	0.198428	0.792407	0.734439	0.662014	9.70481e-06
ENSMUSG00000020627	Klhl29	0.871945	0.742818	0.680843	1.74738e-19	0.716224	0.00536944	0.91872	0.244603
ENSMUSG00000020642	Rnf144a	0.830718	0.92844	0.794394	0.898312	0.773813	0.754504	0.774611	0.00613048
ENSMUSG00000033063	Cntnap3	1.09912	0.280902	1.34406	4.59958e-08	1.16702	0.604757	1.03463	0.100726
ENSMUSG00000021536	Adcy2	0.734532	0.280572	0.738022	0.00076039	0.814612	0.931823	0.938732	0.377681
ENSMUSG00000021703	Serinc5	0.782608	0.0595222	0.866152	0.838243	0.786838	0.245566	0.741915	7.11359e-08
ENSMUSG00000042348	Arl15	0.928905	0.973939	0.950396	0.828351	0.875997	0.544905	0.794441	0.000133728
ENSMUSG00000022103	Gfra2	1.37017	0.633399	1.1189	0.871941	1.24249	0.92272	1.40546	0.0024529
ENSMUSG00000041594	Tmtc4	0.85787	0.930316	0.926001	0.955548	0.782996	0.869481	0.751196	0.000388678
ENSMUSG00000055782	Abcd2	0.824839	0.118478	0.756472	0.00101025	0.853624	0.606409	0.942761	0.0843563
ENSMUSG00000008658	Rbfox1	0.781941	0.19716	0.714666	5.2213e-07	0.658052	0.173983	0.656336	0.170341
ENSMUSG00000022680	Pdxdc1	1.0361	0.918389	1.28381	0.000150277	1.06437	0.869429	1.07112	0.560913
ENSMUSG00000013089	Etv5	1.47754	0.791589	1.11366	0.933185	1.28552	0.502952	1.30521	0.00207537
ENSMUSG00000022790	Igsf11	0.746712	0.48586	0.79103	0.0958956	0.87298	0.988757	0.728914	0.000363915
ENSMUSG00000040820	Hlcs	0.834046	0.242549	0.850523	0.00633052	0.838913	0.609437	0.783238	2.78989e-06
ENSMUSG00000023802	Nox3	0.858875	0.854715	0.841144	0.378894	0.872723	0.920295	0.790074	2.83963e-06
ENSMUSG00000024300	Myo1f	1.28104	0.0146318	1.25136	0.00919488	1.22752	0.876654	1.14728	0.0775374
ENSMUSG00000036225	Kctd1	0.612522	0.393015	0.848862	0.700423	0.836763	0.500145	0.718753	7.53136e-05
ENSMUSG00000051401	Kctd16	0.70508	0.32205	0.807788	0.45151	0.926571	0.879676	0.75152	0.0025292
ENSMUSG00000046318	Ccbe1	0.653745	0.186495	0.895867	0.912797	0.801012	0.424223	0.764193	0.00473687
ENSMUSG00000033768	Nrxn2	0.829421	0.139588	0.724041	0.012513	0.84261	0.954582	0.774163	0.00417965
ENSMUSG00000052942	Glis3	0.816985	0.580986	0.942916	0.633294	0.870731	0.969387	0.723176	3.49286e-06
ENSMUSG00000006435	Neurl1a	0.793692	0.585122	0.909327	0.921573	0.875369	0.982235	0.781353	0.00167458
ENSMUSG00000026834	Acvr1c	0.856662	0.0438488	0.919148	0.501638	0.98267	0.850856	0.799375	0.000281754
ENSMUSG00000087694	A530058N18Rik	0.77432	0.535971	0.924017	0.974705	1.08292	0.369926	0.720101	0.00474329
ENSMUSG00000027210	Meis2	0.474205	0.0180436	0.882794	0.126456	0.717134	0.743345	0.740557	0.00797507
ENSMUSG00000027593	Raly	1.09822	0.920917	1.11849	0.918396	1.22524	0.904999	1.3016	1.61046e-05
ENSMUSG00000055485	Soga1	0.689798	0.0545025	0.861671	0.829975	0.888809	0.994489	0.76309	7.53136e-05
ENSMUSG00000027649	Ctnnbl1	0.930877	0.457448	0.776759	0.0081162	0.982772	0.966219	0.926868	0.0884612
ENSMUSG00000044864	Ankrd50	0.918413	0.53057	0.968796	0.711756	0.852596	0.870572	0.711198	0.00390723
ENSMUSG00000046743	Fat4	0.670849	0.599177	0.749954	0.446267	0.858627	0.988757	0.763998	0.00421222
ENSMUSG00000027827	Kcnab1	1.28606	0.0316191	1.10097	0.906117	1.23162	0.606981	1.30473	7.71746e-05
ENSMUSG00000104093	A330015K06Rik	1.16526	0.146418	1.07388	0.934539	1.25114	0.505185	1.29181	0.00153462
ENSMUSG00000027963	Extl2	0.700203	0.403028	0.860945	0.808017	0.942783	0.973059	0.758687	0.00450215
ENSMUSG00000039037	St6galnac5	1.41925	0.546686	1.08046	0.2715	1.26814	0.969387	1.37945	0.00996256
ENSMUSG00000085614	1700123M08Rik	0.727185	0.316208	0.889319	0.888359	0.876827	0.929969	0.7624	0.00180325
ENSMUSG00000028222	Calb1	0.775485	0.873792	0.838314	0.936457	0.824366	0.935172	0.749476	0.00918541
ENSMUSG00000040183	Ankrd6	0.744644	0.75429	0.868131	0.95838	0.873345	0.893186	0.7924	3.51827e-06
ENSMUSG00000086355	4933428C19Rik	0.827949	0.915201	0.853218	0.28921	0.746721	0.441768	0.775323	0.0057403
ENSMUSG00000028413	B4galt1	0.732176	0.338299	0.754736	0.258378	0.931632	0.622392	0.725237	7.81167e-06
ENSMUSG00000028341	Nr4a3	1.46943	0.342715	1.3078	0.724038	1.33351	0.835044	1.48285	6.73111e-07
ENSMUSG00000060206	Zfp462	0.501482	0.453162	0.6365	0.538803	0.697921	0.745623	0.612702	2.25157e-05
ENSMUSG00000028550	Atg4c	1.16566	0.992493	1.19483	0.441392	1.00217	0.969387	1.37932	0.00424031
ENSMUSG00000005103	Wdr1	1.05618	0.862239	1.18103	0.779549	1.1145	0.987705	1.25862	0.000275072
ENSMUSG00000029108	Pcdh7	0.75131	0.435318	0.78991	0.0286064	0.75541	0.16168	0.755711	2.78989e-06
ENSMUSG00000029207	Apbb2	0.920947	0.0545025	0.868981	0.180884	0.902191	0.609437	0.75981	6.57376e-12
ENSMUSG00000037736	Limch1	0.754052	0.66672	0.881756	0.478895	0.913988	0.954582	0.770927	5.46232e-06
ENSMUSG00000042589	Cux2	0.605935	0.327255	0.812346	0.180263	0.86126	0.969387	0.744831	0.00249521
ENSMUSG00000029673	Auts2	0.805373	0.897883	0.816557	0.0164382	0.81574	0.974458	0.784409	3.0644e-09
ENSMUSG00000029705	Cux1	0.602812	0.0313093	0.761314	0.915003	0.787397	0.995498	0.663065	1.45249e-06
ENSMUSG00000086220	Gm16599	0.604689	0.177454	0.76766	0.828971	0.764309	0.870287	0.669499	1.27224e-05
ENSMUSG00000033726	Emx1	0.794897	0.687188	0.851957	0.978428	0.845136	0.942383	0.790354	0.00978581
ENSMUSG00000059187	Fam19a1	0.826013	0.968207	0.692679	0.106831	0.81217	0.88591	0.734399	5.46232e-06
ENSMUSG00000030323	Ift122	0.966633	0.992424	0.860705	0.906426	0.812776	0.731383	0.743283	1.8235e-06
ENSMUSG00000030123	Plxnd1	0.856675	0.747299	0.807267	0.941953	0.797529	0.923274	0.764607	0.00435865
ENSMUSG00000091260	Vmn2r19	1.10635	0.401069	1.27892	0.000104255	1.242	0.360484	0.960868	0.612837
ENSMUSG00000094672	Vmn2r25	1.08173	0.889708	1.31755	0.00189239	1.1942	0.646568	1.04921	0.760261
ENSMUSG00000030199	Etv6	1.19807	0.0588055	1.55896	1.1877e-12	1.09073	0.733767	1.19849	0.000202649
ENSMUSG00000030306	Tmtc1	0.591286	0.0492949	0.713761	0.378894	0.641843	0.304798	0.755768	0.000263043
ENSMUSG00000108432	Gm44756	1.13008	0.139643	1.27142	0.00292419	1.05932	0.996634	0.941639	0.804049
ENSMUSG00000005533	Igf1r	0.870839	0.669522	0.920065	0.591443	0.937659	0.674864	0.792454	0.000225576
ENSMUSG00000078670	Fam174b	0.726507	0.373984	0.725874	0.00770017	0.852963	0.725407	0.85379	0.0991513
ENSMUSG00000030772	Dkk3	0.997125	0.944988	1.15681	0.649543	0.954201	0.977459	1.38225	0.00140589
ENSMUSG00000030657	Xylt1	1.27573	0.53057	0.793229	0.00060136	1.07608	0.772056	1.00283	0.672769
ENSMUSG00000052707	Tnrc6a	0.968288	0.305141	0.876603	0.637984	0.808439	0.631285	0.772056	0.00153462
ENSMUSG00000031681	Smad1	0.7883	0.384673	0.80783	0.00202493	0.830335	0.772056	0.671692	5.65602e-08
ENSMUSG00000096188	Cmtm4	0.968692	0.92682	0.970945	0.890152	0.911632	0.969387	0.794197	0.00258202
ENSMUSG00000074505	Fat3	0.843475	0.528209	0.776316	8.59594e-07	0.793495	0.969935	0.934227	0.0576657
ENSMUSG00000043067	Dpy19l1	1.42894	0.956597	1.13314	0.561191	1.10255	0.821571	1.37407	0.000772537
ENSMUSG00000032033	Barx2	0.938147	0.898793	0.749404	0.0741022	0.945584	0.970614	0.778694	7.53136e-05
ENSMUSG00000049313	Sorl1	0.793981	0.658691	0.775616	0.00331819	0.806458	0.93926	0.86756	0.0881846
ENSMUSG00000032087	Dscaml1	0.854915	0.648175	0.94611	0.824879	0.899147	0.840388	0.757047	0.0035258
ENSMUSG00000066687	Zbtb16	1.32644	0.74023	1.20341	0.132123	1.15547	0.816891	1.57819	0.000204563
ENSMUSG00000097736	9530059O14Rik	0.841286	0.0595222	0.777555	0.403195	0.82014	0.652258	0.709735	6.21469e-05
ENSMUSG00000025786	Zdhhc3	1.23861	0.747044	1.14962	0.578767	1.2107	0.893235	1.29672	1.61046e-05

## Sheet: SSp vs ACA
Ensemble ID	Gene name	FC_MOp	FDR_MOp	FC_AI	FDR_AI	FC_AUD	FDR_AUD	FC_RSP	FDR_RSP	FC_PTLp	FDR_PTLp	FC_VIS	FDR_VIS
ENSMUSG00000069539	Scyl2	0.838668	0.515435	1.03374	0.970677	0.994631	0.878272	0.964896	0.869137	0.734262	0.00261521	0.93763	0.40844
ENSMUSG00000023764	Sfi1	1.00954	0.548853	0.78382	5.52494e-08	0.960123	0.471826	0.97376	0.933112	0.970155	0.833862	0.922033	2.37646e-07
ENSMUSG00000049336	Tenm2	1.00491	0.877088	1.02757	0.983523	1.11235	7.24977e-05	1.29315	0.00088447	1.37244	3.69241e-12	1.22924	0.174789
ENSMUSG00000020627	Klhl29	0.950028	0.862741	0.916188	0.727918	0.855821	0.00845846	0.653716	0.0887357	0.780971	0.000659904	0.889648	0.274283
ENSMUSG00000020589	Fam49a	1.02204	0.957448	0.781505	0.00635322	1.0312	0.850494	0.892072	0.816478	1.04718	0.668979	0.962576	0.556503
ENSMUSG00000052374	Actn2	1.09049	0.844391	1.12824	0.344076	0.935453	0.494618	0.898792	0.624346	0.754216	0.000229533	0.995137	0.907051
ENSMUSG00000008859	Rala	0.994921	0.97441	0.762754	0.00470657	1.07512	0.974558	0.852397	0.914515	1.05855	0.84274	1.01313	0.59667
ENSMUSG00000001542	Ell2	0.94911	0.959302	1.07562	0.800749	0.938109	0.824809	1.14809	0.798853	0.96754	0.409716	0.719302	0.00354496
ENSMUSG00000039385	Cdh6	1.11229	0.903861	1.37621	0.275987	0.7967	0.711199	1.02962	0.98658	0.77397	0.00149847	0.808761	0.436333
ENSMUSG00000002489	Tiam1	1.03988	0.962523	1.09625	0.605459	1.03847	0.617472	1.20587	0.798853	1.38369	0.000175265	1.11307	0.181763
ENSMUSG00000023927	Satb1	0.885378	0.524633	1.32521	0.253255	0.838908	0.945117	1.10722	0.923429	0.712802	5.81846e-05	0.874896	0.228294
ENSMUSG00000048915	Efna5	1.06223	0.494466	1.25242	0.00415968	1.00907	0.985814	0.919469	0.859092	0.815728	0.00030025	0.95518	0.177128
ENSMUSG00000052105	Mtcl1	0.906047	0.174541	0.89154	0.39712	0.810776	0.600384	0.832378	0.980422	0.704588	0.000370475	0.614124	0.0505953
ENSMUSG00000039063	Echdc3	0.938599	0.811072	1.14289	0.981204	0.923693	0.980627	1.02016	0.990946	1.03449	0.945553	1.32098	0.00731562
ENSMUSG00000028005	Gucy1b3	1.01799	0.998649	0.845624	0.150201	0.995951	0.954046	0.944513	0.99163	1.00809	0.907849	0.787988	0.00475764
ENSMUSG00000105204	Gm43738	0.999908	0.932073	0.777819	0.00273791	0.984452	0.835438	0.836257	0.411891	0.947259	0.799629	0.932078	0.654994
ENSMUSG00000040151	Hs2st1	0.979452	0.699683	1.15821	0.597063	0.893572	0.696196	1.06212	0.923429	0.896873	0.29944	0.746441	0.0075922
ENSMUSG00000040037	Negr1	1.14795	0.174541	1.32144	0.138505	1.09718	0.216956	1.08652	0.831446	0.754545	1.20122e-06	0.880452	0.982853
ENSMUSG00000034636	Zyg11b	0.965016	0.771608	0.793201	0.00665783	0.967897	0.547742	0.856143	0.831446	0.947949	0.841956	0.971021	0.569348
ENSMUSG00000028909	Ptpru	1.02745	0.943211	0.835959	0.867602	1.07119	0.816097	0.976	0.789776	1.44758	2.96804e-05	1.29431	0.371399
ENSMUSG00000039706	Ldb2	1.0994	0.42941	0.69569	0.692499	1.30461	0.723374	0.992674	0.98658	1.35802	3.0515e-05	1.44279	0.126748
ENSMUSG00000033209	Ttc28	1.02125	0.263713	1.0725	0.366213	1.15895	0.0474239	1.08906	0.847824	1.12142	0.143721	1.27909	0.0022073
ENSMUSG00000073045	Gm5570	0.955829	0.902667	0.788653	0.988524	1.0604	0.922542	0.854604	0.921462	0.851688	0.21665	0.736601	0.00872576
ENSMUSG00000030302	Atp2b2	0.92536	0.612122	0.729321	0.00738066	0.851005	0.590052	0.908251	0.923429	0.903277	0.663191	0.717108	0.00362156
ENSMUSG00000087083	Gm15083	0.950712	0.760731	0.766777	0.061719	0.932146	0.883951	0.908902	0.969976	0.946918	0.841956	0.741404	0.00832199
ENSMUSG00000030199	Etv6	1.07676	0.699515	0.840221	0.905255	1.40551	0.0549297	1.16491	0.440828	1.38647	0.000208717	1.35367	0.142449
ENSMUSG00000034087	Nlrp4b	1.07954	0.837078	0.723697	2.76815e-05	0.885038	0.739112	0.932029	0.965875	0.996165	0.943719	0.97616	0.520464
ENSMUSG00000108754	Gm44748	1.02648	0.82043	0.762665	0.00611082	1.00227	0.879161	0.874849	0.977888	0.958056	0.987386	0.856676	0.145914
ENSMUSG00000001911	Nfix	1.00164	0.94338	0.917119	0.668594	1.17581	0.67821	0.928813	0.923429	0.959108	0.873994	0.787479	0.00667448
ENSMUSG00000031955	Bcar1	0.995549	0.978103	1.02165	0.792412	0.94016	0.70523	0.852043	0.966124	0.707497	0.000540708	0.956335	0.935117
ENSMUSG00000097312	Gm26870	0.825532	0.641744	1.29526	5.28581e-13	1.0195	0.971645	0.946655	0.98224	1.00283	0.680954	1.04098	0.119057
ENSMUSG00000032076	Cadm1	1.07544	0.325492	1.10124	0.837129	1.06675	0.596255	1.17068	0.831446	1.39711	1.73525e-05	1.17666	0.095309
ENSMUSG00000032475	Nck1	0.925155	0.976987	1.01514	0.85108	0.98216	0.718225	0.872938	0.983718	0.731871	0.00596721	0.993899	0.0314429

## Sheet: SSp vs VISp
Ensemble ID	Gene name	FC_ACA	FDR_ACA	FC_AUD	FDR_AUD	FC_RSP	FDR_RSP	FC_PTLp	FDR_PTLp
ENSMUSG00000026103	Gls	0.7674	0.313415	0.793685	4.63693e-06	1.15065	0.420516	1.11028	0.35082
ENSMUSG00000025959	Klf7	0.883325	0.805724	0.788765	5.62928e-06	0.986282	0.996466	1.03256	0.799738
ENSMUSG00000006304	Arpc2	0.911356	0.817009	0.786622	8.38318e-06	1.0371	0.753815	1.03675	0.851656
ENSMUSG00000026219	Trip12	0.855103	0.470425	0.740267	1.12822e-05	1.13833	0.393213	1.00124	0.796988
ENSMUSG00000079455	Gm16026	0.904624	0.721471	0.807113	0.00181518	1.25711	0.00219197	1.08491	0.377827
ENSMUSG00000089652	Gm16025	0.900865	0.847028	0.856523	3.97061e-05	1.26844	0.00296822	1.10918	0.338737
ENSMUSG00000070031	Sp140	0.985761	0.736519	0.976306	0.520162	1.28811	0.000108029	1.06946	0.325104
ENSMUSG00000026223	Itm2c	1.02032	0.863425	1.0037	0.655415	1.431	0.00239949	1.00112	0.705241
ENSMUSG00000014602	Kif1a	0.84238	0.709598	0.770811	1.33006e-06	1.09151	0.347662	1.18514	0.0483917
ENSMUSG00000034088	Hdlbp	0.979511	0.997834	0.780603	2.81095e-05	1.09826	0.471409	1.0638	0.636483
ENSMUSG00000040225	Prrc2c	0.847871	0.642462	0.782924	1.62961e-05	1.09234	0.393812	0.968217	0.986115
ENSMUSG00000020074	Ccar1	0.834845	0.753582	0.745994	3.97061e-05	1.17104	0.352843	0.934226	0.506752
ENSMUSG00000034163	Zfc3h1	0.891312	0.808507	0.786418	0.00130751	1.12362	0.45158	1.16455	0.63412
ENSMUSG00000009079	Ewsr1	0.830512	0.705832	0.962827	0.639711	1.35704	0.00635967	1.15564	0.368593
ENSMUSG00000045671	Spred2	0.978881	0.978032	0.778768	9.41638e-12	1.0956	0.422757	1.07158	0.434348
ENSMUSG00000056342	Usp34	0.917563	0.860279	0.776955	6.4815e-08	1.24741	0.009235	1.13188	0.120258
ENSMUSG00000020315	Sptbn1	0.858479	0.736519	0.794805	0.000117356	1.09107	0.615828	1.00318	0.907874
ENSMUSG00000049336	Tenm2	1.15178	0.17519	1.36953	3.64321e-25	1.32668	2.07127e-05	1.2813	4.38134e-13
ENSMUSG00000048076	Arf1	1.05689	0.912533	0.976777	0.61023	1.36817	0.00353649	1.12235	0.541105
ENSMUSG00000037750	Fam222b	0.953011	0.789248	0.794791	0.000222548	1.0918	0.0966863	0.792673	0.00558405
ENSMUSG00000018481	Appbp2	1.14366	0.811561	0.793335	0.000113373	1.04104	0.552204	0.985872	0.995362
ENSMUSG00000020705	Ddx42	0.995503	0.982093	0.783349	0.000449415	1.08999	0.431649	1.16683	0.451255
ENSMUSG00000025372	Baiap2	0.815116	0.387415	0.795002	0.0015661	1.09205	0.508815	0.938674	0.754482
ENSMUSG00000020627	Klhl29	0.698205	0.928051	0.639239	1.30416e-19	0.739745	0.335743	0.82078	0.00299407
ENSMUSG00000035293	G2e3	0.827233	0.428609	0.791457	0.000227863	1.17512	0.301435	1.11067	0.663011
ENSMUSG00000071178	Serpina1b	0.784255	0.443779	0.783275	0.00504346	1.01639	0.801539	0.913448	0.585078
ENSMUSG00000021111	Papola	0.92414	0.740577	0.775783	6.60221e-07	1.16475	0.0642117	1.07788	0.490502
ENSMUSG00000019726	Lyst	1.02119	0.810051	0.98117	0.267052	0.863623	0.354178	0.746308	0.00183845
ENSMUSG00000021366	Hivep1	0.861029	0.45755	1.08545	0.577734	0.942327	0.733632	1.26241	0.00141316
ENSMUSG00000021708	Rasgrf2	1.12701	0.0945946	1.06348	0.0127435	1.01144	0.481699	0.787151	0.00431191
ENSMUSG00000095280	Gm21738	1.02963	0.977392	0.987501	0.386624	1.19935	0.0126724	1.28418	0.00543947
ENSMUSG00000053754	Chd8	0.811856	0.435132	0.783572	0.000181849	1.16493	0.259268	1.16812	0.18556
ENSMUSG00000021945	Zmym2	0.836535	0.623576	0.79665	0.00709454	1.07977	0.472815	1.04772	0.468178
ENSMUSG00000072501	Phf20l1	0.840852	0.506466	0.786255	7.40469e-07	1.08846	0.508681	1.13221	0.409427
ENSMUSG00000022332	Khdrbs3	0.789995	0.497578	0.761807	5.25436e-07	1.17555	0.140038	1.10263	0.552757
ENSMUSG00000022454	Nell2	0.963363	0.81213	0.793929	0.00354857	1.13162	0.181694	1.17812	0.478011
ENSMUSG00000022485	Hoxc5	1.03566	0.821174	0.736476	0.00652383	1.29391	0.156663	1.05551	0.705918
ENSMUSG00000008658	Rbfox1	0.882613	0.904875	0.832599	1.1877e-08	0.707275	0.260595	0.783091	1.19617e-09
ENSMUSG00000063358	Mapk1	0.875846	0.384634	0.778596	3.71522e-06	0.923119	0.848711	1.02486	0.843515
ENSMUSG00000041720	Pi4ka	0.837546	0.4776	0.789179	0.00121137	1.08817	0.279132	0.944569	0.475539
ENSMUSG00000022601	Zbtb11	0.819387	0.421108	0.871984	0.0117632	1.34829	0.00339608	1.21275	0.189109
ENSMUSG00000079700	Fpr3	0.844099	0.721735	0.778798	0.000318879	1.19436	0.290515	1.05611	0.890233
ENSMUSG00000091491	Vmn2r97	0.887409	0.820855	0.780734	2.84938e-05	1.16431	0.267153	1.16009	0.379471
ENSMUSG00000096717	Vmn2r98	0.965545	0.922844	0.772386	1.27291e-05	1.21507	0.396462	1.14843	0.644091
ENSMUSG00000093533	Vmn2r-ps119	0.852693	0.50762	0.785499	0.000426494	1.16725	0.436315	1.17441	0.175828
ENSMUSG00000091771	Vmn2r103	0.855872	0.549382	0.77456	0.000723434	1.18297	0.503001	1.1854	0.133639
ENSMUSG00000007564	Ppp2r1a	0.748062	0.436392	0.782499	0.000208761	1.06805	0.899137	1.24661	0.00991049
ENSMUSG00000053347	Zfp943	0.920775	0.616907	0.772535	3.71507e-05	1.07061	0.56038	1.09447	0.415236
ENSMUSG00000032855	Pkd1	0.833387	0.52382	0.773395	9.5562e-05	1.15108	0.39812	1.16067	0.150859
ENSMUSG00000040276	Pacsin1	0.917889	0.775194	0.795691	3.40058e-05	1.0884	0.245371	1.05469	0.515838
ENSMUSG00000106106	Rn18s-rs5	0.963074	0.967855	0.890096	0.0707153	1.12841	0.440255	0.72147	0.00550474
ENSMUSG00000098178	Gm42418	0.996658	0.880616	0.914618	0.183477	1.14909	0.355693	0.722911	0.00176929
ENSMUSG00000023927	Satb1	0.919634	0.871934	0.973508	0.812532	0.978144	0.926458	0.789157	0.00374763
ENSMUSG00000024172	St6gal2	0.915463	0.820317	0.77963	4.48804e-05	1.01324	0.774202	0.98837	0.991559
ENSMUSG00000052105	Mtcl1	1.09871	0.762373	0.875031	0.0198872	0.998205	0.608904	0.750081	0.000151495
ENSMUSG00000034300	Fam53c	1.02077	0.960929	1.01551	0.789594	1.28937	0.00991356	1.10364	0.750742
ENSMUSG00000100969	1700030N03Rik	0.876544	0.492337	0.758678	1.69432e-05	0.950694	0.962546	1.11767	0.600912
ENSMUSG00000067229	Cyp2c66	0.782025	0.350712	0.750523	5.34524e-06	1.10357	0.557994	1.2052	0.441021
ENSMUSG00000003053	Cyp2c29	0.682017	0.862093	0.75694	4.71423e-05	1.18511	0.39714	1.14182	0.51545
ENSMUSG00000025003	Cyp2c39	0.76579	0.247099	0.797787	0.00141524	1.2575	0.109312	1.14594	0.283673
ENSMUSG00000075318	Scn2a1	0.641534	0.344196	0.7129	3.70256e-14	0.891636	0.518612	0.870804	0.0452354
ENSMUSG00000037514	Pank2	0.921178	0.808507	0.897432	0.0176713	1.30247	0.00372531	1.06626	0.795561
ENSMUSG00000038914	Dido1	0.89528	0.74125	0.797929	3.65049e-05	1.03604	0.866389	1.09725	0.53273
ENSMUSG00000087625	4930419G24Rik	1.18921	0.327665	0.797549	1.63595e-05	1.00111	0.963812	1.07811	0.901587
ENSMUSG00000042520	Ubap2l	0.846231	0.361961	0.736343	0.00214114	1.15286	0.11882	1.145	0.442742
ENSMUSG00000028106	Rprd2	0.943948	0.785655	0.846611	0.00143051	1.35926	5.9761e-05	1.06895	0.910173
ENSMUSG00000038170	Pde4dip	0.950822	0.764765	0.790712	4.48804e-05	1.01234	0.710436	0.97715	0.989741
ENSMUSG00000040037	Negr1	0.93718	0.41923	0.920246	0.597007	0.93036	0.159204	0.766885	7.85882e-08
ENSMUSG00000006586	Runx1t1	1.376	0.41058	1.30999	0.000113015	0.870144	0.817024	1.56865	0.0115553
ENSMUSG00000058006	Mdn1	0.811324	0.568083	0.79182	3.70011e-05	1.07991	0.384636	1.03712	0.95064
ENSMUSG00000028413	B4galt1	0.943096	0.653485	0.945306	0.37277	0.969025	0.607075	0.762538	5.70128e-05
ENSMUSG00000039809	Gabbr2	0.948574	0.661555	0.758918	0.00114813	1.00686	0.589313	0.994992	0.549697
ENSMUSG00000055960	Skint4	0.721993	0.661941	0.756503	3.19025e-05	1.24412	0.267688	1.15206	0.239253
ENSMUSG00000070868	Skint3	0.806435	0.924988	0.730307	1.39014e-06	1.18865	0.422923	1.1381	0.316026
ENSMUSG00000034359	Skint2	0.779314	0.837353	0.799995	0.000910071	1.16076	0.712674	1.12038	0.689903
ENSMUSG00000048766	Skint10	0.767533	0.850651	0.777226	0.00052581	1.21042	0.617193	1.12636	0.74934
ENSMUSG00000078598	Skint5	0.715652	0.432173	0.792554	2.13907e-05	1.15854	0.393798	1.10588	0.352684
ENSMUSG00000028589	1700012P22Rik	0.953379	0.865744	0.894714	0.122257	1.36744	0.00968333	1.11655	0.234081
ENSMUSG00000085101	Platr16	0.7579	0.882808	0.791209	0.00897273	1.27759	0.00192866	1.17003	0.250528
ENSMUSG00000056300	Gm13247	0.831886	0.595705	0.780359	2.06696e-06	1.2977	0.00227767	1.08944	0.627823
ENSMUSG00000086046	1700095A21Rik	0.931643	0.851405	0.787693	3.65049e-05	1.29706	0.0109463	1.08408	0.855426
ENSMUSG00000078495	Gm13157	0.935915	0.936027	0.799761	8.44714e-05	1.21198	0.170273	1.10404	0.544973
ENSMUSG00000039706	Ldb2	0.913871	0.977392	1.12364	0.540417	0.95356	0.977212	1.27205	0.000836904
ENSMUSG00000072774	Zfp951	0.865225	0.986309	0.791242	0.000318781	1.08572	0.521895	1.11574	0.587729
ENSMUSG00000086220	Gm16599	1.06157	0.987494	1.05199	0.32738	1.05222	0.687592	0.793594	0.00604493
ENSMUSG00000025855	Prkar1b	0.883972	0.443374	0.785441	1.71659e-10	1.01251	0.785808	0.948105	0.318838
ENSMUSG00000045482	Trrap	0.777351	0.486176	0.788879	1.16882e-05	1.04264	0.592789	1.07479	0.877767
ENSMUSG00000000416	Cttnbp2	0.842394	0.79797	0.780888	0.00397677	1.00328	0.96638	1.02193	0.949152
ENSMUSG00000029838	Ptn	0.835219	0.653485	0.857867	0.00543467	0.983419	0.786585	0.777374	0.000354786
ENSMUSG00000035357	Pdzrn3	0.964698	0.970964	0.943896	0.655855	0.993775	0.802667	0.755167	0.00714878
ENSMUSG00000030264	Thumpd3	1.12022	0.905135	1.00656	0.791028	1.29133	0.00669502	1.05493	0.993705
ENSMUSG00000030350	Prmt8	0.989458	0.998465	0.795772	2.48683e-06	1.05238	0.424543	0.97814	0.809647
ENSMUSG00000014543	Klra17	0.79383	0.923984	0.780142	9.28881e-07	1.09089	0.598614	1.12009	0.755352
ENSMUSG00000030199	Etv6	1.12652	0.656823	1.50436	1.72375e-11	1.13277	0.352843	1.28791	0.000257123
ENSMUSG00000034122	Nlrp4d	0.830786	0.586482	0.79837	0.000119669	1.27187	0.145388	1.29666	0.441207
ENSMUSG00000078799	Sult2a5	0.840683	0.865237	0.740242	0.000378132	1.1258	0.525566	1.04612	0.691696
ENSMUSG00000078798	Sult2a1	0.843514	0.83625	0.86807	0.00654125	1.19153	0.307683	1.25646	0.00669595
ENSMUSG00000074377	Sult2a4	0.811449	0.555927	0.794545	0.000270357	1.052	0.617036	1.07643	0.570245
ENSMUSG00000054310	Obox1	0.763333	0.436681	0.798247	0.000281566	1.26655	0.00219197	1.1923	0.147487
ENSMUSG00000066772	Obox3	0.744082	0.508428	0.783558	3.97061e-05	1.24404	0.099165	1.25273	0.0459412
ENSMUSG00000108545	Gm44613	0.671773	0.384634	0.727937	5.85024e-07	1.20196	0.2393	1.08517	0.454455
ENSMUSG00000060508	Nlrp9b	0.839039	0.883882	0.80891	0.000156487	1.31812	2.64948e-05	1.13796	0.380439
ENSMUSG00000045693	Nlrp4e	0.877491	0.783415	0.776624	1.24055e-05	1.24808	0.0705478	1.14665	0.269751
ENSMUSG00000015721	Nlrp5	0.846001	0.486987	0.752292	2.25177e-06	1.31052	0.0136368	1.17783	0.272294
ENSMUSG00000040614	Nlrp9c	0.790228	0.648482	0.793265	0.000300423	1.26726	0.346411	1.19039	0.179694
ENSMUSG00000021217	Tshz3	0.994994	0.865237	1.31115	1.73308e-06	1.36117	0.0353907	1.23759	0.00060737
ENSMUSG00000108749	Gm44767	0.871004	0.783415	0.75414	3.51515e-06	1.10904	0.623071	1.10347	0.585051
ENSMUSG00000101708	Gm28453	0.877713	0.669795	0.731829	3.50831e-06	1.17215	0.494959	1.09762	0.639264
ENSMUSG00000108754	Gm44748	0.739607	0.470425	0.748058	0.000128507	1.17704	0.109312	1.12942	0.399388
ENSMUSG00000072259	Gm5592	0.717812	0.458217	0.72248	7.87794e-05	1.16441	0.237507	1.13037	0.377827
ENSMUSG00000092592	Gm20449	0.622495	0.833654	0.784283	0.000260896	1.1488	0.387935	1.06	0.796221
ENSMUSG00000074164	Vmn2r-ps54	0.733702	0.595703	0.786731	0.000171658	1.08992	0.684838	1.18418	0.0697292
ENSMUSG00000092032	Vmn2r59	0.767681	0.624042	0.782574	6.91958e-06	1.12337	0.390901	1.22502	0.142542
ENSMUSG00000090619	Vmn2r60	0.84253	0.610436	0.756352	7.87069e-05	1.06244	0.756504	1.18076	0.305428
ENSMUSG00000090967	Vmn2r61	0.791599	0.761587	0.789223	4.94182e-05	1.16608	0.458823	1.1691	0.428586
ENSMUSG00000096719	Mrgpra2b	0.754381	0.496764	0.774103	5.81483e-05	1.08933	0.448624	1.08794	0.861336
ENSMUSG00000030772	Dkk3	0.929592	0.899088	1.04708	0.740728	1.05327	0.592355	1.44681	8.16613e-06
ENSMUSG00000038244	Mical2	0.842851	0.497578	0.750929	1.4302e-08	1.09614	0.209981	0.93755	0.352898
ENSMUSG00000053877	Srcap	0.759898	0.83625	0.765326	1.24055e-05	1.08258	0.686614	1.09622	0.901406
ENSMUSG00000107023	Gm42715	0.815384	0.891544	0.772703	6.93344e-06	1.06784	0.691401	1.08919	0.894342
ENSMUSG00000031517	Gpm6a	0.758764	0.721471	0.779897	0.00061516	0.954397	0.720545	0.628213	0.493659
ENSMUSG00000031622	Sin3b	0.912758	0.891363	0.799769	0.000238355	1.05722	0.618455	1.07344	0.840868
ENSMUSG00000031681	Smad1	1.00131	0.835342	0.896292	0.000173833	0.920462	0.514235	0.731067	3.60967e-07
ENSMUSG00000097312	Gm26870	1.80513	3.78813e-37	0.99052	0.0294539	1.07278	0.00227767	1.9423	1.94926e-57
ENSMUSG00000095891	Gm10717	2.08168	5.12003e-25	1.05743	0.787736	1.03154	0.204109	2.09148	5.54724e-43
ENSMUSG00000109564	Muc16	1.01533	0.911505	0.772142	0.000882138	1.06531	0.909672	1.13764	0.0924078
ENSMUSG00000032187	Smarca4	0.879337	0.800046	0.799584	6.53425e-06	1.06334	0.490375	1.05741	0.51545
ENSMUSG00000038119	Cdon	1.16647	0.673726	1.25757	0.000203043	1.08176	0.576285	1.03026	0.972921
ENSMUSG00000049313	Sorl1	0.680184	0.183367	0.755475	2.20031e-07	1.01047	0.318308	0.882607	0.114588
ENSMUSG00000032580	Rbm5	0.891029	0.669546	0.783413	0.000410122	1.21199	0.204109	1.11605	0.578282
ENSMUSG00000032589	Bsn	0.791731	0.535754	0.757776	3.54946e-07	1.18545	0.129307	1.13687	0.31193
ENSMUSG00000032500	Dclk3	1.13404	0.747233	0.793409	0.00120374	1.12408	0.510187	0.80848	0.29906
ENSMUSG00000032503	Arpp21	0.828212	0.961676	0.79393	2.17165e-06	1.12828	0.398183	0.986341	0.972921
ENSMUSG00000097736	9530059O14Rik	0.911963	0.239709	0.749521	0.00192357	0.798271	0.709924	0.836769	0.000149431

## Sheet: ACA vs VISp
Ensemble ID	Gene name	FC_AI	FDR_AI	FC_AUD	FDR_AUD	FC_RSP	FDR_RSP	FC_PTLp	FDR_PTLp
ENSMUSG00000026020	Nop58	0.952852	0.978201	0.842569	0.00887975	1.31592	0.00392702	1.14752	0.203546
ENSMUSG00000026782	Abi2	0.931179	0.592546	0.850428	0.109083	1.31297	0.000627309	1.12731	0.0573581
ENSMUSG00000026204	Ptprn	1.11018	0.991152	0.963005	0.835367	1.32262	3.03975e-05	1.16151	0.0191861
ENSMUSG00000026219	Trip12	0.917558	0.966817	0.776589	0.00614773	1.15024	0.0597482	0.993643	0.964966
ENSMUSG00000089716	Gm6264	1.04233	0.931822	0.900642	0.0155092	1.26064	8.12956e-07	1.19369	0.00136489
ENSMUSG00000090252	Gm16028	0.972243	0.968265	0.894456	0.0214477	1.3215	4.78328e-09	1.13698	0.0316167
ENSMUSG00000079455	Gm16026	1.05085	0.909216	0.803815	0.0127625	1.34159	7.4655e-09	1.14692	0.0101583
ENSMUSG00000091199	Gm2619	1.07593	0.901195	0.887805	0.117003	1.30728	3.73428e-05	1.0932	0.210186
ENSMUSG00000089652	Gm16025	1.0528	0.997249	0.883522	0.00792944	1.29961	1.58686e-05	1.13615	0.0579705
ENSMUSG00000089937	Gm7281	1.14484	0.717176	0.843501	0.00626728	1.27844	0.000396058	1.15765	0.0424652
ENSMUSG00000090186	Gm7592	1.13029	0.863064	0.964438	0.430311	1.36039	1.4904e-06	1.12354	0.06631
ENSMUSG00000070031	Sp140	1.06581	0.947973	0.917369	0.12455	1.26847	1.55281e-06	1.13735	0.0136135
ENSMUSG00000073628	Gm10552	1.15695	0.910415	0.932379	0.625746	1.31544	2.37708e-05	1.19822	0.00618961
ENSMUSG00000026223	Itm2c	1.19559	0.383851	0.940798	0.426695	1.32363	0.000181776	1.02894	0.857555
ENSMUSG00000089960	Ugt1a1	1.00489	0.88775	0.843092	0.3282	1.28977	0.000127044	1.14243	0.0290116
ENSMUSG00000026269	Rnpepl1	1.18855	0.713552	0.996342	0.608961	1.26272	0.00684384	1.13351	0.0611751
ENSMUSG00000014602	Kif1a	0.810946	0.449078	0.749515	0.000891629	1.23222	0.001379	1.14348	0.0300261
ENSMUSG00000026276	Sept2	0.89565	0.592499	0.877325	0.323719	1.25876	0.00164944	1.14604	0.0536593
ENSMUSG00000101303	B020011L13Rik	0.821799	0.565733	0.880186	0.168737	1.31154	0.000939062	1.11512	0.150296
ENSMUSG00000056211	R3hdm1	0.826195	0.91813	0.850039	0.0611346	1.34792	4.45332e-07	1.23819	0.30231
ENSMUSG00000062580	Timm17a	0.977407	0.748644	0.907713	0.608447	1.29182	0.000320381	1.14195	0.109964
ENSMUSG00000006005	Tpr	1.02062	0.870867	0.828665	0.0930141	1.32272	0.00348057	1.23809	0.260387
ENSMUSG00000053286	Trmt1l	1.01069	0.791208	0.92285	0.291857	1.27959	0.00133032	1.13805	0.0468063
ENSMUSG00000042699	Dhx9	0.890861	0.679715	0.831573	0.0203303	1.32831	2.61983e-05	1.13785	0.0573364
ENSMUSG00000042671	Rgs8	1.4258	0.455817	1.10819	0.955351	0.71893	1.64772e-05	0.901684	0.255066
ENSMUSG00000033671	Cep350	0.926552	0.614028	0.801357	0.317412	1.25318	0.001019	1.06254	0.295272
ENSMUSG00000026620	Mark1	1.02629	0.868295	0.924611	0.0513019	1.2991	0.000230539	1.10488	0.0520481
ENSMUSG00000102784	Gm38251	0.98461	0.904625	0.941321	0.365974	1.31633	3.23658e-05	1.10505	0.111001
ENSMUSG00000096929	A330023F24Rik	1.10762	0.814189	0.849117	0.0890369	1.33533	0.00179076	1.1114	0.271683
ENSMUSG00000019831	Wasf1	0.923408	0.693332	0.856879	0.0173907	1.26275	0.000279386	1.07516	0.326476
ENSMUSG00000058297	Spock2	0.966383	0.949011	0.913846	0.526762	1.29697	0.000100503	1.13921	0.118353
ENSMUSG00000004207	Psap	1.05246	0.756303	0.840881	0.00258412	1.32609	3.63946e-05	1.15527	0.0402719
ENSMUSG00000020079	Supv3l1	1.03007	0.83353	0.83078	0.0430918	1.27696	0.00294485	1.12274	0.129002
ENSMUSG00000020075	Ddx21	1.06424	0.990882	0.836911	0.0203816	1.274	0.000443347	1.0675	0.369788
ENSMUSG00000020076	Ddx50	0.908409	0.60579	0.82595	0.0691774	1.35785	0.000431712	1.1617	0.0308017
ENSMUSG00000020074	Ccar1	1.01119	0.91813	0.749453	0.00354601	1.26626	0.00659771	1.03649	0.749137
ENSMUSG00000037855	Zfp365	1.06721	0.992355	0.923484	0.212495	1.26419	0.00185977	1.08803	0.233344
ENSMUSG00000032834	Pwp2	1.24808	0.756698	0.936357	0.698945	1.26142	0.0022275	1.08039	0.288198
ENSMUSG00000069565	Dazap1	1.05735	0.93748	0.852312	0.0209944	1.28874	0.00228635	1.13995	0.0679285
ENSMUSG00000020190	Mknk2	1.18451	0.768863	0.991898	0.895265	1.28653	0.00717264	1.10494	0.149181
ENSMUSG00000020198	Ap3d1	0.935431	0.72795	0.886965	0.0328414	1.31594	5.2338e-05	1.18257	0.0241006
ENSMUSG00000061589	Dot1l	0.922744	0.602947	0.865967	0.00413016	1.29745	3.77711e-05	1.12608	0.101556
ENSMUSG00000035206	Sppl2b	0.997543	0.987871	0.9361	0.52444	1.27597	3.03975e-05	1.05642	0.558088
ENSMUSG00000062075	Lmnb2	0.970397	0.982305	0.945599	0.792123	1.27724	0.00196501	1.10325	0.133833
ENSMUSG00000035011	Zbtb7a	0.851989	0.35272	0.909934	0.341637	1.38489	6.49316e-05	1.17524	0.0206196
ENSMUSG00000004934	Pias4	0.911418	0.417789	0.993247	0.905188	1.2536	0.00072197	1.2021	0.00420062
ENSMUSG00000034949	Zfr2	0.920509	0.771583	0.962336	0.548337	1.25607	0.0015108	1.06345	0.417269
ENSMUSG00000034781	Gna11	0.924375	0.542649	0.860418	0.0423225	1.29124	0.0015108	1.10621	0.328728
ENSMUSG00000078435	AU041133	0.899839	0.835113	0.891263	0.334308	1.27072	0.0063633	1.10406	0.308478
ENSMUSG00000087481	Gm15608	0.955757	0.841531	0.936336	0.381797	1.31877	0.000797753	1.15865	0.0343183
ENSMUSG00000073427	Gm4924	1.01674	0.960474	0.845521	0.0227923	1.26508	0.00128853	1.05307	0.52487
ENSMUSG00000035529	Prdm4	0.815521	0.838349	0.860278	0.0436184	1.3804	4.35398e-06	1.21417	0.00155011
ENSMUSG00000001783	Rtcb	1.05358	0.928978	0.903598	0.11174	1.25192	0.00271743	1.10863	0.185491
ENSMUSG00000069539	Scyl2	0.857127	0.843568	1.04085	0.936902	1.18244	0.237339	1.32247	0.00266871
ENSMUSG00000019943	Atp2b1	1.1579	0.992673	0.793782	0.000126477	1.23029	3.63946e-05	1.09659	0.0936529
ENSMUSG00000058799	Nap1l1	0.859276	0.53656	0.845143	0.0449453	1.30202	0.00133032	1.1294	0.0663773
ENSMUSG00000020454	Eif4enif1	1.11172	0.829813	0.881957	0.211557	1.282	0.00499556	1.07895	0.240983
ENSMUSG00000020430	Pes1	1.13915	0.863264	0.939919	0.57179	1.31949	3.26406e-05	1.11451	0.135265
ENSMUSG00000002129	Sf3a1	1.1119	0.971397	0.853525	0.368151	1.40761	5.82789e-06	1.31146	5.74754e-05
ENSMUSG00000009079	Ewsr1	0.966272	0.649149	0.867457	0.118602	1.33911	0.000520068	1.22404	0.182871
ENSMUSG00000041164	Zmiz2	1.08128	0.834745	0.897939	0.106135	1.28209	0.00340942	1.14204	0.0478492
ENSMUSG00000020149	Rab1a	0.9549	0.641287	0.802518	0.0105343	1.30823	0.00213912	1.09137	0.217564
ENSMUSG00000020273	Papolg	1.08222	0.871532	0.941246	0.313494	1.28174	9.39717e-05	1.19767	0.0031783
ENSMUSG00000000861	Bcl11a	1.71802	0.9729	0.811006	0.00753149	1.25619	2.33357e-06	0.997764	0.978443
ENSMUSG00000020300	Cpeb4	1.08543	0.977214	0.819374	0.00307961	1.2982	0.00235971	1.04492	0.695431
ENSMUSG00000018846	Pank3	0.951779	0.873739	0.955311	0.525886	1.2557	0.000431712	1.05572	0.437228
ENSMUSG00000018848	Rars	0.99383	0.902805	0.900203	0.0592713	1.27638	0.000129178	1.10619	0.23039
ENSMUSG00000041278	Ttc1	0.92148	0.858341	0.976371	0.800214	1.26708	0.000759515	1.14736	0.0360964
ENSMUSG00000020402	Vdac1	0.924867	0.557306	0.78441	0.00530585	1.33071	0.000423807	1.17476	0.0237626
ENSMUSG00000020361	Hspa4	0.852385	0.709302	0.840871	0.0390546	1.34719	0.000483633	1.17351	0.0242585
ENSMUSG00000049470	Aff4	0.750223	0.47993	0.864817	0.0821925	1.30114	0.000326169	1.15403	0.0362073
ENSMUSG00000049755	Zfp672	1.18624	0.768863	0.964255	0.652788	1.27729	0.00103335	1.20724	0.00494724
ENSMUSG00000048076	Arf1	1.12735	0.806045	1.00464	0.812815	1.35598	5.33787e-06	1.21286	0.00387564
ENSMUSG00000018765	Fxr2	0.97991	0.952086	0.94899	0.626796	1.2774	0.00182793	1.10222	0.164491
ENSMUSG00000018750	Zbtb4	1.18669	0.565108	0.92566	0.152461	1.26161	0.00175703	1.03975	0.731054
ENSMUSG00000020741	Cluh	1.02152	0.794013	0.922396	0.233554	1.29272	0.000187942	1.08596	0.249581
ENSMUSG00000020745	Pafah1b1	0.870441	0.416045	0.830083	0.0134412	1.29119	0.000302768	1.11868	0.0843921
ENSMUSG00000000282	Mnt	0.94558	0.431044	0.916635	0.208669	1.31251	0.000151019	1.15291	0.0314437
ENSMUSG00000001323	Srr	0.923171	0.866557	0.901767	0.082599	1.25518	0.000132028	1.10484	0.117825
ENSMUSG00000017421	Zfp207	1.08082	0.760178	0.963215	0.975141	1.26666	3.13151e-05	1.19483	0.0114559
ENSMUSG00000047126	Cltc	1.00821	0.91493	0.802953	0.00135885	1.2504	0.00140422	1.12349	0.0466671
ENSMUSG00000020869	Lrrc59	0.970057	0.871532	0.909673	0.344411	1.2977	0.00621362	1.1418	0.061125
ENSMUSG00000014349	Ube2z	1.05733	0.94514	0.858457	0.136859	1.32681	0.000111025	1.14013	0.0422984
ENSMUSG00000020882	Cacnb1	0.854229	0.269098	0.861966	0.0258143	1.30312	2.61983e-05	1.20305	0.00847316
ENSMUSG00000019302	Atp6v0a1	0.940802	0.717176	0.850889	0.00275001	1.30958	2.61983e-05	1.07364	0.274969
ENSMUSG00000035086	Becn1	0.854855	0.913893	0.923762	0.529421	1.28138	0.00208222	1.16357	0.0319036
ENSMUSG00000018412	Kansl1	0.903847	0.870588	0.87439	0.0246157	1.25588	6.19068e-06	1.06355	0.381202
ENSMUSG00000020687	Cdc27	0.880559	0.633544	0.823954	0.00428811	1.28202	0.000127044	1.11372	0.104203
ENSMUSG00000018433	Nol11	0.71524	0.730793	0.992815	0.739159	1.26501	0.00901238	1.03205	0.782232
ENSMUSG00000020720	Psmd12	1.05094	0.614028	0.937254	0.512464	1.26178	0.00726189	1.14396	0.031691
ENSMUSG00000020612	Prkar1a	1.01453	0.975512	0.878083	0.19102	1.33349	0.000392828	1.15371	0.0505642
ENSMUSG00000041629	Fam104a	1.1543	0.943867	0.940288	0.282855	1.28772	0.00144564	1.15887	0.0173062
ENSMUSG00000061306	Slc38a10	0.844438	0.996173	1.13157	0.613045	0.797097	0.000566785	0.955339	0.737702
ENSMUSG00000110250	RP23-317B21.2	1.04337	0.999128	0.863125	0.0912111	1.25351	0.00820183	1.11394	0.131006
ENSMUSG00000020627	Klhl29	0.902086	0.554853	0.746931	0.00307961	1.1316	0.0522507	1.05097	0.353156
ENSMUSG00000092465	Gm20472	0.993681	0.939636	0.85112	0.0292418	1.27951	0.00489783	1.03863	0.734293
ENSMUSG00000073158	9030624G23Rik	1.1188	0.85129	0.873537	0.0401298	1.25501	0.00941485	1.16163	0.0301778
ENSMUSG00000020664	Dld	1.01254	0.728418	0.965402	0.911241	1.26876	0.000407449	1.0634	0.428573
ENSMUSG00000035329	Fbxo33	0.928453	0.778009	0.966628	0.889953	1.2851	0.000864007	1.22686	0.00494724
ENSMUSG00000020982	Nemf	0.867788	0.94478	0.871415	0.0231857	1.37915	2.72011e-05	1.10008	0.138822
ENSMUSG00000021068	Nin	1.15082	0.781433	0.768804	0.00181431	1.25135	0.00360001	1.12212	0.0968598
ENSMUSG00000021071	Trim9	0.96885	0.890821	0.800673	0.000102713	1.25904	4.82499e-06	1.18125	0.194206
ENSMUSG00000060073	Psma3	1.09353	0.99183	0.894157	0.216607	1.31404	0.000291086	1.26444	0.000554682
ENSMUSG00000021062	Rab15	0.891391	0.692206	1.03665	0.758299	1.25898	0.00523608	1.0653	0.427509
ENSMUSG00000021114	Atp6v1d	1.03811	0.892321	0.981422	0.655272	1.27727	0.000701273	1.16933	0.0197816
ENSMUSG00000010608	Rbm25	0.951673	0.812632	0.783864	0.000864783	1.29237	0.00200529	1.03299	0.660999
ENSMUSG00000004789	Dlst	1.03913	0.893634	0.910264	0.170035	1.2645	0.000980935	1.07208	0.407872
ENSMUSG00000019235	Rps6kl1	1.15158	0.936168	0.938633	0.434502	1.26532	0.00111867	1.13624	0.0550496
ENSMUSG00000079036	Alkbh1	1.03377	0.924524	0.90091	0.165716	1.27671	0.00721914	1.18205	0.00949505
ENSMUSG00000021039	Snw1	1.03854	0.953947	0.924788	0.379387	1.27017	0.00766007	1.20401	0.00630494
ENSMUSG00000021012	Zc3h14	0.995019	0.822685	0.897777	0.146345	1.34768	7.69599e-07	1.18248	0.0202485
ENSMUSG00000041846	Smek1	0.983448	0.895606	0.885189	0.127913	1.26765	8.30375e-05	1.0949	0.160289
ENSMUSG00000103168	Gm30948	1.1154	0.928978	0.846513	0.17412	1.2543	0.0038619	1.16143	0.0442149
ENSMUSG00000021339	Mrs2	1.43601	0.213156	0.900485	0.961594	1.28	0.00608852	0.994764	0.771826
ENSMUSG00000021392	Nol8	0.926838	0.576156	0.889295	0.334308	1.33381	0.00110952	1.13452	0.152057
ENSMUSG00000037851	Iars	0.825232	0.603485	0.789502	0.000560378	1.22725	0.0219448	1.15314	0.0490092
ENSMUSG00000034928	Rnf44	0.992943	0.986065	0.852227	0.0917371	1.28111	2.33357e-06	1.15411	0.052363
ENSMUSG00000021495	Fam193b	1.0021	0.921466	0.902988	0.225241	1.27155	0.000105008	1.1373	0.0379802
ENSMUSG00000021500	Ddx46	1.01262	0.95616	0.911729	0.0782656	1.29571	0.00122009	1.15227	0.0241686
ENSMUSG00000074867	Zfp808	0.955103	0.611865	0.892247	0.209145	1.25979	0.000699244	1.18108	0.0181203
ENSMUSG00000090641	Zfp712	1.0158	0.936168	0.903685	0.319401	1.27635	0.00778661	1.03468	0.716386
ENSMUSG00000057842	Zfp595	1.03935	0.917296	0.95061	0.469715	1.26264	0.000352065	1.1162	0.144089
ENSMUSG00000098781	Gm28044	1.04596	0.80485	0.877682	0.0496901	1.26233	5.60084e-05	1.13004	0.0776838
ENSMUSG00000021670	Hmgcr	1.07184	0.978201	0.843155	0.136842	1.2872	0.0009081	1.20894	0.00425601
ENSMUSG00000009470	Tnpo1	0.955152	0.569858	0.761438	4.57964e-05	1.03582	0.816667	1.0783	0.369236
ENSMUSG00000049658	Bdp1	1.00079	0.975152	0.831141	0.0014744	1.31487	0.000223413	1.0895	0.242421
ENSMUSG00000021635	Rad17	0.990004	0.819198	0.878812	0.11454	1.37742	1.34458e-07	1.01989	0.908542
ENSMUSG00000069089	Cdk7	0.983142	0.98399	0.852192	0.0470905	1.3009	0.000121038	1.18823	0.012511
ENSMUSG00000021629	Slc30a5	1.0443	0.852023	0.88943	0.173615	1.33378	0.000189089	1.06106	0.459783
ENSMUSG00000095280	Gm21738	1.33044	0.46965	1.02258	0.925186	1.13487	0.0280124	1.26887	3.60004e-05
ENSMUSG00000039367	Sec24c	0.947406	0.9466	0.928068	0.304097	1.32071	0.000276471	1.17307	0.0827458
ENSMUSG00000021819	Zswim8	0.935104	0.702484	1.00261	0.871469	1.28102	0.00348129	1.20512	0.0101583
ENSMUSG00000021877	Arf4	0.931581	0.780811	0.948421	0.6776	1.26122	1.64772e-05	1.1498	0.0445613
ENSMUSG00000015971	Actr8	0.950057	0.939636	0.910497	0.396882	1.37098	5.2338e-05	1.15153	0.0274093
ENSMUSG00000013701	Timm23	0.904068	0.875591	0.914216	0.163783	1.35278	6.47801e-05	1.19843	0.0082076
ENSMUSG00000052334	1700024B05Rik	0.568716	0.5954	0.825718	0.203236	1.35067	0.000921005	1.26688	0.236831
ENSMUSG00000036291	Ap5m1	1.06607	0.90227	0.987602	0.919678	1.28671	0.000439163	1.04943	0.55579
ENSMUSG00000022185	Acin1	1.03509	0.829813	0.934226	0.191099	1.31713	2.10962e-05	1.14905	0.0511364
ENSMUSG00000022044	Stmn4	1.12587	0.995126	0.988621	0.789791	1.30775	0.000507247	1.19484	0.013077
ENSMUSG00000022048	Dpysl2	0.86472	0.47993	0.861817	0.0395274	1.28235	0.000464871	1.10809	0.183174
ENSMUSG00000022052	Ppp2r2a	0.985015	0.896353	0.919526	0.442954	1.31222	4.22714e-05	1.14234	0.0294738
ENSMUSG00000071262	Zfp957	0.911748	0.920968	1.20122	0.000905096	0.772298	0.000242097	0.900295	0.06631
ENSMUSG00000022023	Wbp4	1.02155	0.90322	0.973865	0.446486	1.32269	0.00342175	1.10148	0.124008
ENSMUSG00000039801	2410089E03Rik	0.952924	0.926182	0.902851	0.076085	1.28281	0.000509827	1.17981	0.00630494
ENSMUSG00000045763	Basp1	1.18647	0.983444	0.844161	0.0258925	1.34456	0.000231237	1.04201	0.794955
ENSMUSG00000022265	Ank	0.923301	0.565108	0.730324	0.303562	1.31581	7.69599e-07	1.11364	0.213461
ENSMUSG00000022285	Ywhaz	0.89328	0.7366	0.997846	0.828797	1.35318	0.000496597	1.28116	0.113165
ENSMUSG00000022350	E430025E21Rik	0.997411	0.89808	0.886101	0.0886758	1.2873	0.00045833	1.13732	0.0614735
ENSMUSG00000022332	Khdrbs3	1.13502	0.856191	0.730651	0.000118837	1.34119	5.01401e-07	1.17504	0.00494724
ENSMUSG00000055065	Ddx17	0.819979	0.469045	0.943004	0.389411	1.28261	0.00426308	1.22158	0.0040733
ENSMUSG00000022421	Nptxr	0.950106	0.912028	0.942755	0.395195	1.30988	0.00288696	1.08168	0.266404
ENSMUSG00000022415	Syngr1	1.05611	0.514695	0.831848	0.236093	1.31256	0.000293863	1.16044	0.0160069
ENSMUSG00000022391	Rangap1	0.934175	0.712552	0.886025	0.213186	1.25132	0.000633155	1.0555	0.55504
ENSMUSG00000036529	Sbf1	0.990531	0.662285	0.835915	0.0802612	1.31903	0.000566129	1.13696	0.0512851
ENSMUSG00000008690	Ncaph2	1.12673	0.594742	0.891638	0.478109	1.29812	0.00371788	1.0932	0.199268
ENSMUSG00000036158	Prickle1	1.19481	0.834999	0.817411	0.0620463	1.4155	0.00012746	1.23849	0.00134904
ENSMUSG00000051853	Arf3	0.990661	0.785195	0.950995	0.709288	1.29328	0.000333284	1.093	0.20712
ENSMUSG00000048154	Kmt2d	0.851975	0.336632	0.852247	0.00293605	1.25831	0.00189019	1.0939	0.228384
ENSMUSG00000023026	Dip2b	1.03245	0.501648	0.895885	0.0849432	1.2611	0.00253705	1.07999	0.271683
ENSMUSG00000044636	Csrnp2	0.962612	0.702484	0.887408	0.174969	1.29405	0.000957741	1.16032	0.0356259
ENSMUSG00000056851	Pcbp2	0.884074	0.206705	0.83339	0.00731673	1.38371	5.12013e-07	1.12956	0.543574
ENSMUSG00000023050	Map3k12	1.01953	0.665469	0.831869	0.126704	1.26396	0.000137821	1.18183	0.0136135
ENSMUSG00000039738	Slx4	0.946358	0.924072	0.79155	0.111425	1.31763	0.00118541	1.14628	0.0347307
ENSMUSG00000022517	Mgrn1	0.968812	0.678938	0.85113	0.391889	1.29098	2.67339e-05	1.09676	0.078493
ENSMUSG00000022515	Anks3	0.932584	0.823202	0.857639	0.0667373	1.2875	0.000909435	1.11338	0.134991
ENSMUSG00000022536	Glyr1	0.857037	0.416193	0.878523	0.283294	1.28716	0.00125882	1.1667	0.0384735
ENSMUSG00000022507	1810013L24Rik	0.965661	0.912668	0.910421	0.411657	1.3386	0.00142284	1.15327	0.106005
ENSMUSG00000022498	Txndc11	0.895423	0.806163	0.913342	0.160309	1.25478	0.00422187	1.10382	0.0991534
ENSMUSG00000022789	Dnm1l	0.937957	0.724024	0.802135	0.00488581	1.26555	0.00771509	1.09683	0.231094
ENSMUSG00000022761	Lztr1	0.90684	0.552562	0.927313	0.259708	1.35461	5.2338e-05	1.15345	0.0511364
ENSMUSG00000022718	Dgcr8	0.902625	0.540629	0.892816	0.186073	1.29014	0.003064	1.14366	0.0445613
ENSMUSG00000106567	2010309G21Rik	1.00181	0.82515	0.854346	0.129712	1.29768	2.86685e-05	1.14558	0.0632905
ENSMUSG00000041247	Lamp3	1.02185	0.83646	0.771907	0.045067	1.35105	9.40073e-07	1.16741	0.0254643
ENSMUSG00000041215	Yeats2	0.951978	0.83646	0.846128	0.00736379	1.27004	0.00234017	1.03909	0.635142
ENSMUSG00000022843	Clcn2	0.863188	0.565733	0.920406	0.168636	1.25411	0.00233084	1.10023	0.131006
ENSMUSG00000022858	Tra2b	1.10328	0.94459	0.898334	0.375074	1.33592	0.000308637	1.10359	0.140936
ENSMUSG00000013089	Etv5	1.50775	0.928978	0.910434	0.576528	1.40385	0.000318226	1.05643	0.794096
ENSMUSG00000052459	Atp6v1a	0.979419	0.982826	0.977454	0.330225	1.2677	0.00175789	1.08498	0.177011
ENSMUSG00000055447	Cd47	1.0924	0.940142	0.856507	0.351023	1.27569	0.00446098	1.13795	0.100889
ENSMUSG00000022601	Zbtb11	1.0064	0.876143	0.840461	0.0194423	1.2531	0.00129163	1.12446	0.0948457
ENSMUSG00000022974	Paxbp1	1.13526	0.98399	0.897194	0.280909	1.26339	0.000685571	1.08818	0.431178
ENSMUSG00000022961	Son	0.858451	0.305163	1.00675	0.85466	1.38348	1.97792e-06	1.12121	0.0951874
ENSMUSG00000073458	Smok2a	0.955078	0.942225	0.886895	0.330225	1.31921	0.00259596	1.11626	0.131446
ENSMUSG00000052469	Tcp10c	0.947115	0.870987	0.881005	0.395541	1.28741	0.000198407	1.03554	0.666106
ENSMUSG00000014769	Psmb1	0.893934	0.456551	1.00362	0.80348	1.32191	0.00366103	1.12821	0.105221
ENSMUSG00000014767	Tbp	0.930868	0.768863	0.911572	0.427097	1.27585	0.00748269	1.119	0.127216
ENSMUSG00000060149	BC002059	1.09743	0.922144	0.866119	0.097607	1.26394	0.000460687	1.2304	0.00161037
ENSMUSG00000072761	Gm6712	0.903113	0.173507	0.862637	0.129093	1.30915	0.00158813	1.24256	0.000692016
ENSMUSG00000092120	Vmn2r90	1.06485	0.693754	0.816753	0.179274	1.28689	0.00111274	1.09445	0.31004
ENSMUSG00000079700	Fpr3	0.985425	0.891523	0.828753	0.0744139	1.26926	0.000945037	1.07716	0.306203
ENSMUSG00000091206	Vmn2r91	0.99187	0.82099	0.811966	0.0512716	1.41039	5.33787e-06	1.19631	0.061125
ENSMUSG00000091350	Vmn2r92	1.03961	0.921466	0.835516	0.0738993	1.312	0.00183701	1.23182	0.00382407
ENSMUSG00000079698	Vmn2r93	1.03285	0.630481	0.879613	0.243498	1.47869	9.35075e-05	1.10671	0.218609
ENSMUSG00000091631	Vmn2r95	1.11024	0.760178	0.870854	0.0546778	1.40599	3.00259e-05	1.20664	0.0142891
ENSMUSG00000091491	Vmn2r97	1.17669	0.961753	0.833561	0.0148463	1.37811	5.24563e-05	1.17069	0.0302232
ENSMUSG00000096717	Vmn2r98	1.23076	0.778009	0.79941	0.00259893	1.32413	0.00340942	1.13707	0.0756476
ENSMUSG00000093533	Vmn2r-ps119	0.998404	0.416045	0.756125	0.00542084	1.26533	0.0463896	1.16037	0.048663
ENSMUSG00000090304	Vmn2r99	1.03411	0.935643	0.818572	0.23601	1.29223	0.00690114	1.18973	0.0132769
ENSMUSG00000091859	Vmn2r100	1.08224	0.991152	0.787142	0.0090002	1.2529	0.107403	1.20397	0.0103674
ENSMUSG00000091771	Vmn2r103	1.03818	0.648061	0.752475	0.00378454	1.36574	0.00260693	1.12283	0.166548
ENSMUSG00000093426	Vmn2r-ps123	0.703793	0.308935	0.790811	0.0516164	1.40672	7.64229e-05	1.15639	0.0733121
ENSMUSG00000091670	Vmn2r105	0.954314	0.781433	0.801174	0.00953245	1.31816	0.00459428	1.09464	0.265807
ENSMUSG00000056910	Vmn2r107	0.969271	0.828793	0.857303	0.0648205	1.38836	0.00221292	1.19338	0.0242818
ENSMUSG00000053347	Zfp943	0.607094	0.152141	0.763231	0.00583946	1.2181	0.00390747	1.13431	0.0784937
ENSMUSG00000096433	Gm4944	1.07284	0.89308	0.861685	0.0850408	1.30435	0.000107451	1.17529	0.0203681
ENSMUSG00000093493	Vmn2r-ps133	0.9872	0.666259	0.845135	0.120735	1.31449	0.00116738	1.19493	0.306708
ENSMUSG00000032855	Pkd1	0.898633	0.45496	0.77766	0.00181431	1.27058	0.000187942	1.0915	0.191531
ENSMUSG00000024163	Mapk8ip3	0.918958	0.598297	0.824892	0.00672972	1.25409	0.00624772	1.08329	0.281226
ENSMUSG00000024188	Luc7l	1.01703	0.990646	0.853127	0.0624012	1.28042	0.000415353	1.13503	0.0556352
ENSMUSG00000024045	Akap8	1.05507	0.963874	0.948093	0.662814	1.29313	0.00210684	1.14103	0.0560431
ENSMUSG00000002625	Akap8l	0.837687	0.480804	0.974769	0.623871	1.29485	0.000629583	1.15813	0.0341028
ENSMUSG00000059208	Hnrnpm	1.05352	0.861466	0.908635	0.425747	1.28607	0.000547849	1.14899	0.250683
ENSMUSG00000013787	Ehmt2	0.945077	0.868802	0.951199	0.227295	1.25781	0.00107601	1.15734	0.0286117
ENSMUSG00000024393	Prrc2a	1.17814	0.69623	0.915032	0.0630351	1.27848	0.00681768	1.1982	0.0106619
ENSMUSG00000039220	Ppp1r10	0.895365	0.710099	0.91629	0.47308	1.27032	0.000164108	1.03714	0.711848
ENSMUSG00000097971	Gm26917	0.719721	0.0525932	0.911495	0.0965667	0.926358	0.255931	0.79283	2.72898e-08
ENSMUSG00000106106	Rn18s-rs5	0.828823	0.478268	0.977293	0.686207	0.872352	0.203238	0.672002	1.70585e-06
ENSMUSG00000098178	Gm42418	0.882455	0.551367	0.962959	0.799226	0.846557	0.154853	0.683824	5.13405e-08
ENSMUSG00000067150	Xpo5	0.999739	0.717471	0.776862	0.000319739	1.22528	0.0148033	1.11244	0.151373
ENSMUSG00000023973	Cnpy3	1.04361	0.783855	0.945291	0.239893	1.27223	0.00152981	1.13935	0.0635293
ENSMUSG00000024172	St6gal2	1.05752	0.890821	0.750369	0.00197395	1.19787	0.222012	1.10253	0.243951
ENSMUSG00000032915	Adgre4	1.20622	0.750269	0.802866	0.0233913	1.28018	8.07039e-06	1.10915	0.12332
ENSMUSG00000001227	Sema6b	1.20645	0.846173	0.902326	0.192466	1.25208	0.00043459	1.09109	0.180428
ENSMUSG00000001229	Dpp9	1.2179	0.829849	0.843503	0.0161419	1.35105	5.05406e-06	1.11909	0.146806
ENSMUSG00000042625	Safb2	0.85907	0.565733	0.925228	0.466487	1.35112	4.53045e-05	1.06625	0.464802
ENSMUSG00000071054	Safb	0.931274	0.782009	0.848987	0.0950598	1.3063	0.000215511	1.11029	0.169649
ENSMUSG00000041168	Lonp1	0.849192	0.720781	0.972021	0.80348	1.31872	0.000267991	1.14794	0.0693796
ENSMUSG00000024154	Gtf2a1l	0.97172	0.896353	1.13951	0.637445	0.771856	0.0013278	0.93615	0.578177
ENSMUSG00000024107	Lhcgr	1.0892	0.994849	1.06725	0.917888	0.792815	0.00451253	0.91758	0.339032
ENSMUSG00000036225	Kctd1	0.987096	0.993978	1.14444	0.933944	0.749237	0.00236356	0.870214	0.00387564
ENSMUSG00000024268	Celf4	1.09805	0.80485	0.759017	0.00103862	1.25553	0.0934881	1.03358	0.686556
ENSMUSG00000024259	Slc25a46	0.93922	0.871134	0.931683	0.208206	1.25139	0.00824103	1.05199	0.579054
ENSMUSG00000024384	Iws1	0.954247	0.76935	0.996864	0.986609	1.27246	0.000203042	1.08498	0.180066
ENSMUSG00000003778	Brd8	0.962492	0.80554	0.929714	0.515633	1.27726	0.000330953	1.03761	0.821282
ENSMUSG00000024370	Cdc23	0.980308	0.779967	0.913622	0.350158	1.30286	0.00106513	1.1505	0.0249565
ENSMUSG00000034300	Fam53c	0.941263	0.855833	0.939365	0.655528	1.32805	4.22714e-05	1.10601	0.314991
ENSMUSG00000019647	Sema6a	0.794609	0.917913	1.27253	0.0174179	0.749057	0.0044616	0.861349	0.06268
ENSMUSG00000100969	1700030N03Rik	0.96456	0.818202	0.740319	0.00030019	1.21594	0.041189	1.0752	0.417653
ENSMUSG00000045098	Suv420h1	0.898521	0.813982	0.786763	0.000134583	1.15566	0.0165448	1.12162	0.0748944
ENSMUSG00000067889	Sptbn2	0.953602	0.478053	0.758552	0.0868482	1.30259	0.00196728	1.13927	0.0782456
ENSMUSG00000096370	Gm21992	0.960348	0.841531	0.776576	0.000657763	1.23154	0.00221292	1.00448	0.916139
ENSMUSG00000004054	Map3k11	1.07097	0.964589	0.975895	0.714276	1.2723	0.0014073	1.14706	0.0379775
ENSMUSG00000024826	Dpf2	1.15703	0.710099	0.898075	0.16881	1.27329	0.00434362	1.12511	0.0737593
ENSMUSG00000053303	Slc22a26	0.961489	0.890821	0.907065	0.55955	1.35446	2.22317e-06	1.17123	0.0222956
ENSMUSG00000067656	Slc22a27	1.06047	0.975152	0.810874	0.0128271	1.39445	0.000223413	1.12941	0.119108
ENSMUSG00000063590	Slc22a28	1.13989	0.778009	0.830467	0.0470558	1.37659	5.2338e-05	1.13136	0.122449
ENSMUSG00000052562	Slc22a30	0.846041	0.613604	0.93376	0.414611	1.30317	0.000155142	1.32762	0.126078
ENSMUSG00000024811	Tnks2	0.885259	0.845076	0.883319	0.0911713	1.25142	0.00104255	1.08645	0.470456
ENSMUSG00000067231	Cyp2c65	0.969265	0.948293	0.835973	0.0950563	1.28685	7.54207e-05	1.20808	0.00623871
ENSMUSG00000067229	Cyp2c66	0.934287	0.870588	0.840951	0.0608385	1.30754	0.00185977	1.16413	0.11406
ENSMUSG00000093610	Cyp2c53-ps	1.0059	0.975152	0.804318	0.0072069	1.37117	7.15278e-06	1.34941	5.46739e-05
ENSMUSG00000003053	Cyp2c29	0.96569	0.801362	0.748535	0.00369472	1.47781	4.28348e-07	1.20289	0.0132044
ENSMUSG00000025003	Cyp2c39	0.918895	0.695033	0.771349	0.00388617	1.38671	0.0397443	1.21387	0.00524757
ENSMUSG00000092008	Cyp2c69	0.929342	0.80554	0.795707	0.00900733	1.20416	0.00536613	1.11899	0.0911955
ENSMUSG00000067225	Cyp2c54	0.986968	0.693332	0.760835	0.0008301	1.18688	0.0590376	1.03834	0.655107
ENSMUSG00000025220	Mgea5	1.00374	0.991424	0.877249	0.109134	1.25961	0.000933125	1.19175	0.0134461
ENSMUSG00000026775	Yme1l1	0.993418	0.975228	0.885815	0.461459	1.28114	0.000262657	1.10729	0.160461
ENSMUSG00000086779	Gm13562	1.12315	0.86798	1.01759	0.439923	1.26149	0.00288696	1.07369	0.310401
ENSMUSG00000036281	Snapc4	1.05503	0.944164	1.02446	0.407597	1.27791	0.00105025	1.11349	0.138569
ENSMUSG00000026925	Inpp5e	1.05973	0.936387	1.02755	0.608447	1.26227	0.00119218	1.17035	0.166188
ENSMUSG00000014867	Surf4	1.02215	0.888859	0.913645	0.355984	1.28898	0.000197093	1.16121	0.0258063
ENSMUSG00000026917	Wdr5	0.957367	0.876143	0.948857	0.366	1.25383	0.000187942	1.26241	0.1478
ENSMUSG00000026803	Ttf1	0.969658	0.992378	0.918501	0.573552	1.26045	0.00419933	1.03456	0.793521
ENSMUSG00000039686	Zer1	0.994429	0.87908	0.787444	0.00101934	1.26564	0.00567321	1.07426	0.304708
ENSMUSG00000026817	Ak1	1.08063	0.991152	1.01086	0.820462	1.27186	0.00189019	1.07637	0.264197
ENSMUSG00000026878	Rab14	1.07111	0.85045	0.976805	0.544947	1.2562	3.15456e-05	1.15798	0.0210509
ENSMUSG00000026889	Rbm18	1.04021	0.955084	0.966048	0.945302	1.2776	0.00185977	1.14697	0.0348629
ENSMUSG00000075318	Scn2a1	0.718577	0.00616976	0.755544	1.27367e-08	0.935781	0.0855787	0.854841	0.00155011
ENSMUSG00000086544	Chn1os3	0.980275	0.962718	0.877278	0.107888	1.40912	2.29081e-06	1.05494	0.561963
ENSMUSG00000008200	Fnbp4	0.920827	0.487443	0.862417	0.0858922	1.25947	0.000954391	1.10051	0.157114
ENSMUSG00000027282	Mtch2	0.995772	0.924072	0.919907	0.227043	1.3484	4.22714e-05	1.16491	0.0263805
ENSMUSG00000005506	Celf1	0.898388	0.588049	0.827095	0.00248122	1.27836	1.83015e-05	1.02734	0.694067
ENSMUSG00000040687	Madd	0.950712	0.893634	0.954777	0.617086	1.35516	4.7108e-05	1.08267	0.211666
ENSMUSG00000040549	Ckap5	0.963858	0.667808	0.860255	0.0860543	1.33562	0.00627896	1.05555	0.799145
ENSMUSG00000027247	Arhgap1	1.25868	0.896353	0.915009	0.368206	1.33527	0.000812325	1.10964	0.111294
ENSMUSG00000027223	Mapk8ip1	1.10048	0.968868	0.780651	0.0784391	1.26681	0.00251101	1.13395	0.0583246
ENSMUSG00000068742	Cry2	1.02805	0.847481	0.85233	0.0870707	1.31052	0.000588031	1.08152	0.25992
ENSMUSG00000084781	D930015M05Rik	1.04212	0.975228	0.871443	0.135657	1.28275	0.00152957	1.07686	0.304708
ENSMUSG00000027194	Ttc17	0.808505	0.757415	1.35442	3.42441e-06	0.893372	0.442433	0.925173	0.275979
ENSMUSG00000027184	Caprin1	1.20743	0.709918	0.844699	0.0818837	1.28268	0.00529185	1.068	0.458482
ENSMUSG00000027347	Rasgrp1	1.34849	0.458942	0.914576	0.871921	1.29489	0.00966458	1.10046	0.375864
ENSMUSG00000027254	Map1a	0.94967	0.336583	0.885716	0.0685261	1.2746	0.000777454	1.18811	0.0138799
ENSMUSG00000027236	Eif3j1	1.00733	0.8356	0.951426	0.54437	1.26621	0.0046512	1.13421	0.0681113
ENSMUSG00000035093	Secisbp2l	0.890309	0.947911	0.969838	0.691812	1.25825	0.00502787	1.10706	0.0918177
ENSMUSG00000027206	Cops2	0.97853	0.98399	0.922396	0.357133	1.31527	5.38482e-05	1.12267	0.0845005
ENSMUSG00000003660	Snrnp200	1.27132	0.990646	0.826234	0.0331444	1.28782	0.00833732	1.15861	0.052363
ENSMUSG00000027394	Ttl	0.823936	0.288733	0.906827	0.0741137	1.25995	0.00139996	1.11973	0.118584
ENSMUSG00000037902	Sirpa	0.851153	0.461174	0.908161	0.211117	1.25475	0.000242097	1.16957	0.0283866
ENSMUSG00000087115	Pcsk2os2	1.03017	0.921531	0.900986	0.266745	1.2638	6.62592e-05	1.11939	0.561005
ENSMUSG00000027422	Rrbp1	0.675172	0.00535402	0.967371	0.588877	0.981279	0.260198	1.02844	0.628385
ENSMUSG00000083674	Zfp133-ps	0.835808	0.716608	0.980978	0.903021	1.358	0.000300815	1.10733	0.163405
ENSMUSG00000037259	Dzank1	0.679188	0.672431	0.952798	0.475946	1.30318	0.00740342	1.1268	0.0782335
ENSMUSG00000001767	Crnkl1	1.09133	0.992554	0.90341	0.423959	1.31877	0.000346608	1.1734	0.0179097
ENSMUSG00000063364	3300002I08Rik	1.05086	0.978201	0.784903	0.00195588	1.13485	0.296569	1.22202	0.0274093
ENSMUSG00000027620	Rbm39	1.04543	0.983123	0.822836	0.575862	1.27593	0.000469365	1.04807	0.604696
ENSMUSG00000055485	Soga1	0.77777	0.808868	1.13989	0.589769	0.751404	0.00643732	0.904785	0.137506
ENSMUSG00000017679	Ttpal	1.09945	0.920155	0.876132	0.0791927	1.29212	0.00108053	1.2105	0.170885
ENSMUSG00000017299	Dnttip1	1.16072	0.842852	0.909977	0.525568	1.31312	0.000635968	1.08329	0.275979
ENSMUSG00000086453	Gm11457	1.15295	0.690437	0.92832	0.885502	1.36488	2.25666e-05	1.06748	0.39888
ENSMUSG00000017999	Ddx27	0.980855	0.808545	0.918923	0.416516	1.2857	0.00924928	0.979899	0.893038
ENSMUSG00000039501	Znfx1	0.890523	0.521736	0.890066	0.203054	1.37143	3.2791e-05	1.05614	0.515637
ENSMUSG00000038848	Ythdf1	1.0244	0.931822	0.918155	0.266378	1.27056	0.000344248	1.1281	0.0619353
ENSMUSG00000017688	Hnf4g	1.14361	0.909631	0.756951	0.00223513	1.17694	0.0171805	1.13219	0.0247584
ENSMUSG00000027671	Actl6a	0.973539	0.946403	0.904613	0.236817	1.25731	0.00139815	1.08937	0.267383
ENSMUSG00000027782	Kpna4	0.627284	0.489025	0.933967	0.537697	1.25372	0.0011509	1.07721	0.220618
ENSMUSG00000001415	Smg5	1.18909	0.635632	0.792983	0.00259135	1.2711	0.000638322	1.09548	0.207231
ENSMUSG00000050144	Slc25a44	1.0275	0.953629	0.914005	0.251567	1.28592	7.00249e-05	1.06062	0.461898
ENSMUSG00000028060	2810403A07Rik	1.06204	0.681868	0.967153	0.815622	1.35078	5.31775e-05	1.10989	0.14129
ENSMUSG00000068923	Syt11	1.12826	0.689251	0.934046	0.287314	1.35019	2.27734e-05	1.07766	0.274423
ENSMUSG00000105204	Gm43738	1.05222	0.841531	0.981188	0.881452	1.31591	3.18469e-07	1.14979	0.0377373
ENSMUSG00000027951	Adar	0.953343	0.787563	0.874931	0.116505	1.28915	4.53045e-05	1.13849	0.0466671
ENSMUSG00000060671	Atp8b2	0.985815	0.994849	0.88558	0.231231	1.38887	2.74484e-05	1.09964	0.453023
ENSMUSG00000042520	Ubap2l	0.830017	0.843987	0.799023	0.0444699	1.34919	0.000637156	1.16917	0.0292736
ENSMUSG00000028126	Pip5k1a	1.03994	0.906833	0.805169	0.00327156	1.28436	0.00501623	1.16103	0.110369
ENSMUSG00000015697	Setdb1	0.971753	0.953629	0.826027	0.0105343	1.42256	1.07381e-06	1.16814	0.0191861
ENSMUSG00000028106	Rprd2	0.885702	0.5954	0.851535	0.00928255	1.31278	5.5677e-05	1.07619	0.306203
ENSMUSG00000015748	Prpf3	1.06743	0.938363	0.860228	0.0570042	1.26755	0.00206648	1.11859	0.111001
ENSMUSG00000033285	Wdr3	1.01742	0.755459	0.844023	0.0337869	1.28302	0.00349416	1.09087	0.256403
ENSMUSG00000033161	Atp1a1	0.968628	0.968265	0.847357	0.130678	1.28709	5.36647e-05	1.12843	0.0662308
ENSMUSG00000027981	Rnpc3	1.03948	0.800489	0.938616	0.706374	1.26023	0.00117311	1.04455	0.586653
ENSMUSG00000044667	Plppr4	1.01038	0.973116	0.787493	0.00521631	1.28783	0.000184525	1.16752	0.0425428
ENSMUSG00000028023	Pitx2	1.15987	0.490292	1.02656	0.961378	1.28402	0.00790678	1.03284	0.695297
ENSMUSG00000028034	Fubp1	1.05547	0.928978	0.889235	0.169547	1.296	0.00203166	1.12522	0.0942108
ENSMUSG00000055436	Srsf11	0.940923	0.836025	0.870263	0.0619423	1.32587	0.000197093	1.12819	0.13332
ENSMUSG00000085180	AI838599	0.850552	0.206705	1.0059	0.952328	1.30423	0.000256842	1.09464	0.216988
ENSMUSG00000028277	Ube2j1	0.78949	0.651084	0.856691	0.447523	1.28111	0.000524695	1.07275	0.352796
ENSMUSG00000028409	Smu1	0.698607	0.493675	0.903502	0.164547	1.27016	0.00118541	1.14184	0.07678
ENSMUSG00000028419	Chmp5	1.02873	0.980209	0.919076	0.386432	1.26616	0.00245437	1.19249	0.00623871
ENSMUSG00000036062	Phf24	0.792512	0.206705	0.880282	0.0378907	1.36405	2.20091e-05	1.11452	0.122085
ENSMUSG00000028452	Vcp	0.973887	0.840049	0.939202	0.511335	1.28117	0.00247456	1.14811	0.0478492
ENSMUSG00000060206	Zfp462	0.663871	0.999789	1.39088	0.425307	0.641213	0.00521854	0.760829	0.00292751
ENSMUSG00000028483	Snapc3	0.926644	0.851422	0.862782	0.0547823	1.2775	0.000980935	1.07712	0.28144
ENSMUSG00000028484	Psip1	0.618546	0.181647	0.891136	0.166745	1.26212	8.78152e-05	1.01371	0.949399
ENSMUSG00000037996	Slc24a2	1.65064	0.497691	0.9993	0.431091	1.31383	0.000543222	1.15005	0.0779214
ENSMUSG00000044303	Cdkn2a	1.02426	0.942225	0.887524	0.345158	1.28386	0.00428779	1.16127	0.0492462
ENSMUSG00000008489	Elavl2	1.09864	0.896845	0.973029	0.119717	1.45268	0.0155469	1.25175	0.00245153
ENSMUSG00000028577	Plaa	0.974079	0.870852	0.813518	0.0248702	1.26249	0.00201736	1.18381	0.203724
ENSMUSG00000028550	Atg4c	0.983967	0.582323	0.997029	0.413835	1.16033	0.211123	1.26316	0.00155011
ENSMUSG00000028618	Tmem59	1.08687	0.924312	0.918851	0.849073	1.32176	0.0080352	1.12489	0.0966335
ENSMUSG00000034636	Zyg11b	0.928089	0.792745	0.849291	0.0121576	1.27447	0.000228353	1.09135	0.207163
ENSMUSG00000028582	Cc2d1b	1.04998	0.876298	0.854091	0.0299156	1.30496	8.82357e-05	1.07532	0.334658
ENSMUSG00000089773	Skint1	0.977408	0.944905	0.832204	0.0212184	1.29045	0.00346399	1.18475	0.0181203
ENSMUSG00000055960	Skint4	0.876994	0.578832	0.743972	0.00073365	1.35297	0.000470059	1.18602	0.0225682
ENSMUSG00000070868	Skint3	0.891492	0.841531	0.734013	8.65371e-05	1.48512	0.00706361	1.15115	0.124897
ENSMUSG00000049972	Skint9	1.00034	0.851422	0.827171	0.0184922	1.41178	3.08048e-05	1.11502	0.155388
ENSMUSG00000034359	Skint2	1.02856	0.964437	0.792331	0.00583946	1.25631	0.0316243	1.07796	0.494509
ENSMUSG00000087194	Skint6	0.907974	0.690437	0.692945	0.257324	1.39416	5.86013e-09	1.03548	0.633557
ENSMUSG00000085878	Gm12823	0.990552	0.662285	0.92465	0.356439	1.30047	0.00521854	1.06461	0.508155
ENSMUSG00000078598	Skint5	0.907024	0.416045	0.860181	0.0183865	1.27792	0.000255758	1.06867	0.325765
ENSMUSG00000057977	Skint11	0.990047	0.693332	0.826182	0.00626873	1.2948	0.00650203	1.10961	0.203302
ENSMUSG00000070867	Trabd2b	1.07461	0.551367	1.09953	0.0318747	0.795651	0.00608852	0.927257	0.115995
ENSMUSG00000066071	Cyp4a12a	1.12516	0.489025	0.94971	0.61324	1.28625	0.000706569	1.04245	0.664113
ENSMUSG00000078597	Cyp4a12b	1.14942	0.948585	0.870911	0.232555	1.33252	3.03975e-05	1.01918	0.869239
ENSMUSG00000028683	Eif2b3	0.938912	0.522155	1.00489	0.383344	1.25382	0.00273832	1.06412	0.441994
ENSMUSG00000098760	Gm27247	1.05983	0.811314	1.0936	0.0886804	0.794035	0.00107601	0.937001	0.0884569
ENSMUSG00000040859	Bsdc1	1.00212	0.87213	0.939559	0.33645	1.26076	0.00275462	0.980404	0.78555
ENSMUSG00000040025	Ythdf2	1.08538	0.788946	0.922703	0.442478	1.27516	0.0033315	1.11052	0.0831678
ENSMUSG00000006699	Cdc42	0.950185	0.858341	0.935533	0.804128	1.34538	8.00224e-07	1.214	0.00218512
ENSMUSG00000028759	Hp1bp3	0.969498	0.823971	0.828594	0.345779	1.26215	0.000603091	1.1529	0.0407393
ENSMUSG00000078517	Emc1	0.941422	0.727277	0.90082	0.166778	1.31951	0.00338945	1.03695	0.683167
ENSMUSG00000066036	Ubr4	0.951425	0.843568	0.84598	0.00159513	1.30332	0.000977618	1.12113	0.0495307
ENSMUSG00000009863	Sdhb	0.881128	0.13382	0.951408	0.687066	1.25555	0.0046292	1.17391	0.0224714
ENSMUSG00000028589	1700012P22Rik	1.01054	0.953578	0.863247	0.173615	1.4217	2.07795e-05	1.20655	0.0082076
ENSMUSG00000041735	Gm13178	1.07271	0.921966	0.898248	0.580621	1.27537	0.00330488	1.15757	0.0345271
ENSMUSG00000085101	Platr16	1.05401	0.912028	0.803085	0.0209569	1.30962	5.5677e-05	1.19917	0.00494724
ENSMUSG00000078503	Gm13225	0.937322	0.830035	0.862643	0.349718	1.32723	0.00301116	1.22498	0.00317847
ENSMUSG00000078502	Gm13212	0.992585	0.614632	0.791138	0.0239309	1.31317	0.000108571	1.253	9.84393e-05
ENSMUSG00000097661	Gm26763	0.794985	0.299163	0.870801	0.000848713	1.36044	9.34893e-07	1.16561	0.00623871
ENSMUSG00000058186	Gm13242	0.718475	0.512593	0.895692	0.0278918	1.35989	3.04368e-05	1.15911	0.0316242
ENSMUSG00000078500	Gm13235	0.979208	0.719689	0.960638	0.522641	1.30839	0.00424233	1.10529	0.171076
ENSMUSG00000096958	Gm26573	0.962596	0.844109	0.84077	0.0458365	1.35289	6.50658e-12	1.08303	0.138698
ENSMUSG00000066007	Zfp600	0.996485	0.843987	0.860899	0.270168	1.33384	0.00250639	1.13867	0.0456992
ENSMUSG00000086654	Gm13165	1.02948	0.939989	0.889017	0.254102	1.34103	0.00121401	1.11102	0.316338
ENSMUSG00000070605	Gm13251	1.08176	0.585802	0.886076	0.321302	1.26454	5.66456e-05	1.11821	0.0770765
ENSMUSG00000056300	Gm13247	1.04644	0.949207	0.789052	0.000207407	1.37028	5.33787e-06	1.12221	0.0847714
ENSMUSG00000086046	1700095A21Rik	1.07975	0.959393	0.810285	0.00193877	1.41544	4.15187e-06	1.11947	0.0900707
ENSMUSG00000097168	C230088H06Rik	0.922394	0.189909	0.868022	0.0310096	1.34465	1.34676e-15	1.2271	0.323819
ENSMUSG00000067916	Gm13139	0.914623	0.542907	0.915467	0.244726	1.40683	4.77294e-06	1.13017	0.0538503
ENSMUSG00000097122	Gm26624	0.913557	0.150049	0.874444	0.0354824	1.33611	3.41452e-13	1.25883	0.302637
ENSMUSG00000087207	Gm13147	1.09721	0.991152	0.8283	0.000101512	1.36623	3.24012e-06	1.15592	0.0191338
ENSMUSG00000078496	Gm13152	1.08562	0.845166	0.8502	0.167381	1.27128	0.00123822	1.10865	0.112221
ENSMUSG00000065999	Gm13154	0.994163	0.877343	0.817494	0.000421442	1.38727	8.15177e-07	1.21959	0.00439642
ENSMUSG00000093594	Gm20707	0.920575	0.667808	0.829556	0.0293821	1.2875	3.15456e-05	1.1744	0.0101583
ENSMUSG00000029020	Mfn2	1.10501	0.95368	0.769731	0.0825467	1.29582	0.000622639	1.13594	0.0657735
ENSMUSG00000042202	Slc35e2	1.01234	0.991424	0.926317	0.462292	1.30836	0.00110402	1.19588	0.00981603
ENSMUSG00000086682	Gm16023	1.01738	0.907882	0.940534	0.46185	1.32473	0.000325096	1.13546	0.0845005
ENSMUSG00000073682	Gm10563	1.06472	0.916502	0.906144	0.115856	1.34132	0.000710568	1.15631	0.0464564
ENSMUSG00000029062	Cdk11b	0.999494	0.921046	0.922775	0.3282	1.3595	0.000558635	1.14682	0.0580902
ENSMUSG00000029071	Dvl1	1.0879	0.968265	1.02216	0.582971	1.3436	0.000319506	1.2351	0.00154035
ENSMUSG00000029033	Acap3	0.958272	0.897155	1.04037	0.337935	1.38191	0.000100503	1.24254	0.00268488
ENSMUSG00000023286	Ube2j2	0.975193	0.964437	0.972579	0.833957	1.31028	0.00121252	1.04022	0.692676
ENSMUSG00000029076	Sdf4	0.915483	0.47993	0.87555	0.721361	1.312	0.00179905	1.086	0.294149
ENSMUSG00000029004	Kmt2e	0.824267	0.542649	0.774419	0.143369	1.28744	0.000509827	1.16253	0.0359284
ENSMUSG00000028954	Nub1	1.05887	0.978508	0.799563	0.0296119	1.29278	0.000660282	1.08216	0.290584
ENSMUSG00000001569	Nom1	1.18687	0.933207	0.892111	0.285084	1.26073	0.00383076	1.14236	0.0386986
ENSMUSG00000039782	Cpeb2	1.16422	0.909631	0.899806	0.0672373	1.31837	9.96013e-06	1.07047	0.231034
ENSMUSG00000029152	Ociad1	1.05248	0.892141	0.910039	0.154287	1.31415	0.00241055	1.08277	0.269339
ENSMUSG00000036323	Srp72	1.00502	0.863064	0.953804	0.432493	1.18782	0.00918479	1.25002	0.00132055
ENSMUSG00000097392	D930016D06Rik	1.21692	0.45496	0.822559	0.192114	1.26663	0.0034179	1.18085	0.0125212
ENSMUSG00000072774	Zfp951	0.969753	0.945791	0.770064	0.00114883	1.32428	0.000748162	1.12586	0.102274
ENSMUSG00000093479	Gm20629	1.06032	0.92968	0.831452	0.00788671	1.26704	0.00942398	1.17541	0.0729756
ENSMUSG00000092080	Vmn2r16	1.02936	0.904814	0.79128	0.00160882	1.27177	0.00529185	1.1216	0.138822
ENSMUSG00000029502	Golga3	0.979431	0.753458	0.848347	0.0378617	1.28067	0.00836844	1.07797	0.328506
ENSMUSG00000097767	Miat	1.02382	0.779967	0.893352	0.316576	1.35024	7.69599e-07	1.1333	0.102117
ENSMUSG00000029518	Rab35	1.06002	0.779967	0.92406	0.255923	1.3021	0.00127499	1.21039	0.00494724
ENSMUSG00000029364	Wsb2	1.07796	0.997249	0.871323	0.192114	1.2782	0.000835044	1.13634	0.0671733
ENSMUSG00000029616	Erp29	1.07843	0.88378	0.934962	0.3488	1.27584	0.000232989	1.14478	0.0377373
ENSMUSG00000029422	Rsrc2	0.922958	0.522155	0.975849	0.942433	1.37298	0.000804977	1.1503	0.0517608
ENSMUSG00000049327	Kmt5a	0.889002	0.439881	0.888475	0.159311	1.26123	0.00163039	1.07963	0.238993
ENSMUSG00000007207	Stx1a	1.03324	0.822685	0.879506	0.0593397	1.33957	0.00328342	1.08474	0.299788
ENSMUSG00000029547	Ints1	0.860564	0.487443	0.902215	0.0172012	1.30593	0.000181776	1.12473	0.0751312
ENSMUSG00000039244	E130309D02Rik	0.961774	0.756016	0.896811	0.0801456	1.28707	0.000191044	1.13943	0.0422984
ENSMUSG00000045482	Trrap	0.896392	0.339233	0.799348	8.65371e-05	1.20717	0.0284846	1.06191	0.388308
ENSMUSG00000029621	Arpc1a	0.962779	0.658754	0.885654	0.0754542	1.25364	0.00941821	1.10241	0.182524
ENSMUSG00000070419	Cyp3a57	0.996466	0.455817	0.799819	0.225376	1.33038	0.000767589	1.06443	0.727299
ENSMUSG00000056035	Cyp3a11	1.22324	0.949011	0.90118	0.307636	1.27405	7.76189e-05	1.19703	0.0210509
ENSMUSG00000029630	Cyp3a25	1.04778	0.951549	0.885817	0.229231	1.26762	0.00154149	1.13949	0.0993486
ENSMUSG00000106703	Vmn2r-ps26	1.1853	0.372096	0.853714	0.213863	1.27314	0.00255973	1.21924	0.00494724
ENSMUSG00000062519	Zfp398	0.911394	0.693332	0.911847	0.298198	1.32896	2.61983e-05	1.13055	0.105221
ENSMUSG00000057691	Zfp746	1.10936	0.870867	0.897075	0.271457	1.3261	0.000293863	1.13038	0.0763446
ENSMUSG00000085696	Hoxaas3	0.934685	0.953578	0.792339	0.00784782	1.27474	0.0497901	1.1097	0.181541
ENSMUSG00000037826	Ppm1k	1.33662	0.64393	0.921883	0.63717	1.29055	0.00103335	1.08	0.420195
ENSMUSG00000031865	Dctn1	0.915341	0.640091	0.812167	0.328434	1.2728	0.00395999	1.15075	0.132216
ENSMUSG00000092247	Gm20426	0.954575	0.855664	1.04003	0.739065	1.33167	0.000376335	1.21876	0.0763446
ENSMUSG00000014550	Rbsn	1.15939	0.967387	0.904469	0.153678	1.29049	0.00210684	1.21209	0.0970023
ENSMUSG00000005362	Crbn	0.880894	0.372096	0.897688	0.134828	1.30082	0.000203826	1.11236	0.0979734
ENSMUSG00000030264	Thumpd3	0.992457	0.638641	0.93427	0.435491	1.31298	0.000981506	1.08522	0.418616
ENSMUSG00000001632	Brpf1	0.914966	0.542649	0.98952	0.727303	1.31766	3.77711e-05	1.19664	0.010014
ENSMUSG00000085012	Gm15492	0.893713	0.514695	0.971795	0.617488	1.30464	0.000187942	1.21591	0.00617234
ENSMUSG00000030286	Emc3	0.925156	0.487443	0.922997	0.35832	1.27925	0.00142284	1.13535	0.0459904
ENSMUSG00000030302	Atp2b2	0.872344	0.512048	0.990423	0.128434	1.26532	1.22416e-06	1.00319	0.976121
ENSMUSG00000087083	Gm15083	1.04214	0.911257	0.930551	0.0446484	1.25558	0.000223775	1.02672	0.749137
ENSMUSG00000030180	Kdm5a	0.866779	0.520205	0.838385	0.137316	1.2618	0.000449459	1.01378	0.937028
ENSMUSG00000108022	Gm7298	0.80263	0.5954	0.961405	0.998396	1.27152	9.90418e-06	1.08125	0.318855
ENSMUSG00000059908	Mug1	0.876836	0.890821	0.96808	0.76757	1.39859	8.78152e-05	1.09071	0.29548
ENSMUSG00000108083	Mug4-ps	0.798707	0.738239	0.994787	0.934287	1.47787	4.91139e-09	1.14749	0.0617206
ENSMUSG00000030131	Mug2	0.969887	0.91493	0.866671	0.0608385	1.34856	5.12726e-06	1.18664	0.0222956
ENSMUSG00000101397	Mug-ps1	0.915044	0.999786	1.02753	0.308222	1.27406	5.82789e-06	1.11208	0.0762878
ENSMUSG00000030147	Clec4b1	0.895215	0.542907	0.915073	0.481829	1.25183	0.00468991	1.1862	0.0168479
ENSMUSG00000008153	Clstn3	0.875259	0.392717	0.833725	0.0205077	1.31659	0.000187942	1.07286	0.369053
ENSMUSG00000107478	Gm45234	1.08182	0.819233	0.887854	0.566858	1.26192	0.00288597	1.06657	0.42037
ENSMUSG00000038429	Usp5	0.973591	0.645796	0.883163	0.602259	1.26233	0.000807252	1.02404	0.796239
ENSMUSG00000108034	Gm43989	0.928202	0.747386	0.878119	0.229619	1.27267	0.00118956	1.05666	0.409434
ENSMUSG00000063870	Chd4	0.927719	0.777411	0.840958	0.0198076	1.29495	0.000363483	1.0434	0.586682
ENSMUSG00000014543	Klra17	0.929054	0.47993	0.809735	0.00529588	1.25326	0.0080462	1.15901	0.0422984
ENSMUSG00000030187	Klra2	1.01662	0.569858	0.881107	0.102147	1.27262	0.000409518	1.10917	0.391623
ENSMUSG00000035632	Cnot3	0.914566	0.863839	1.03893	0.710062	1.28393	0.0067368	1.17159	0.0338402
ENSMUSG00000030428	Ttyh1	0.956627	0.954775	0.948991	0.518193	1.29105	0.00567535	1.14018	0.0921021
ENSMUSG00000008435	Rdh13	1.06686	0.863064	0.945329	0.647037	1.34332	5.06965e-05	1.12593	0.225179
ENSMUSG00000030435	U2af2	1.11234	0.767724	0.907754	0.136771	1.34794	0.000187942	1.20899	0.0071366
ENSMUSG00000035177	Nlrp2	0.917409	0.894897	0.786204	0.000792847	1.37958	0.000368342	1.201	0.0083158
ENSMUSG00000034690	Nlrp4c	0.785385	0.662285	0.814121	0.0283062	1.31327	0.000151238	1.19774	0.0122807
ENSMUSG00000000605	Clcn4	1.10398	0.949233	0.916329	0.350504	1.27458	0.00176873	1.05283	0.664604
ENSMUSG00000034122	Nlrp4d	1.09735	0.984451	0.811221	0.00538384	1.3548	0.000115078	1.12755	0.144089
ENSMUSG00000091662	Vmn1r69	1.18852	0.750399	0.796425	0.00253558	1.26524	0.00868002	1.18175	0.0168479
ENSMUSG00000092583	Vmn2r-ps53	1.15838	0.858341	0.874278	0.120691	1.41714	0.000231237	1.23941	0.00279791
ENSMUSG00000030386	Zfp606	1.06569	0.858341	0.911952	0.305618	1.36779	8.96552e-06	1.09691	0.200182
ENSMUSG00000030385	2900092C05Rik	1.07552	0.416045	0.832866	0.052651	1.33426	0.000257099	1.30438	0.0051811
ENSMUSG00000096002	Vmn2r53	1.0132	0.92968	0.856719	0.0209503	1.38274	5.41689e-06	1.15232	0.0379696
ENSMUSG00000090762	Vmn2r56	1.14896	0.641774	0.854156	0.104721	1.35832	0.000208561	1.18688	0.0254603
ENSMUSG00000078799	Sult2a5	1.05996	0.928978	0.696802	0.00368848	1.26876	0.0409396	1.19629	0.0263766
ENSMUSG00000078798	Sult2a1	0.95481	0.594742	0.878249	0.117282	1.44571	5.2338e-05	1.30354	0.000578238
ENSMUSG00000074377	Sult2a4	1.50303	0.737637	0.770047	0.00160882	1.42762	0.13696	1.15206	0.307803
ENSMUSG00000074375	Sult2a3	1.06236	0.933066	0.826801	0.0676903	1.41391	2.67339e-05	1.26113	0.00245153
ENSMUSG00000070810	Sult2a6	1.08376	0.727456	0.850476	0.238852	1.46549	1.3564e-05	1.25423	0.00321994
ENSMUSG00000030378	Sult2a8	0.900305	0.871532	0.863378	0.211907	1.40283	0.00039575	1.16401	0.0555341
ENSMUSG00000094156	Sult2a7	0.901345	0.764102	0.835974	0.0543045	1.29726	0.00663099	1.19795	0.0101583
ENSMUSG00000041596	Nlrp5-ps	0.825756	0.764628	0.729608	0.00117068	1.29585	0.00991082	1.11811	0.353439
ENSMUSG00000054310	Obox1	1.02445	0.953578	0.78461	0.00258412	1.37489	1.2198e-07	1.13307	0.0612713
ENSMUSG00000066772	Obox3	0.965652	0.941227	0.764921	0.000879208	1.39684	0.00050649	1.23471	0.0330132
ENSMUSG00000006024	Napa	1.07141	0.911947	0.908906	0.225241	1.36583	6.23555e-06	1.09756	0.184894
ENSMUSG00000030374	Strn4	0.944707	0.901915	0.874645	0.0343255	1.31657	1.7789e-05	1.09378	0.466175
ENSMUSG00000003099	Ppp5c	1.11047	0.829813	0.938515	0.608447	1.27294	5.54422e-05	1.04627	0.590681
ENSMUSG00000053228	Ceacam3	1.09548	0.600356	0.902409	0.438291	1.28786	0.00124863	1.17524	0.0195528
ENSMUSG00000108782	Gm45035	0.600562	0.575888	0.843027	0.0313598	1.32335	0.000629583	1.09663	0.219855
ENSMUSG00000008789	Ceacam5	1.26276	0.779924	0.848238	0.0215669	1.36761	8.581e-05	1.09034	0.304805
ENSMUSG00000108545	Gm44613	0.994572	0.953578	0.7296	0.000126477	1.35569	0.000269752	1.09327	0.332468
ENSMUSG00000054005	Mill1	1.05923	0.971644	0.874601	0.46848	1.31456	0.000204925	1.12114	0.128469
ENSMUSG00000040811	Eml2	1.0434	0.990646	0.808273	0.00294926	1.32303	0.00064146	1.11307	0.0734563
ENSMUSG00000108854	D830036C21Rik	0.982257	0.93234	0.920789	0.0945576	1.25214	0.00125882	1.13191	0.0761814
ENSMUSG00000051403	Ppp1r37	1.17757	0.936045	0.927832	0.330225	1.30777	3.03975e-05	1.13201	0.0617182
ENSMUSG00000061028	Clasrp	0.91234	0.807971	0.828776	0.368338	1.28126	0.00108431	1.10832	0.127491
ENSMUSG00000070777	Ceacam20	0.942848	0.83351	0.922603	0.230996	1.37613	6.19068e-06	1.17452	0.031691
ENSMUSG00000060508	Nlrp9b	0.906961	0.536016	0.872653	0.028809	1.53063	3.73631e-06	1.09373	0.273259
ENSMUSG00000045693	Nlrp4e	0.924611	0.852832	0.758357	0.00089174	1.3763	2.35578e-06	1.1431	0.0582972
ENSMUSG00000015721	Nlrp5	0.956358	0.961763	0.78404	0.108723	1.38944	7.33036e-05	1.16349	0.0617863
ENSMUSG00000108613	Gm36694	1.14625	0.912668	0.863308	0.666668	1.41338	8.66877e-07	1.16229	0.0312236
ENSMUSG00000057101	Zfp180	1.17018	0.868802	0.854381	0.0149394	1.29444	1.69779e-06	1.07325	0.282518
ENSMUSG00000003378	Grik5	1.09826	0.995125	0.852149	0.0214477	1.29324	0.000262657	1.07201	0.307486
ENSMUSG00000054499	Dedd2	1.09465	0.843987	0.903257	0.629223	1.25061	0.00347016	1.00704	0.993573
ENSMUSG00000005442	Cic	1.21944	0.733556	0.849899	0.0405499	1.25079	0.00466938	0.985675	0.934728
ENSMUSG00000040614	Nlrp9c	1.04538	0.829238	0.782936	0.00176121	1.22407	0.0133423	1.14659	0.0375306
ENSMUSG00000040390	Map3k10	0.959726	0.890821	1.0068	0.994356	1.2522	0.00689911	1.12786	0.0733121
ENSMUSG00000003435	Supt5	0.916001	0.996173	0.880216	0.113049	1.25182	0.00457837	1.18656	0.0166493
ENSMUSG00000083896	Scgb2b23-ps	0.943407	0.811207	0.826132	0.0680066	1.28753	0.00578773	1.2199	0.00494724
ENSMUSG00000036427	Gpi1	0.915823	0.63939	0.798299	0.00400826	1.17085	0.432704	1.2257	0.00475548
ENSMUSG00000063808	Gpatch1	1.13636	0.774231	0.899234	0.260612	1.30039	0.000115078	1.06342	0.431846
ENSMUSG00000108749	Gm44767	1.0177	0.841713	0.758829	0.00282369	1.31688	0.0562259	1.20105	0.00707673
ENSMUSG00000101708	Gm28453	1.09247	0.911688	0.747552	0.00102773	1.32749	0.00588687	1.14425	0.182966
ENSMUSG00000100169	Gm29087	1.04269	0.948293	0.880476	0.168885	1.24856	0.00500354	1.27397	0.00012019
ENSMUSG00000101855	1700010N08Rik	1.02639	0.969279	0.818756	0.00583946	1.41669	2.33357e-06	1.17382	0.0180928
ENSMUSG00000108364	Gm44747	1.12957	0.865512	0.846211	0.0180542	1.29423	0.00153753	1.2072	0.0082076
ENSMUSG00000108490	Gm44522	1.05526	0.936386	0.888034	0.168136	1.35725	8.15177e-07	1.17565	0.0290584
ENSMUSG00000108754	Gm44748	1.05545	0.788833	0.746365	0.000658968	1.34542	4.09197e-05	1.17886	0.0125111
ENSMUSG00000072259	Gm5592	1.05807	0.752257	0.718137	0.000348275	1.33146	0.000109029	1.17215	0.016893
ENSMUSG00000092592	Gm20449	1.02442	0.748644	0.764386	0.00157802	1.25276	0.00072197	1.13707	0.115565
ENSMUSG00000066537	Vmn2r57	1.05653	0.85055	0.860422	0.168457	1.29392	0.000366796	1.13524	0.103704
ENSMUSG00000090744	Gm6871	1.26259	0.972544	0.775588	0.000284336	1.28603	0.00352714	1.14295	0.0521681
ENSMUSG00000074164	Vmn2r-ps54	1.05099	0.953578	0.777189	0.226451	1.35726	0.000136083	1.1951	0.019646
ENSMUSG00000092451	Vmn2r-ps56	0.921267	0.662685	0.818974	0.0235608	1.37663	4.46468e-05	1.17262	0.028346
ENSMUSG00000090383	Vmn2r58	1.06046	0.987492	0.77121	0.112857	1.33993	0.000187942	1.26822	0.00155011
ENSMUSG00000092032	Vmn2r59	0.91675	0.185191	0.75689	8.91967e-05	1.24278	0.0112648	1.22819	0.00541977
ENSMUSG00000090619	Vmn2r60	1.05815	0.98399	0.759796	0.0201743	1.30659	0.00897967	1.19327	0.029496
ENSMUSG00000090967	Vmn2r61	1.00003	0.902805	0.805075	0.0046992	1.31195	0.00248668	1.23276	0.00828844
ENSMUSG00000069727	Gm5595	1.09646	0.959482	0.864385	0.257324	1.28073	0.00241633	1.21201	0.00824439
ENSMUSG00000091594	Gm17067	0.981661	0.813982	0.851013	0.231231	1.30051	0.00064701	1.04817	0.909968
ENSMUSG00000092225	Gm2381	0.891174	0.594742	0.863063	0.209272	1.35284	0.00084974	1.25083	0.00240395
ENSMUSG00000090751	Vmn2r63	1.04011	0.874358	0.909359	0.360892	1.42637	3.03975e-05	1.18731	0.166251
ENSMUSG00000064194	Zfp936	0.948853	0.95368	0.870876	0.0228545	1.44511	1.38108e-05	1.23792	0.0035494
ENSMUSG00000007783	Cpt1c	0.970975	0.702492	1.0076	0.858067	1.25728	0.000988087	1.17098	0.00805132
ENSMUSG00000074111	Mrgpra9	1.00175	0.994849	0.941626	0.598048	1.28794	0.00245437	1.18912	0.0438808
ENSMUSG00000050650	Mrgpra1	1.1296	0.622215	0.861265	0.153598	1.31274	0.00185977	1.12837	0.422873
ENSMUSG00000110093	RP23-144D10.4	0.918507	0.863064	1.09646	0.387801	0.797587	0.0024136	0.893794	0.122616
ENSMUSG00000100826	Snhg14	0.82319	0.407096	0.858494	3.42441e-06	1.33921	1.08226e-08	1.11563	0.107318
ENSMUSG00000109554	RP24-274B19.1	1.09112	0.964437	0.8193	0.0291932	1.26133	0.00424433	1.11492	0.0947499
ENSMUSG00000109344	A26c2	1.3282	0.693332	0.864726	0.425582	1.42272	5.2338e-05	1.11121	0.667318
ENSMUSG00000078670	Fam174b	0.671141	0.1713	1.03639	0.0503554	0.783234	0.00507041	0.910832	0.343686
ENSMUSG00000059146	Ntrk3	0.723676	0.145566	1.05031	0.952184	0.778426	0.00259132	0.917483	0.193088
ENSMUSG00000090773	Vmn2r-ps69	0.770763	0.469045	0.90271	0.481437	1.28043	0.00349416	1.19496	0.026489
ENSMUSG00000030718	Ppme1	1.0866	0.756303	1.00275	0.703978	1.39873	2.40345e-07	1.07764	0.391826
ENSMUSG00000037032	Apbb1	0.912976	0.983541	0.854652	0.0655728	1.27677	0.000106659	1.1942	0.0226344
ENSMUSG00000036989	Trim3	0.765932	0.997481	0.92648	0.455156	1.28584	3.31339e-05	1.18861	0.00679831
ENSMUSG00000066232	Ipo7	0.934854	0.896404	0.875417	0.338077	1.29845	3.63946e-05	1.16477	0.0132697
ENSMUSG00000030911	Zp2	0.903743	0.940403	1.12436	0.179681	0.781737	0.00781986	0.879454	0.0437335
ENSMUSG00000030779	Rbbp6	1.16107	0.876298	0.869814	0.0151083	1.2689	0.0047174	1.16704	0.267914
ENSMUSG00000059981	Taok2	1.1426	0.512698	0.863144	0.573315	1.36487	0.000101143	1.09454	0.242421
ENSMUSG00000053877	Srcap	1.12336	0.611649	0.769288	0.000421442	1.28978	0.00041029	1.12888	0.09769
ENSMUSG00000107023	Gm42715	1.12556	0.634239	0.759065	0.000129568	1.27608	0.000587729	1.1545	0.0478492
ENSMUSG00000030811	Fbxl19	0.88595	0.863264	0.869997	0.0864696	1.31346	0.000403398	1.08205	0.281657
ENSMUSG00000042308	Setd1a	1.04753	0.70735	0.880855	0.216121	1.26813	0.000909386	1.12853	0.091053
ENSMUSG00000108815	RP23-325D10.3	1.05697	0.760178	0.915032	0.443557	1.29091	0.000208339	1.16856	0.0249342
ENSMUSG00000030806	Stx1b	0.908683	0.958563	0.927686	0.589544	1.26694	0.000134429	1.04297	0.665867
ENSMUSG00000053046	Brsk2	0.964918	0.931822	0.890498	0.0616951	1.32283	0.000750299	1.09897	0.210587
ENSMUSG00000037887	Dusp8	1.06397	0.920965	0.952343	0.723424	1.29024	0.000777454	1.22605	0.00500695
ENSMUSG00000109061	Map2k7	0.977937	0.880851	0.940206	0.650608	1.29538	0.00247881	1.20638	0.00292751
ENSMUSG00000031447	Lamp1	1.05724	0.981108	0.930434	0.273476	1.2837	0.000843517	1.10101	0.187719
ENSMUSG00000047495	Dlgap2	0.609614	0.000147428	0.952592	0.00101934	0.980647	0.00142284	1.03192	0.0747939
ENSMUSG00000096265	4930467E23Rik	1.06643	0.802301	0.956469	0.94196	1.37897	9.06668e-07	1.14861	0.04765
ENSMUSG00000031605	Klhl2	0.926093	0.975152	0.992118	0.132724	1.27367	5.66138e-07	1.09647	0.223659
ENSMUSG00000006273	Atp6v1b2	0.939152	0.896353	0.902766	0.495434	1.28284	0.000223413	1.09174	0.242216
ENSMUSG00000031862	Atp13a1	1.01278	0.863064	0.865176	0.616386	1.30779	9.57126e-05	1.11591	0.0977153
ENSMUSG00000031858	Mau2	1.06893	0.811314	0.91859	0.273125	1.2881	0.000297997	1.08021	0.233063
ENSMUSG00000002341	Ncan	1.07276	0.83646	0.964076	0.998396	1.28148	0.000439163	1.13917	0.0734563
ENSMUSG00000031715	Smarca5	1.00828	0.975512	0.78876	0.00193877	1.16436	0.041189	1.08602	0.237001
ENSMUSG00000031696	Vps35	0.822236	0.142568	0.862402	0.0569958	1.30131	0.00102504	1.19266	0.013077
ENSMUSG00000031657	Heatr3	0.999868	0.712163	0.886071	0.0868482	1.27585	0.000177955	1.00813	0.894243
ENSMUSG00000031782	Coq9	1.00959	0.946403	0.979857	0.948922	1.25388	0.00225907	1.0851	0.218979
ENSMUSG00000038604	Fam65a	1.14855	0.890821	0.96815	0.628871	1.25779	0.00185977	1.08933	0.188779
ENSMUSG00000008450	Nutf2	0.973365	0.905741	0.981593	0.738313	1.38709	4.28348e-07	1.15489	0.0359284
ENSMUSG00000031903	Pla2g15	0.948794	0.82099	0.956127	0.455256	1.27278	0.00185977	1.06961	0.398129
ENSMUSG00000031960	Aars	0.970991	0.610317	0.819748	0.0429036	1.29724	0.00317483	1.12563	0.106443
ENSMUSG00000017478	Zc3h18	1.0573	0.890821	0.90235	0.271888	1.26066	0.00318194	1.10151	0.112055
ENSMUSG00000031971	Ccsap	1.07473	0.88378	1.00998	0.952328	1.30249	0.00247881	1.1922	0.00623871
ENSMUSG00000097312	Gm26870	1.36191	0.0247522	0.971574	0.0332681	1.13323	5.40196e-09	1.93682	6.26773e-76
ENSMUSG00000095891	Gm10717	1.75987	9.28439e-05	1.05515	0.704523	1.05713	0.023683	2.0462	4.82247e-60
ENSMUSG00000042360	4930433N12Rik	0.991331	0.829552	0.779963	0.118824	1.36797	3.63946e-05	0.984448	0.993104
ENSMUSG00000032002	Dcun1d5	1.01501	0.922767	0.835819	0.0160352	1.29109	6.47801e-05	1.14841	0.0431434
ENSMUSG00000057367	Birc2	1.08284	0.992554	0.91255	0.985739	1.44579	0.00426972	1.17303	0.230383
ENSMUSG00000040729	Cep126	1.22907	0.453439	0.892691	0.318845	1.34007	0.00357945	1.18252	0.00362306
ENSMUSG00000109564	Muc16	0.834291	0.565108	0.738073	0.000623717	1.25347	0.00346614	1.05279	0.75491
ENSMUSG00000057551	Zfp317	1.1028	0.870987	0.846532	0.216359	1.30774	0.000115078	1.19382	0.00560017
ENSMUSG00000066897	Olfr872	0.805677	0.377281	0.964634	0.931792	1.27786	0.00303396	1.15148	0.0464564
ENSMUSG00000045519	Zfp560	0.852092	0.336583	0.913085	0.289472	1.29441	0.00134964	1.07907	0.38103
ENSMUSG00000063108	Zfp26	0.895376	0.533605	1.00139	0.81878	1.32226	0.00353288	1.03608	0.838938
ENSMUSG00000003410	Elavl3	1.00233	0.386855	0.857927	0.0147432	1.26885	0.000658562	1.16835	0.02093
ENSMUSG00000001833	Sept7	1.02306	0.925598	0.889874	0.0465438	1.36366	2.45662e-07	1.15058	0.0444128
ENSMUSG00000032040	Dcps	0.769742	0.0498265	0.875095	0.000129568	0.783781	2.00249e-08	0.826245	3.13027e-06
ENSMUSG00000032116	Stt3a	0.926018	0.897155	0.90788	0.166419	1.35428	0.000506537	1.08182	0.303344
ENSMUSG00000049313	Sorl1	0.602631	0.000124354	0.865393	0.000113936	0.864238	0.918447	0.897536	0.177828
ENSMUSG00000032097	Ddx6	1.01036	0.734073	1.00286	0.998486	1.41888	1.83015e-05	1.22665	0.00335632
ENSMUSG00000059890	Ube4a	1.05928	0.709918	0.99097	0.92281	1.28424	0.000107008	1.18603	0.00494724
ENSMUSG00000032087	Dscaml1	1.4093	0.880236	0.965509	0.854978	0.797344	0.00250639	0.947189	0.353766
ENSMUSG00000042790	Rnf214	1.08958	0.791208	0.962176	0.996901	1.25318	1.58527e-07	1.18589	0.00072224
ENSMUSG00000034908	Sidt2	1.17024	0.94514	1.03326	0.613529	1.28398	0.000333284	1.12981	0.0609495
ENSMUSG00000003131	Pafah1b2	1.0322	0.879082	0.955544	0.612504	1.33474	0.000111246	1.10761	0.141334
ENSMUSG00000000168	Dlat	1.03534	0.593441	0.867986	0.335932	1.26742	0.000339028	1.16341	0.0132789
ENSMUSG00000035164	Zc3h12c	1.02833	0.755381	1.10493	0.569854	0.740423	0.00170722	0.957257	0.718959
ENSMUSG00000033054	Npat	0.768859	0.26601	0.896254	0.168136	1.31852	0.00245437	1.25157	0.0863747
ENSMUSG00000032047	Acat1	0.859001	0.53656	0.865998	0.0162795	1.2774	0.00417344	1.14567	0.0289882
ENSMUSG00000032316	Clk3	0.95425	0.739818	0.920618	0.864392	1.36043	0.000242097	1.15098	0.0657069
ENSMUSG00000032294	Pkm	0.918456	0.634239	0.923295	0.344533	1.30691	0.000276135	1.15239	0.0407489
ENSMUSG00000015357	Clpx	0.959065	0.819198	0.885757	0.118525	1.29966	0.000262657	1.12387	0.0616637
ENSMUSG00000038664	Herc1	0.87219	0.386525	0.841056	0.00364223	1.29612	0.00859519	1.0973	0.183328
ENSMUSG00000032216	Nedd4	1.03433	0.852023	0.846659	0.00493655	1.27898	0.000187942	1.02117	0.800558
ENSMUSG00000092541	Gm20537	0.865917	0.186279	0.919467	0.503776	1.27765	0.000431768	1.05094	0.531754
ENSMUSG00000032423	Syncrip	0.908313	0.487443	0.884358	0.111344	1.26504	0.000291929	1.1208	0.0863747
ENSMUSG00000020257	Wdr82	0.975157	0.843987	0.995599	0.995691	1.34543	0.000381203	1.14618	0.195659
ENSMUSG00000032580	Rbm5	0.90424	0.551367	0.801265	0.178686	1.37999	0.00022819	1.11242	0.154098
ENSMUSG00000032589	Bsn	0.967458	0.870867	0.785588	0.00160882	1.19107	0.0507941	1.18274	0.0101583
ENSMUSG00000007815	Rhoa	1.06691	0.994186	0.870712	0.0353483	1.2522	0.00199302	1.06695	0.430194
ENSMUSG00000032612	Usp4	0.965337	0.969509	0.827393	0.00242999	1.30321	0.000250959	1.10699	0.131391
ENSMUSG00000006673	Qrich1	0.887713	0.667348	0.832584	0.00030019	1.2933	0.000363969	1.19401	0.0142891
ENSMUSG00000006675	P4htm	0.992177	0.756714	0.940617	0.419199	1.29501	0.00156472	1.16673	0.16226
ENSMUSG00000032599	Ip6k2	1.15504	0.864874	0.935656	0.493318	1.42235	7.09344e-06	1.08025	0.487246
ENSMUSG00000105383	Gm42641	1.01549	0.952764	0.939841	0.410398	1.37235	3.57217e-07	1.19251	0.0195528
ENSMUSG00000025646	Atrip	1.01819	0.94125	0.94477	0.532748	1.33593	2.61208e-06	1.17721	0.0316167
ENSMUSG00000032480	Dhx30	1.03672	0.892141	0.892306	0.271888	1.25798	0.00825918	1.07476	0.340322
ENSMUSG00000044791	Setd2	0.943618	0.855667	0.88567	0.0216132	1.25979	0.000363969	1.16558	0.0413425
ENSMUSG00000032503	Arpp21	0.823944	0.424103	0.769702	1.19068e-06	1.27161	0.00305852	1.01036	0.958197
ENSMUSG00000093803	Ppp2r3d	1.0745	0.983778	0.856112	0.116538	1.29921	0.000278406	1.1612	0.0289172

## Sheet: GO enrichment
Analysis Type:	PANTHER Overrepresentation Test (Released 20200407)
Annotation Version and Release Date:	GO Ontology database DOI: 10.5281/zenodo.3873405 Released 2020-06-01
Analyzed List:	upload_1 (Mus musculus)
Reference List:	gene_bkg_12261.txt (Mus musculus)	There are duplicate IDs in the file. The unique set of IDs will be used.
Test Type:	BINOMIAL
Correction:	FDR
GO biological process complete	gene_bkg_12261.txt - REFLIST (10273)	upload_1 (1465)	upload_1 (expected)	upload_1 (over/under)	upload_1 (fold Enrichment)	upload_1 (raw P-value)	upload_1 (FDR)
mRNA processing (GO:0006397)	219	77	31.23	+	2.47	1.82e-12	2.57e-08
RNA splicing (GO:0008380)	160	61	22.82	+	2.67	1.65e-11	5.83e-08
mRNA metabolic process (GO:0016071)	291	90	41.5	+	2.17	2.13e-11	6.02e-08
RNA processing (GO:0006396)	382	110	54.48	+	2.02	8.56e-12	6.05e-08
RNA metabolic process (GO:0016070)	656	162	93.55	+	1.73	1.59e-11	7.47e-08
regulation of mRNA processing (GO:0050684)	84	40	11.98	+	3.34	1.14e-10	2.68e-07
RNA splicing, via transesterification reactions (GO:0000375)	94	42	13.41	+	3.13	2.6e-10	4.09e-07
RNA splicing, via transesterification reactions with bulged adenosine as nucleophile (GO:0000377)	94	42	13.41	+	3.13	2.6e-10	4.6e-07
mRNA splicing, via spliceosome (GO:0000398)	94	42	13.41	+	3.13	2.6e-10	5.26e-07
intracellular transport (GO:0046907)	780	176	111.23	+	1.58	1.85e-09	2.61e-06
regulation of mRNA metabolic process (GO:1903311)	156	55	22.25	+	2.47	2.46e-09	2.89e-06
regulation of synapse organization (GO:0050807)	196	64	27.95	+	2.29	2.35e-09	3.02e-06
gene expression (GO:0010467)	897	195	127.92	+	1.52	3.85e-09	4.18e-06
regulation of metabolic process (GO:0019222)	3506	606	499.98	+	1.21	4.94e-09	4.99e-06
regulation of synapse structure or activity (GO:0050803)	206	65	29.38	+	2.21	6.39e-09	6.02e-06
regulation of cellular component organization (GO:0051128)	1597	310	227.74	+	1.36	7.83e-09	6.91e-06
regulation of macromolecule metabolic process (GO:0060255)	3221	561	459.34	+	1.22	1.06e-08	8.84e-06
establishment of localization in cell (GO:0051649)	1011	212	144.18	+	1.47	1.26e-08	9.85e-06
cellular protein metabolic process (GO:0044267)	1788	339	254.98	+	1.33	1.46e-08	1.09e-05
regulation of cellular metabolic process (GO:0031323)	3163	550	451.07	+	1.22	2.18e-08	1.54e-05
cellular localization (GO:0051641)	1444	281	205.92	+	1.36	3.95e-08	2.66e-05
macromolecule metabolic process (GO:0043170)	3079	534	439.09	+	1.22	6.1e-08	3.92e-05
regulation of gene expression (GO:0010468)	2327	419	331.85	+	1.26	6.94e-08	4.27e-05
cellular macromolecule localization (GO:0070727)	968	200	138.04	+	1.45	1e-07	5.92e-05
nucleic acid metabolic process (GO:0090304)	989	203	141.04	+	1.44	1.26e-07	7.14e-05
protein modification process (GO:0036211)	1529	291	218.05	+	1.33	1.58e-07	8.24e-05
cellular protein modification process (GO:0006464)	1529	291	218.05	+	1.33	1.58e-07	8.56e-05
cellular protein localization (GO:0034613)	961	197	137.05	+	1.44	2.18e-07	0.000103
regulation of cell morphogenesis involved in differentiation (GO:0010769)	257	71	36.65	+	1.94	2.11e-07	0.000103
protein-containing complex subunit organization (GO:0043933)	640	142	91.27	+	1.56	2.06e-07	0.000104
protein localization to synapse (GO:0035418)	67	29	9.55	+	3.04	2.75e-07	0.000125
regulation of mRNA splicing, via spliceosome (GO:0048024)	54	25	7.7	+	3.25	5.43e-07	0.00024
regulation of nucleobase-containing compound metabolic process (GO:0019219)	1862	340	265.53	+	1.28	5.8e-07	0.000248
intracellular protein transport (GO:0006886)	489	113	69.73	+	1.62	6.04e-07	0.000251
macromolecule modification (GO:0043412)	1625	302	231.74	+	1.3	7.07e-07	0.000286
cellular protein-containing complex assembly (GO:0034622)	340	85	48.49	+	1.75	8.25e-07	0.000324
regulation of nitrogen compound metabolic process (GO:0051171)	2920	501	416.41	+	1.2	8.5e-07	0.000324
cell projection morphogenesis (GO:0048858)	373	91	53.19	+	1.71	9.2e-07	0.000325
negative regulation of cellular metabolic process (GO:0031324)	1416	268	201.93	+	1.33	8.78e-07	0.000326
regulation of primary metabolic process (GO:0080090)	3008	514	428.96	+	1.2	9.03e-07	0.000327
cellular macromolecule metabolic process (GO:0044260)	2448	429	349.1	+	1.23	9.66e-07	0.000333
cell part morphogenesis (GO:0032990)	390	94	55.62	+	1.69	1.01e-06	0.000338
chromatin organization (GO:0006325)	375	91	53.48	+	1.7	1.14e-06	0.000375
neuron projection morphogenesis (GO:0048812)	365	89	52.05	+	1.71	1.24e-06	0.000398
regulation of postsynapse organization (GO:0099175)	99	35	14.12	+	2.48	1.75e-06	0.000551
regulation of RNA metabolic process (GO:0051252)	1727	315	246.28	+	1.28	1.95e-06	0.000561
regulation of cellular biosynthetic process (GO:0031326)	1956	351	278.94	+	1.26	1.83e-06	0.000564
nucleobase-containing compound metabolic process (GO:0006139)	1244	238	177.4	+	1.34	1.94e-06	0.000572
plasma membrane bounded cell projection morphogenesis (GO:0120039)	369	89	52.62	+	1.69	1.9e-06	0.000572
cellular component morphogenesis (GO:0032989)	447	103	63.75	+	1.62	2.18e-06	0.000615
negative regulation of nitrogen compound metabolic process (GO:0051172)	1284	244	183.11	+	1.33	2.29e-06	0.000622
establishment of protein localization to organelle (GO:0072594)	189	54	26.95	+	2	2.29e-06	0.000634
cellular component organization or biogenesis (GO:0071840)	3168	534	451.78	+	1.18	2.59e-06	0.000678
regulation of dendritic spine development (GO:0060998)	67	27	9.55	+	2.83	2.59e-06	0.00069
protein localization to cell junction (GO:1902414)	88	32	12.55	+	2.55	2.71e-06	0.000697
epoxygenase P450 pathway (GO:0019373)	18	13	2.57	+	5.06	3.05e-06	0.000757
protein-containing complex assembly (GO:0065003)	552	121	78.72	+	1.54	3.04e-06	0.000767
regulation of dendrite development (GO:0050773)	143	44	20.39	+	2.16	3.23e-06	0.000786
protein modification by small protein conjugation (GO:0032446)	332	81	47.35	+	1.71	3.65e-06	0.000873
axo-dendritic transport (GO:0008088)	53	23	7.56	+	3.04	4.32e-06	0.00102
protein modification by small protein conjugation or removal (GO:0070647)	405	94	57.76	+	1.63	4.58e-06	0.00106
ribonucleoprotein complex subunit organization (GO:0071826)	82	30	11.69	+	2.57	4.88e-06	0.00111
regulation of biosynthetic process (GO:0009889)	1999	354	285.07	+	1.24	5.43e-06	0.00122
protein ubiquitination (GO:0016567)	304	75	43.35	+	1.73	5.71e-06	0.00126
regulation of cellular process (GO:0050794)	5655	890	806.44	+	1.1	5.85e-06	0.00127
regulation of neuron projection development (GO:0010975)	436	99	62.18	+	1.59	6.22e-06	0.00131
modification-dependent protein catabolic process (GO:0019941)	310	76	44.21	+	1.72	6.14e-06	0.00132
modification-dependent macromolecule catabolic process (GO:0043632)	316	77	45.06	+	1.71	6.59e-06	0.00137
regulation of macromolecule biosynthetic process (GO:0010556)	1869	333	266.53	+	1.25	6.95e-06	0.00142
protein localization (GO:0008104)	1311	245	186.96	+	1.31	7.11e-06	0.00143
regulation of dendritic spine morphogenesis (GO:0061001)	40	19	5.7	+	3.33	8.38e-06	0.00167
ubiquitin-dependent protein catabolic process (GO:0006511)	308	75	43.92	+	1.71	8.86e-06	0.00171
cellular component biogenesis (GO:0044085)	1315	245	187.53	+	1.31	8.77e-06	0.00172
regulation of neuron differentiation (GO:0045664)	531	115	75.72	+	1.52	9.11e-06	0.00174
chromosome organization (GO:0051276)	560	120	79.86	+	1.5	9.3e-06	0.00175
ribonucleoprotein complex biogenesis (GO:0022613)	169	48	24.1	+	1.99	9.49e-06	0.00176
protein import into nucleus (GO:0006606)	68	26	9.7	+	2.68	9.68e-06	0.00178
protein transport (GO:0015031)	802	161	114.37	+	1.41	9.87e-06	0.00179
neuron projection development (GO:0031175)	515	112	73.44	+	1.53	1e-05	0.00179
positive regulation of cellular component organization (GO:0051130)	815	163	116.22	+	1.4	1.05e-05	0.00186
regulation of trans-synaptic signaling (GO:0099177)	381	88	54.33	+	1.62	1.1e-05	0.00188
modulation of chemical synaptic transmission (GO:0050804)	381	88	54.33	+	1.62	1.1e-05	0.0019
cell morphogenesis involved in neuron differentiation (GO:0048667)	332	79	47.35	+	1.67	1.14e-05	0.00192
proteolysis involved in cellular protein catabolic process (GO:0051603)	348	82	49.63	+	1.65	1.1e-05	0.00192
protein import (GO:0017038)	86	30	12.26	+	2.45	1.19e-05	0.00194
positive regulation of dendrite morphogenesis (GO:0050775)	41	19	5.85	+	3.25	1.17e-05	0.00195
nervous system development (GO:0007399)	1529	278	218.05	+	1.27	1.19e-05	0.00195
regulation of cell morphogenesis (GO:0022604)	388	89	55.33	+	1.61	1.27e-05	0.00203
cellular component organization (GO:0016043)	3090	516	440.66	+	1.17	1.3e-05	0.00207
ribonucleoprotein complex assembly (GO:0022618)	78	28	11.12	+	2.52	1.39e-05	0.00218
cellular protein catabolic process (GO:0044257)	362	84	51.62	+	1.63	1.48e-05	0.0023
negative regulation of cellular amide metabolic process (GO:0034249)	96	32	13.69	+	2.34	1.5e-05	0.00231
regulation of axonogenesis (GO:0050770)	153	44	21.82	+	2.02	1.64e-05	0.00249
cellular metabolic process (GO:0044237)	3809	621	543.19	+	1.14	1.68e-05	0.00252
regulation of plasma membrane bounded cell projection organization (GO:0120035)	562	119	80.15	+	1.48	1.7e-05	0.00253
regulation of RNA splicing (GO:0043484)	79	28	11.27	+	2.49	1.74e-05	0.00256
regulation of gene expression, epigenetic (GO:0040029)	102	33	14.55	+	2.27	2e-05	0.00285
import into nucleus (GO:0051170)	71	26	10.13	+	2.57	1.99e-05	0.00288
axonogenesis (GO:0007409)	257	64	36.65	+	1.75	2.07e-05	0.0029
regulation of dendrite morphogenesis (GO:0048814)	84	29	11.98	+	2.42	1.99e-05	0.0029
regulation of cellular macromolecule biosynthetic process (GO:2000112)	1829	323	260.83	+	1.24	2.05e-05	0.0029
regulation of cell projection organization (GO:0031344)	565	119	80.57	+	1.48	2.14e-05	0.00296
peptide transport (GO:0015833)	821	162	117.08	+	1.38	2.27e-05	0.00308
generation of neurons (GO:0048699)	1121	211	159.86	+	1.32	2.25e-05	0.00309
cellular macromolecule catabolic process (GO:0044265)	457	100	65.17	+	1.53	2.38e-05	0.00321
negative regulation of macromolecule metabolic process (GO:0010605)	1494	270	213.05	+	1.27	2.52e-05	0.00335
organelle organization (GO:0006996)	1951	341	278.23	+	1.23	2.59e-05	0.00342
negative regulation of metabolic process (GO:0009892)	1661	296	236.87	+	1.25	2.63e-05	0.00345
protein localization to organelle (GO:0033365)	415	92	59.18	+	1.55	3.17e-05	0.00411
cellular component assembly (GO:0022607)	1222	226	174.27	+	1.3	3.32e-05	0.00427
regulation of catabolic process (GO:0009894)	542	114	77.29	+	1.47	3.37e-05	0.00429
regulation of cellular amide metabolic process (GO:0034248)	235	59	33.51	+	1.76	3.44e-05	0.00434
positive regulation of cell morphogenesis involved in differentiation (GO:0010770)	134	39	19.11	+	2.04	3.76e-05	0.0047
negative regulation of cellular biosynthetic process (GO:0031327)	830	162	118.36	+	1.37	3.93e-05	0.00482
axonal transport (GO:0098930)	41	18	5.85	+	3.08	3.93e-05	0.00487
spliceosomal complex assembly (GO:0000245)	30	15	4.28	+	3.51	4.08e-05	0.00497
regulation of biological process (GO:0050789)	5923	919	844.66	+	1.09	4.3e-05	0.00519
amide transport (GO:0042886)	838	163	119.5	+	1.36	4.41e-05	0.00528
heterocycle metabolic process (GO:0046483)	1330	242	189.67	+	1.28	4.75e-05	0.00564
protein localization to nucleus (GO:0034504)	112	34	15.97	+	2.13	5.21e-05	0.00608
establishment of protein localization (GO:0045184)	859	166	122.5	+	1.36	5.17e-05	0.00609
lysosomal transport (GO:0007041)	71	25	10.13	+	2.47	5.29e-05	0.00613
protein catabolic process (GO:0030163)	393	87	56.04	+	1.55	5.42e-05	0.00623
positive regulation of biological process (GO:0048518)	3532	575	503.69	+	1.14	5.7e-05	0.00639
negative regulation of gene expression (GO:0010629)	1033	194	147.31	+	1.32	5.7e-05	0.00644
protein metabolic process (GO:0019538)	2101	361	299.62	+	1.2	5.69e-05	0.00648
regulation of endocytosis (GO:0030100)	157	43	22.39	+	1.92	6.06e-05	0.00675
neurogenesis (GO:0022008)	1203	221	171.56	+	1.29	6.14e-05	0.00678
covalent chromatin modification (GO:0016569)	219	55	31.23	+	1.76	6.2e-05	0.00679
axon development (GO:0061564)	278	66	39.64	+	1.66	6.26e-05	0.00681
transcription, DNA-templated (GO:0006351)	188	49	26.81	+	1.83	6.43e-05	0.00683
positive regulation of cellular process (GO:0048522)	3284	538	468.32	+	1.15	6.33e-05	0.00683
histone modification (GO:0016570)	214	54	30.52	+	1.77	6.39e-05	0.00684
negative regulation of macromolecule biosynthetic process (GO:0010558)	796	155	113.52	+	1.37	6.52e-05	0.00687
positive regulation of dendrite development (GO:1900006)	81	27	11.55	+	2.34	6.71e-05	0.00703
positive regulation of dendritic spine morphogenesis (GO:0061003)	21	12	2.99	+	4.01	6.85e-05	0.00711
positive regulation of mRNA metabolic process (GO:1903313)	51	20	7.27	+	2.75	7.01e-05	0.00713
negative regulation of biosynthetic process (GO:0009890)	852	164	121.5	+	1.35	6.99e-05	0.00715
receptor localization to synapse (GO:0097120)	47	19	6.7	+	2.83	7.14e-05	0.00715
positive regulation of dendritic spine development (GO:0060999)	43	18	6.13	+	2.94	7.12e-05	0.00718
regulation of vesicle-mediated transport (GO:0060627)	413	90	58.9	+	1.53	6.97e-05	0.00719
nucleic acid-templated transcription (GO:0097659)	189	49	26.95	+	1.82	7.28e-05	0.00725
neuron differentiation (GO:0030182)	720	142	102.68	+	1.38	7.64e-05	0.00755
organelle localization (GO:0051640)	347	78	49.48	+	1.58	8.14e-05	0.00799
macromolecule catabolic process (GO:0009057)	508	106	72.44	+	1.46	8.58e-05	0.0083
regulation of neurogenesis (GO:0050767)	644	129	91.84	+	1.4	8.67e-05	0.00833
cell morphogenesis (GO:0000902)	549	113	78.29	+	1.44	8.57e-05	0.00835
regulation of organelle organization (GO:0033043)	838	161	119.5	+	1.35	8.95e-05	0.00848
negative regulation of cellular macromolecule biosynthetic process (GO:2000113)	777	151	110.81	+	1.36	8.92e-05	0.00851
protein localization to postsynapse (GO:0062237)	44	18	6.27	+	2.87	9.44e-05	0.0089
cellular aromatic compound metabolic process (GO:0006725)	1364	245	194.52	+	1.26	9.51e-05	0.0089
synapse organization (GO:0050808)	223	55	31.8	+	1.73	9.78e-05	0.00909
RNA biosynthetic process (GO:0032774)	192	49	27.38	+	1.79	0.000105	0.00971
macromolecule localization (GO:0033036)	1520	269	216.76	+	1.24	0.000107	0.00982
positive regulation of RNA metabolic process (GO:0051254)	959	180	136.76	+	1.32	0.000112	0.0102
nitrogen compound metabolic process (GO:0006807)	3411	554	486.43	+	1.14	0.000115	0.0104
arachidonic acid metabolic process (GO:0019369)	33	15	4.71	+	3.19	0.000115	0.0104
nuclear transport (GO:0051169)	132	37	18.82	+	1.97	0.000123	0.0107
negative regulation of translation (GO:0017148)	84	27	11.98	+	2.25	0.00012	0.0108
nucleocytoplasmic transport (GO:0006913)	132	37	18.82	+	1.97	0.000123	0.0108
regulation of alternative mRNA splicing, via spliceosome (GO:0000381)	37	16	5.28	+	3.03	0.000122	0.0108
positive regulation of organelle organization (GO:0010638)	397	86	56.61	+	1.52	0.000122	0.0108
regulation of cellular localization (GO:0060341)	729	142	103.96	+	1.37	0.000132	0.0114
regulation of synaptic plasticity (GO:0048167)	163	43	23.24	+	1.85	0.000136	0.0117
regulation of nervous system development (GO:0051960)	724	141	103.25	+	1.37	0.00014	0.012
positive regulation of synaptic transmission (GO:0050806)	138	38	19.68	+	1.93	0.000142	0.0121
organic cyclic compound metabolic process (GO:1901360)	1478	261	210.77	+	1.24	0.000159	0.0134
protein alkylation (GO:0008213)	81	26	11.55	+	2.25	0.000162	0.0136
protein methylation (GO:0006479)	81	26	11.55	+	2.25	0.000162	0.0137
modulation of excitatory postsynaptic potential (GO:0098815)	42	17	5.99	+	2.84	0.000165	0.0137
cellular component disassembly (GO:0022411)	125	35	17.83	+	1.96	0.000188	0.0155
transcription by RNA polymerase II (GO:0006366)	96	29	13.69	+	2.12	0.000193	0.0158
anterograde axonal transport (GO:0008089)	31	14	4.42	+	3.17	0.000205	0.0166
mitochondrion localization (GO:0051646)	31	14	4.42	+	3.17	0.000205	0.0167
positive regulation of cellular component biogenesis (GO:0044089)	358	78	51.05	+	1.53	0.000209	0.0169
regulation of translation (GO:0006417)	198	49	28.24	+	1.74	0.000212	0.017
cytoskeleton-dependent intracellular transport (GO:0030705)	146	39	20.82	+	1.87	0.000213	0.017
protein localization to postsynaptic membrane (GO:1903539)	39	16	5.56	+	2.88	0.000218	0.0173
positive regulation of neuron differentiation (GO:0045666)	319	71	45.49	+	1.56	0.000221	0.0174
cellular nitrogen compound metabolic process (GO:0034641)	1539	269	219.47	+	1.23	0.000235	0.0185
neuron development (GO:0048666)	612	121	87.28	+	1.39	0.000238	0.0186
protein polyubiquitination (GO:0000209)	147	39	20.96	+	1.86	0.000243	0.0189
regulation of cellular protein localization (GO:1903827)	395	84	56.33	+	1.49	0.000258	0.0199
positive regulation of excitatory postsynaptic potential (GO:2000463)	32	14	4.56	+	3.07	0.000281	0.0216
regulation of cell development (GO:0060284)	730	140	104.1	+	1.34	0.000283	0.0216
primary metabolic process (GO:0044238)	3783	604	539.48	+	1.12	0.000286	0.0218
positive regulation of nucleobase-containing compound metabolic process (GO:0045935)	1054	192	150.31	+	1.28	0.000303	0.0229
positive regulation of macromolecule metabolic process (GO:0010604)	2009	340	286.5	+	1.19	0.00031	0.0233
regulation of cellular catabolic process (GO:0031329)	451	93	64.32	+	1.45	0.000338	0.0253
positive regulation of protein polymerization (GO:0032273)	76	24	10.84	+	2.21	0.000357	0.0264
regulation of cellular component biogenesis (GO:0044087)	649	126	92.55	+	1.36	0.00036	0.0265
negative regulation of nucleobase-containing compound metabolic process (GO:0045934)	771	146	109.95	+	1.33	0.000357	0.0265
drug catabolic process (GO:0042737)	29	13	4.14	+	3.14	0.000364	0.0265
positive regulation of cytoskeleton organization (GO:0051495)	140	37	19.96	+	1.85	0.000371	0.0266
cell morphogenesis involved in differentiation (GO:0000904)	423	88	60.32	+	1.46	0.000369	0.0266
exogenous drug catabolic process (GO:0042738)	29	13	4.14	+	3.14	0.000364	0.0267
anion transmembrane transport (GO:0098656)	136	6	19.39	-	0.31	0.000369	0.0267
negative regulation of mRNA processing (GO:0050686)	15	9	2.14	+	4.21	0.000379	0.0271
positive regulation of supramolecular fiber organization (GO:1902905)	125	34	17.83	+	1.91	0.000383	0.0272
vesicle-mediated transport (GO:0016192)	779	147	111.09	+	1.32	0.000394	0.0278
histone methylation (GO:0016571)	63	21	8.98	+	2.34	0.000409	0.0286
learning or memory (GO:0007611)	204	49	29.09	+	1.68	0.000408	0.0286
regulation of response to DNA damage stimulus (GO:2001020)	131	35	18.68	+	1.87	0.000435	0.0303
exocytosis (GO:0006887)	157	40	22.39	+	1.79	0.000446	0.0309
negative regulation of cellular process (GO:0048523)	2774	453	395.59	+	1.15	0.000473	0.0326
vacuolar transport (GO:0007034)	97	28	13.83	+	2.02	0.000496	0.034
regulation of protein polymerization (GO:0032271)	148	38	21.11	+	1.8	0.000531	0.0361
multicellular organismal homeostasis (GO:0048871)	216	14	30.8	-	0.45	0.000529	0.0361
establishment of organelle localization (GO:0051656)	240	55	34.23	+	1.61	0.000561	0.038
positive regulation of metabolic process (GO:0009893)	2186	364	311.74	+	1.17	0.000581	0.0391
positive regulation of RNA splicing (GO:0033120)	23	11	3.28	+	3.35	0.000596	0.0397
regulation of mitotic spindle organization (GO:0060236)	23	11	3.28	+	3.35	0.000596	0.0399
cognition (GO:0050890)	230	53	32.8	+	1.62	0.00062	0.041
neuron projection organization (GO:0106027)	43	16	6.13	+	2.61	0.000619	0.0411
posttranscriptional regulation of gene expression (GO:0010608)	264	59	37.65	+	1.57	0.000657	0.0432
transport along microtubule (GO:0010970)	119	32	16.97	+	1.89	0.000672	0.0434
regulation of postsynaptic membrane neurotransmitter receptor levels (GO:0099072)	52	18	7.42	+	2.43	0.000671	0.0435
ionotropic glutamate receptor signaling pathway (GO:0035235)	13	8	1.85	+	4.32	0.000671	0.0437
endosome to lysosome transport (GO:0008333)	35	14	4.99	+	2.8	0.000669	0.0438
nitrogen compound transport (GO:0071705)	1004	181	143.18	+	1.26	0.000736	0.0472
cytoplasmic microtubule organization (GO:0031122)	57	19	8.13	+	2.34	0.000752	0.0481
dendrite development (GO:0016358)	110	30	15.69	+	1.91	0.000782	0.0498
