# Supplementary material for: Epigenomic diversity of cortical projection neurons in the mouse brain
Source: Nature. 2021 Oct 6;598(7879):167–73. doi: 10.1038/s41586-021-03223-w (PMC8494636; doi:10.1038/s41586-021-03223-w)
Supplement: Supplementary file 7 — Supplementary Table 4. CH-DMGs between L5-ET subclusters and GO enrichment. [file 41586_2021_3223_MOESM7_ESM.xlsx]

## Sheet: DMGs
Ensemble ID	Gene name	mCH_0	mCH_1	mCH_2	mCH_3	mCH_4	mCH_5	mCH_6	mCH_7	mCH_8	mCH_9	mCH_10	mCH_11	mCH_12	mCH_13	mCH_14	FC_0_1	FDR_0_1	FC_0_2	FDR_0_2	FC_0_3	FDR_0_3	FC_0_4	FDR_0_4	FC_0_5	FDR_0_5	FC_0_6	FDR_0_6	FC_0_7	FDR_0_7	FC_0_8	FDR_0_8	FC_0_9	FDR_0_9	FC_0_10	FDR_0_10	FC_0_11	FDR_0_11	FC_0_12	FDR_0_12	FC_0_13	FDR_0_13	FC_0_14	FDR_0_14	FC_1_2	FDR_1_2	FC_1_3	FDR_1_3	FC_1_4
ENSMUSG00000051951	Xkr4	0.991372	0.894425	1.04306	0.846977	0.78505	1.0329	0.942226	1.00875	1.0491	0.823454	1.04305	1.27464	1.81938	0.956865	1.11152	1.09749	6.66979e-07	0.954783	7.58795e-05	1.15248	1.24392e-09	1.23312	2.69671e-44	0.96334	0.289056	1.04715	0.042024	0.984323	0.000488493	0.949762	0.122568	1.18184	1.27306e-18	0.954787	0.235948	0.793931	5.16687e-27	0.568605	6.12617e-84	1.03265	0.00221402	0.900832	5.62083e-07	0.869969	1.84193e-18	1.0501	0.0936762	1.12358
ENSMUSG00000089699	Gm1992	1.10578	0.852486	1.1787	0.879709	0.755071	1.22995	0.93235	1.02395	1.16747	0.827972	1.06229	1.20759	2.01537	0.90933	1.0818	1.26593	2.16316e-12	0.942972	5.83732e-05	1.23075	5.03227e-06	1.41015	3.05463e-40	0.906634	0.00399185	1.16799	0.905583	1.0728	0.694317	0.951325	0.632015	1.29937	5.68181e-17	1.03741	0.987198	0.92214	2.09508e-06	0.570008	4.10786e-37	1.19463	2.47604e-14	1.02029	0.229104	0.744887	1.86658e-29	0.972213	0.113166	1.11393
ENSMUSG00000102343	Gm37381	1.15471	1.36589	1.24526	1.14657	1.10551	1.21404	1.32252	1.31785	1.01868	1.22651	1.21751	1.34495	1.42444	1.41221	1.24733	0.855939	1.85977e-08	0.932689	0.000344752	1.00653	0.71308	1.04081	0.0372305	0.954848	0.0720722	0.882035	8.77215e-05	0.884939	6.29615e-08	1.1216	4.44694e-05	0.945876	0.0606411	0.952335	0.00869589	0.868341	1.00103e-07	0.823063	1.05954e-10	0.829718	1.71933e-11	0.931258	0.00228973	1.08967	0.00367175	1.17593	1.12066e-07	1.21599
ENSMUSG00000025900	Rp1	1.14874	1.13456	1.11601	1.13869	1.02691	1.15322	1.12177	1.13989	1.00812	1.07035	1.17032	1.06781	1.2123	1.1757	1.24771	1.01148	0.716776	1.02691	0.0315805	1.00811	0.428454	1.1081	7.13276e-19	0.996417	0.820856	1.02207	0.0501916	1.00713	0.282846	1.12689	1.89449e-15	1.06698	4.08707e-06	0.983007	0.164699	1.06929	0.0281245	0.95156	0.0161667	0.978861	0.0322044	0.926562	8.58489e-10	1.01525	0.210528	0.996672	0.97149	1.09553
ENSMUSG00000109048	Rp1	1.02821	1.05699	1.00791	1.07227	1.00543	1.0702	0.974956	1.05506	1.01734	1.02488	1.0264	0.988465	1.12185	1.05569	1.15454	0.975124	0.158577	1.01833	0.480526	0.962411	0.156105	1.0206	0.145643	0.964116	0.11249	1.04954	0.087719	0.976755	0.566411	1.00973	0.729505	1.00296	0.827148	1.00161	0.705852	1.03651	0.374003	0.923363	0.0264737	0.976226	0.116086	0.899303	4.89836e-08	1.0443	0.00984121	0.986962	0.613218	1.04664
ENSMUSG00000025903	Lypla1	1.24842	0.99065	1.40925	1.11917	1.10374	1.16778	1.39537	1.22452	1.04538	1.10676	1.43428	1.27159	1.1998	1.11587	1.26263	1.23635	2.13777e-15	0.893438	1.45828e-07	1.10602	0.0388925	1.12019	1.3779e-05	1.06361	0.0511484	0.901732	0.0815141	1.01805	0.753958	1.17727	2.59065e-06	1.11739	0.000547161	0.878862	4.394e-07	0.983107	0.832282	1.03741	0.61928	1.10902	3.32557e-06	0.989574	0.643174	0.722644	2.28584e-35	0.894585	3.31162e-06	0.906048
ENSMUSG00000104217	Gm37988	0.92977	0.811274	1.02295	0.862403	0.813757	0.863179	1.06213	0.946674	0.845511	0.869459	1.05724	0.989015	0.950748	0.878695	0.984022	1.13003	9.927e-06	0.917025	3.08884e-06	1.07	0.333062	1.12696	1.36461e-07	1.06914	0.0249272	0.886107	0.0239276	0.98385	0.12138	1.08912	0.0152008	1.06221	0.0745233	0.889849	4.59773e-08	0.945598	0.0867597	0.980036	0.199725	1.05219	0.0351917	0.949953	0.0109526	0.811502	7.66512e-21	0.946874	0.0239447	0.997283
ENSMUSG00000033813	Tcea1	0.56202	0.664199	0.581218	0.580547	0.553577	0.535739	0.661803	0.649655	0.616475	0.632918	0.626948	0.639966	0.653381	0.617784	0.686462	0.866292	0.000565841	0.971817	0.194103	0.972777	0.521557	1.01292	0.65511	1.04134	0.288954	0.869017	0.0501103	0.883099	1.95589e-09	0.923995	0.0251123	0.903266	0.00289002	0.910684	0.00102511	0.894662	0.0037472	0.878731	0.000773621	0.922311	0.00067642	0.84177	4.27185e-09	1.12181	0.0115415	1.12292	0.0120636	1.16926
ENSMUSG00000002459	Rgs20	1.27642	1.03413	1.00583	0.954194	1.04395	1.05662	1.08116	0.993889	1.17057	1.07059	1.13381	1.08114	1.10794	1.11506	1.21312	1.21364	1.12217e-07	1.24469	5.12179e-16	1.30566	8.09632e-15	1.20322	6.27749e-11	1.19004	7.19583e-10	1.16531	0.0143083	1.25828	1.40038e-11	1.08331	0.0556704	1.17584	4.83557e-05	1.11559	0.000575128	1.16533	0.0146301	1.13948	0.0129884	1.1328	0.000150149	1.04821	0.168439	1.02559	0.307411	1.07583	0.00659934	0.991412
ENSMUSG00000033793	Atp6v1h	0.487647	0.456636	0.459935	0.477208	0.405075	0.42932	0.496914	0.527308	0.515385	0.50175	0.485194	0.575828	0.497791	0.489625	0.498526	1.05571	0.0538814	1.04949	0.187791	1.01809	0.7165	1.16348	0.0016785	1.11019	0.0177858	0.984475	0.754879	0.936775	0.457948	0.954926	0.419127	0.976563	0.750188	1.00419	0.535256	0.869522	0.601119	0.983031	0.487717	0.996645	0.897843	0.981824	0.746625	0.994109	0.962803	0.964361	0.282687	1.10209
ENSMUSG00000025907	Rb1cc1	0.470017	0.510108	0.518902	0.499191	0.472222	0.460783	0.542007	0.561886	0.442403	0.556796	0.504309	0.524177	0.478763	0.481821	0.515888	0.934289	0.016172	0.921012	0.282806	0.95131	0.00376951	0.996146	0.412652	1.01647	0.787809	0.887867	0.0022613	0.861201	2.28721e-09	1.05091	0.292877	0.867875	2.04985e-05	0.943254	0.0420855	0.913229	0.165469	0.984888	0.756503	0.979712	0.394235	0.92552	0.00629106	0.98579	0.826821	1.01822	0.916643	1.06621
ENSMUSG00000087247	Fam150a	1.72338	1.69857	1.77744	1.70712	1.60934	1.68451	1.65072	1.67038	1.57279	1.67355	1.71421	1.8835	1.73876	1.68737	1.74528	1.01379	0.298254	0.971205	0.735778	1.009	0.0905732	1.06671	0.011104	1.02178	0.356363	1.0415	0.299558	1.02993	0.201898	1.09002	0.0109477	1.02809	0.271628	1.00505	0.625223	0.919273	0.485405	0.991632	0.824129	1.02015	0.132711	0.988128	0.963833	0.95799	0.372553	0.995268	0.644969	1.0522
ENSMUSG00000033740	St18	1.78854	1.89383	1.784	1.75543	1.68636	1.79358	1.84984	1.81639	1.81996	1.82466	1.80473	1.82606	1.94969	2.06267	1.86891	0.947196	0.00571234	1.00241	0.73771	1.01785	0.00166657	1.0572	2.32856e-07	0.99734	0.722582	0.968566	0.915442	0.985472	0.98905	0.983639	0.675461	0.981236	0.537328	0.991504	0.669111	0.980522	0.939903	0.921379	7.73955e-05	0.873245	5.51492e-19	0.959181	0.0169264	1.05829	8.08651e-05	1.07459	1.81462e-11	1.11614
ENSMUSG00000051285	Pcmtd1	0.72688	0.636638	0.683545	0.750915	0.745982	0.658933	0.753783	0.747662	0.609822	0.805991	0.643864	0.671818	0.597018	0.654996	0.621412	1.1225	6.7065e-07	1.05531	0.00800374	0.971754	0.289988	0.97742	0.088034	1.08953	0.000354243	0.96849	0.442584	0.975483	0.101631	1.16491	2.20397e-07	0.912679	6.69873e-05	1.1116	5.4876e-05	1.07134	0.141445	1.18631	7.66663e-05	1.09521	4.13996e-07	1.1462	3.91083e-09	0.940135	0.00295572	0.865701	2.9339e-07	0.870749
ENSMUSG00000097797	Gm26901	0.811981	0.858055	0.862156	0.927029	0.799154	0.820735	0.857453	0.914596	0.792404	0.845446	0.902677	0.929677	0.884774	0.841353	0.866106	0.951909	0.599997	0.947852	0.141142	0.88798	0.309543	1.01427	0.649003	0.990492	0.887168	0.952507	0.87176	0.898862	9.46426e-05	1.02194	0.468589	0.964604	0.293577	0.909546	0.224581	0.885696	0.288038	0.926082	0.864758	0.968798	0.359868	0.943976	0.166923	0.995738	0.836003	0.932841	0.17446	1.06551
ENSMUSG00000025909	Sntg1	0.682943	0.920156	0.797663	0.997939	0.693233	0.794561	0.822223	0.940655	0.748299	0.910251	0.900262	0.957615	1.12233	0.91108	1.01393	0.767474	8.29471e-87	0.872202	9.0189e-30	0.713103	2.21193e-39	0.987027	0.00299161	0.875226	3.1975e-33	0.848974	1.07206e-25	0.752356	5.64281e-22	0.922957	4.06036e-11	0.774999	2.24035e-46	0.782738	2.14046e-61	0.740291	2.67549e-52	0.640532	5.34626e-94	0.774363	1.31303e-87	0.702865	3.04166e-64	1.13646	1.62779e-25	0.929155	1.65181e-06	1.28607
ENSMUSG00000025911	Adhfe1	1.03924	0.979443	1.02769	1.0377	0.995401	0.997563	0.8828	0.93285	0.944973	0.969144	0.955804	0.98447	1.01376	0.949662	1.02363	1.0554	0.347475	1.01025	0.650443	1.00135	0.355153	1.04002	0.148232	1.03798	0.219034	1.15918	0.0338359	1.10301	0.000391863	1.09021	0.0187731	1.06557	0.0905525	1.07903	0.0735368	1.05051	0.95689	1.02288	0.726148	1.08534	0.00076526	1.0139	0.860145	0.957217	0.15939	0.948791	0.0513644	0.985431
ENSMUSG00000079671	2610203C22Rik	0.715608	0.790491	0.754998	0.772327	0.859343	0.810731	0.675655	0.701714	1.04417	0.830889	0.682744	0.783893	0.862875	0.767516	0.797895	0.915908	2.33293e-06	0.95393	0.00165853	0.934979	0.000278543	0.850174	1.01177e-11	0.895553	2.73697e-07	1.05151	0.542721	1.01733	0.869856	0.712836	2.85919e-39	0.87616	1.26757e-07	1.04199	0.653488	0.922745	0.00059037	0.847055	3.5397e-09	0.940164	8.82468e-05	0.908356	1.1003e-05	1.04151	0.047548	1.02082	0.985739	0.92823
ENSMUSG00000067879	3110035E14Rik	0.406211	0.609466	0.480053	0.478946	0.670558	0.579792	0.488474	0.493405	0.991955	0.604678	0.471038	0.536018	0.634964	0.540959	0.532514	0.713511	8.47319e-20	0.872699	1.1099e-05	0.874368	0.00119997	0.656941	8.57782e-20	0.744656	4.24616e-18	0.860211	0.017279	0.853062	0.000188493	0.463582	3.24507e-79	0.718359	3.31649e-17	0.886476	0.104652	0.795908	0.00524079	0.688756	8.63577e-11	0.789772	1.24114e-12	0.800316	2.11905e-09	1.22311	5.79757e-11	1.22544	0.000140864	0.920717
ENSMUSG00000025912	Mybl1	0.935502	1.07448	1.00783	1.18621	1.12735	1.05561	0.947778	1.04159	1.14505	1.18252	0.90689	1.07433	1.07549	1.07391	1.0466	0.881669	5.29872e-08	0.934714	0.0205911	0.805079	0.000184808	0.843689	1.9139e-07	0.896068	3.22804e-05	0.988284	0.916806	0.907074	0.000319062	0.831692	2.89796e-09	0.807399	2.65888e-10	1.02842	0.765628	0.88178	0.0476008	0.880913	0.000373635	0.882099	9.20431e-09	0.903109	0.00043526	1.06016	0.030043	0.913131	0.10172	0.956923
ENSMUSG00000045210	Vcpip1	0.437754	0.486914	0.44621	0.447889	0.47026	0.454467	0.544776	0.51955	0.497183	0.55976	0.502669	0.54894	0.488785	0.506935	0.479341	0.916241	0.00590779	0.984519	0.17261	0.981502	0.391823	0.942998	0.102864	0.969859	0.37152	0.834018	1.44918e-05	0.867976	1.68935e-06	0.900485	0.13665	0.815076	0.0105197	0.892288	0.123269	0.828665	0.000364148	0.913329	0.0480743	0.886016	1.32418e-05	0.928217	0.0166433	1.07452	0.0312776	1.07123	0.084649	1.0292
ENSMUSG00000097893	1700034P13Rik	1.13514	1.05618	1.0856	1.06626	1.12946	1.13417	1.04705	0.974843	1.03163	1.07234	1.04294	0.985092	1.0171	1.0653	1.0619	1.06829	0.0526808	1.04179	0.249134	1.05907	0.766362	1.00462	0.812733	1.00079	0.986253	1.0768	0.246425	1.14914	7.54211e-10	1.09147	0.050779	1.05357	0.358304	1.08067	0.00748809	1.13828	0.00302465	1.10567	0.0131346	1.05994	0.0238451	1.06304	0.0298193	0.975187	0.454685	0.991361	0.493833	0.940395
ENSMUSG00000025915	Sgk3	0.928281	0.714015	0.947306	0.691243	0.921971	0.922796	0.875948	0.760864	0.618675	0.619678	0.757252	0.725286	0.720414	0.93618	0.69126	1.26322	2.94422e-23	0.981835	0.0181575	1.29958	6.70792e-07	1.00617	0.144572	1.00536	0.95414	1.05362	0.907396	1.19448	1.90685e-15	1.4308	1.71488e-37	1.42881	1.18128e-33	1.19951	5.15984e-13	1.24597	5.7713e-06	1.25337	7.25232e-06	0.992377	0.182337	1.29955	3.38907e-21	0.777247	1.92737e-34	1.02878	0.561348	0.796515
ENSMUSG00000046101	Mcmdc2	0.872208	0.757658	0.942978	0.736768	0.742964	0.888439	0.822483	0.787511	0.713045	0.724934	0.804829	0.78947	0.782203	0.775972	0.806602	1.13356	1.42153e-06	0.932146	0.0257752	1.16186	0.000657344	1.15332	6.16121e-07	0.983579	0.462919	1.0539	0.339413	1.09543	6.38401e-05	1.19576	7.06513e-07	1.17853	2.74171e-06	1.07447	0.00437558	1.09302	0.00495979	1.10202	0.00174169	1.10986	4.19368e-05	1.07236	0.0155368	0.822316	3.15259e-11	1.02496	0.653482	1.01743
ENSMUSG00000025916	Ppp1r42	1.47352	1.28698	1.4483	1.23408	1.19139	1.3489	1.2759	1.25658	1.03189	1.07475	1.27961	1.28183	1.23404	1.34308	1.32235	1.1345	3.86267e-06	1.01629	0.716181	1.17948	1.41971e-07	1.21847	1.80429e-14	1.08601	0.000759784	1.14363	0.000675622	1.15992	2.74291e-09	1.39017	1.86578e-21	1.33946	8.41163e-17	1.14056	1.99813e-06	1.13872	0.00139437	1.17952	7.92402e-05	1.09039	0.000395417	1.10628	0.000116086	0.895806	5.35327e-05	1.03965	0.323824	1.07402
ENSMUSG00000056763	Cspp1	0.53238	0.616913	0.565585	0.591348	0.589045	0.559924	0.599139	0.617161	0.439059	0.661094	0.553788	0.601577	0.638844	0.598645	0.583024	0.882086	3.59783e-05	0.950111	0.291172	0.914705	0.0297467	0.917762	0.00166502	0.958261	0.231578	0.904512	0.0552483	0.881782	4.59195e-05	1.17312	4.59477e-05	0.830882	3.85547e-07	0.967254	0.872435	0.901369	0.0686034	0.855904	0.00965349	0.905151	0.0231735	0.925852	0.0271782	1.07712	0.00230692	1.03698	0.555537	1.04044
ENSMUSG00000067851	Arfgef1	0.356168	0.384544	0.375309	0.386524	0.402092	0.349921	0.441302	0.461307	0.324081	0.443999	0.391364	0.420231	0.378714	0.447068	0.362228	0.941437	0.0189085	0.959729	0.162059	0.937606	0.351684	0.908534	9.84937e-06	1.01388	0.87701	0.842724	0.00518701	0.81269	1.7144e-06	1.07566	0.195285	0.838546	1.64689e-06	0.92837	0.399689	0.876856	0.0531861	0.952902	0.925945	0.833842	1.78719e-09	0.98689	0.848892	1.01943	0.138004	0.995931	0.603554	0.96505
ENSMUSG00000042501	Cpa6	1.02591	1.05446	0.93713	1.06157	1.17463	1.02253	1.05375	1.05591	0.948927	1.06561	0.973854	0.915787	0.956185	1.1769	0.996575	0.975274	0.00159057	1.0856	9.64595e-11	0.969301	0.00308099	0.883326	2.05522e-17	1.00301	0.467779	0.975872	0.0805166	0.974049	3.09226e-05	1.07339	4.20949e-06	0.965941	0.0488899	1.04848	0.0218126	1.10841	0.0894296	1.06602	0.790832	0.881751	8.71014e-34	1.02675	0.0282135	1.11313	2.81929e-20	0.993876	0.483754	0.905722
ENSMUSG00000048960	Prex2	1.09435	1.0706	0.944579	1.21891	0.978725	0.963575	1.09663	1.20517	0.922889	1.16806	0.997689	0.977959	0.90838	1.17609	1.02446	1.02029	0.0518148	1.14338	5.20391e-27	0.905556	1.81583e-08	1.10719	2.02693e-13	1.12296	1.16135e-18	0.99809	0.163024	0.91509	5.53627e-09	1.16762	4.42073e-14	0.941874	0.000323894	1.08806	2.21682e-07	1.10797	1.32995e-06	1.18442	2.62383e-16	0.935942	4.3562e-07	1.06215	1.74065e-05	1.12065	2.5183e-17	0.887552	1.80143e-19	1.08517
ENSMUSG00000057715	A830018L16Rik	0.743458	0.550566	0.589544	0.610435	0.558636	0.552882	0.796359	0.91234	0.633404	0.886095	0.636567	0.6515	0.599576	0.930114	0.564146	1.2965	8.62541e-39	1.22321	9.85975e-33	1.18724	4.95224e-12	1.28061	4.80807e-43	1.2919	9.36535e-42	0.940983	0.000895102	0.833177	4.5363e-11	1.15006	2.00926e-09	0.855352	6.40747e-05	1.14512	1.64682e-09	1.12237	0.000340012	1.20567	2.39629e-10	0.818801	6.37719e-40	1.26999	2.19724e-34	0.943473	0.000227712	0.915729	9.19939e-10	0.987747
ENSMUSG00000016918	Sulf1	1.87438	1.68728	1.95621	1.81559	1.87348	1.91725	1.84597	1.82892	1.85161	1.7948	1.79529	1.78985	1.91605	2.05938	1.87187	1.10468	6.44213e-10	0.960205	0.00766179	1.03069	0.0203494	1.00046	0.696789	0.978748	0.496028	1.0146	0.488462	1.02357	0.0799636	1.01167	0.371366	1.042	0.0231672	1.04173	0.00838092	1.04473	0.120761	0.979334	0.294078	0.91433	1.35588e-12	1.00127	0.936712	0.869213	1.03937e-19	0.93302	7.3833e-06	0.90565
ENSMUSG00000025938	Slco5a1	0.952388	1.22225	1.17092	1.21973	1.37991	1.06202	1.27631	1.3899	1.97361	1.67002	1.38958	1.21739	1.10269	1.2907	1.47124	0.795904	1.06726e-26	0.828054	1.65481e-13	0.797428	1.36629e-19	0.711116	7.69538e-53	0.905654	0.000125309	0.764646	3.49587e-23	0.706347	9.72892e-38	0.507515	1.7633e-134	0.594563	2.62971e-87	0.706498	3.3413e-38	0.79884	9.13475e-07	0.875025	0.00749188	0.756735	5.00694e-30	0.66978	2.8716e-64	1.04039	0.114927	1.00191	0.937976	0.893469
ENSMUSG00000005886	Ncoa2	0.670918	0.797193	0.797878	0.641001	0.74873	0.70794	0.815095	0.786648	0.67394	0.725549	0.699073	0.736171	0.797561	0.837001	0.618033	0.859255	1.96629e-18	0.8586	3.0287e-21	1.04037	0.757166	0.908319	1.20078e-10	0.954177	0.000174117	0.842446	1.17857e-13	0.869474	2.99873e-16	0.996095	0.516794	0.933825	0.000321314	0.964765	0.111333	0.921962	0.0704478	0.858903	0.00109202	0.822751	3.6345e-48	1.07365	0.00112342	0.999238	0.941335	1.21079	3.48235e-22	1.0571
ENSMUSG00000025935	Tram1	1.12324	1.4028	1.26538	1.30591	1.72272	1.50208	1.11022	1.21781	1.22451	1.37238	1.1973	1.19557	1.3856	0.999629	1.31424	0.813975	2.77133e-15	0.895898	8.25843e-07	0.870072	1.05586e-06	0.671108	4.34357e-47	0.763532	4.875e-24	1.01076	0.259004	0.928233	0.000640926	0.923544	0.017315	0.830789	5.22715e-08	0.942912	0.080489	0.944168	0.00118506	0.823399	6.08458e-09	1.11241	5.52149e-07	0.864945	1.81322e-06	1.10065	0.000318284	1.06892	0.112782	0.824482
ENSMUSG00000025937	Lactb2	0.84201	1.22936	0.928895	1.37985	1.06588	1.14105	0.955493	1.2911	1.29942	1.16561	1.0039	1.1655	1.33068	0.91812	1.39166	0.708618	1.53559e-36	0.915555	7.45685e-05	0.636558	4.07175e-40	0.807982	3.35716e-19	0.759041	1.05525e-28	0.892483	0.00248594	0.677168	4.86143e-37	0.673145	6.70004e-43	0.744313	1.38882e-23	0.853343	2.55181e-07	0.744377	4.31241e-12	0.658434	1.88258e-18	0.925244	0.000302234	0.631517	1.44247e-55	1.29203	6.90464e-25	0.898309	0.000773719	1.14022
ENSMUSG00000067813	Xkr9	1.12159	1.09532	1.0989	1.06401	1.13662	1.11837	1.03256	1.10136	1.10116	1.17115	1.06333	1.10158	1.133	1.1419	1.13798	1.02198	0.113036	1.01892	0.317237	1.04947	0.0187201	0.987845	0.81104	1.00264	0.882075	1.07861	0.138091	1.01684	0.252923	1.01701	0.476871	0.961012	0.330265	1.05008	0.0207259	1.01666	0.264156	0.990747	0.394069	0.983648	0.629098	0.986762	0.749881	0.997008	0.870849	1.0269	0.315393	0.966598
ENSMUSG00000025932	Eya1	1.76039	1.55416	1.65647	1.60496	1.75371	1.62542	1.58899	1.62798	1.65493	1.77974	1.57724	1.52777	1.46582	1.60258	1.5938	1.12467	2.65303e-11	1.05916	0.000487554	1.09116	3.97129e-09	1.0036	0.324903	1.07822	8.98248e-06	1.10148	1.31518e-05	1.07663	7.23791e-08	1.06009	0.000190409	0.989707	0.807777	1.10919	1.63983e-08	1.14291	0.000242569	1.18813	3.9947e-08	1.09269	7.63335e-11	1.09835	3.00211e-07	0.941752	0.000792529	0.970205	0.136406	0.892354
ENSMUSG00000054493	Gm9947	1.14362	1.25517	1.22205	1.29752	1.31941	1.12422	1.27636	1.206	1.24224	1.35154	1.25598	1.20148	1.08507	1.27265	1.23011	0.917683	0.000885193	0.94067	0.0445686	0.889871	0.00172553	0.876152	2.57636e-06	1.01585	0.703492	0.903556	0.00392908	0.952231	0.0291066	0.926526	0.0203972	0.856758	2.36147e-06	0.917133	0.00274251	0.955542	0.242356	1.0494	0.794761	0.905999	0.000123314	0.934976	0.0191321	1.02505	0.424036	0.969693	0.331995	0.954743
ENSMUSG00000032769	Trpa1	1.13741	1.22461	1.11551	1.18762	0.997941	0.97324	1.17785	1.12447	0.942969	1.01784	1.21393	1.28188	0.959248	1.21854	1.12059	0.934172	0.00329185	1.01802	0.184991	0.961009	0.183741	1.12703	4.91424e-08	1.15297	9.0412e-10	0.968356	0.620434	1.01057	0.517593	1.18643	0.000563466	1.10696	0.000867205	0.941766	0.0441952	0.895455	0.0293341	1.1682	3.46246e-06	0.938472	0.000290471	1.01378	0.617251	1.08975	0.000564065	1.02873	0.230521	1.20645
ENSMUSG00000092083	Kcnb2	1.01374	0.853156	1.11506	0.814686	0.885115	0.861419	0.82629	0.725117	0.510373	0.637158	0.983002	0.896239	0.719123	0.779861	0.766041	1.16848	1.56496e-13	0.916612	0.0106537	1.21762	1.55237e-09	1.13057	4.20875e-10	1.15844	1.57943e-11	1.20237	4.09686e-10	1.3498	3.8846e-22	1.82469	1.88457e-53	1.51086	3.47649e-46	1.02838	0.229294	1.11795	0.00518764	1.35968	4.57022e-17	1.26582	1.25541e-34	1.28601	9.51387e-32	0.78445	5.24661e-14	1.04206	0.486671	0.967558
ENSMUSG00000025925	Terf1	0.750823	0.695848	0.79519	0.76152	0.672726	0.698464	0.827952	0.756382	0.528925	0.610749	0.763356	0.757765	0.679314	0.716842	0.745022	1.06908	0.00376806	0.950438	0.172062	0.987584	0.643807	1.10107	0.000464935	1.06557	0.0165529	0.916882	0.0150087	0.993509	0.875182	1.35282	1.81648e-14	1.19708	1.87572e-07	0.985483	0.85616	0.991907	0.941528	1.09176	0.0175283	1.0416	0.0349689	1.00687	0.700539	0.889026	1.51649e-06	0.923772	0.00512325	1.02992
ENSMUSG00000032719	Sbspon	1.51989	1.31974	1.49296	1.41215	1.39713	1.40522	1.42948	1.32213	1.25642	1.3214	1.33859	1.28142	1.39005	1.44531	1.31433	1.14097	1.19279e-06	1.01691	0.516164	1.07125	0.00209572	1.08199	0.00120672	1.07618	0.00245607	1.05911	0.0110093	1.13906	1.80687e-08	1.19423	4.21434e-07	1.13964	4.0906e-05	1.12602	8.80668e-06	1.17263	0.00038042	1.08714	0.140245	1.04826	0.0225747	1.14533	1.54122e-06	0.89126	4.03412e-05	0.938889	0.220841	0.948305
ENSMUSG00000067795	4930444P10Rik	1.50334	1.24527	1.3507	1.34533	1.4458	1.35453	1.25557	1.15921	1.14622	1.21318	1.2859	1.10677	1.16187	1.24659	1.23037	1.19183	9.7862e-10	1.10522	0.00013474	1.10933	0.00029225	1.03722	0.325779	1.1023	0.000318412	1.18278	1.56283e-05	1.27329	1.53484e-21	1.28656	5.80605e-12	1.22096	1.6352e-08	1.15689	3.1882e-07	1.32863	5.28548e-09	1.2706	9.3231e-08	1.19067	1.26746e-13	1.20518	3.26631e-10	0.927331	0.00582877	0.930775	0.077274	0.870275
ENSMUSG00000025921	Rdh10	0.908791	0.970109	0.971778	1.00864	1.00624	0.919777	1.03598	1.04232	0.651569	1.00423	0.961701	0.976695	0.953382	0.996829	0.985598	0.942699	0.016165	0.941232	0.0629134	0.909939	0.000623144	0.911909	2.02249e-05	0.989227	0.30618	0.888035	0.00165181	0.883106	1.0535e-08	1.34225	6.2657e-12	0.913566	0.000590191	0.950165	0.00874189	0.936933	0.0100706	0.957669	0.163399	0.919734	3.22473e-06	0.92925	0.000519644	0.998444	0.858479	0.965249	0.198612	0.967338
ENSMUSG00000025920	Stau2	0.735323	0.745761	0.743976	0.692035	0.84489	0.754812	0.660538	0.638895	0.621151	0.786163	0.652489	0.670508	0.73192	0.688779	0.672156	0.987659	0.0302876	0.989748	0.285585	1.05465	0.182559	0.884043	3.9246e-17	0.977202	0.0736377	1.09833	0.00796696	1.1305	4.92733e-08	1.15832	8.68867e-14	0.94263	0.000361581	1.11008	3.82157e-06	1.08412	0.221639	1.00409	0.130798	1.05901	0.000392921	1.08181	8.59186e-06	1.00212	0.909303	1.06783	9.43052e-05	0.89509
ENSMUSG00000025939	Ube2w	0.437743	0.472552	0.458227	0.431499	0.475901	0.435485	0.479969	0.472594	0.456117	0.497055	0.411554	0.488853	0.459413	0.466267	0.426065	0.939203	0.036103	0.963305	0.0889395	1.01175	0.625307	0.933742	0.00231541	1.00422	0.935811	0.927192	0.0748103	0.939134	0.0135109	0.96696	0.197112	0.900659	0.00145397	1.05119	0.238977	0.913203	0.0585323	0.961262	0.243069	0.949628	0.0116918	1.0222	0.652401	1.02566	0.433306	1.07724	0.0916937	0.994185
ENSMUSG00000025779	Ly96	1.11377	1.10413	0.993412	1.21003	1.24016	1.0933	1.09298	1.10083	0.948321	1.22141	1.06109	1.07737	1.08342	1.08264	1.13801	1.00801	0.791666	1.11008	0.000450257	0.926525	0.00109979	0.905691	0.000592353	1.01715	0.507043	1.01743	0.737112	1.01078	0.54182	1.15783	0.000108232	0.918548	0.0249968	1.04538	0.215893	1.03092	0.845267	1.02565	0.681281	1.02633	0.278054	0.980424	0.517819	1.10126	0.000799535	0.919163	0.00405839	0.898496
ENSMUSG00000101640	Gm28376	0.596991	0.832892	0.579773	0.825229	0.846559	0.717551	0.661093	0.776826	0.834038	0.840707	0.585564	0.762143	0.810779	0.785169	0.817968	0.747129	9.02527e-51	1.02533	0.946741	0.753317	7.35814e-09	0.736341	4.9997e-41	0.852535	7.63111e-09	0.915777	0.000383965	0.794902	4.29671e-35	0.746212	6.44734e-36	0.740923	2.20011e-42	1.01667	0.93024	0.80844	0.00105841	0.765269	6.25105e-18	0.78741	2.85142e-14	0.759276	1.03436e-39	1.37236	9.15589e-52	1.00828	0.724507	0.985561
ENSMUSG00000042686	Jph1	0.517082	0.747729	0.502756	0.737468	0.754309	0.62889	0.590617	0.728545	0.769971	0.75674	0.510137	0.629932	0.723173	0.696437	0.741318	0.727923	1.33973e-41	1.02377	0.880438	0.736843	8.3279e-07	0.722317	1.03545e-28	0.846604	2.89362e-05	0.893522	1.77768e-06	0.744778	9.0989e-38	0.709313	4.51474e-32	0.720267	5.11682e-36	1.01138	0.260194	0.845396	2.17019e-11	0.749638	6.04904e-19	0.774803	4.67467e-13	0.73347	8.92055e-34	1.40642	1.00545e-50	1.01225	0.681211	0.992297
ENSMUSG00000067780	Pi15	1.3354	1.30982	1.11408	1.5484	1.32711	1.34956	1.06862	1.2434	1.2352	1.32963	1.09669	1.10513	1.28811	1.27132	1.34867	1.01814	0.686777	1.18229	4.23928e-09	0.870783	0.0446623	1.00581	0.971781	0.990231	0.702634	1.22828	5.58571e-06	1.06848	0.146366	1.07504	0.0488927	1.00403	0.970744	1.19947	1.3253e-07	1.19107	0.00299388	1.03406	0.73218	1.04673	0.0734022	0.990833	0.765922	1.16123	2.75999e-08	0.855269	0.00274045	0.987888
ENSMUSG00000100053	Gm28154	1.39776	1.28807	1.20487	1.56752	1.36848	1.4065	1.117	1.26615	1.2873	1.29757	1.20496	1.09551	1.2683	1.25391	1.3932	1.07902	0.0386575	1.14782	1.99253e-05	0.898195	0.0352783	1.01994	0.646376	0.994194	0.718192	1.23069	2.15184e-05	1.09633	0.00981868	1.07962	0.0905925	1.07169	0.154204	1.14774	0.00132541	1.25282	0.000146332	1.09461	0.31562	1.10625	0.000497273	1.00305	0.992112	1.06376	0.0132947	0.832416	8.54322e-06	0.945243
ENSMUSG00000085125	Gm16070	1.32067	1.33294	1.23098	1.46121	1.28444	1.31871	1.2319	1.2998	1.38507	1.28908	1.24569	1.24407	1.32174	1.28506	1.43057	0.991437	0.948305	1.06738	0.00373203	0.909982	0.00827361	1.02617	0.41597	1.00138	0.999921	1.06665	0.0274051	1.01491	0.162936	0.956636	0.178935	1.02274	0.482415	1.05571	0.103016	1.05699	0.104309	0.999244	0.579071	1.02571	0.369755	0.928194	0.00719062	1.0766	0.00149266	0.917841	0.00532256	1.03504
ENSMUSG00000025776	Crispld1	1.39461	1.38568	1.29047	1.49599	1.40212	1.42339	1.17906	1.25449	1.65681	1.3931	1.22289	1.25198	1.31748	1.27576	1.36163	1.00601	0.749779	1.07489	0.0146382	0.936478	0.100013	0.994996	0.867435	0.981109	0.49121	1.16852	2.37552e-07	1.10345	6.32207e-07	0.850749	1.21644e-08	1.00101	0.890738	1.1298	1.22428e-06	1.1055	0.0162435	1.05441	0.0709124	1.08639	6.58453e-05	1.02257	0.477964	1.06847	0.00478425	0.930882	0.00784488	0.989051
ENSMUSG00000099895	Gm28153	1.10808	1.03931	0.978675	1.15445	1.15225	1.12351	0.980145	0.986444	1.17732	1.09071	0.979505	0.980437	1.05506	1.05506	1.01781	1.06036	0.00747445	1.11996	2.5935e-08	0.963033	0.309065	0.964725	0.107641	0.987382	0.442215	1.11844	0.000229128	1.11195	1.42672e-07	0.945791	0.0420149	1.01458	0.674608	1.1191	1.1507e-06	1.11814	0.00821413	1.0459	0.161952	1.0459	0.0362821	1.08075	0.000978551	1.05621	0.0119598	0.908216	6.87922e-05	0.909812
ENSMUSG00000109887	RP24-571A14.6	1.52971	1.45625	1.44472	1.52773	1.57276	1.52793	1.3499	1.30004	1.49053	1.39095	1.3134	1.21183	1.33179	1.3147	1.43771	1.0472	0.0167962	1.05502	0.0952267	1.00122	0.269542	0.974266	0.22426	1.00109	0.904984	1.12402	7.87851e-05	1.16405	2.81978e-11	1.02463	0.408748	1.09307	0.000348052	1.15304	4.4793e-07	1.24232	9.79426e-07	1.13824	0.000204623	1.15198	1.14091e-09	1.05983	0.0916356	1.00746	0.810006	0.956089	0.208484	0.93035
ENSMUSG00000025774	Crisp4	1.23014	1.15977	1.11958	1.18752	1.15844	1.11534	1.28764	1.22362	1.34088	1.11561	1.20524	1.24184	1.16295	1.22732	1.19033	1.05586	0.0426969	1.09065	0.001695	1.03311	0.118839	1.05697	0.0321291	1.09446	0.00631657	0.958563	0.569065	1.00493	0.279769	0.923148	0.0188145	1.09422	0.0159307	1.01908	0.559022	0.991283	0.758871	1.0532	0.450404	1.00213	0.667405	1.03085	0.261179	1.03295	0.346935	0.978448	0.949836	1.00105
ENSMUSG00000089787	Gm15825	1.41261	1.305	1.39448	1.33153	1.28641	1.33857	1.25565	1.24471	1.38066	1.23852	1.36558	1.27167	1.3138	1.37124	1.34218	1.07659	0.0527826	1.01213	0.847225	1.05664	0.091444	1.09103	0.00532322	1.05147	0.101561	1.11578	0.42502	1.12486	2.61959e-05	1.02158	0.51085	1.13006	0.000699951	1.03209	0.878918	1.10275	0.189237	1.06989	0.456061	1.02812	0.376294	1.04884	0.193515	0.940121	0.0767326	0.981467	0.537775	1.0134
ENSMUSG00000042596	Tfap2d	1.4491	1.39862	1.36285	1.45386	1.31575	1.38739	1.3135	1.29141	1.47346	1.342	1.31632	1.34444	1.43708	1.40864	1.44146	1.03368	0.0480857	1.05896	0.0176519	0.996936	0.665833	1.09419	0.000442168	1.04149	0.0850979	1.09593	9.15782e-06	1.11333	9.5632e-06	0.984523	0.899712	1.07427	0.0191065	1.09375	0.00179983	1.07246	0.0458829	1.00782	0.223799	1.02682	0.208131	1.00496	0.779916	1.02445	0.408503	0.964449	0.519438	1.05853
ENSMUSG00000025927	Tfap2b	0.389833	0.467163	0.491045	0.39527	0.501581	0.448232	0.48864	0.419031	0.472563	0.47789	0.510408	0.503047	0.47964	0.490696	0.467069	0.863655	0.00146125	0.828758	0.00100911	0.989022	0.195749	0.814242	4.19809e-05	0.893478	0.0181548	0.832144	0.000821451	0.943746	0.225102	0.85551	0.0121028	0.847623	0.0132664	0.802468	7.22836e-05	0.812263	0.032626	0.845065	0.102507	0.829247	8.40726e-06	0.863797	0.00473318	0.959593	0.294724	1.14516	0.32149	0.942786
ENSMUSG00000043760	Pkhd1	1.44987	1.36841	1.35526	1.42226	1.44557	1.41744	1.27011	1.34598	1.37438	1.37382	1.33115	1.42044	1.41227	1.41163	1.42794	1.05548	0.033602	1.06501	0.00902831	1.01813	0.599636	1.00278	0.774207	1.02137	0.546897	1.1312	0.00202688	1.07185	0.00335538	1.0512	0.150755	1.0516	0.150488	1.08296	0.00661703	1.01936	0.797015	1.02486	0.964116	1.0253	0.427614	1.01435	0.753052	1.00904	0.575151	0.964621	0.00376346	0.950077
ENSMUSG00000089914	4930486I03Rik	1.26666	1.20319	1.19977	1.24915	1.24237	1.26191	1.20721	1.26057	1.22862	1.21288	1.24137	1.26625	1.42577	1.32452	1.3095	1.04871	0.185331	1.05146	0.131043	1.01298	0.586074	1.01809	0.40055	1.00349	0.906941	1.04548	0.421811	1.00448	0.975425	1.02863	0.441152	1.04096	0.246047	1.01886	0.835098	1.0003	0.90279	0.895715	0.0133439	0.959383	0.0585487	0.969605	0.290486	1.00263	0.739778	0.96593	0.303378	0.970809
ENSMUSG00000041859	Mcm3	1.04559	1.11191	1.0138	1.1779	1.14298	1.14071	0.989913	1.0953	1.13663	1.12908	1.10202	1.01135	1.06759	1.05634	1.15782	0.945274	0.0414697	1.02854	0.428644	0.896465	0.0158933	0.921648	0.0064672	0.923334	0.00607643	1.05108	0.366412	0.958415	0.0711461	0.92638	0.0405146	0.932071	0.0617731	0.953057	0.577211	1.03081	0.641484	0.981156	0.919673	0.990701	0.563198	0.910777	0.00260745	1.08809	0.00359375	0.948366	0.151853	0.975006
ENSMUSG00000025931	Paqr8	0.786913	0.851778	1.05745	1.18143	0.904174	0.995777	1.00555	1.09893	1.27912	1.13814	1.18819	1.04723	0.901375	0.88071	1.14383	0.931849	0.00398019	0.766265	1.31385e-26	0.692126	1.24233e-17	0.883227	9.25874e-07	0.809392	8.19343e-18	0.802235	1.17631e-14	0.739755	1.7055e-27	0.643103	1.41145e-50	0.716329	7.03963e-31	0.688497	2.25176e-35	0.773088	5.98079e-08	0.885696	0.0021451	0.904358	7.20603e-05	0.713049	2.79128e-31	0.822306	7.56026e-14	0.742745	1.38592e-12	0.947822
ENSMUSG00000041809	Efhc1	1.1621	1.117	1.06099	1.20067	1.19872	1.12594	1.05933	1.07608	1.1907	1.06851	1.12532	1.09549	1.04493	1.11124	1.16523	1.03706	0.181156	1.08709	0.000377604	0.970342	0.965872	0.971802	0.334203	1.0295	0.329138	1.08864	0.0052545	1.07314	0.0178114	0.977841	0.543328	1.08009	0.0173849	1.03001	0.639124	1.05571	0.0906729	1.10234	0.0048059	1.04199	0.0227719	0.997527	0.963424	1.04824	0.223087	0.935666	0.309396	0.937075
ENSMUSG00000041779	Tram2	1.69987	1.63476	1.59944	1.58897	1.68556	1.63712	1.48437	1.47975	1.52292	1.49239	1.5625	1.47585	1.54024	1.57435	1.56696	1.03753	0.00709043	1.05909	0.000813564	1.06566	0.000327799	1.00801	0.392784	1.03612	0.00822464	1.13602	8.65542e-09	1.13933	4.81936e-18	1.10903	6.44151e-07	1.13029	7.22933e-09	1.08263	4.22456e-05	1.14216	6.56123e-05	1.09732	0.000607681	1.07496	4.44886e-06	1.07973	2.9562e-05	1.02078	0.331762	1.02711	0.144268	0.971552
ENSMUSG00000025934	Gsta3	1.416	1.50811	1.35655	1.46836	1.46507	1.47585	1.22796	1.34421	1.59892	1.40424	1.31356	1.40168	1.50506	1.42911	1.56047	0.942721	0.0115746	1.04081	0.165645	0.96661	0.236628	0.968646	0.439935	0.962015	0.134324	1.1416	0.0105441	1.04971	0.347641	0.892328	3.8615e-05	1.00782	0.881728	1.07247	0.0846146	1.00954	0.328374	0.944509	0.0218567	0.991427	0.470336	0.912992	0.00016949	1.10405	4.37665e-05	1.02534	0.401489	1.0275
ENSMUSG00000099343	Gm28836	1.37711	1.45425	1.34107	1.37824	1.40919	1.403	1.21779	1.30786	1.53832	1.36484	1.27554	1.32563	1.39595	1.3706	1.49771	0.950367	0.0631104	1.02501	0.692392	0.999235	0.659966	0.978742	0.608019	0.982775	0.603304	1.1209	0.00735003	1.04919	0.0727115	0.901599	0.000455072	1.00838	0.886892	1.07384	0.0565611	1.03611	0.920437	0.987409	0.453966	1.00443	0.97473	0.924517	0.00334601	1.07854	0.00343596	1.05142	0.136316	1.02986
ENSMUSG00000028033	Kcnq5	0.480088	0.501792	0.644668	0.523782	0.48992	0.495823	0.655245	0.617109	0.629293	0.562653	0.680342	0.650265	0.502548	0.624924	0.587531	0.963934	0.275624	0.778989	0.000174808	0.929954	0.371649	0.983334	0.215311	0.973591	0.0585668	0.76808	1.70975e-12	0.808927	5.40539e-05	0.795412	3.01273e-17	0.875403	1.36932e-05	0.743377	1.94565e-05	0.773178	1.23339e-10	0.962726	0.0501253	0.800206	1.6413e-07	0.843727	3.57557e-08	0.808135	0.00407541	0.964749	0.832656	1.02013
ENSMUSG00000041670	Rims1	0.739008	0.60518	0.771474	0.709569	0.770834	0.629352	0.692649	0.671322	0.61445	0.734354	0.813135	0.852816	0.657869	0.533886	0.715572	1.18978	3.58255e-20	0.962746	0.13067	1.03636	0.971837	0.963453	0.0648769	1.15035	1.10676e-11	1.05849	0.973446	1.08775	0.0179829	1.17434	2.39303e-12	1.00558	0.922278	0.918821	2.33863e-05	0.880556	0.00196613	1.10706	0.000279447	1.32359	4.20092e-45	1.02874	0.206791	0.809181	5.75944e-29	0.871057	0.0127766	0.809775
ENSMUSG00000101227	Gm29506	1.75122	1.17827	1.64241	1.35767	1.24779	1.38752	1.33309	1.24983	1.0828	1.16268	1.51875	1.34294	1.15003	1.15085	1.2999	1.44822	1.09691e-84	1.06245	1.22118e-06	1.26999	8.27863e-42	1.37353	4.5449e-71	1.2445	2.07143e-42	1.29177	2.45484e-29	1.37145	7.15052e-45	1.56512	5.1695e-67	1.4661	1.16285e-59	1.14361	1.26243e-15	1.28295	5.48374e-20	1.48094	5.11959e-39	1.47997	3.28555e-90	1.3224	3.83148e-44	0.733624	4.46486e-66	0.876928	1.51737e-15	0.948422
ENSMUSG00000026158	Ogfrl1	0.941668	0.962017	0.963656	1.01796	1.08536	1.01218	0.87155	0.979221	1.08565	1.03771	0.937946	0.959317	0.902629	0.89014	1.09199	0.980839	0.218946	0.979327	0.465814	0.931753	0.000749298	0.878775	5.26315e-06	0.936598	0.0121699	1.07217	0.798252	0.965203	0.0952831	0.878565	0.000147405	0.915579	0.00731675	1.00359	0.472291	0.983339	0.0798841	1.03894	0.801748	1.05204	0.141186	0.873893	3.68659e-07	0.998459	0.913712	0.949956	0.121223	0.895942
ENSMUSG00000099503	Gm28822	1.28883	1.16794	1.21091	1.19282	1.23428	1.13438	1.21647	1.20703	1.14889	1.2112	1.17576	1.22085	1.2786	1.20074	1.17604	1.09534	0.000337706	1.05943	0.00660864	1.07426	0.000499332	1.04088	0.370426	1.12512	8.69866e-05	1.05496	0.00400616	1.06258	0.00027818	1.11205	0.0115303	1.0592	0.104052	1.08862	6.09959e-05	1.05146	0.00053499	1.00742	0.0288586	1.06772	0.0132373	1.08839	0.00645226	0.967217	0.336962	0.980754	0.877856	0.950282
ENSMUSG00000026156	B3gat2	1.13579	1.20949	1.14591	1.22523	1.17894	1.07882	1.16373	1.33414	1.35106	1.31959	1.21123	1.229	1.07125	1.17451	1.23794	0.943721	0.373726	0.991873	0.879872	0.932508	0.53743	0.966258	0.382222	1.04832	0.205815	0.977893	0.893388	0.861693	0.103099	0.851647	0.0314999	0.870524	0.0449734	0.942462	0.824364	0.929863	0.876802	1.0551	0.263171	0.969619	0.645655	0.923652	0.0968553	1.05102	0.464944	0.988118	0.993806	1.02388
ENSMUSG00000026155	Smap1	0.334564	0.444134	0.356466	0.399929	0.417313	0.341158	0.471524	0.502603	0.389484	0.515165	0.412985	0.480835	0.443151	0.443945	0.446704	0.798633	4.09253e-11	0.952018	0.250658	0.86925	4.34117e-05	0.840039	5.94999e-09	0.985051	0.576862	0.760359	1.31856e-08	0.721145	3.03591e-15	0.887799	0.00475666	0.706419	1.41051e-18	0.847128	2.1942e-05	0.748171	1.16862e-06	0.800079	0.00010913	0.798912	2.73065e-13	0.79488	2.21363e-10	1.19206	1.03842e-07	1.08842	0.0481073	1.05185
ENSMUSG00000026153	Fam135a	0.791953	0.807826	0.814909	1.04523	0.704136	0.813273	0.969643	1.02511	1.31154	1.03112	1.05882	1.0047	0.860654	0.780876	1.1623	0.982516	0.599059	0.97491	0.16148	0.778839	1.23495e-12	1.10921	1.72786e-06	0.976656	0.467738	0.83388	5.66603e-09	0.792773	1.08348e-21	0.631901	5.48568e-72	0.78856	8.22033e-21	0.769709	2.03192e-24	0.807417	3.51988e-09	0.928486	0.134533	1.01258	0.433806	0.706609	2.29436e-46	0.992259	0.642375	0.792699	3.5739e-12	1.12895
ENSMUSG00000026147	Col9a1	1.33338	1.52565	1.33657	1.45179	1.53446	1.485	1.33985	1.49004	1.58693	1.64974	1.43152	1.44883	1.48029	1.28878	1.57867	0.881726	4.75476e-12	0.997777	0.82954	0.92369	0.0206002	0.876971	1.43262e-12	0.90434	1.43647e-07	0.995502	0.956708	0.90147	6.8071e-08	0.849695	1.39987e-13	0.819194	3.57023e-19	0.935914	0.00376221	0.925454	0.0138309	0.907031	0.00456301	1.03211	0.182119	0.853874	8.94205e-16	1.13162	6.29383e-11	1.04759	0.122537	0.994607
ENSMUSG00000026141	Col19a1	1.643	1.39034	1.60353	1.43688	1.47052	1.59737	1.58984	1.47388	1.60308	1.36655	1.4285	1.51797	1.53345	1.52964	1.48045	1.16953	9.74592e-35	1.02317	0.0388398	1.13411	4.9137e-16	1.10982	1.46169e-20	1.02688	0.00287745	1.03146	0.00667059	1.10745	9.71383e-07	1.02344	0.0206472	1.1885	2.60402e-26	1.14034	1.98008e-23	1.07728	3.30828e-05	1.06707	0.00722592	1.06956	5.27741e-08	1.10285	7.87642e-15	0.874855	8.17348e-23	0.969717	0.0457304	0.948948
ENSMUSG00000073725	Lmbrd1	0.719862	0.62674	0.66922	0.624476	0.737279	0.701197	0.753453	0.711257	0.64956	0.746118	0.591024	0.693185	0.657561	0.660966	0.61	1.12814	9.76935e-05	1.06584	0.072158	1.13166	0.0396682	0.979198	0.539942	1.0233	0.743564	0.960641	0.00427804	1.01061	0.322336	1.09379	0.00153258	0.968968	0.301524	1.18644	7.23593e-08	1.03363	0.096914	1.08224	0.707272	1.0774	0.00119316	1.15474	1.10971e-08	0.944776	0.0315344	1.00313	0.981748	0.867979
ENSMUSG00000033569	Adgrb3	0.751836	0.499833	0.529602	0.397615	0.478235	0.460457	0.554199	0.558288	0.521129	0.378191	0.40181	0.531814	0.440574	0.529421	0.3938	1.42012	1.74615e-49	1.35298	2.20043e-49	1.71184	7.17969e-49	1.47317	3.66301e-73	1.51989	2.15795e-80	1.3021	0.000550249	1.29402	0.00119851	1.37143	1.28345e-22	1.78137	3.75342e-65	1.69753	4.18498e-63	1.34824	1.92946e-06	1.5758	2.04548e-25	1.35336	2.94546e-31	1.72506	1.15333e-65	0.952718	0.0671571	1.20542	6.36521e-05	1.03735
ENSMUSG00000048874	Phf3	0.387629	0.436462	0.43057	0.413418	0.458415	0.410225	0.466048	0.477361	0.455035	0.428337	0.421131	0.460588	0.424	0.473352	0.438601	0.908973	0.00134481	0.919066	0.000690039	0.949772	0.210213	0.873238	0.0197951	0.955714	0.111147	0.861463	0.00186747	0.844583	2.96422e-07	0.878556	0.000174675	0.922951	0.0180646	0.935714	0.0131735	0.869853	0.000794126	0.93059	0.0414257	0.850488	1.36412e-09	0.905364	0.000111237	1.0111	0.695086	1.04488	0.72084	0.960686
ENSMUSG00000100371	Gm29669	1.18789	1.28725	1.26976	1.16371	1.45042	1.30127	1.2787	1.21459	1.22119	1.39732	1.16081	1.23259	1.26761	1.3245	1.19172	0.928374	2.39321e-05	0.94023	0.000765355	1.01913	0.476884	0.830668	3.13e-11	0.919087	2.27581e-05	0.93413	0.0048313	0.979688	0.0292655	0.974791	0.352361	0.860124	6.25386e-10	1.02147	0.615679	0.966455	0.143946	0.941703	0.0104173	0.904095	1.48657e-09	0.997034	0.826991	1.01277	0.536596	1.09775	4.58405e-07	0.894755
ENSMUSG00000086727	4931428L18Rik	1.35287	1.34577	1.46549	1.32044	1.60173	1.56677	1.36047	1.36836	1.86058	1.68111	1.39507	1.32016	1.33695	1.74061	1.37856	1.00492	0.874294	0.928061	0.0984448	1.02284	0.69238	0.853764	1.54958e-06	0.87167	1.07083e-05	0.9948	0.778095	0.989453	0.33454	0.741042	6.98579e-11	0.815714	4.63281e-07	0.971777	0.475897	1.02303	0.771383	1.01108	0.858426	0.789341	1.21586e-23	0.982625	0.856219	0.923522	0.010204	1.01783	0.5531	0.849588
ENSMUSG00000050217	Lgsn	1.30326	1.28126	1.29381	1.27901	1.47714	1.44106	1.24103	1.28839	1.57347	1.49158	1.39121	1.26768	1.28825	1.48843	1.31457	1.01593	0.8606	1.00679	0.87096	1.01759	0.711219	0.88975	0.00376767	0.910584	0.0219606	1.04641	0.807989	1.01071	0.884963	0.838533	0.00044979	0.881678	0.0156496	0.941021	0.253118	1.02601	0.709266	1.01081	0.537093	0.883426	7.92524e-05	0.992006	0.989457	0.990998	0.751425	1.00163	0.659057	0.875797
ENSMUSG00000026058	Khdrbs2	0.387578	0.455258	0.381002	0.395582	0.491219	0.361627	0.467883	0.433422	0.393483	0.614401	0.461784	0.439902	0.385558	0.463602	0.365236	0.87811	3.61982e-07	1.01367	0.972341	0.983848	0.210105	0.8247	2.78922e-16	1.05622	0.340024	0.858588	0.00997894	0.914057	2.11793e-05	0.988034	0.316322	0.682499	1.30369e-19	0.86791	8.75397e-06	0.903085	0.0296888	1.00416	0.52181	0.86511	4.85874e-09	1.04802	0.572269	1.15438	2.71507e-12	1.12041	0.000356823	0.939175
ENSMUSG00000026134	Prim2	1.54568	1.34688	1.5709	1.52573	1.63667	1.52743	1.34105	1.37936	1.51103	1.754	1.63044	1.30417	1.1083	1.38627	1.40107	1.13739	3.48609e-18	0.984906	0.312943	1.01227	0.39143	0.947607	0.00039962	1.01121	0.531442	1.142	9.15915e-08	1.11242	1.15884e-13	1.02151	0.108365	0.887637	6.55797e-10	0.951018	0.000153943	1.17199	2.2701e-08	1.36198	1.13019e-33	1.10726	6.4902e-18	1.09634	5.01065e-08	0.865932	5.6425e-23	0.88999	2.51997e-16	0.833139
ENSMUSG00000004768	Rab23	0.805859	0.85015	0.877616	0.750183	0.728762	0.766147	0.776619	0.842166	0.643742	0.891083	0.795002	0.84322	0.732709	0.702255	0.796271	0.953386	0.405928	0.926601	0.00865255	1.06549	0.00421213	1.09303	0.00131431	1.04585	0.230029	1.03336	0.814904	0.961465	0.107253	1.21798	1.9397e-08	0.914009	0.0106026	1.01213	0.393325	0.960391	0.242002	1.08785	0.0446727	1.12914	1.67139e-06	1.0107	0.683774	0.971905	0.305525	1.11758	0.00142935	1.14647
ENSMUSG00000042197	Zfp451	0.548422	0.590649	0.584927	0.546333	0.502799	0.556783	0.639354	0.626382	0.573052	0.59779	0.605674	0.61635	0.577105	0.526908	0.594282	0.938859	0.0362931	0.946702	0.0294692	1.00323	0.930876	1.07568	0.0367022	0.98727	0.575737	0.877011	0.00524888	0.892673	0.0286434	0.963405	0.266328	0.929251	0.0318843	0.918868	0.00387354	0.905174	0.574708	0.957639	0.569777	1.03432	0.292892	0.933945	0.00974655	1.00835	0.68984	1.06857	0.0636233	1.14574
ENSMUSG00000042182	Bend6	0.848321	0.770686	0.78674	0.885946	0.793662	0.754047	0.791665	0.779354	0.741952	0.791824	0.754137	0.786858	0.67	0.843019	0.741124	1.08917	0.000613314	1.06945	0.00278679	0.961838	0.096875	1.06116	0.020929	1.11039	3.16466e-05	1.06354	0.0639659	1.07843	0.00518136	1.12634	0.000170616	1.06335	0.0643087	1.11027	8.59302e-05	1.0693	0.11817	1.23158	3.13336e-07	1.00562	0.873229	1.12745	6.72763e-06	0.981895	0.473867	0.883097	2.79421e-05	0.97429
ENSMUSG00000026131	Dst	0.354642	0.471357	0.373156	0.535483	0.38281	0.343238	0.553888	0.561718	0.525736	0.446938	0.461224	0.621973	0.491505	0.568572	0.530141	0.795722	6.66361e-28	0.96087	0.234391	0.715426	9.55032e-28	0.941657	3.69197e-06	1.02573	0.915897	0.695289	3.90822e-29	0.687062	3.56958e-11	0.726571	4.45388e-40	0.831249	4.22088e-16	0.81009	3.74829e-16	0.629721	1.73285e-30	0.768618	4.33345e-12	0.680019	1.28705e-14	0.721491	5.13228e-31	1.20754	8.50068e-32	0.899091	1.13571e-05	1.1834
ENSMUSG00000037529	Prss40	1.27082	1.33399	1.20378	1.28753	1.3266	1.30753	1.20885	1.20612	1.20787	1.34002	1.22138	1.20684	1.15136	1.28886	1.32169	0.955947	0.0255433	1.05143	0.248061	0.98796	0.67586	0.960903	0.235011	0.97392	0.498697	1.04735	0.543458	1.04954	0.212107	1.04813	0.259025	0.951947	0.194713	1.03742	0.272549	1.04896	0.889449	1.09547	0.355399	0.987016	0.417275	0.96422	0.240697	1.09988	0.000981919	1.03349	0.434978	1.00518
ENSMUSG00000037509	Arhgef4	1.19148	1.25731	1.33224	1.23275	1.41356	1.23993	1.33234	1.30206	1.10875	1.46576	1.26014	1.23992	1.14896	1.3453	1.20751	0.951497	0.0766654	0.901718	3.58958e-06	0.969033	0.576707	0.853271	3.06915e-20	0.963841	0.111584	0.901658	0.0165945	0.92113	0.000378962	1.06844	0.00128004	0.824826	4.12177e-17	0.949519	0.19947	0.963843	0.966625	1.03404	0.012478	0.893573	6.09946e-12	0.987736	0.88808	0.947683	0.00292349	1.01843	0.256629	0.896766
ENSMUSG00000037503	Fam168b	0.449628	0.471855	0.479108	0.510581	0.43498	0.397945	0.702307	0.63728	0.402763	0.557571	0.528171	0.520485	0.460598	0.608829	0.451388	0.961132	0.409358	0.949095	0.533708	0.900173	0.063439	1.02738	0.68186	1.10379	0.00529273	0.68506	2.25849e-10	0.745482	4.97621e-13	1.09322	0.0379319	0.835846	6.2078e-06	0.874966	0.00209714	0.885805	0.532643	0.980433	0.590701	0.775404	2.53054e-16	0.99681	0.939891	0.987476	0.598343	0.936576	0.184887	1.06893
ENSMUSG00000026123	Plekhb2	0.533317	0.588686	0.57032	0.599293	0.530906	0.569113	0.65513	0.635669	0.503104	0.601858	0.616093	0.567068	0.597099	0.537732	0.552757	0.919603	0.0287976	0.944798	0.136288	0.905653	0.289149	1.00382	0.953196	0.946503	0.11521	0.838687	0.00149154	0.860872	2.96229e-06	1.0501	0.21342	0.902343	0.00740524	0.884406	0.00436995	0.949404	0.805482	0.908504	0.220211	0.993078	0.980003	0.970219	0.582836	1.0274	0.409799	0.984831	0.82659	1.09158
ENSMUSG00000104417	Gm37068	1.46524	1.57321	1.42566	1.47943	1.39984	1.38031	1.46812	1.43741	1.66321	1.43743	1.41573	1.39747	1.4505	1.56817	1.38658	0.935471	0.0313492	1.02594	0.407238	0.991012	0.576467	1.0436	0.190479	1.05737	0.0250926	0.998163	0.355704	1.0181	0.574238	0.887721	0.000209426	1.01808	0.717762	1.03267	0.355963	1.04526	0.38313	1.0095	0.965569	0.938293	0.0313339	1.05291	0.0938668	1.09671	0.000197931	1.05937	0.00533216	1.11559
ENSMUSG00000045216	Hs6st1	0.408498	0.394992	0.365671	0.367143	0.364461	0.309464	0.50458	0.539886	0.472463	0.483793	0.358112	0.405896	0.420966	0.519479	0.324755	1.02729	0.566179	1.09197	0.357582	1.08853	0.148652	1.09481	0.111453	1.24187	1.38196e-08	0.841078	0.0363007	0.79467	2.02222e-09	0.888264	0.00177068	0.871025	0.00112265	1.10999	0.0123811	1.00514	0.671076	0.976069	0.766277	0.820849	7.78874e-11	1.19716	0.000564645	1.06297	0.522104	1.05962	0.402249	1.06574
ENSMUSG00000037470	Uggt1	0.545527	0.557319	0.528635	0.585523	0.545256	0.518779	0.611138	0.629214	0.655961	0.586989	0.602384	0.600869	0.532548	0.521858	0.583758	0.982061	0.532924	1.02687	0.578459	0.941656	0.15991	1.00042	0.678507	1.04323	0.153139	0.907739	0.000531289	0.885237	6.33982e-10	0.853917	1.47e-08	0.939647	0.00987969	0.919052	0.000125147	0.921038	0.0152889	1.02052	0.535675	1.03806	0.195723	0.944087	0.0112923	1.04563	0.0290221	0.958857	0.484469	1.01869
ENSMUSG00000037447	Arid5a	1.13703	1.17339	1.01599	1.20617	1.26669	1.12392	0.903488	0.972206	1.18271	1.10919	1.02739	1.02843	1.09261	0.93546	1.13087	0.971448	0.248786	1.10846	0.0146638	0.947064	0.335101	0.905126	0.000880979	1.01071	0.726622	1.23273	7.78058e-07	1.15372	1.68175e-06	0.964385	0.270681	1.02302	0.472553	1.09725	0.104759	1.09623	0.521422	1.03725	0.901728	1.19467	1.41685e-13	1.00501	0.768671	1.14104	6.10662e-07	0.974899	0.574162	0.931728
ENSMUSG00000010453	Kansl3	0.513793	0.444358	0.428781	0.45811	0.398199	0.387406	0.502894	0.516273	0.406599	0.431226	0.447031	0.465546	0.45252	0.470609	0.40296	1.12755	0.000745253	1.16077	3.80489e-05	1.09977	0.151676	1.23202	2.1025e-07	1.2593	3.82355e-10	1.01808	0.361122	0.995975	0.683756	1.21159	8.48466e-05	1.15543	0.00240088	1.12204	0.0152076	1.08531	0.0794043	1.1109	0.0133159	1.07568	0.0255074	1.22036	7.76868e-09	1.02946	0.357311	0.97536	0.152668	1.09265
ENSMUSG00000037432	Fer1l5	1.37356	1.22857	1.22284	1.16271	1.33512	1.23044	1.15498	1.13329	1.05759	1.17026	1.08241	1.08543	1.17254	1.16831	1.09976	1.10913	1.60579e-05	1.11393	9.82361e-07	1.16698	1.20046e-09	1.02678	0.191078	1.10757	2.07205e-07	1.17417	2.86607e-07	1.19482	5.64995e-22	1.27296	1.00826e-19	1.16004	3.51478e-09	1.24623	2.42116e-17	1.24306	6.55775e-07	1.15796	0.000498626	1.16183	5.07968e-18	1.22821	3.60141e-15	1.00433	0.953642	1.05216	0.0375093	0.925758
ENSMUSG00000001143	Lman2l	0.98688	0.973635	0.861125	0.893633	1.09952	0.878825	0.798725	0.88912	0.842959	0.882569	0.754827	0.828024	0.932694	0.861149	0.809366	1.01234	0.645212	1.13084	3.08056e-07	1.09384	0.0144269	0.906098	0.000349617	1.11039	0.000423623	1.20936	0.000101564	1.09884	0.000179321	1.15263	3.5741e-05	1.10616	0.00387879	1.27146	3.79466e-12	1.17118	0.0108811	1.05247	0.294962	1.13081	1.80297e-07	1.19521	3.64851e-08	1.11706	1.49537e-05	1.08052	0.078912	0.895057
ENSMUSG00000037408	Cnnm4	1.19852	1.15075	0.95169	1.2587	1.24827	1.08107	0.911979	1.02712	1.05895	1.11055	1.00495	1.10198	1.118	1.05364	1.1192	1.03819	0.263875	1.2347	3.30682e-17	0.955709	0.220351	0.963099	0.143168	1.09944	0.000214393	1.28315	2.41929e-09	1.15207	4.91662e-10	1.12043	0.000157653	1.07267	0.0329178	1.17519	1.01537e-06	1.08031	0.770942	1.06611	0.45229	1.12559	3.67194e-08	1.06506	0.0236331	1.18928	1.84962e-13	0.920552	0.0178834	0.927671
ENSMUSG00000001138	Cnnm3	0.914255	0.795145	0.84305	0.86647	0.888965	0.885356	0.78127	0.808241	0.62087	0.796813	0.813866	0.784903	0.788433	0.776688	0.807244	1.13306	1.70772e-06	1.0755	0.0139732	1.04944	0.190634	1.02557	0.226601	1.02933	0.27088	1.1509	0.0404279	1.11672	0.000124744	1.40699	2.73551e-19	1.13095	0.000546924	1.10985	0.011288	1.14618	0.0156251	1.14162	0.0181282	1.15692	4.08435e-08	1.11795	0.000537378	0.949202	0.0794123	0.926201	0.0807601	0.905133
ENSMUSG00000046337	Fam178b	2.01218	2.05793	2.10489	1.91592	2.14019	2.08057	1.86876	1.85701	1.732	2.03258	1.97962	1.88203	1.97979	1.88162	1.91969	0.978798	0.209422	0.957952	0.00213427	1.04775	0.260236	0.942856	0.00166791	0.968635	0.0315962	1.07285	0.232961	1.07929	1.33686e-05	1.15293	1.92271e-12	0.990435	0.65996	1.01565	0.713207	1.06566	0.1469	1.01557	0.83939	1.06589	1.44787e-05	1.0458	0.0122473	0.978703	0.139174	1.07045	0.000539731	0.963279
ENSMUSG00000037351	Actr1b	0.4523	0.486853	0.457136	0.471476	0.480726	0.491088	0.525601	0.52524	0.455789	0.468864	0.508832	0.529955	0.590517	0.514737	0.484091	0.941122	0.0203826	0.991321	0.385489	0.966445	0.210395	0.951052	0.164652	0.93438	0.0477866	0.882832	0.000810011	0.883341	8.05643e-05	0.993723	0.931102	0.970883	0.517052	0.907147	0.00868926	0.876729	0.00678618	0.799836	0.00393515	0.898434	0.00462197	0.945573	0.149228	1.05334	0.104843	1.02691	0.971685	1.01055
ENSMUSG00000102416	4933424G06Rik	1.20196	1.23747	1.23663	1.19838	1.2126	1.24668	1.07439	1.10011	1.17167	1.2037	1.19268	1.23403	1.19805	1.12991	1.29758	0.973454	0.0868057	0.97406	0.190276	1.00276	0.87053	0.991895	0.944766	0.966797	0.118747	1.10863	0.0465528	1.08487	0.000829362	1.02382	0.55519	0.998665	0.823303	1.00718	0.537426	0.975963	0.121676	1.00301	0.572409	1.05859	0.0182943	0.931585	0.00154588	1.00062	0.985813	1.03011	0.133525	1.01894
ENSMUSG00000026117	Zap70	1.33006	1.47245	1.29861	1.31133	1.45429	1.34298	1.24239	1.32071	1.39001	1.43859	1.45723	1.37435	1.38583	1.34617	1.37927	0.909445	6.96373e-05	1.02249	0.740433	1.01327	0.827257	0.920075	0.0767122	0.991046	0.82301	1.06531	0.543156	1.00658	0.941539	0.959764	0.240827	0.92946	0.0573931	0.918333	0.00397469	0.969958	0.042091	0.962467	0.051436	0.988861	0.39898	0.966732	0.177005	1.1243	3.87681e-05	1.11416	0.000445591	1.01169
ENSMUSG00000026116	Tmem131	0.652642	0.853903	0.763765	0.699672	0.629538	0.669861	0.945085	0.867348	0.900866	0.714095	0.902136	1.02625	0.834454	1.10336	0.820694	0.789013	1.35625e-22	0.871351	1.19507e-10	0.941188	0.0906481	1.03167	0.579852	0.977634	0.552416	0.720173	9.84735e-23	0.778047	2.77146e-37	0.751991	3.87928e-23	0.924514	0.00262193	0.751038	1.32651e-27	0.668272	5.69779e-24	0.805435	4.60216e-07	0.625451	3.98068e-134	0.817472	1.09585e-20	1.10436	2.61379e-08	1.19287	1.81862e-20	1.30754
ENSMUSG00000050122	Vwa3b	1.73644	1.96955	1.91819	1.60294	1.51653	1.82735	1.95827	1.77421	1.45328	1.60304	1.8575	1.93734	1.91964	1.95256	1.69153	0.887362	3.27715e-13	0.909942	2.27171e-05	1.07839	0.000150005	1.13604	1.31816e-17	0.952833	0.00342001	0.892223	5.93938e-05	0.979847	0.705884	1.1823	7.62336e-17	1.07833	8.15047e-05	0.938155	0.000344568	0.901389	9.63822e-06	0.90929	3.51542e-06	0.894706	7.16517e-16	1.02506	0.151469	1.02545	0.38493	1.21528	2.28937e-35	1.28024
ENSMUSG00000026114	Cnga3	1.4301	1.55724	1.41122	1.25941	1.3095	1.39234	1.37788	1.30513	1.3169	1.33727	1.47866	1.49287	1.38886	1.41108	1.31349	0.923281	0.00236017	1.0125	0.478035	1.12556	0.0011024	1.08556	0.00196064	1.0253	0.475368	1.03533	0.75714	1.08894	6.21429e-05	1.07989	0.0346844	1.06459	0.0824326	0.969239	0.171782	0.960592	0.0750483	1.0277	0.60944	1.01258	0.687482	1.0825	0.0104701	1.09663	0.00021618	1.21909	5.75578e-17	1.17576
ENSMUSG00000026113	Inpp4a	0.500283	0.642297	0.572434	0.61451	0.76973	0.621548	0.542551	0.630084	0.691371	0.73381	0.57937	0.71097	0.6787	0.547777	0.676115	0.808683	1.08073e-23	0.892702	3.82158e-09	0.840133	3.24671e-13	0.690195	8.3534e-55	0.831938	1.29112e-18	0.934219	9.19851e-07	0.822211	8.25829e-19	0.758536	2.22249e-23	0.719928	2.34352e-36	0.883588	4.17049e-10	0.740203	5.82664e-21	0.770878	2.23606e-18	0.926681	0.000119724	0.773446	2.82346e-35	1.1039	2.5219e-06	1.03889	0.0607643	0.85348
ENSMUSG00000026110	Mgat4a	1.31374	1.56183	1.38633	1.36532	1.08321	1.41473	1.0385	1.19624	1.77695	1.00768	1.52683	1.67377	1.56932	0.818944	1.76391	0.850715	4.022e-12	0.951161	0.0123996	0.964797	0.0531883	1.19483	8.31414e-25	0.933327	0.000924965	1.24176	1.96831e-09	1.09065	9.92893e-06	0.753209	1.79236e-29	1.27631	1.71046e-23	0.869014	2.27492e-10	0.797023	1.28568e-10	0.846893	6.52615e-07	1.53844	8.90235e-81	0.75848	3.17273e-47	1.11807	6.53177e-09	1.1341	5.75663e-08	1.40451
ENSMUSG00000026090	2010300C02Rik	0.677176	1.09626	0.78375	0.615421	0.874376	0.851886	0.617716	0.734255	0.989216	0.691675	0.673382	0.867997	0.919119	0.689166	0.804948	0.649672	2.46549e-74	0.879407	2.57823e-16	1.08632	0.487304	0.797615	1.29011e-30	0.816459	6.20422e-26	1.08285	0.0340046	0.931582	1.92563e-08	0.713519	8.99294e-10	0.981685	0.345978	1.00491	0.622573	0.802871	1.92629e-20	0.762596	6.4292e-24	0.984806	0.14017	0.858807	3.65353e-12	1.35362	8.47162e-45	1.67211	2.26867e-67	1.22772
ENSMUSG00000060771	Tsga10	0.881747	0.994681	0.78357	0.881474	0.951233	0.916768	0.781517	0.849474	0.869222	0.844842	0.774975	0.871918	0.964049	0.883254	0.902214	0.896833	3.28719e-12	1.11111	1.14098e-05	1.00028	0.161245	0.9339	0.000368868	0.965556	0.0389819	1.1137	0.739017	1.03399	0.657877	1.01292	0.692085	1.03906	0.212978	1.12203	9.66169e-05	1.01011	0.0266401	0.922652	2.68726e-08	0.998467	0.449372	0.979578	0.104978	1.23893	6.65989e-29	1.11534	1.82986e-05	1.04133
ENSMUSG00000087374	Gm15457	1.07643	1.20274	1.10722	1.10483	1.10705	1.17388	1.00623	1.06761	0.907912	1.14327	1.1424	1.1778	1.16964	1.1441	1.19709	0.903045	0.000181751	0.974497	0.368134	0.976424	0.357936	0.974634	0.311274	0.923497	0.0137357	1.06345	0.334931	1.00755	0.94399	1.16719	0.000420713	0.946235	0.113355	0.946902	0.0750845	0.920666	0.0440791	0.926586	0.109237	0.945603	0.0119508	0.906972	0.00608418	1.07912	0.00874308	1.08126	0.208484	1.07928
ENSMUSG00000026083	Eif5b	0.46677	0.46763	0.481342	0.457282	0.426275	0.432727	0.507179	0.516667	0.50868	0.477757	0.476575	0.462895	0.460163	0.501976	0.46526	0.998485	0.616012	0.974934	0.482454	1.01702	0.364077	1.07695	0.00647508	1.0639	0.0997846	0.933448	0.00215861	0.919087	0.00805939	0.931146	0.0746696	0.980984	0.589385	0.982994	0.230422	1.00688	0.192323	1.01179	0.535088	0.941517	0.0224229	1.00267	0.742604	0.976413	0.656698	1.01857	0.907323	1.07858
ENSMUSG00000026082	Rev1	0.344214	0.486996	0.436981	0.428424	0.409192	0.414613	0.530507	0.531687	0.517669	0.443376	0.432687	0.490493	0.467041	0.557532	0.454876	0.756759	2.32781e-21	0.827243	7.82456e-13	0.84064	4.3321e-08	0.87239	3.14927e-08	0.863201	1.88637e-08	0.704535	1.34335e-14	0.703219	7.6935e-26	0.719179	6.20823e-22	0.817507	1.92807e-09	0.833912	5.02943e-06	0.752277	1.27636e-08	0.78339	6.92965e-07	0.675578	4.10387e-14	0.800564	4.73246e-12	1.09314	0.000786945	1.11084	0.0543246	1.1528
ENSMUSG00000102716	Gm5099	1.39358	1.31501	1.36529	1.28164	1.36368	1.36631	1.2516	1.22712	1.36191	1.2326	1.32097	1.24556	1.35267	1.36251	1.3678	1.05552	0.0513767	1.01931	0.571495	1.08102	0.0193317	1.02042	0.512882	1.01859	0.660179	1.10504	0.00839473	1.12543	2.91984e-08	1.02166	0.601389	1.1208	0.00132245	1.0511	0.0316909	1.11001	0.107135	1.02816	0.635261	1.02124	0.563703	1.01756	0.568898	0.965691	0.302685	1.02416	0.370976	0.966751
ENSMUSG00000037138	Aff3	0.81149	0.891142	1.01055	0.849785	0.770056	0.936033	0.995878	0.828394	1.27686	0.65536	0.972139	1.09932	0.91984	0.913516	0.934596	0.919636	1.75018e-10	0.820755	2.37264e-36	0.95968	0.0377093	1.04762	0.000921019	0.879789	6.3954e-24	0.831743	1.60009e-09	0.981792	0.240302	0.662006	5.89687e-61	1.2067	1.33805e-24	0.85016	1.17168e-19	0.760004	3.8347e-20	0.893757	1.27357e-05	0.899334	1.25394e-17	0.88101	2.64546e-16	0.892479	4.51839e-16	1.04354	0.0291879	1.13917
ENSMUSG00000048814	Lonrf2	0.358495	0.389333	0.379396	0.33595	0.35445	0.329432	0.443549	0.440893	0.403961	0.413926	0.367826	0.429107	0.377747	0.459376	0.365797	0.936981	0.351568	0.956402	0.365366	1.05171	0.332999	1.0089	0.586088	1.06768	0.141068	0.843521	0.0144971	0.847663	8.58625e-06	0.909782	0.0423157	0.892142	0.00708859	0.980055	0.853796	0.866546	0.151138	0.959704	0.620869	0.819654	4.06351e-10	0.984324	0.656917	1.02073	0.800428	1.12245	0.00374739	1.07676
ENSMUSG00000026080	Chst10	0.778741	0.663605	0.832185	0.713873	0.723726	0.87658	0.81167	0.769435	0.728558	0.730928	0.753246	0.655738	0.576032	0.811884	0.685239	1.15078	0.00013892	0.942668	0.0479374	1.0797	0.351976	1.06679	0.0958722	0.899815	0.0194065	0.963881	0.949224	1.0107	0.539965	1.06057	0.324119	1.05754	0.240617	1.02988	0.565706	1.16276	0.0694238	1.29985	0.000206857	0.963654	0.131569	1.11908	0.00668496	0.819156	2.66357e-14	0.938236	0.064051	0.927014
ENSMUSG00000026077	Npas2	0.568305	0.59517	0.714996	0.843297	0.831192	1.20985	0.942342	1.07786	2.49166	0.824668	1.40077	1.36424	0.594156	0.476435	1.85639	0.961355	0.0722091	0.82001	1.78375e-12	0.708478	8.11031e-25	0.717688	8.34329e-20	0.510215	1.49816e-69	0.641157	4.28125e-28	0.567389	7.23802e-60	0.257867	1.36055e-219	0.722752	1.00722e-22	0.445307	1.4267e-80	0.456417	9.96702e-28	0.962759	0.401076	1.15938	2.90422e-09	0.341602	1.14795e-83	0.852973	2.42232e-07	0.736957	1.67892e-26	0.746538
ENSMUSG00000003134	Tbc1d8	0.890439	0.92805	0.983068	1.17118	0.913656	1.14519	0.95118	1.06075	1.64451	0.975932	1.17567	1.03218	0.984539	1.11412	1.36831	0.963416	0.00487285	0.914475	1.41576e-09	0.779149	2.44788e-37	0.977096	0.143409	0.795414	3.82516e-29	0.942216	0.000439476	0.853278	5.62742e-09	0.567747	1.34443e-47	0.920541	2.69295e-06	0.776406	1.56739e-16	0.874811	5.3448e-05	0.913235	1.73909e-05	0.81577	1.21263e-18	0.674545	1.20351e-50	0.949201	0.0244948	0.808736	2.9192e-21	1.0142
ENSMUSG00000048234	Rnf149	0.457061	0.572091	0.507221	0.541598	0.540651	0.488055	0.620415	0.630115	0.590348	0.578179	0.603765	0.608809	0.553155	0.558828	0.608166	0.828848	8.18325e-06	0.917394	0.0469655	0.86824	0.00265241	0.869524	0.00546512	0.947294	0.219451	0.773251	0.00017669	0.762978	1.86707e-12	0.806929	4.44837e-06	0.821407	3.65306e-05	0.791545	5.40122e-08	0.785911	0.000590064	0.852878	0.0807764	0.845533	1.37687e-06	0.786626	4.71468e-09	1.10683	0.00341577	1.04753	0.723601	1.04907
ENSMUSG00000050967	Creg2	0.472519	0.478505	0.436466	0.499955	0.452184	0.436418	0.655255	0.606845	0.486459	0.540975	0.517053	0.499369	0.480281	0.525592	0.470752	0.989653	0.479361	1.06721	0.843703	0.954271	0.176599	1.03683	0.5985	1.0673	0.642533	0.758048	0.00968437	0.809965	1.38114e-05	0.97623	0.704493	0.893201	0.142389	0.927828	0.198474	0.955202	0.186994	0.986624	0.36437	0.915164	0.052935	1.0031	0.89386	1.07836	0.202811	0.964248	0.575615	1.04767
ENSMUSG00000057173	Rfx8	1.47875	1.40369	1.30492	1.40864	1.64311	1.43435	1.39697	1.42458	1.4996	1.45595	1.31706	1.21098	1.31093	1.38767	1.35624	1.04992	0.124086	1.12373	7.68674e-09	1.04647	0.166935	0.905708	1.11016e-05	1.02894	0.154622	1.05463	0.0245387	1.03553	0.00778793	0.986964	0.597055	1.01466	0.594434	1.1141	2.6498e-05	1.20425	4.66627e-05	1.11894	0.00669171	1.06123	0.000815815	1.08413	0.000667428	1.0703	0.000368992	0.996721	0.962054	0.862648
ENSMUSG00000026074	Map4k4	0.456349	0.532686	0.476405	0.550388	0.413952	0.427942	0.612868	0.649857	0.496473	0.601851	0.597813	0.746269	0.637663	0.65386	0.612735	0.879344	2.95737e-11	0.965205	0.0534093	0.855411	1.97337e-10	1.08249	0.213778	1.05381	0.155917	0.780437	9.36785e-12	0.74194	1.25443e-30	0.932732	0.00379347	0.792688	6.41144e-16	0.797275	4.44049e-16	0.657414	9.47476e-22	0.754204	1.26622e-11	0.738	1.10737e-30	0.780582	1.19854e-19	1.09764	3.69071e-07	0.972783	0.155819	1.23102
ENSMUSG00000026073	Il1r2	1.49382	1.56109	1.53018	1.52264	1.64214	1.63181	1.37335	1.44129	1.63517	1.60913	1.43714	1.45606	1.56331	1.75989	1.52525	0.959506	0.0111012	0.977699	0.245423	0.98224	0.430503	0.914864	0.000147026	0.920322	3.56975e-05	1.08177	0.54826	1.03408	0.534462	0.918542	0.0086272	0.932537	0.00384462	1.03687	0.470263	1.02427	0.173424	0.958225	0.0221764	0.856942	3.74578e-14	0.980661	0.401462	1.01896	0.506755	1.02369	0.205295	0.953473
ENSMUSG00000026072	Il1r1	1.82973	1.78521	1.82921	1.62948	1.8656	1.78393	1.66983	1.62006	1.59343	1.70655	1.7204	1.63421	1.67375	1.93652	1.67631	1.02362	0.175221	1.00027	0.86959	1.11579	3.38049e-07	0.981752	0.532166	1.02431	0.197374	1.09035	0.000271351	1.1219	2.31906e-08	1.13954	4.29899e-09	1.06819	0.00266079	1.06006	0.0135326	1.11274	0.00037432	1.08794	0.010053	0.947562	0.000505359	1.08637	6.58496e-06	0.977196	0.213115	1.09005	3.11692e-05	0.959101
ENSMUSG00000070942	Il1rl2	1.5177	1.50442	1.46473	1.5282	1.57217	1.56568	1.43378	1.50883	1.44065	1.52752	1.46868	1.4169	1.5146	1.58396	1.55965	1.00828	0.932774	1.03385	0.309331	0.993552	0.673098	0.967426	0.624585	0.971196	0.372924	1.05471	0.478806	1.00551	0.151865	1.05001	0.0304416	0.993966	0.783479	1.03124	0.121712	1.06645	0.14631	1.00192	0.699818	0.960649	0.158003	0.974723	0.454169	1.02536	0.254552	0.985398	0.84993	0.959486
ENSMUSG00000026069	Il1rl1	1.22515	1.19319	1.18083	1.25193	1.25754	1.21644	1.13204	1.13185	1.32533	1.27689	1.16123	1.1402	1.22136	1.30604	1.2431	1.02471	0.528499	1.0346	0.0897916	0.980191	0.736927	0.976141	0.248995	1.00661	0.974124	1.07557	0.00340302	1.07574	0.00419639	0.929713	0.0109096	0.962419	0.269003	1.05068	0.0651306	1.06849	0.0105403	1.00287	0.851169	0.942467	0.0132847	0.986634	0.61696	1.00965	0.71054	0.956552	0.155858	0.9526
ENSMUSG00000026070	Il18r1	1.59545	1.41762	1.55638	1.57692	1.61884	1.50699	1.36718	1.46076	1.51801	1.59175	1.52927	1.46674	1.54032	1.56762	1.64977	1.11717	7.43386e-05	1.02359	0.193561	1.01105	0.573443	0.986394	0.714915	1.05505	0.0286613	1.15559	7.85798e-06	1.0863	0.00560961	1.04786	0.108838	1.00219	0.831081	1.04062	0.264225	1.08215	0.0725165	1.03361	0.369737	1.01669	0.540326	0.968956	0.352354	0.916228	0.000626546	0.905009	0.000378145	0.882936
ENSMUSG00000026068	Il18rap	1.37465	1.31646	1.35428	1.33297	1.47449	1.39004	1.22242	1.24516	1.38591	1.33942	1.35929	1.28676	1.23556	1.3544	1.39629	1.04108	0.385997	1.01401	0.687916	1.02908	0.363019	0.936588	0.0105243	0.989666	0.657347	1.11511	0.0574553	1.09626	0.000140799	0.99242	0.740423	1.02447	0.552922	1.01052	0.874861	1.06338	0.958068	1.10414	0.0978078	1.01392	0.657228	0.985538	0.441571	0.973997	0.284129	0.988477	0.891593	0.899631
ENSMUSG00000026065	Slc9a4	1.32066	1.08292	1.38718	1.33058	1.08625	1.3114	1.27067	1.28401	1.31112	1.20187	1.29709	1.33534	1.19438	1.40928	1.24961	1.20098	2.8999e-09	0.955272	0.202788	0.993069	0.944787	1.19761	7.38652e-16	1.00656	0.83496	1.03647	0.206226	1.02649	0.0685225	1.00677	0.691585	1.09125	0.00294483	1.01688	0.427811	0.989777	0.676302	1.09756	0.0394633	0.941285	0.0129985	1.05265	0.0313958	0.79541	1.53095e-11	0.826883	2.73107e-05	0.997194
ENSMUSG00000026062	Slc9a2	1.91757	1.37899	1.58692	1.6494	1.52775	1.62146	1.45801	1.46175	1.33441	1.44014	1.55918	1.38317	1.42541	1.471	1.53067	1.36415	4.98147e-41	1.19601	1.22864e-22	1.15329	7.09163e-08	1.23949	2.38924e-31	1.17201	1.9497e-18	1.29496	1.46317e-16	1.29186	7.11913e-38	1.40655	5.09427e-33	1.30999	7.54455e-25	1.21601	2.74956e-16	1.36031	1.9594e-13	1.32264	1.57738e-13	1.28426	1.97759e-37	1.23726	4.95869e-21	0.876741	2.03252e-12	0.845427	1.43485e-09	0.908611
ENSMUSG00000041945	Mfsd9	0.936711	0.893612	0.996098	1.01975	0.950641	1.09103	0.899004	0.839718	1.19935	0.850995	0.99688	1.04939	1.00811	0.848475	1.03204	1.04338	0.180562	0.94582	0.0886553	0.925841	0.203825	0.986742	0.692288	0.870432	8.88334e-05	1.03774	0.147343	1.10321	0.00133181	0.797866	3.01997e-09	1.09013	0.0565042	0.945145	0.211703	0.901969	0.169789	0.935567	0.45695	1.09303	0.00224671	0.915791	0.0131157	0.9065	0.00540598	0.887351	0.0261807	0.94572
ENSMUSG00000079588	Tmem182	1.49813	1.26688	1.36815	1.33342	1.42319	1.43563	1.2782	1.22509	1.63789	1.23706	1.28523	1.31561	1.26713	1.35333	1.15025	1.16918	4.05468e-11	1.08853	9.44449e-06	1.11491	6.03167e-08	1.0492	0.0079092	1.0407	0.0350872	1.15958	1.15389e-06	1.20605	2.08082e-23	0.919576	0.0050566	1.19525	3.69562e-12	1.15369	2.06216e-11	1.12893	0.00479707	1.16896	3.94273e-05	1.09963	4.94691e-07	1.27824	5.87337e-19	0.931018	0.000945037	0.953579	0.0843677	0.897379
ENSMUSG00000100832	Gm29260	1.14869	0.76761	1.24061	1.45555	1.05072	1.09313	1.59181	1.47772	1.48676	1.21053	1.43207	1.38719	1.12617	1.49059	1.3401	1.43923	3.59702e-57	0.931434	0.0364647	0.802731	1.81835e-06	1.08514	0.00418765	1.04657	0.160995	0.738078	1.18703e-09	0.791452	4.22151e-21	0.786943	2.35281e-25	0.952811	0.0138714	0.815034	7.65401e-12	0.839632	0.0536556	1.01836	0.0104501	0.785049	2.76259e-15	0.867086	3.50725e-13	0.647175	9.15387e-95	0.557751	1.2803e-63	0.753971
ENSMUSG00000101299	Gm28175	1.14166	0.842874	1.40458	1.54598	0.913049	1.11525	1.60797	1.36957	2.16783	1.08403	1.64853	1.45692	1.0134	1.22285	1.56731	1.31689	6.89211e-23	0.825251	2.04479e-08	0.754357	8.14879e-08	1.22566	5.10019e-07	1.02173	0.762375	0.726981	4.46841e-06	0.844912	4.98992e-05	0.547508	1.03264e-55	1.04867	0.10571	0.710117	6.27639e-27	0.79751	0.00692256	1.1152	8.60285e-07	0.938625	0.0147436	0.744709	7.11056e-20	0.626669	1.30912e-50	0.572834	1.55374e-37	0.930729
ENSMUSG00000100180	Gm28140	1.09443	0.975034	1.17231	1.19542	1.08649	1.05198	1.2418	1.11481	1.38769	1.06809	1.26162	1.18573	0.979888	1.20023	1.13493	1.11106	0.000236988	0.938782	0.0805179	0.92204	0.0673464	1.00669	0.829431	1.03685	0.309162	0.890165	0.152939	0.983218	0.911738	0.802874	2.67715e-11	1.02255	0.524196	0.877207	0.000929885	0.928985	0.958616	1.10606	0.0133853	0.918625	0.00253198	0.9672	0.376798	0.844944	1.28116e-09	0.829875	2.67662e-09	0.906061
ENSMUSG00000060424	Pantr1	0.933129	0.621313	0.966815	1.09599	0.584083	0.699555	1.33438	1.05537	1.22512	0.681585	1.33489	1.03982	0.688962	1.04559	1.0919	1.43229	1.58411e-26	0.968423	0.626274	0.86383	0.00708257	1.51024	8.40803e-27	1.29213	1.01387e-12	0.720264	4.49044e-08	0.894201	0.124651	0.779648	2.90617e-14	1.32184	1.34512e-10	0.720005	3.17879e-13	0.906398	0.478939	1.30948	9.59098e-09	0.901833	1.65333e-05	0.866794	1.21641e-07	0.676136	1.41021e-49	0.603111	4.30352e-28	1.05442
ENSMUSG00000093436	Gm20646	1.1106	0.851227	1.22938	1.33621	0.884171	1.03087	1.7285	1.39422	1.48211	0.955066	1.79116	1.28492	0.847244	0.905209	1.38842	1.27267	5.24935e-09	0.910652	0.0619062	0.842913	0.00969516	1.23007	1.46402e-07	1.0705	0.0581654	0.66207	2.91223e-06	0.810189	1.27904e-05	0.765178	1.30222e-12	1.14741	0.000403434	0.640134	1.39677e-25	0.874125	0.591986	1.27802	2.09761e-09	1.20432	1.07348e-15	0.813342	1.00521e-09	0.715544	2.80947e-17	0.662319	6.69162e-21	0.966526
ENSMUSG00000060679	Mrps9	1.01591	0.922673	0.980554	0.99252	0.85636	0.913653	1.06987	1.07038	1.17783	0.901177	1.08752	1.04521	0.867838	0.857049	1.01953	1.09117	0.00030359	1.03272	0.29647	1.02141	0.561899	1.16683	1.53981e-08	1.10088	0.000561155	0.953881	0.21355	0.953464	0.0788575	0.873285	1.00058e-05	1.1146	0.00229267	0.939704	0.14989	0.974417	0.900481	1.153	0.000199799	1.16599	1.91402e-14	0.996772	0.948027	0.946434	0.0245995	0.936068	0.043358	1.06934
ENSMUSG00000041907	Gpr45	0.638008	0.773531	0.778222	0.758823	0.767123	0.860702	0.691898	0.818409	0.999053	0.790508	0.817293	0.788702	0.789154	0.628405	0.947556	0.844856	0.0014651	0.840344	0.00265259	0.859325	0.000399993	0.851099	0.00771068	0.768196	2.67434e-08	0.931948	0.0707473	0.803572	5.33479e-05	0.671494	3.51285e-10	0.828749	0.00931563	0.804549	0.00183803	0.830433	0.00286804	0.830012	0.0168555	1.01318	0.779139	0.704504	3.12132e-11	0.994659	0.731726	1.01713	0.912159	1.00739
ENSMUSG00000070939	Tgfbrap1	0.648399	0.659874	0.671209	0.761204	0.650193	0.623856	0.704554	0.749631	1.17432	0.753868	0.736373	0.769981	0.651737	0.638946	0.754213	0.984899	0.797149	0.970423	0.416224	0.869015	0.0029323	0.997608	0.939999	1.03391	0.685038	0.930203	0.0805166	0.880851	3.37608e-05	0.587292	5.33654e-25	0.876481	0.0200652	0.894815	0.0190205	0.860247	0.0621684	0.995559	0.78481	1.01279	0.938124	0.876126	0.00757736	0.985302	0.499283	0.882339	0.00401316	1.0129
ENSMUSG00000008136	Fhl2	0.803833	0.798694	0.727186	0.871486	0.631095	0.725551	1.01521	1.03116	0.665044	0.786167	0.858711	0.792419	0.792232	1.0474	0.810101	1.00572	0.72769	1.09266	0.000171413	0.930361	0.0499356	1.23627	5.10622e-13	1.09482	0.00113689	0.81046	5.913e-07	0.799031	2.48033e-17	1.18141	1.93106e-05	1.01994	0.538746	0.942758	0.122271	1.01279	0.504561	1.013	0.655893	0.787722	2.32916e-30	0.993112	0.917452	1.08645	0.000495934	0.925072	0.0023904	1.22924
ENSMUSG00000099576	Gm29040	1.13978	1.26853	1.11271	1.15291	1.41929	1.26441	1.22489	1.21591	1.34584	1.3167	1.15438	1.17436	1.26661	1.28222	1.21607	0.905918	1.94633e-06	1.02232	0.585125	0.989525	0.679838	0.816027	2.73185e-22	0.908656	8.1235e-06	0.935759	0.0552929	0.942147	0.00272895	0.857483	1.92239e-09	0.875117	5.8413e-07	0.988359	0.421861	0.972865	0.475142	0.907194	0.00278728	0.89695	9.95702e-06	0.942029	0.00880241	1.1285	4.85129e-09	1.09229	9.87695e-05	0.900773
ENSMUSG00000066877	Nck2	0.385133	0.521285	0.463575	0.437101	0.60326	0.470945	0.609292	0.575099	0.573657	0.578539	0.52224	0.659945	0.765065	0.586299	0.582433	0.780854	2.33901e-23	0.860813	2.69527e-09	0.903244	0.000480419	0.689834	3.16821e-57	0.849702	1.23316e-14	0.683968	1.52627e-20	0.71861	5.72666e-36	0.720148	1.93665e-31	0.714967	2.84308e-28	0.779656	6.85033e-19	0.638379	4.76413e-27	0.560805	1.67697e-36	0.706883	1.04022e-46	0.710887	6.74225e-38	1.1024	2.389e-05	1.15674	1.34678e-08	0.883436
ENSMUSG00000057363	Uxs1	0.810969	0.704958	0.778678	0.65719	0.682504	0.700862	0.77372	0.777896	0.962531	0.791543	0.739037	0.796976	1.03837	0.837695	0.748638	1.1317	2.08291e-06	1.03675	0.0760365	1.20309	1.15467e-08	1.16417	7.87953e-08	1.13748	1.62421e-06	1.04263	0.940414	1.03767	0.834619	0.857357	3.59296e-11	1.02179	0.816353	1.08573	0.0280047	1.0156	0.531826	0.800241	1.07247e-05	0.971497	0.000727094	1.07345	0.152081	0.916102	4.18244e-06	1.06309	0.010363	1.0287
ENSMUSG00000041763	Tpp2	0.380932	0.41839	0.40176	0.437219	0.38563	0.37298	0.468882	0.457931	0.455926	0.433591	0.431404	0.479993	0.438615	0.450122	0.454267	0.927743	0.102433	0.958491	0.168214	0.895226	0.0815779	0.990327	0.309284	1.01681	0.971738	0.845399	0.0941145	0.861992	0.000509507	0.865101	0.000106833	0.901313	0.00436378	0.905022	0.146097	0.829203	0.0101423	0.892905	0.264725	0.874229	0.000161311	0.867691	0.000212731	1.03314	0.305047	0.96495	0.444039	1.06746
ENSMUSG00000101104	Gm29247	0.640001	0.702773	0.665166	0.69238	0.63581	0.648167	0.730709	0.737628	0.768323	0.725449	0.736534	0.677845	0.645892	0.682797	0.774723	0.921806	0.0821212	0.967111	0.661992	0.933896	0.180425	1.0057	0.950307	0.989085	0.883798	0.890807	0.0733647	0.883448	0.000395287	0.852218	0.000107625	0.896482	0.0151579	0.884603	0.0021502	0.951347	0.968315	0.992102	0.453072	0.945329	0.180343	0.845982	2.83129e-06	1.04915	0.160153	1.01312	0.725153	1.09101
ENSMUSG00000041684	Bivm	0.497547	0.579489	0.58717	0.546494	0.524358	0.559877	0.581097	0.617659	0.613388	0.578836	0.598519	0.619771	0.629561	0.569646	0.633723	0.879406	8.20309e-05	0.869577	6.15981e-06	0.924288	0.0280517	0.957058	0.218079	0.905542	0.00413073	0.87733	0.000433204	0.832633	2.2571e-09	0.837618	8.85151e-06	0.880252	0.00422695	0.855448	3.0392e-06	0.83019	0.000135457	0.819049	0.00025221	0.892332	0.000146423	0.814403	6.06866e-10	0.988823	0.834336	1.05104	0.363274	1.0883
ENSMUSG00000026048	Ercc5	0.581543	0.63714	0.633836	0.590897	0.522865	0.587936	0.636933	0.680062	0.725109	0.622438	0.671307	0.650463	0.684962	0.670892	0.712679	0.924579	0.00739035	0.928741	0.00422669	0.986462	0.513503	1.09421	0.00679125	0.990708	0.919324	0.924838	0.0297205	0.873704	3.36314e-07	0.826004	1.72379e-07	0.943393	0.0922953	0.883621	0.00040307	0.908164	0.0041167	0.86825	0.00491926	0.884097	8.04606e-06	0.838638	7.40896e-08	1.0045	0.845867	1.06693	0.205825	1.18347
ENSMUSG00000056870	Gulp1	1.37385	1.1439	1.3389	1.39405	1.05761	1.3	1.32795	1.27576	1.52642	1.30994	1.29386	1.35758	1.29812	1.37333	1.43515	1.18486	3.20231e-27	1.02429	0.0337292	0.986478	0.567982	1.27318	5.41109e-44	1.05274	3.30434e-05	1.03214	0.773093	1.07129	2.53747e-05	0.906193	2.21199e-07	1.04532	0.000886001	1.05739	7.99898e-05	1.01116	0.698947	1.05416	0.172732	1.00035	0.865883	0.960065	0.073286	0.864481	1.12584e-19	0.83257	1.44489e-10	1.07454
ENSMUSG00000026043	Col3a1	1.57258	1.3317	1.48313	1.47796	1.20877	1.39205	1.31345	1.38368	1.65825	1.33128	1.4417	1.46634	1.4249	1.36847	1.53402	1.16825	5.16052e-08	1.0565	0.100915	1.05996	0.505933	1.27798	2.20571e-18	1.12099	0.000144645	1.18333	0.00332529	1.12732	4.06538e-05	0.951273	0.108838	1.16859	3.51492e-05	1.08489	0.0468542	1.06783	0.622996	1.09685	0.0377537	1.13899	1.022e-07	1.0236	0.462422	0.904344	7.91538e-05	0.90731	0.000309889	1.09393
ENSMUSG00000026042	Col5a2	1.27656	1.11333	1.16356	1.18249	1.1076	1.13628	1.07429	1.19128	1.56883	1.20003	1.16934	1.30162	1.22865	1.09087	1.30292	1.13453	0.00111871	1.08943	0.13067	1.07335	0.124477	1.13992	0.000194128	1.11347	0.00375222	1.17225	0.0374493	1.06604	0.15337	0.824865	2.91817e-05	1.05887	0.287464	1.08447	0.136597	0.982123	0.809334	1.03606	0.77096	1.15593	1.6494e-05	0.981211	0.608195	0.960242	0.303969	0.946072	0.053486	1.00475
ENSMUSG00000025995	Wdr75	0.409331	0.446989	0.431071	0.436809	0.4173	0.428324	0.5075	0.499065	0.468515	0.509741	0.460523	0.554535	0.506165	0.47846	0.496499	0.931154	0.133875	0.959064	0.824797	0.948812	0.671169	0.984595	0.274185	0.96405	0.553687	0.838405	0.0111663	0.850209	1.06571e-05	0.895897	0.016541	0.835324	4.7983e-05	0.90867	0.188155	0.778157	0.00614066	0.840251	0.16733	0.880494	0.000205449	0.853867	0.00020648	1.02997	0.525822	1.01896	0.84663	1.05739
ENSMUSG00000041144	Dnah7b	1.33243	1.27054	1.24149	1.33527	1.2884	1.32066	1.21843	1.22031	1.2623	1.25543	1.29031	1.17668	1.27623	1.30291	1.31691	1.04516	0.0122673	1.06779	4.86167e-06	0.998026	0.91912	1.03172	0.0182165	1.00829	0.378239	1.08647	0.00433061	1.08492	3.29501e-05	1.05148	0.00334289	1.05681	0.00158219	1.0303	0.0811557	1.122	0.00117896	1.04084	0.463315	1.02104	0.30758	1.01096	0.377171	1.02165	0.0604459	0.954906	0.00487842	0.987139
ENSMUSG00000101337	Dnah7c	1.19683	1.03638	1.0821	1.15798	1.10506	1.12542	1.04686	1.0174	1.10686	1.04673	1.10581	1.12544	1.12288	1.05348	1.16577	1.14119	6.00265e-18	1.09706	1.80606e-12	1.03088	0.0340361	1.07615	1.44469e-05	1.05828	4.31749e-05	1.13077	3.66036e-12	1.16058	3.24778e-25	1.07455	9.09639e-05	1.1309	2.07986e-11	1.07549	5.49421e-07	1.05826	0.340701	1.06047	0.00286055	1.12428	3.19415e-20	1.02454	0.128595	0.961326	0.00402896	0.903339	1.57777e-11	0.943008
ENSMUSG00000025986	Slc39a10	1.19068	0.924678	1.1354	0.962746	0.484717	1.04243	0.910325	0.842356	0.928386	0.443684	0.899699	0.968081	1.07026	0.874333	0.999144	1.25959	6.94659e-22	1.04475	0.410885	1.21448	2.92171e-09	2.20736	6.12436e-129	1.12977	9.90956e-08	1.27749	2.70111e-11	1.36963	3.16333e-32	1.25505	6.15283e-13	2.37395	8.02478e-88	1.29107	1.46041e-24	1.20841	2.70028e-05	1.1029	0.00980609	1.32468	3.84127e-38	1.17426	1.14854e-08	0.829432	8.90817e-08	0.96418	0.0671381	1.75244
ENSMUSG00000101447	Gm28826	1.51517	0.990655	1.57088	1.09693	0.624072	1.37731	1.20886	1.12998	1.22632	0.741505	1.52329	1.36674	1.54607	1.16729	1.35129	1.48092	5.9113e-20	0.966659	0.457055	1.34942	8.64396e-10	2.23067	3.47327e-62	1.09332	0.00889058	1.23403	0.00262627	1.31317	5.2365e-15	1.21778	6.8187e-05	1.91938	9.65565e-26	0.994998	0.833648	1.1012	0.107962	0.981229	0.792388	1.2745	4.14205e-14	1.11292	0.0154145	0.652744	9.3346e-33	0.911208	0.00479987	1.50628
ENSMUSG00000051616	C230029F24Rik	1.03542	0.861902	0.914192	0.857863	0.798519	0.847724	0.968942	0.871924	0.958972	0.68172	0.915564	0.896619	0.878538	1.00774	0.897423	1.18039	3.63193e-09	1.11953	4.16439e-06	1.18536	1.44223e-09	1.26365	9.79373e-18	1.19805	5.77257e-12	1.06219	0.191281	1.16822	1.36171e-12	1.07219	0.0601338	1.45246	4.08223e-21	1.11802	0.00109202	1.13927	0.00900806	1.16032	0.00221652	1.02498	0.337094	1.13835	8.90682e-05	0.948443	0.0124795	1.00422	0.8858	1.07054
ENSMUSG00000026109	Tmeff2	1.07261	0.522432	0.844382	0.500756	0.396895	0.593942	1.0145	0.599964	0.550177	0.322098	0.920294	0.931404	0.753461	0.778978	0.596708	1.88392	5.57032e-44	1.24167	1.04641e-15	1.95189	4.48603e-38	2.35987	4.94404e-61	1.68978	1.49208e-38	1.05214	7.18994e-05	1.67524	9.19389e-51	1.80353	2.02028e-22	2.77805	2.63504e-46	1.14929	5.5051e-08	1.13691	1.35683e-05	1.37395	5.1587e-10	1.33406	8.01543e-23	1.68307	7.21429e-24	0.659089	4.66853e-72	1.03608	0.126562	1.25264
ENSMUSG00000101799	9330175M20Rik	1.67163	1.42049	1.5237	1.43316	1.40693	1.44756	1.54664	1.32974	1.44527	1.23967	1.49137	1.48766	1.48885	1.5181	1.43839	1.16517	5.95158e-23	1.09111	5.12445e-10	1.15555	1.10496e-16	1.17565	3.99795e-23	1.14479	3.17331e-18	1.07591	2.82666e-08	1.23913	2.57755e-40	1.14648	3.84913e-12	1.32244	6.78294e-35	1.11328	1.77108e-11	1.11588	2.34528e-07	1.11504	2.87747e-08	1.09488	2.24553e-11	1.15162	1.9472e-16	0.936433	7.08816e-05	0.991737	0.761206	1.00899
ENSMUSG00000099413	Gm17767	1.41763	1.34885	1.34228	1.36653	1.43816	1.40578	1.2328	1.28651	1.56761	1.35328	1.22369	1.23796	1.35581	1.20843	1.31235	1.04747	0.0179415	1.05224	0.0128181	1.03484	0.0994733	0.986652	0.826596	1.00787	0.500659	1.13867	7.05241e-07	1.09457	2.90878e-08	0.910058	0.000266347	1.04428	0.0231347	1.14651	7.4878e-14	1.13428	0.000492563	1.04246	0.288783	1.15988	3.88181e-21	1.07454	0.000223608	1.00455	0.826821	0.987946	0.824191	0.941939
ENSMUSG00000101741	Gm28055	1.1327	1.38739	1.35961	1.43626	1.45381	1.22562	1.56148	1.54559	1.05129	1.54141	1.73008	1.68685	1.35288	1.35526	1.55463	0.828768	1.42725e-12	0.844539	6.36468e-10	0.802405	3.43924e-12	0.793337	1.99682e-23	0.929905	0.073585	0.741926	4.55507e-15	0.749093	5.4907e-27	1.07071	0.0235072	0.751	2.44691e-21	0.673576	7.72851e-34	0.689873	4.00561e-17	0.84845	0.00448558	0.847063	2.32126e-12	0.745002	6.08564e-24	1.01903	0.627109	0.96819	0.350738	0.957249
ENSMUSG00000018417	Myo1b	1.44061	1.77628	2.01387	2.11557	2.18657	1.57757	2.47985	2.38644	0.979866	2.27377	2.44656	2.28475	1.58667	1.75356	2.11693	0.821101	1.26061e-11	0.72881	4.31298e-43	0.695355	8.12832e-39	0.673766	7.04238e-50	0.91836	0.0069125	0.597171	7.06206e-43	0.619606	2.63895e-60	1.42667	5.06468e-27	0.649014	2.16215e-51	0.604977	1.73725e-66	0.646026	5.94382e-23	0.913404	0.772761	0.831161	1.14383e-14	0.694929	3.25088e-49	0.887601	6.6948e-08	0.846858	2.93805e-13	0.820564
ENSMUSG00000062939	Stat4	1.46631	1.44107	1.48238	1.49388	1.51098	1.44094	1.47709	1.47831	1.48806	1.44652	1.61043	1.4723	1.36379	1.43564	1.48997	1.01637	0.668191	0.98984	0.785199	0.982703	0.890264	0.972272	0.231749	1.01647	0.542217	0.993162	0.703033	0.992395	0.69129	0.986304	0.587405	1.01279	0.490341	0.915739	0.000124587	0.996187	0.866665	1.07004	0.0472111	1.01997	0.255006	0.985118	0.393016	0.973894	0.174935	0.966872	0.1421	0.95661
ENSMUSG00000101628	Gm28177	1.23248	1.33885	1.46862	1.33479	1.27217	1.35041	1.34169	1.30854	1.35726	1.20456	1.48237	1.4126	1.1846	1.28108	1.36089	0.926073	0.00129577	0.849462	9.56079e-19	0.928698	0.14869	0.971078	0.163622	0.918694	1.09058e-05	0.92425	0.0966436	0.946004	0.0763636	0.914376	4.68924e-05	1.0214	0.245547	0.842078	1.22251e-11	0.880921	0.0149876	1.03727	0.0398796	0.964814	0.0678827	0.912104	6.51304e-06	0.917274	2.19283e-05	1.00283	0.819374	1.0486
ENSMUSG00000026104	Stat1	1.11271	1.36083	1.4641	1.30818	1.13584	1.34118	1.18824	1.20927	1.25763	1.09455	1.37261	1.42342	1.1937	1.18375	1.33546	0.830146	1.74102e-10	0.775339	1.06034e-25	0.861189	0.000219152	0.981284	0.28773	0.841469	4.72879e-12	0.941365	0.748892	0.926246	0.163338	0.89325	0.000228569	1.0152	0.415896	0.823507	1.9614e-10	0.796042	0.000725466	0.937391	0.77476	0.944661	0.024377	0.84482	3.95965e-10	0.933979	0.00480055	1.0374	0.179831	1.18206
ENSMUSG00000026103	Gls	0.319933	0.349376	0.331802	0.321261	0.335445	0.328842	0.407816	0.401977	0.370298	0.336222	0.370025	0.399128	0.444533	0.420365	0.348183	0.934479	0.288319	0.972513	0.696253	0.996846	0.815313	0.964376	0.0862616	0.979225	0.950811	0.826938	0.000150303	0.836557	0.000253562	0.892908	0.00873552	0.962659	0.481555	0.893426	0.054003	0.841332	0.16718	0.77118	0.0183144	0.806997	1.67196e-11	0.936968	0.0894971	1.0407	0.226225	1.06674	0.395225	1.03199
ENSMUSG00000002881	Nab1	0.368482	0.527031	0.352951	0.399497	0.339206	0.323274	0.430426	0.460091	0.35855	0.407104	0.415912	0.393025	0.340762	0.451773	0.336931	0.747144	4.28235e-18	1.03429	0.331842	0.937909	0.154005	1.06666	0.525462	1.10681	0.00658403	0.883218	0.0125073	0.83644	1.4634e-05	1.02166	0.957682	0.923839	0.0697406	0.908067	0.162512	0.95022	0.948774	1.06289	0.0184025	0.84905	2.703e-06	1.07221	0.0700164	1.38432	7.39964e-26	1.25533	2.35838e-09	1.42765
ENSMUSG00000100120	Gm553	0.689061	0.887711	0.657073	0.712069	0.68539	0.686942	0.707459	0.722887	1.16433	0.638864	0.59372	0.626918	0.648302	0.886793	0.543878	0.798879	9.50612e-19	1.04225	0.358833	0.971668	0.0592312	1.00468	0.889709	1.00269	0.913566	0.977215	0.0448255	0.958894	0.0615916	0.624095	6.03619e-47	1.06794	0.0322159	1.13743	4.85737e-05	1.08549	0.185836	1.05447	0.706711	0.799622	5.61786e-30	1.22548	4.78116e-14	1.30464	4.53555e-28	1.21629	8.1155e-10	1.25761
ENSMUSG00000043015	Tmem194b	0.530633	0.708444	0.577917	0.699143	0.527271	0.532394	0.717127	0.735238	0.687786	0.656274	0.636	0.658225	0.605334	0.746911	0.565096	0.780057	7.37605e-14	0.93025	0.0548627	0.789136	1.47893e-07	1.00536	0.927636	0.997215	0.991604	0.771768	2.08454e-11	0.755033	2.32355e-18	0.800512	6.86368e-09	0.833868	5.70427e-06	0.856838	0.000167605	0.831722	0.00286088	0.89409	0.0674029	0.744627	2.06404e-23	0.948183	0.177282	1.19254	2.68163e-08	1.01164	0.770876	1.28883
ENSMUSG00000041439	Mfsd6	0.475027	0.554127	0.483109	0.585943	0.455691	0.459601	0.564653	0.555369	0.512112	0.473359	0.523232	0.49974	0.524325	0.688111	0.473634	0.879076	0.00143307	0.98614	0.844892	0.838302	0.0622849	1.0348	0.898299	1.02757	0.765381	0.865153	0.0442498	0.87741	0.00369524	0.939415	0.119405	1.00291	0.965241	0.922654	0.0897177	0.958794	0.915453	0.921038	0.884721	0.729627	4.1925e-20	1.00243	0.846141	1.12179	1.06122e-06	0.953618	0.521225	1.17714
ENSMUSG00000026102	Inpp1	0.552875	0.65114	0.600297	0.632834	0.555778	0.584866	0.638024	0.681988	0.707165	0.619619	0.632807	0.690119	0.65323	0.604206	0.660976	0.869179	0.000120795	0.932283	0.0551169	0.890891	0.00198493	0.995573	0.741632	0.953288	0.334959	0.884626	0.00371531	0.834891	1.02144e-07	0.80885	2.25534e-05	0.907251	0.0622389	0.890923	0.0101606	0.826299	0.00544938	0.866767	0.0352302	0.927108	0.022291	0.857944	0.000454736	1.0726	0.00775555	1.02498	0.664906	1.14542
ENSMUSG00000041426	Hibch	0.607586	0.669616	0.67873	0.738436	0.758786	0.699878	0.722081	0.721465	1.01055	0.747382	0.694099	0.724547	0.659533	0.752447	0.73464	0.919402	8.93686e-05	0.908641	0.000102345	0.843936	8.1421e-08	0.823938	7.23741e-18	0.884618	1.47169e-07	0.860726	6.2284e-07	0.861371	1.40426e-10	0.637152	2.36707e-54	0.835026	1.04815e-09	0.891055	4.82932e-05	0.858152	0.00383686	0.931607	0.0964614	0.830065	2.93818e-19	0.847774	9.70658e-12	0.988296	0.586445	0.917918	0.00172991	0.896167
ENSMUSG00000043629	1700019D03Rik	0.478437	0.549559	0.479343	0.489004	0.548344	0.478238	0.585102	0.567058	0.87979	0.560009	0.473306	0.481936	0.551104	0.632118	0.486508	0.890508	1.73378e-05	0.998436	0.736417	0.982061	0.122186	0.892176	6.57603e-08	1.00034	0.846924	0.844308	3.34222e-06	0.867147	9.61108e-09	0.590369	1.62927e-66	0.876408	3.95011e-06	1.00895	0.427387	0.993987	0.85198	0.888394	0.0319225	0.790087	5.48166e-27	0.98624	0.665742	1.1212	4.85837e-05	1.10281	0.0198408	1.00187
ENSMUSG00000060715	1700019A02Rik	0.995093	0.832903	0.921238	0.922278	0.898258	0.886408	0.976221	0.92912	0.903493	0.890491	0.961732	0.976678	0.872181	1.00113	0.892188	1.17386	1.90444e-06	1.07232	0.0671083	1.07123	0.0477897	1.097	0.00922187	1.11018	0.000902845	1.01754	0.52348	1.06411	0.0302394	1.09128	0.024643	1.10561	0.0126098	1.03142	0.534857	1.0171	0.962921	1.12643	0.210839	0.994516	0.566737	1.10372	0.00287417	0.913502	0.00577875	0.912573	0.0220885	0.934531
ENSMUSG00000026098	Pms1	1.0941	0.979361	1.05394	1.02697	1.07715	1.0358	1.06694	1.0295	1.17139	1.03448	1.06058	1.02906	0.931054	1.05273	1.01804	1.1063	3.28646e-06	1.0348	0.0718402	1.05956	0.00160522	1.0144	0.425437	1.05134	0.0127306	1.02327	0.987489	1.05719	0.00299665	0.939209	0.00330414	1.05255	0.0259344	1.02888	0.16005	1.05761	0.216995	1.15814	0.000185432	1.03589	0.0260557	1.06803	0.000889732	0.935369	0.000267538	0.957751	0.0112719	0.916925
ENSMUSG00000100679	Gm28778	0.951756	0.736725	0.880892	0.829223	0.808876	0.818617	0.897464	0.882724	0.861591	0.876732	0.850671	0.760731	0.827513	0.894974	0.788153	1.25699	3.31419e-14	1.07224	0.0429199	1.13187	2.62493e-05	1.15721	1.52538e-06	1.14493	6.59841e-06	1.05443	0.0634369	1.07025	0.00585232	1.09377	0.0219536	1.07681	0.0616371	1.10633	0.000126944	1.22193	7.56039e-05	1.13395	0.00586893	1.05707	0.0261987	1.18421	1.32656e-07	0.853025	1.57865e-05	0.900456	0.00290705	0.920615
ENSMUSG00000099913	Gm28551	0.662156	0.71126	0.667771	0.712373	0.687662	0.692772	0.6751	0.695106	0.763065	0.666361	0.72321	0.692419	0.707173	0.708492	0.683834	0.939472	0.00835608	0.992686	0.791803	0.938184	0.02234	0.967617	0.45754	0.961381	0.387575	0.983301	0.335291	0.958558	0.269696	0.88308	0.000579842	0.994512	0.79639	0.925834	0.0206551	0.96181	0.110195	0.944229	0.206267	0.942689	0.0333367	0.972344	0.380343	1.05664	0.0637823	0.998629	0.712736	1.02996
ENSMUSG00000096141	Dnah7a	1.26017	1.04906	1.1677	1.1147	1.17261	1.13888	1.07727	0.999953	1.17759	1.0991	1.22124	1.07517	1.08954	1.07168	1.11804	1.18373	3.72137e-33	1.07294	7.06865e-10	1.11976	1.1256e-19	1.0688	1.0445e-07	1.0979	2.48609e-15	1.15536	6.8865e-12	1.23657	1.6328e-45	1.06464	8.71111e-05	1.13433	2.39894e-14	1.02947	0.033647	1.15743	1.20916e-09	1.14344	1.63424e-09	1.16087	2.44657e-29	1.11669	3.99754e-16	0.906409	5.38057e-15	0.945959	1.41307e-05	0.902913
ENSMUSG00000026094	Stk17b	1.35893	0.647629	1.2303	1.10173	1.19195	1.14772	1.05803	0.885749	1.47087	1.03494	1.29175	1.03726	1.0427	0.943214	1.01189	1.95141	4.113e-82	1.09669	0.000498124	1.21402	1.97863e-07	1.12925	1.43094e-07	1.16928	8.32405e-09	1.25984	1.61041e-12	1.48002	3.87557e-50	0.928741	0.039454	1.28547	4.92094e-14	1.04827	0.12801	1.28285	6.38277e-07	1.27674	9.02242e-08	1.39849	1.02603e-47	1.31212	1.13203e-19	0.562	8.16061e-56	0.622126	8.62361e-27	0.578685
ENSMUSG00000042807	Hecw2	0.529611	0.520148	0.472117	0.558654	0.707554	0.485864	0.506996	0.544737	0.56481	0.662845	0.492815	0.436157	0.478987	0.46268	0.473998	1.01526	0.922361	1.10049	2.65967e-05	0.955906	0.0200859	0.779652	9.69461e-71	1.07467	0.000237998	1.03726	0.0117786	0.976541	0.511592	0.947054	0.00049758	0.825346	4.0865e-28	1.06207	0.0284444	1.1743	1.37999e-07	1.08744	0.000592652	1.11895	3.65025e-12	1.09689	4.11291e-07	1.08395	0.000694206	0.941538	0.0119325	0.767934
ENSMUSG00000025983	Ccdc150	1.18806	1.09217	1.12896	1.18103	1.23801	1.13504	1.09189	1.08639	1.35381	1.14835	1.15782	1.03589	1.13383	1.13138	1.13592	1.08043	5.4549e-05	1.04808	0.0083302	1.00549	0.361043	0.962664	0.108765	1.04293	0.0123751	1.08068	0.000637221	1.0857	0.00737095	0.885987	2.37746e-06	1.03181	0.168124	1.02404	0.162994	1.13396	4.07809e-05	1.04395	0.0470723	1.04603	0.0612316	1.04218	0.0762424	0.970064	0.152588	0.930638	0.0024107	0.891003
ENSMUSG00000041303	Gtf3c3	0.556027	0.57457	0.543418	0.55213	0.475193	0.519692	0.583045	0.589087	0.513336	0.555233	0.600276	0.582698	0.586704	0.50858	0.560195	0.972511	0.598093	1.0196	0.573863	1.00598	0.658245	1.14053	0.000119057	1.05863	0.0965809	0.960445	0.410324	0.952023	0.136682	1.0696	0.109069	1.00121	0.926246	0.936812	0.134642	0.960933	0.883989	0.955328	0.809939	1.07796	0.016268	0.993687	0.891449	1.04842	0.148694	1.03441	0.86065	1.17277
ENSMUSG00000073678	Pgap1	1.31807	0.995177	1.47429	1.11229	0.965431	1.18978	1.10094	0.914552	0.900205	0.87015	1.42369	1.24696	0.881791	0.808962	1.07933	1.29483	2.33014e-31	0.900768	7.02533e-05	1.16974	1.35969e-07	1.33098	7.50415e-29	1.09946	7.75529e-06	1.1808	1.53355e-15	1.39773	7.1227e-60	1.41778	1.3048e-31	1.4617	1.21001e-35	0.93068	0.0891619	1.0528	0.00773491	1.44437	9.50953e-25	1.5601	8.13277e-101	1.20244	1.00674e-15	0.695665	5.72404e-56	0.903393	0.000582956	1.02792
ENSMUSG00000052331	Ankrd44	2.19628	1.63431	2.30844	1.85605	1.59803	2.08826	1.57932	1.54551	1.79944	1.46416	2.04753	2.18552	1.82029	1.58906	1.78392	1.32403	2.87352e-44	0.95343	0.169624	1.17394	3.27922e-20	1.35232	1.74936e-76	1.04936	3.79932e-05	1.36739	3.1088e-39	1.39549	2.91616e-89	1.20893	4.55171e-22	1.46806	1.59279e-62	1.06927	5.43982e-07	1.00471	0.383552	1.1958	9.41267e-11	1.3595	7.05623e-74	1.21888	4.20177e-25	0.720096	1.12979e-68	0.886638	3.49311e-13	1.02137
ENSMUSG00000101674	4930444A19Rik	1.77484	1.30893	1.88855	1.58709	1.4149	1.81826	1.24792	1.2557	1.47819	1.32543	1.6452	1.72922	1.58564	1.32027	1.5695	1.33068	1.71559e-29	0.942817	0.0727477	1.11128	0.0018084	1.23759	3.74794e-23	0.977361	0.402244	1.39091	1.31175e-20	1.38293	8.86862e-47	1.18796	3.49909e-09	1.31528	3.23229e-21	1.07428	0.0188132	1.02494	0.910501	1.11224	0.221501	1.32005	1.38458e-35	1.12299	8.62298e-06	0.708522	1.11957e-43	0.835122	2.58396e-08	0.930045
ENSMUSG00000025982	Sf3b1	0.349818	0.363256	0.368918	0.324339	0.365835	0.380983	0.402693	0.4179	0.390519	0.394205	0.388597	0.425097	0.392909	0.405418	0.363173	0.970994	0.229016	0.959268	0.10068	1.06004	0.432161	0.965619	0.42764	0.935206	0.167978	0.894818	0.0149396	0.868544	0.000659403	0.917025	0.0440083	0.910186	0.0448319	0.920632	0.0320852	0.856639	0.0429159	0.91258	0.208883	0.889992	0.000173233	0.971166	0.50497	0.987924	0.662516	1.09171	0.2056	0.994464
ENSMUSG00000025981	Coq10b	0.441052	0.623798	0.517123	0.645129	0.554005	0.581348	0.562907	0.642704	0.677536	0.638261	0.631357	0.641009	0.605875	0.521588	0.731662	0.747518	4.78639e-11	0.876733	8.36708e-05	0.726118	2.92435e-17	0.82729	3.24571e-09	0.79409	1.08867e-11	0.816182	2.97216e-06	0.72849	8.67774e-16	0.695855	2.35631e-18	0.732873	1.03777e-15	0.739792	4.04447e-17	0.730156	3.94972e-07	0.766498	1.66658e-05	0.870435	4.52218e-05	0.650567	6.99736e-33	1.17286	0.000123589	0.971372	0.24896	1.10672
ENSMUSG00000025979	Mob4	0.518524	0.522397	0.526007	0.464349	0.483822	0.499041	0.579475	0.534997	0.464244	0.544403	0.558037	0.519239	0.52861	0.529699	0.534912	0.993777	0.717296	0.988047	0.950888	1.096	0.0938074	1.05944	0.371569	1.03252	0.462867	0.910298	0.252981	0.974058	0.976621	1.0962	0.0688167	0.959841	0.385553	0.939954	0.157116	0.998846	0.51846	0.983956	0.654583	0.982253	0.623337	0.974189	0.535145	0.994234	0.866149	1.10286	0.137612	1.06607
ENSMUSG00000025978	Rftn2	1.42604	1.39587	1.44301	1.40024	1.45258	1.39235	1.41662	1.38145	1.08831	1.45163	1.44705	1.3231	1.27925	1.36067	1.34319	1.02017	0.20473	0.989002	0.743816	1.0172	0.142267	0.982907	0.510867	1.02258	0.259039	1.00621	0.264353	1.0301	0.0088573	1.28421	1.63159e-16	0.983509	0.651604	0.986422	0.996895	1.07234	0.00153546	1.10643	7.53835e-05	1.04476	0.0114884	1.05741	0.00361415	0.969444	0.251627	0.997087	0.769262	0.96347
ENSMUSG00000025977	Boll	1.08504	0.999569	1.01462	1.07137	1.02285	1.0742	1.00337	0.987464	0.95762	1.00481	1.05001	0.99556	1.01267	1.06945	1.05849	1.07773	0.000881617	1.06318	0.00312286	1.01167	0.116976	1.05539	0.00019552	1.00923	0.504017	1.07402	0.0148743	1.08973	1.4356e-06	1.12048	1.4795e-06	1.07261	0.00189987	1.03046	0.0529706	1.08167	0.266809	1.06504	0.158846	1.01333	0.286997	1.02292	0.173848	0.986501	0.676011	0.938706	0.0103761	0.979268
ENSMUSG00000038349	Plcl1	1.84012	1.8231	2.14121	1.82028	1.86961	2.08913	2.17585	1.87262	1.81128	1.85613	2.14537	1.89276	2.02366	1.8306	1.84227	1.00885	0.950295	0.865657	4.23065e-23	1.01033	0.897086	0.98503	0.437424	0.886254	9.88832e-19	0.852482	4.93384e-06	0.983527	0.343842	1.01509	0.464444	0.991817	0.492057	0.864054	3.51288e-15	0.973583	0.767261	0.913574	0.00497675	1.00493	0.785404	0.998894	0.977874	0.858064	1.71764e-29	1.00147	0.732805	0.97639
ENSMUSG00000099950	9130227L01Rik	1.66571	0.938046	1.78304	1.49201	0.709881	1.46265	1.82066	1.66708	1.13052	1.05173	1.62672	1.43696	1.26534	1.61364	1.29277	1.701	4.41974e-44	0.937691	0.0790936	1.10911	0.00142645	2.18021	4.36296e-82	1.12995	5.18713e-05	0.919325	0.826595	0.999229	0.849748	1.43494	1.04232e-14	1.5331	2.2889e-22	1.02258	0.274857	1.14884	0.000470004	1.29324	2.00359e-08	1.03039	0.19824	1.26777	3.19834e-13	0.551259	1.0846e-55	0.652033	3.18934e-30	1.28173
ENSMUSG00000038331	Satb2	0.98766	0.323346	0.998391	0.60598	0.235659	0.556976	1.21894	0.767885	0.351935	0.296087	0.802462	0.772726	0.48169	0.960213	0.466579	2.5692	3.36763e-128	0.99023	0.150044	1.54064	6.02867e-32	3.24038	4.86268e-126	1.65555	1.15386e-51	0.824646	0.437292	1.25323	1.05367e-14	2.40668	1.1248e-59	2.74601	1.17098e-75	1.20521	4.43796e-18	1.24628	8.94909e-19	1.86983	1.4547e-49	1.02589	0.104305	1.9197	9.35516e-61	0.385424	1.31915e-104	0.599657	1.9486e-32	1.26124
ENSMUSG00000087022	9130024F11Rik	1.75794	1.36644	1.95057	1.44892	1.10792	1.61176	1.6055	1.51405	1.01692	1.2276	1.76307	1.55771	1.35813	1.56999	1.45806	1.26697	1.1094e-16	0.90606	0.00338541	1.1995	1.37921e-10	1.53813	2.51927e-46	1.08539	0.00457468	1.08938	0.0296637	1.1511	2.726e-09	1.66345	8.45131e-24	1.39947	1.10306e-18	0.997246	0.982832	1.12078	0.00421242	1.27419	3.98591e-06	1.11255	7.142e-08	1.19247	3.33829e-09	0.715139	5.6673e-44	0.946751	0.00886243	1.21402
ENSMUSG00000048495	Tyw5	0.60473	0.558584	0.603597	0.635927	0.582959	0.615303	0.680754	0.653437	0.555188	0.588886	0.735267	0.643163	0.598718	0.565922	0.583625	1.07007	0.0142106	1.00161	0.94491	0.957608	0.128783	1.03188	0.463723	0.985218	0.736637	0.902627	0.0345028	0.935353	0.344373	1.07561	0.109894	1.023	0.522485	0.843717	6.82496e-07	0.948285	0.571946	1.0086	0.961043	1.05828	0.0627038	1.03087	0.408781	0.936024	0.0226717	0.894904	0.00493866	0.964309
ENSMUSG00000038305	Spats2l	2.24106	1.5208	2.09532	1.80248	2.28512	2.25941	1.95564	1.57041	1.4512	1.7613	1.66196	1.17329	1.33377	1.676	1.35341	1.44438	1.4719e-69	1.06639	8.00082e-05	1.23053	2.56127e-18	0.981526	0.241256	0.992221	0.490579	1.13885	1.04653e-11	1.40149	1.30318e-65	1.50919	3.79286e-70	1.25775	1.78207e-29	1.32867	5.70135e-54	1.83859	1.6514e-57	1.6328	1.4872e-49	1.31816	1.26879e-66	1.61073	8.01711e-94	0.7383	3.49929e-57	0.851943	1.45568e-15	0.679548
ENSMUSG00000054770	Kctd18	1.04476	0.952276	1.05411	1.09763	1.09541	1.1958	0.898765	0.964473	1.00035	1.01471	1.03218	0.914772	0.868545	0.843167	1.05975	1.08789	0.00435254	0.991896	0.331893	0.955856	0.0385349	0.957628	0.112822	0.883439	9.07832e-10	1.14618	0.0379608	1.07542	0.00705796	1.04036	0.198398	1.02695	0.393601	1.01111	0.983182	1.1281	0.125022	1.18194	0.000852331	1.21374	2.84808e-25	0.987076	0.470325	0.911762	0.000211292	0.878634	1.34621e-07	0.880263
ENSMUSG00000026039	Sgol2a	1.2526	1.15597	1.24286	1.30094	1.22461	1.37005	1.05556	1.08585	1.22227	1.18089	1.15756	1.04873	1.10942	1.01566	1.25572	1.07693	0.0751778	1.00725	0.646189	0.96549	0.168102	1.02113	0.391858	0.920101	0.00586608	1.17051	0.00311904	1.14062	3.09786e-07	1.02293	0.522872	1.05598	0.200744	1.07557	0.153409	1.17747	0.0187441	1.11839	0.116142	1.21237	3.44609e-15	0.997694	0.910037	0.935295	0.0403298	0.896517	0.000648138	0.948184
ENSMUSG00000063558	Aox1	1.67727	1.56725	1.60512	1.57054	1.63721	1.67919	1.38118	1.2842	1.4439	1.37915	1.45614	1.31346	1.46338	1.3177	1.46877	1.06599	0.000435602	1.04231	0.043656	1.06389	0.0628721	1.02306	0.0351241	0.998922	0.767075	1.1999	2.31433e-12	1.28397	1.12015e-41	1.15115	4.54914e-12	1.20154	7.62384e-16	1.1421	5.67447e-07	1.25739	1.38095e-08	1.13681	0.00181806	1.25363	1.12175e-36	1.13291	1.6904e-10	0.977793	0.233116	0.99803	0.869368	0.959729
ENSMUSG00000064294	Aox3	1.7269	1.5129	1.68569	1.6102	1.7533	1.74069	1.41115	1.33991	1.27725	1.45836	1.51593	1.32069	1.40951	1.25529	1.43108	1.13268	5.07153e-07	1.02308	0.723816	1.06824	0.132819	0.985755	0.866461	0.992509	0.856398	1.20895	2.82134e-07	1.26876	1.85448e-28	1.32649	1.40759e-22	1.17232	1.37733e-06	1.13056	2.36073e-05	1.28592	2.07518e-06	1.21026	0.00177475	1.34798	6.29668e-59	1.19321	3.7443e-13	0.903237	5.06378e-08	0.943103	0.0722471	0.870284
ENSMUSG00000038242	Aox4	1.44411	1.45039	1.49947	1.38752	1.80232	1.67719	1.15566	1.14842	0.998961	1.29366	1.3198	1.13576	1.33776	1.01381	1.1879	0.995952	0.610454	0.965389	0.240511	1.03805	0.280868	0.811701	4.94792e-15	0.868853	9.14215e-06	1.22972	1.81081e-05	1.23686	8.54465e-15	1.40507	1.3639e-15	1.10796	0.0115626	1.08755	0.127792	1.24952	0.00051646	1.07397	0.53191	1.38633	8.76129e-39	1.19894	1.6747e-07	0.969312	0.183743	1.04226	0.131248	0.815
ENSMUSG00000089822	Gm15759	1.72136	1.73861	1.7684	1.62451	2.02207	1.92978	1.49371	1.5163	1.59314	1.70506	1.57662	1.48247	1.62982	1.38097	1.64363	0.99062	0.162679	0.974821	0.0525019	1.05616	0.160705	0.858294	1.91141e-11	0.897317	1.20838e-07	1.14284	0.000707691	1.12687	1.9376e-05	1.07573	0.00405501	1.00903	0.795993	1.08633	0.0145766	1.15096	0.142685	1.05292	0.847756	1.22984	1.40204e-25	1.04458	0.120614	0.984052	0.498395	1.06616	0.0155188	0.866421
ENSMUSG00000079554	Aox2	1.34688	1.40432	1.36368	1.32028	1.51025	1.45901	1.22732	1.27972	1.29276	1.36032	1.27839	1.26277	1.32847	1.20667	1.36917	0.961816	0.00236041	0.988521	0.269732	1.01873	0.755276	0.898547	1.99164e-07	0.928078	2.20496e-05	1.09008	0.0711503	1.04868	0.134148	1.03886	0.160001	0.990797	0.54847	1.04969	0.201547	1.06172	0.819256	1.01289	0.287113	1.10731	4.42566e-09	0.984827	0.298708	1.02776	0.161804	1.05918	0.0182253	0.934219
ENSMUSG00000026036	Nif3l1	0.433769	0.460119	0.453935	0.43001	0.44892	0.442343	0.495348	0.486511	0.407706	0.454407	0.480173	0.507645	0.464854	0.463497	0.448332	0.952956	0.217331	0.963595	0.525446	1.00709	0.909238	0.972398	0.281441	0.984191	0.72527	0.896567	0.0708423	0.910075	0.00723558	1.05133	0.614889	0.962775	0.375702	0.920017	0.0479738	0.878422	0.10682	0.944968	0.988913	0.947243	0.0512855	0.973441	0.194286	1.01116	0.715085	1.05681	0.46337	1.0204
ENSMUSG00000026037	Orc2	0.414005	0.442336	0.435761	0.407769	0.429533	0.402462	0.477779	0.489072	0.393922	0.431428	0.447107	0.502742	0.447481	0.443185	0.444832	0.947761	0.057845	0.959392	0.136875	1.01228	0.498509	0.970676	0.372655	1.02297	0.789025	0.889621	0.00400677	0.872567	0.0019517	1.04066	0.737906	0.967215	0.454603	0.939496	0.0925698	0.852777	0.00166193	0.938854	0.361547	0.94628	0.107784	0.94342	0.128912	1.01227	0.61725	1.06808	0.419622	1.02418
ENSMUSG00000085054	Gm15834	0.447979	0.456858	0.4367	0.460702	0.458489	0.438256	0.494551	0.499221	0.430102	0.47934	0.479809	0.490997	0.506218	0.48097	0.454587	0.984055	0.575527	1.02102	0.792143	0.97731	0.37054	0.981182	0.662803	1.01806	0.848925	0.921669	0.118205	0.914486	0.0388218	1.03373	0.740989	0.945869	0.33023	0.945103	0.335719	0.927212	0.376319	0.903932	0.286096	0.943215	0.080817	0.988085	0.749324	1.03756	0.37324	0.993146	0.787473	0.997081
ENSMUSG00000038174	Fam126b	0.405556	0.403524	0.442063	0.390538	0.399297	0.395761	0.451415	0.446878	0.42998	0.394141	0.466186	0.475028	0.453332	0.399124	0.424341	1.00404	0.884197	0.932651	0.0427041	1.03061	0.688496	1.01253	0.908063	1.01976	0.938563	0.916834	0.0803686	0.92444	0.0161827	0.953916	0.0651068	1.0231	0.743234	0.892914	4.34674e-05	0.879184	0.0100674	0.913658	0.0720356	1.01289	0.862908	0.964174	0.19335	0.928902	0.0176796	1.02647	0.995533	1.00846
ENSMUSG00000047528	Als2cr12	0.939917	0.867732	0.875075	0.871488	0.98572	0.963162	0.780682	0.84485	0.904865	0.842677	0.914606	0.877189	0.903462	0.774938	0.969557	1.07459	0.120206	1.0665	0.0709913	1.07044	0.324431	0.957813	0.1543	0.978136	0.491623	1.18081	0.00185832	1.10062	0.00211707	1.03488	0.311486	1.10315	0.00157397	1.02495	0.89576	1.06419	0.981846	1.03633	0.506904	1.18856	2.71054e-16	0.972288	0.150428	0.992469	0.950503	0.996133	0.318648	0.891328
ENSMUSG00000026031	Cflar	1.07787	1.43111	1.35145	1.22319	1.55622	1.5401	1.07673	1.1124	1.34023	1.40457	1.3339	1.48481	1.46482	1.04982	1.57222	0.769297	4.83562e-34	0.811514	7.31396e-25	0.890176	4.1867e-06	0.711183	5.95384e-34	0.718172	7.59717e-35	1.00097	0.00864391	0.971527	5.73972e-05	0.817837	7.42938e-10	0.782864	1.82638e-15	0.821446	1.60422e-21	0.743229	4.46545e-24	0.752723	1.97424e-20	1.0244	0.33812	0.704377	1.09605e-20	1.05488	0.00968362	1.15713	2.59085e-07	0.924459
ENSMUSG00000026029	Casp8	1.14499	1.17198	1.15242	1.08626	1.11633	1.18267	1.00117	1.04702	1.05477	0.967901	1.0855	1.04321	0.991372	1.10443	1.22221	0.978783	0.655415	0.99407	0.847225	1.04951	0.525111	1.02356	0.571634	0.970624	0.577836	1.13061	0.38983	1.08541	0.169136	1.07813	0.247489	1.16583	0.00600034	1.05018	0.605249	1.08904	0.809546	1.14076	0.465093	1.03368	0.61735	0.941601	0.37305	1.01562	0.9022	1.07226	0.161124	1.04575
ENSMUSG00000099719	Gm28802	1.05265	0.904803	0.874019	0.982611	0.917435	0.969663	0.94076	0.881197	0.88571	0.870721	0.898423	0.825031	0.898027	0.94316	0.991142	1.14714	0.0928719	1.1834	0.00362149	1.0647	0.754094	1.1329	0.096524	1.07758	0.301342	1.10751	0.826764	1.17474	0.00190518	1.16936	0.124423	1.18742	0.0600996	1.15447	0.0671545	1.24607	0.150496	1.15493	0.343951	1.10496	0.0963599	1.05637	0.533832	1.03161	0.308783	0.928129	0.0850183	0.987584
ENSMUSG00000026028	Trak2	0.400865	0.435755	0.432289	0.4633	0.398042	0.379074	0.598336	0.600511	0.509652	0.521842	0.524352	0.628697	0.484506	0.510812	0.511978	0.934878	0.226398	0.940966	0.406683	0.889162	0.0403384	1.00567	0.999917	1.04549	0.563946	0.717227	1.47609e-06	0.715	1.95138e-10	0.821559	0.00158451	0.805454	0.000311252	0.802216	0.0055123	0.687344	0.0178013	0.856903	0.120447	0.819999	8.56728e-07	0.818436	8.17937e-05	1.00651	0.913357	0.951099	0.299308	1.07572
ENSMUSG00000026027	Stradb	0.512321	0.487136	0.513307	0.562015	0.51881	0.478851	0.578833	0.578371	0.45596	0.529624	0.583562	0.497235	0.512568	0.535165	0.501933	1.04289	0.392373	0.998392	0.806143	0.924935	0.00939643	0.989513	0.748054	1.05782	0.201692	0.90202	0.00229824	0.902634	0.00585093	1.10138	0.156763	0.972518	0.375451	0.89578	0.00458666	1.02526	0.920905	0.999597	0.907048	0.964035	0.198839	1.01726	0.819982	0.957329	0.598071	0.886893	0.00379294	0.948815
ENSMUSG00000099752	Gm29018	1.49632	1.18137	1.43898	1.41834	1.32003	1.43794	1.3775	1.23499	0.991434	1.14201	1.46246	1.23708	1.26878	1.4258	1.25796	1.24579	1.2799e-16	1.03726	0.212864	1.05136	0.0083706	1.12414	1.69983e-07	1.03796	0.0718533	1.08042	0.00137967	1.19575	1.76757e-22	1.46259	2.32876e-25	1.28528	4.37423e-16	1.02167	0.284742	1.19389	2.78944e-06	1.16624	9.59512e-05	1.04622	0.0128233	1.17552	1.86042e-10	0.832609	2.97236e-07	0.843929	2.72677e-09	0.902354
ENSMUSG00000072295	Als2cr11	1.64051	1.46169	1.68009	1.58288	1.51788	1.58744	1.60106	1.51468	1.34993	1.42364	1.65994	1.46588	1.53408	1.62718	1.54377	1.11451	1.66781e-05	0.97777	0.528712	1.03425	0.0311895	1.0758	0.000904019	1.03145	0.180941	1.0232	0.122403	1.07793	1.27976e-08	1.20042	1.24346e-09	1.14234	1.63869e-05	0.988963	0.601166	1.11153	0.00291222	1.06514	0.0619299	1.00772	0.535925	1.05886	0.0106347	0.877312	6.56291e-06	0.927988	0.000999565	0.965272
ENSMUSG00000038079	Tmem237	0.81956	0.65169	0.818274	0.850178	0.666816	0.717878	0.877189	0.745038	0.538127	0.654321	0.802896	0.739562	0.690203	0.740727	0.792511	1.22332	2.74218e-10	1.0014	0.95713	0.967776	0.994612	1.19919	5.77769e-09	1.12432	0.000187155	0.941026	0.679128	1.08819	6.49581e-05	1.44103	9.25334e-18	1.21906	1.5938e-06	1.01846	0.797803	1.09529	0.116262	1.1637	0.0165155	1.09377	0.000737726	1.03031	0.439241	0.81859	3.48036e-05	0.791104	2.36595e-11	0.980273
ENSMUSG00000079550	Mpp4	1.82138	1.35437	1.66843	1.5158	1.5723	1.4706	1.78279	1.42652	0.959801	1.32526	1.5135	1.33425	1.30924	1.73084	1.22308	1.32111	9.22334e-27	1.08649	0.000279326	1.18912	1.8328e-14	1.14895	1.30087e-08	1.22334	2.81977e-16	1.0205	0.00855787	1.25867	1.53355e-31	1.81296	1.66903e-43	1.34809	1.68308e-19	1.19081	1.3882e-12	1.33964	1.93838e-11	1.36341	3.75502e-12	1.04945	0.0386903	1.4522	5.85201e-38	0.82241	2.45223e-10	0.900093	0.00195707	0.869684
ENSMUSG00000101586	Gm29017	2.60782	1.89095	2.4755	2.11229	1.7589	1.98181	2.59824	2.02244	0.90935	1.65013	2.16387	2.13667	1.82648	2.34061	1.69545	1.36006	1.95886e-16	1.05137	0.0133754	1.22398	7.43781e-10	1.45668	4.63007e-26	1.3007	6.64344e-15	1.00355	0.201693	1.2758	2.82175e-22	2.68273	4.81072e-49	1.54721	5.22249e-21	1.1961	6.45647e-08	1.21065	0.000531497	1.40558	1.01726e-08	1.10948	0.000304798	1.50816	1.03912e-27	0.773033	1.65861e-14	0.899946	0.0173792	1.07104
ENSMUSG00000026024	Als2	1.50501	1.20289	1.42163	1.58416	1.21345	1.25422	1.55592	1.2862	0.687344	1.09758	1.46863	1.42266	1.16934	1.30984	1.31275	1.23189	4.84626e-22	1.0548	0.00136645	0.953008	0.909794	1.22199	2.60445e-13	1.18519	4.44353e-14	0.969259	0.0313531	1.15786	3.56696e-26	2.03852	8.6666e-75	1.34021	5.56184e-13	1.0232	0.00821228	1.05408	0.000109046	1.26445	1.01641e-14	1.13844	7.18378e-09	1.13609	6.2577e-10	0.856245	2.47868e-07	0.773613	6.99995e-26	0.99196
ENSMUSG00000026023	Cdk15	1.80841	1.86323	1.78128	1.78796	1.87581	1.83321	1.65552	1.66345	1.83429	1.73588	1.75227	1.6795	1.7834	1.77433	1.75392	0.97208	0.0786439	1.01442	0.302687	1.01083	0.563395	0.965889	0.602326	0.987176	0.847136	1.08709	0.0484394	1.0822	0.00264654	0.986622	0.884821	1.03951	0.0671655	1.03031	0.723188	1.07244	0.449795	1.01328	0.758927	1.01819	0.0772989	1.0294	0.118665	1.04356	0.0822407	1.03987	0.0374953	0.99363
ENSMUSG00000047361	Gm973	1.52632	1.91555	1.62002	1.73924	1.92518	1.82922	1.4703	1.6171	1.46869	1.82353	1.51856	1.58217	1.77864	1.63566	1.80669	0.806887	1.45747e-38	0.945522	0.000354092	0.884235	7.3584e-10	0.80305	2.97322e-31	0.842993	1.73321e-23	1.03568	0.631297	0.947129	0.000553567	1.03673	0.0187731	0.845488	3.13624e-13	1.00479	0.987084	0.966798	0.0858312	0.865691	1.18372e-08	0.937002	8.87244e-08	0.852953	4.93135e-15	1.17181	1.92589e-22	1.09586	5.66774e-07	0.995245
ENSMUSG00000026021	Sumo1	1.04765	1.39064	1.15003	1.25919	1.37357	1.30941	1.05915	1.18852	1.11658	1.31385	1.06389	1.16463	1.28098	1.14957	1.27752	0.769902	5.76468e-32	0.918097	2.65985e-05	0.844362	1.50173e-09	0.778822	1.67794e-30	0.814275	3.00296e-20	0.990075	0.457939	0.890671	1.59224e-08	0.943339	0.0477349	0.811722	3.43821e-14	0.986048	0.359625	0.907499	0.0106408	0.83104	7.16446e-07	0.918436	7.13064e-07	0.833125	2.45187e-14	1.19249	1.6103e-16	1.09671	0.00137919	1.01159
ENSMUSG00000026020	Nop58	0.421026	0.414673	0.449314	0.371611	0.413643	0.388454	0.443693	0.449686	0.375264	0.431144	0.42912	0.455135	0.417074	0.442115	0.377191	1.01235	0.836675	0.948504	0.580703	1.10478	0.140268	1.01437	0.932725	1.06668	0.0936429	0.958311	0.540437	0.947862	0.477057	1.09629	0.0909472	0.980951	0.842314	0.984704	0.975709	0.938558	0.644118	1.00764	0.502412	0.961099	0.491331	1.09186	0.0400156	0.936938	0.173188	1.09131	0.354738	1.002
ENSMUSG00000067336	Bmpr2	0.40439	0.458726	0.414613	0.383453	0.452327	0.406285	0.45447	0.453711	0.429438	0.452802	0.436688	0.46494	0.451765	0.510681	0.438892	0.90275	2.57837e-06	0.980134	0.0829356	1.04331	0.836026	0.913208	0.000152194	0.996257	0.512027	0.909679	0.0321563	0.910926	0.000116633	0.95269	0.0331948	0.912425	0.0017465	0.939819	0.00685443	0.89282	0.000263967	0.914139	0.00300118	0.825947	1.5206e-09	0.935976	0.00109112	1.08572	0.000408979	1.1557	4.7746e-08	1.01158
ENSMUSG00000041040	Fam117b	0.373052	0.409654	0.365576	0.390961	0.435372	0.452973	0.446967	0.480108	0.428762	0.490172	0.401466	0.423489	0.436224	0.481458	0.414252	0.928183	0.0252516	1.01606	0.914472	0.963523	0.158621	0.883596	1.44615e-06	0.85547	0.112606	0.864864	0.0382975	0.815455	0.00290123	0.894641	0.0100653	0.80155	1.80428e-08	0.943338	0.104349	0.903653	0.166299	0.882191	0.272868	0.813562	1.4352e-10	0.919884	0.0231053	1.09468	0.00205439	1.03807	0.705064	0.951963
ENSMUSG00000026018	Ica1l	0.673477	0.734399	0.655825	0.789942	0.918179	0.71549	0.799211	0.729326	0.827542	1.02325	0.658703	0.727501	0.709857	0.780548	0.808301	0.926988	0.150752	1.02335	0.490308	0.869132	0.0360579	0.759667	6.3113e-13	0.948482	0.627871	0.860173	0.0357361	0.932658	0.168731	0.833899	0.00155828	0.688606	5.95262e-07	1.01947	0.558039	0.934715	0.679724	0.955079	0.655424	0.878404	0.00047442	0.851565	0.00964738	1.10396	0.16154	0.937587	0.224913	0.819501
ENSMUSG00000026019	Wdr12	0.514238	0.559469	0.537676	0.52516	0.486214	0.481394	0.652949	0.570534	0.676325	0.545687	0.539869	0.652351	0.556809	0.555902	0.562816	0.931413	0.674604	0.963245	0.940942	0.982528	0.765372	1.0478	0.575094	1.05649	0.402915	0.815776	0.296038	0.916042	0.403491	0.791212	0.0376899	0.951293	0.85861	0.959943	0.881292	0.816424	0.367399	0.935184	0.96037	0.936478	0.496106	0.926708	0.512531	1.03418	0.549969	1.05488	0.593405	1.12496
ENSMUSG00000026017	Carf	0.727406	0.769642	0.725773	0.747517	0.742583	0.703853	0.748214	0.801918	0.928902	0.829576	0.766623	0.786089	0.688995	0.754309	0.738546	0.951433	0.204217	1.00198	0.970378	0.976271	0.791241	0.981988	0.967254	1.0293	0.672078	0.975469	0.300096	0.917386	0.0909954	0.804165	0.00174055	0.89009	0.126524	0.954748	0.346567	0.933774	0.186994	1.04868	0.939287	0.968509	0.752887	0.986716	0.631507	1.05312	0.190207	1.02611	0.629055	1.03211
ENSMUSG00000073664	Nbeal1	0.618543	0.700663	0.642545	0.7133	0.648662	0.59231	0.736512	0.694993	0.557279	0.700544	0.660156	0.709054	0.6393	0.688505	0.665055	0.897435	1.29418e-07	0.967675	0.117493	0.883491	0.00217261	0.95977	0.000199027	1.03789	0.431655	0.858974	1.10501e-06	0.903836	1.26765e-05	1.09321	0.00370824	0.897568	1.48317e-06	0.945257	0.0124523	0.888127	0.00345363	0.971923	0.997029	0.911272	1.15662e-07	0.939204	0.00134658	1.07827	2.4479e-05	0.984463	0.565632	1.06946
ENSMUSG00000049439	Cyp20a1	0.790585	0.978884	0.827332	0.835038	0.941979	0.878445	0.818004	0.816966	0.832364	0.84401	0.859609	0.882834	0.905802	0.907247	0.948097	0.825469	6.75799e-16	0.960373	0.11022	0.952459	0.118097	0.854706	7.13986e-12	0.910205	0.000107228	0.970132	0.544041	0.97123	0.209156	0.95519	0.0931996	0.943406	0.0451041	0.928071	0.043603	0.90614	0.00352119	0.885448	0.00390054	0.884177	6.60476e-08	0.849717	7.28556e-10	1.16343	7.2898e-11	1.15384	1.29376e-08	1.03542
ENSMUSG00000026782	Abi2	0.318632	0.34714	0.339851	0.326617	0.32598	0.332539	0.36769	0.355973	0.337864	0.400363	0.335421	0.359187	0.379263	0.391736	0.337085	0.936242	0.196594	0.951757	0.492382	0.981283	0.940431	0.98275	0.121051	0.967847	0.843476	0.895104	0.539631	0.918106	0.112544	0.956077	0.30742	0.836655	0.0110722	0.961442	0.726101	0.911681	0.980629	0.873491	0.223869	0.851335	1.91435e-07	0.957781	0.358689	1.01657	0.616987	1.04811	0.810997	1.04967
ENSMUSG00000026014	Raph1	0.366993	0.439693	0.398555	0.334254	0.445732	0.366533	0.426286	0.387326	0.437978	0.470577	0.379878	0.422533	0.405378	0.470476	0.36706	0.865294	0.000440943	0.936693	0.0967646	1.07539	0.537744	0.855719	3.66739e-11	1.00099	0.575615	0.887338	0.284629	0.958276	0.825016	0.868052	0.000216706	0.818458	0.00671964	0.97315	0.838359	0.89371	0.87011	0.924048	0.819951	0.818602	4.4015e-12	0.999858	0.444736	1.08251	0.0314002	1.24281	0.000114201	0.988935
ENSMUSG00000026012	Cd28	1.26456	1.22441	1.23483	1.12076	1.29545	1.24394	1.13926	1.09588	1.50339	1.16812	1.13261	1.19569	1.27021	1.28065	1.20574	1.03031	0.678386	1.02227	0.738823	1.1178	0.0363493	0.977859	0.431092	1.01534	0.892795	1.10111	0.131803	1.14105	1.99231e-05	0.851041	2.87079e-06	1.07605	0.125275	1.10705	0.00531913	1.05315	0.89408	0.995872	0.45229	0.988343	0.258611	1.04504	0.25572	0.992193	0.852112	1.08491	0.00601389	0.949088
ENSMUSG00000085965	2310016D23Rik	1.03602	1.11305	1.11197	1.06027	1.17722	1.04737	0.996576	1.019	1.22956	1.19333	1.01305	1.03764	1.10273	1.0178	1.06366	0.936498	0.0315345	0.937336	0.0183182	0.979096	0.375458	0.889447	0.000308605	0.990105	0.675456	1.03597	0.736886	1.01521	0.752384	0.85443	0.000136424	0.878366	0.000577302	1.02064	0.924567	0.998578	0.890663	0.944531	0.557395	1.0163	0.660066	0.976242	0.409342	1.00089	0.953837	1.04549	0.285325	0.949759
ENSMUSG00000026011	Ctla4	0.789123	0.941581	0.864982	0.787805	0.996308	0.853029	0.787231	0.690847	0.573917	0.849419	0.743032	0.752067	0.785986	1.08332	0.829082	0.853628	2.63078e-09	0.921388	0.000830766	1.00148	0.348104	0.811016	1.4696e-15	0.932944	0.0141478	1.00213	0.14993	1.12427	1.04012e-05	1.31934	2.16444e-12	0.936492	0.0675488	1.05467	0.458029	1.04349	0.951881	1.00354	0.100498	0.751379	6.36057e-25	0.956991	0.072317	1.07938	0.00747124	1.17321	6.037e-07	0.950081
ENSMUSG00000026009	Icos	1.85706	1.61096	1.79835	1.74909	1.56294	1.74503	1.73455	1.64162	1.6534	1.50404	1.75242	1.55182	1.6007	1.85062	1.62567	1.14384	7.54597e-06	1.03092	0.309331	1.05839	0.062635	1.17687	1.51209e-08	1.06072	0.0807743	1.06678	0.0170051	1.1237	1.11934e-06	1.11615	0.00180792	1.22008	7.27142e-08	1.05649	0.108582	1.18479	0.00239403	1.15073	0.00253453	1.0033	0.732563	1.13409	7.60774e-05	0.901283	0.00103608	0.925296	0.0583385	1.02887
ENSMUSG00000086408	Gm11588	1.68069	1.41689	1.66579	1.39157	1.37295	1.55849	1.58154	1.46853	1.24408	1.35153	1.63079	1.43717	1.33019	1.68666	1.37344	1.17391	4.97952e-08	1.00844	0.917915	1.19383	6.14292e-08	1.20893	1.04045e-12	1.07368	0.00556387	1.05896	0.605443	1.13526	1.38892e-06	1.32484	6.21504e-16	1.22677	1.57744e-08	1.02883	0.625682	1.15842	0.00992425	1.24507	0.000163307	0.99666	0.774143	1.20853	2.38427e-10	0.859047	1.19448e-07	1.01697	0.704837	1.02983
ENSMUSG00000052062	Pard3b	2.29976	2.19083	2.34263	2.05528	1.93927	2.25123	2.16642	2.0827	2.26045	1.91714	2.21477	2.268	2.27191	2.31166	2.1435	1.04755	4.8075e-11	0.982447	0.947757	1.11343	4.22671e-36	1.17677	1.78589e-78	1.02064	0.000148695	1.05883	0.00149754	1.09945	4.99272e-17	1.01665	0.0113573	1.18968	8.18788e-38	1.03671	1.45738e-08	1.01341	0.00210209	1.01174	0.0306632	0.995066	0.661754	1.06965	1.83722e-09	0.937851	5.28716e-11	1.06289	4.59335e-11	1.12336
ENSMUSG00000085842	Pard3bos1	2.24437	1.90074	2.21393	1.86069	1.77199	2.05798	1.86339	1.74869	2.12085	1.66612	2.10185	1.9706	1.84019	1.86126	1.94769	1.17175	3.82521e-14	1.01316	0.340027	1.19569	1.10807e-14	1.25234	6.389e-22	1.08637	0.000260427	1.19404	1.06378e-07	1.26813	1.40983e-32	1.05562	0.030315	1.32741	3.01696e-22	1.06473	0.00174836	1.13222	5.92345e-05	1.20832	3.99598e-07	1.19534	2.84124e-20	1.14489	4.12601e-11	0.86465	1.42234e-13	1.02043	0.398939	1.06878
ENSMUSG00000085400	Pard3bos3	1.73689	1.66935	1.6855	1.65746	1.55028	1.68086	1.55104	1.58437	1.62468	1.62154	1.79021	1.71381	1.76409	1.73716	1.66102	1.03817	0.22668	1.02878	0.133334	1.0452	0.0221903	1.11307	0.000114759	1.03146	0.282395	1.11257	0.00812984	1.09055	0.000392616	1.06506	0.024739	1.067	0.0704919	0.971789	0.602017	1.01272	0.519862	0.98541	0.75427	0.999852	0.938124	1.04308	0.115042	0.990957	0.789062	1.00677	0.892988	1.07215
ENSMUSG00000025969	Nrp2	2.02524	2.01534	2.01841	1.50523	1.92686	2.04846	1.74467	1.59954	1.95597	1.49119	1.84953	1.91172	1.85413	1.83578	1.80987	1.00468	0.042191	1.00322	0.18648	1.32395	9.30366e-25	1.04854	0.00251036	0.989188	0.983912	1.1521	1.10743e-10	1.25047	1.10942e-42	1.03369	0.0850705	1.33563	1.62851e-32	1.09013	6.62238e-07	1.05643	4.15529e-05	1.08756	2.39677e-05	1.09787	1.03176e-10	1.11276	9.93847e-10	0.998552	0.470455	1.31778	7.19402e-23	1.04365
ENSMUSG00000040865	Ino80d	1.22909	1.14808	1.19188	1.19272	1.15441	1.19089	1.14802	1.15579	1.16994	1.14386	1.20595	1.23962	1.16922	1.13066	1.19588	1.06491	0.000641666	1.0288	0.109459	1.02814	0.75789	1.05953	0.000740105	1.02959	0.115495	1.06496	0.00147027	1.05837	0.000424037	1.04657	0.048345	1.06852	0.00161835	1.01772	0.417068	0.992135	0.944629	1.04717	0.216696	1.07998	1.71557e-07	1.02563	0.167749	0.966094	0.0691187	0.96547	0.134331	0.994954
ENSMUSG00000084799	Ino80dos	0.705354	0.578222	0.6116	0.499645	0.530513	0.578894	0.582615	0.591297	0.528894	0.593112	0.581094	0.640091	0.581069	0.563018	0.547703	1.18745	2.61234e-07	1.13175	2.59022e-05	1.34305	2.96442e-10	1.2773	2.23678e-17	1.18627	2.27927e-08	1.17981	0.00859399	1.16499	6.42997e-08	1.28059	3.99077e-09	1.16194	0.000146162	1.18244	5.44005e-06	1.08818	0.370524	1.18249	0.0469757	1.21468	6.67175e-13	1.2434	3.30145e-10	0.953094	0.0753408	1.13104	0.00691576	1.07567
ENSMUSG00000025968	Ndufs1	0.363045	0.443922	0.398035	0.419196	0.360776	0.377267	0.435188	0.466798	0.387881	0.425886	0.448183	0.468359	0.435735	0.416484	0.410611	0.851308	3.81313e-06	0.929745	0.0832055	0.891851	0.131826	1.00492	0.941479	0.970202	0.548291	0.865201	0.00101708	0.81695	1.56845e-08	0.949096	0.290325	0.880505	0.00567915	0.844691	9.78861e-05	0.814705	0.00027803	0.864317	0.0432732	0.896534	0.000398501	0.906845	0.0148791	1.09214	0.0111383	1.04762	0.798915	1.18045
ENSMUSG00000046856	Gpr1	1.62549	1.05827	1.5124	1.16729	0.992915	1.0437	1.22546	1.18477	0.91429	0.931975	1.51147	1.33149	1.00763	1.02402	1.12204	1.48971	2.01678e-36	1.07014	0.00403795	1.36155	1.63893e-15	1.57879	2.56994e-45	1.50869	1.02301e-38	1.3018	7.23306e-10	1.34303	4.87141e-29	1.70118	3.41032e-34	1.67202	8.5768e-33	1.07075	0.0159519	1.20538	5.85445e-06	1.55781	6.20995e-17	1.5351	6.01336e-58	1.41198	2.00729e-24	0.718352	3.77336e-28	0.913968	0.0278967	1.0598
ENSMUSG00000027520	Zdbf2	1.0129	0.925529	1.00989	0.925049	0.855362	0.873158	0.95114	1.00228	0.945805	0.89428	1.11873	0.96118	0.876744	0.893429	0.933981	1.0852	0.0189988	1.00271	0.888283	1.0857	0.0450782	1.1649	6.38553e-06	1.1436	1.22006e-05	1.05875	0.498894	1.00963	0.490256	1.06416	0.147244	1.1193	0.0454749	0.913166	0.0153467	1.04874	0.239511	1.1394	0.0395376	1.12026	0.000377163	1.07632	0.0263821	0.923989	0.0149101	1.00047	0.9503	1.07344
ENSMUSG00000025964	Adam23	0.498052	0.637524	0.504857	0.61867	0.488076	0.471029	0.683605	0.767688	0.544254	0.633173	0.673619	0.706587	0.581497	0.587434	0.648045	0.810892	0.00400818	0.988749	0.894775	0.832165	0.164548	1.01696	0.999937	1.04732	0.571805	0.763207	0.0669987	0.689248	6.89362e-05	0.928286	0.437856	0.815704	0.0195793	0.773057	0.00549386	0.741461	0.135267	0.877557	0.96053	0.869978	0.0503644	0.799487	0.0019179	1.21934	1.84279e-12	1.02623	0.56249	1.25413
ENSMUSG00000069085	Dytn	1.18597	1.1926	1.10832	1.13937	1.1857	1.15921	1.06394	1.08864	1.2106	1.14663	1.10511	1.08631	1.05373	1.09938	1.09012	0.994868	0.961038	1.06426	0.00434448	1.03759	0.555814	1.00021	0.994568	1.02125	0.462139	1.10484	0.00703362	1.08188	0.00126515	0.981202	0.46297	1.03155	0.24044	1.0671	0.00643971	1.084	0.0106408	1.11461	0.0146091	1.07219	4.11741e-05	1.08053	0.000432537	1.06975	0.0396459	1.04295	0.40985	1.00537
ENSMUSG00000025963	Mdh1b	1.19472	1.19004	1.12641	1.1542	1.17091	1.19899	1.05639	1.10803	1.05915	1.11035	1.06488	1.08925	1.1291	1.15139	1.14888	1.00363	0.746207	1.0557	0.0124617	1.03231	0.192533	1.01874	0.647957	0.996712	0.996253	1.11962	0.00032082	1.07176	0.039918	1.11696	0.000789526	1.06971	0.0513303	1.11146	0.0011093	1.08868	0.016845	1.05339	0.170009	1.03463	0.184252	1.03671	0.222359	1.05188	0.0421243	1.02857	0.536225	1.01505
ENSMUSG00000025962	Fastkd2	0.615363	0.771493	0.639121	0.664449	0.73069	0.669063	0.722417	0.766714	0.68055	0.7478	0.696851	0.737127	0.731294	0.725639	0.710264	0.820848	1.41563e-08	0.967857	0.577883	0.93579	0.149198	0.861168	0.00331841	0.930174	0.109739	0.86983	0.00637105	0.825374	1.84617e-09	0.916486	0.0389956	0.843787	2.84016e-05	0.897738	0.0100421	0.854545	0.0673133	0.860541	0.0594155	0.866435	7.59788e-06	0.882876	0.00173428	1.17909	1.21712e-08	1.14003	0.000826982	1.04912
ENSMUSG00000082373	Gm13754	0.691508	0.730669	0.658195	0.668588	0.801012	0.698355	0.707741	0.73131	0.634443	0.782699	0.604044	0.581553	0.641981	0.747815	0.529758	0.952856	0.206132	1.04394	0.240468	1.02982	0.87053	0.878465	0.00290447	0.991423	0.753128	0.979903	0.305196	0.952121	0.140133	1.0777	0.121607	0.89669	0.0053667	1.12423	0.00272119	1.16133	0.0163868	1.06675	0.541844	0.933585	0.00804905	1.25684	3.8455e-09	1.09559	0.11334	1.08077	0.0277996	0.921929
ENSMUSG00000025959	Klf7	0.277698	0.290263	0.282869	0.259008	0.322315	0.257239	0.356493	0.343349	0.290522	0.314606	0.283628	0.331949	0.314458	0.354625	0.27023	0.967806	0.319243	0.986494	0.436368	1.05206	0.863899	0.894353	6.90432e-06	1.05727	0.692271	0.827391	0.193213	0.851921	0.00208154	0.967162	0.102564	0.910982	0.00754146	0.984542	0.787083	0.874405	0.330856	0.911306	0.250174	0.830791	2.63064e-09	1.02017	0.909344	1.01931	0.276841	1.08706	0.238956	0.924104
ENSMUSG00000101895	Gm28981	0.996008	0.94337	0.92952	0.888402	1.20074	0.985596	0.958267	0.893578	0.888385	0.964325	0.876562	0.878357	0.913866	0.904206	0.787829	1.05045	0.0351635	1.06458	0.000992328	1.10887	1.07896e-06	0.842602	7.2296e-21	1.00959	0.503814	1.03566	0.224043	1.10309	2.09122e-10	1.10889	1.32002e-05	1.02977	0.193157	1.12231	2.31406e-07	1.12025	0.00177098	1.08102	0.241517	1.09142	1.20269e-08	1.23448	3.17659e-25	1.01345	0.518772	1.05561	0.0125442	0.802135
ENSMUSG00000025958	Creb1	0.746734	0.725703	0.706363	0.781733	0.692528	0.712955	0.76161	0.778748	0.638861	0.730946	0.769945	0.739348	0.739812	0.678696	0.754869	1.02547	0.202358	1.05007	0.00704797	0.960307	0.258012	1.0684	0.00212228	1.04155	0.0391391	0.982735	0.887982	0.963568	0.0983981	1.146	1.8177e-07	1.019	0.460143	0.97332	0.273779	1.0088	0.422595	1.00824	0.33559	1.08737	1.51091e-06	0.990485	0.690972	1.02398	0.31722	0.936456	0.0433284	1.04186
ENSMUSG00000070871	Ccnyl1	1.57233	0.88015	1.1292	0.873437	1.00734	1.08606	1.09671	0.905469	1.11993	1.03581	0.994814	0.898951	0.936612	0.914881	0.950347	1.7062	5.1156e-55	1.3605	5.00114e-29	1.71796	8.20206e-33	1.51022	3.87399e-43	1.40998	1.12209e-32	1.39744	1.49406e-18	1.66323	3.4387e-54	1.37084	7.45949e-18	1.47237	8.32102e-26	1.5275	5.20874e-30	1.67409	7.66324e-17	1.61326	5.66349e-16	1.64781	2.26704e-52	1.59217	2.90104e-40	0.797385	2.77564e-17	1.0069	0.747506	0.885136
ENSMUSG00000051344	Plekhm3	0.858326	0.932582	0.83879	0.915618	0.939256	0.862262	1.0152	0.954483	0.912723	0.995879	0.95858	0.914449	0.877794	0.842639	0.971681	0.928086	9.02651e-05	1.02081	0.496163	0.943589	0.0118529	0.922126	4.85937e-05	0.99591	0.890307	0.859331	0.00165591	0.908811	2.03428e-08	0.946286	0.0359345	0.874482	1.31752e-08	0.905293	7.16616e-08	0.944676	0.0798654	0.980089	0.660425	1.01664	0.41046	0.894227	5.18154e-08	1.09991	1.33133e-06	1.0167	0.866382	0.993578
ENSMUSG00000025950	Idh1	1.13541	1.38925	1.14016	1.20152	1.35088	1.34758	0.974836	1.12609	1.14356	1.31009	1.05621	1.16292	1.21604	1.1416	1.24117	0.829551	4.97056e-16	0.99617	0.181575	0.949206	0.00262033	0.85149	3.99669e-07	0.853435	1.20967e-05	1.1494	0.798297	1.0076	0.0131976	0.993449	0.7399	0.876123	0.000381518	1.06851	0.846987	0.978219	0.000676729	0.938736	6.96761e-05	0.995016	0.362473	0.921143	0.00162249	1.20085	3.06226e-13	1.14424	4.03399e-05	1.02645
ENSMUSG00000025949	Pikfyve	0.536399	0.596586	0.576882	0.615566	0.551048	0.583785	0.650462	0.655273	0.69511	0.636796	0.604887	0.674188	0.638651	0.614643	0.670762	0.913597	4.55075e-05	0.940191	0.00228121	0.889364	0.00215866	0.977499	0.353224	0.9307	0.0866443	0.848008	0.00394551	0.842607	3.22933e-14	0.80039	5.57413e-16	0.863738	4.04755e-09	0.902838	7.16666e-06	0.822021	5.9738e-06	0.861569	0.000604808	0.890513	1.44584e-08	0.825674	1.74769e-15	1.02911	0.171253	0.973475	0.4201	1.06995
ENSMUSG00000025946	Pth2r	1.35069	1.07013	1.20792	1.32652	1.0692	1.22687	1.14504	1.09343	1.30243	1.09777	1.16479	1.18708	1.15612	1.24403	1.19056	1.23977	3.57422e-16	1.10916	2.07574e-06	1.01694	0.941333	1.24075	3.33648e-22	1.09331	1.3452e-05	1.16517	8.4452e-05	1.21557	1.17213e-19	1.03441	0.314602	1.21116	9.03362e-11	1.14698	5.00492e-07	1.12712	0.211654	1.15489	0.00620689	1.07936	3.61281e-05	1.12408	7.00319e-06	0.894648	1.37887e-09	0.820267	1.83503e-17	1.0008
ENSMUSG00000015222	Map2	0.264883	0.31349	0.262312	0.298723	0.280284	0.258253	0.365564	0.415026	0.38938	0.344905	0.272425	0.402034	0.305444	0.356362	0.248082	0.882448	0.154711	1.0071	0.560874	0.915131	0.0424882	0.959502	0.0266521	1.01851	0.969923	0.783746	2.09916e-05	0.708476	5.93305e-05	0.745603	2.84802e-15	0.820138	2.77731e-08	0.979751	0.810168	0.72681	0.0453295	0.899961	0.0178095	0.799548	9.68229e-14	1.04827	0.410525	1.14125	0.197517	1.03704	0.79584	1.08732
ENSMUSG00000055567	Unc80	0.325068	0.369311	0.373125	0.38069	0.385042	0.350113	0.465216	0.47643	0.499858	0.449014	0.340612	0.40835	0.357759	0.444372	0.366416	0.905727	0.00855399	0.898428	2.0834e-06	0.884288	0.00172508	0.876353	2.3587e-14	0.94436	0.0109934	0.752045	2.25072e-07	0.737415	5.70898e-22	0.708615	6.74483e-33	0.77424	3.04179e-19	0.964722	0.295757	0.836172	0.107048	0.928586	0.962313	0.780842	3.19581e-19	0.91135	9.46249e-05	0.99194	0.974736	0.976329	0.207569	0.967568
ENSMUSG00000026004	Kansl1l	0.696446	0.640993	0.704049	0.729244	0.733328	0.654206	0.770622	0.743258	0.66215	0.715674	0.67543	0.725922	0.593744	0.686377	0.715659	1.07484	0.00114819	0.990544	0.583375	0.960448	0.0639443	0.955741	0.0104242	1.05601	0.0149751	0.9148	0.359405	0.944486	0.00652966	1.045	0.163429	0.976427	0.499318	1.0271	0.37564	0.964311	0.74894	1.14804	0.000200953	1.0128	0.288172	0.976445	0.237703	0.921577	0.000378428	0.893576	9.55634e-05	0.889197
ENSMUSG00000026003	Acadl	1.2569	1.11403	1.23107	1.24149	1.27513	1.12354	1.28977	1.25935	1.05692	1.19031	1.24039	1.25193	1.08688	1.14761	1.16351	1.11768	1.58618e-05	1.0194	0.60375	1.01149	0.468113	0.986742	0.555986	1.10899	0.00103886	0.976347	0.764377	0.998195	0.71955	1.17285	8.73623e-06	1.0516	0.167874	1.01231	0.491559	1.00368	0.706026	1.14325	0.00117315	1.0876	7.68225e-05	1.07391	0.0165427	0.912075	0.00170677	0.904992	0.00118175	0.882851
ENSMUSG00000026000	Lancl1	0.617255	0.600191	0.674966	0.701717	0.580345	0.657224	0.750914	0.728705	0.820866	0.626157	0.744657	0.723821	0.637878	0.577376	0.784059	1.02437	0.545299	0.925532	0.00420837	0.894649	0.000211104	1.05425	0.0617732	0.947217	0.0683108	0.842923	2.06052e-06	0.865513	4.85345e-08	0.778892	3.76181e-14	0.987742	0.568842	0.849167	8.76857e-11	0.870644	0.000512899	0.972051	0.457445	1.05887	0.0201048	0.811321	1.75689e-15	0.903512	8.76242e-05	0.873364	1.29036e-05	1.02917
ENSMUSG00000025991	Cps1	1.98203	1.69344	2.12984	1.95223	1.84739	2.08997	2.15113	1.84286	2.28421	1.73221	2.06119	1.88875	1.77436	1.84695	2.05167	1.16092	2.90523e-19	0.933712	0.000518428	1.01452	0.120497	1.06914	0.000129811	0.950712	0.0113043	0.924882	0.822248	1.07163	2.79031e-07	0.873259	2.2288e-10	1.13635	1.01535e-08	0.96337	0.184334	1.04691	0.0453377	1.11079	0.0031286	1.06938	0.000172101	0.967634	0.144248	0.804289	5.49224e-32	0.873898	8.34446e-11	0.920942
ENSMUSG00000086204	Gm15668	1.97378	1.83548	1.85922	1.82359	1.89786	1.90267	1.82492	1.87802	1.93462	1.70366	1.90372	1.99638	1.94578	1.82022	1.71136	1.07146	0.0129276	1.05847	0.0278844	1.07808	0.000737875	1.038	0.135461	1.03551	0.210975	1.07733	0.150728	1.04841	0.0995961	1.01925	0.606923	1.14977	5.78149e-06	1.03497	0.221471	0.989221	0.809294	1.01369	0.730581	1.07997	2.06238e-05	1.14488	1.88383e-07	0.98788	0.846485	1.00618	0.789633	0.968774
ENSMUSG00000062209	Erbb4	1.78288	1.52249	1.69487	1.67223	1.49789	1.67007	1.6563	1.62171	1.7549	1.57526	1.6758	1.64513	1.63556	1.78912	1.68118	1.16049	4.93529e-27	1.04903	0.000289039	1.06243	2.88069e-06	1.17835	4.06445e-35	1.06373	1.31536e-06	1.07207	5.78379e-07	1.09361	5.10092e-10	1.01508	0.687831	1.12393	1.85409e-07	1.0603	3.56419e-05	1.07893	0.0183121	1.08488	0.00368568	0.996695	0.767037	1.05709	0.000110199	0.903956	6.23526e-17	0.915505	1.70546e-13	1.01539
ENSMUSG00000101156	Gm29114	1.70361	1.62803	1.62338	1.592	1.67841	1.65474	1.30048	1.16867	1.64115	1.58619	1.56043	1.44482	1.53848	1.48726	1.54188	1.04374	0.604577	1.04656	0.195454	1.06596	0.396342	1.01417	0.433517	1.02785	0.70136	1.28785	1.33975e-07	1.42166	3.02593e-36	1.03587	0.497501	1.06964	0.0849913	1.08623	0.103701	1.16752	0.264623	1.10078	0.43852	1.13631	1.53759e-06	1.0985	0.00255934	1.0027	0.875138	1.02129	0.618171	0.971672
ENSMUSG00000025997	Ikzf2	1.83401	1.73019	1.68785	1.73862	1.66373	1.76033	1.36833	1.35935	1.65094	1.60308	1.62	1.55185	1.67019	1.44322	1.64994	1.05672	0.0635214	1.08175	0.0058005	1.05188	0.422241	1.09654	0.00106347	1.03961	0.31047	1.31715	3.84158e-11	1.32525	8.63193e-13	1.10455	0.0168325	1.13559	0.0015501	1.12442	0.000317858	1.17081	0.010397	1.09254	0.0386805	1.25323	4.66733e-17	1.10519	0.00154577	1.02368	0.434141	0.995414	0.797669	1.03768
ENSMUSG00000053153	Spag16	1.45457	1.30567	1.45082	1.43001	1.36778	1.46706	1.33691	1.36349	1.20227	1.34931	1.44397	1.38523	1.32864	1.45932	1.49117	1.10593	2.30074e-21	1.00242	0.69875	1.01605	0.182532	1.05913	6.50332e-10	0.99203	0.459531	1.08188	1.21663e-07	1.06224	8.27656e-06	1.19373	6.91511e-41	1.07262	5.57136e-09	1.00687	0.882472	1.04668	0.09766	1.08815	1.11505e-05	0.99695	0.963173	0.976998	0.0493803	0.906403	3.47878e-22	0.918729	7.43011e-18	0.957683
ENSMUSG00000045648	Vwc2l	1.97899	1.53984	2.02825	1.75122	1.51763	1.99238	1.7656	1.71376	0.559184	1.28447	1.95592	1.78689	1.81469	1.79719	1.77725	1.2678	2.76913e-24	0.976856	0.133651	1.12304	1.39041e-09	1.28521	1.4085e-36	0.9936	0.759923	1.11438	0.00244198	1.14623	4.1624e-18	3.15388	1.25767e-137	1.50165	4.24727e-56	1.01122	0.622774	1.10181	0.0413787	1.08581	0.0177244	1.09583	9.27739e-07	1.10747	1.26549e-08	0.770511	1.48814e-29	0.885812	6.02925e-08	1.01373
ENSMUSG00000026196	Bard1	1.83423	1.67242	1.80645	1.93729	1.74479	1.79367	1.68955	1.66482	1.53396	1.64797	1.82587	1.72521	1.71964	2.0522	1.85444	1.09129	1.83796e-05	1.01458	0.435558	0.949415	0.055274	1.04849	0.00579584	1.02142	0.412884	1.08085	0.00135632	1.096	3.99197e-06	1.18377	4.18021e-13	1.10656	1.0537e-05	1.00434	0.952742	1.05973	0.588045	1.06298	0.0719631	0.898723	2.10238e-09	0.989664	0.827175	0.9297	9.18622e-05	0.869991	1.45212e-12	0.960774
ENSMUSG00000050296	Abca12	1.58436	1.65824	1.67016	1.70073	1.7439	1.55518	1.32985	1.6373	1.15349	1.67473	1.6743	1.67095	1.77947	1.76022	1.60753	0.957982	0.051013	0.951527	0.223581	0.935377	0.135155	0.913474	1.04238e-09	1.01763	0.221919	1.178	8.70944e-05	0.969525	0.0366252	1.34373	1.35875e-34	0.949078	0.0181161	0.949311	0.0831915	0.951103	0.38369	0.896187	0.0713377	0.905463	5.91813e-11	0.986427	0.938432	0.993262	0.694033	0.976404	0.47235	0.953541
ENSMUSG00000026192	Atic	1.03739	1.11732	1.21227	1.20888	1.18218	1.03722	0.964727	1.16726	0.664323	1.10634	1.33281	1.32859	1.31265	1.10049	1.28698	0.934339	0.0118971	0.866734	3.3107e-06	0.86898	0.00297409	0.887077	2.78639e-05	1.00015	0.94315	1.06825	0.671503	0.897518	1.80358e-06	1.4881	3.95065e-21	0.942846	0.114547	0.79382	9.46499e-14	0.796161	0.000134655	0.805149	0.000499137	0.947441	0.0318682	0.820046	1.82186e-10	0.927644	0.00890848	0.930048	0.0774791	0.949417
ENSMUSG00000026193	Fn1	1.85675	1.6732	1.81364	1.75162	1.73284	1.72357	1.43074	1.64549	0.492711	1.62419	1.8068	1.77306	1.74978	1.76841	1.65883	1.10351	3.40257e-05	1.02253	0.31533	1.05678	0.0962337	1.06761	0.000455565	1.07303	0.000274525	1.27831	2.62031e-05	1.12103	1.14105e-05	3.30136	4.59367e-119	1.13489	1.91941e-06	1.02619	0.170417	1.04468	0.851476	1.05783	0.441909	1.04728	0.0213458	1.11253	1.26451e-06	0.926613	0.00272483	0.957647	0.295476	0.967459
ENSMUSG00000101211	Gm28818	1.73552	1.55202	1.67369	1.53976	1.5706	1.64832	1.64524	1.6306	1.36247	1.503	1.4582	1.69868	1.69927	1.79186	1.47515	1.11108	0.0256676	1.03486	0.723051	1.11938	0.0224238	1.09872	0.00151119	1.04988	0.219058	1.05173	0.937316	1.06062	0.304389	1.25508	2.01414e-07	1.14505	0.00166052	1.17797	0.000494143	1.02048	0.4035	1.02015	0.58405	0.970219	0.239662	1.1653	3.19599e-05	0.931402	0.0556741	1.00748	0.77415	0.988877
ENSMUSG00000101848	4933417E11Rik	1.96223	1.95684	1.96018	1.82005	1.99996	2.00609	1.74408	1.77574	1.10901	1.9065	1.82754	1.89082	2.16345	2.02942	1.81873	1.00262	0.736212	1.00099	0.732717	1.07405	0.0196747	0.982035	0.690317	0.979175	0.437866	1.1183	0.00977728	1.09942	0.00199767	1.70572	1.25206e-47	1.02777	0.317235	1.06987	0.0292642	1.03587	0.210183	0.911099	0.0115895	0.968447	0.10163	1.07479	0.00385472	0.998377	0.853479	1.07124	0.00798333	0.979469
ENSMUSG00000101764	4930556G22Rik	1.79775	1.79041	1.81699	1.76773	1.9169	1.84484	1.65934	1.65246	1.24854	1.8572	1.76234	1.77734	1.97275	1.92631	1.68229	1.00389	0.729156	0.989965	0.984151	1.01608	0.819099	0.940928	0.0449103	0.975788	0.393454	1.07867	0.189741	1.08291	0.0104755	1.40726	5.35314e-29	0.969628	0.546052	1.01901	0.692469	1.01087	0.716638	0.915575	0.00661821	0.936557	0.0017835	1.06478	0.00289983	0.986132	0.555299	1.01214	0.790213	0.937285
ENSMUSG00000039395	Mreg	1.78501	1.70139	1.75878	1.7722	1.79217	1.80164	1.58637	1.64873	1.62806	1.75481	1.69663	1.70499	1.70695	1.61264	1.72143	1.04642	0.117001	1.01411	0.749361	1.00684	0.705317	0.996217	0.702321	0.991255	0.928004	1.11779	0.0318543	1.07793	0.0111593	1.09083	0.000271447	1.01629	0.354849	1.04919	0.0584193	1.04434	0.697718	1.0432	0.517499	1.10065	1.6946e-07	1.03491	0.0644825	0.96912	0.223396	0.962174	0.133391	0.95202
ENSMUSG00000097131	D230017M19Rik	0.954077	0.760911	0.836119	0.818025	0.864467	0.792835	0.87437	0.886805	0.835861	0.892531	0.817554	0.810199	0.703582	0.739921	0.772563	1.22437	2.04993e-08	1.12601	0.000370139	1.1482	0.000506066	1.09291	0.00564457	1.1806	1.98139e-06	1.0818	0.417641	1.06817	0.330321	1.12632	0.00410314	1.06201	0.00313959	1.14879	0.000365333	1.15807	0.0730686	1.31172	1.38368e-05	1.25497	1.9031e-13	1.20802	7.8199e-08	0.919659	0.0267767	0.937785	0.016076	0.892628
ENSMUSG00000026189	Pecr	1.27787	1.00942	1.1165	1.0278	1.24584	1.00626	1.2069	1.16846	1.49383	1.15746	1.08463	1.05016	0.856225	0.922261	1.12747	1.24198	0.000111432	1.13266	0.0174598	1.22174	0.000606971	1.0238	0.636382	1.24553	2.95029e-05	1.05431	0.329268	1.08626	0.518941	0.864503	0.0987112	1.09576	0.0199727	1.16312	0.0106487	1.19799	0.186226	1.44095	0.00011117	1.34787	1.93681e-08	1.12253	0.111122	0.911974	0.166374	0.983701	0.93755	0.824331
ENSMUSG00000026188	Tmem169	0.591433	0.512049	0.528203	0.568823	0.533812	0.51489	0.666915	0.604855	0.524399	0.576853	0.580541	0.569521	0.529977	0.561261	0.539094	1.1297	0.00174284	1.10065	0.00558957	1.03381	0.54138	1.09091	0.00850001	1.12448	0.000504518	0.901577	0.334508	0.980958	0.501941	1.10736	0.0258719	1.02154	0.746131	1.016	0.967945	1.03273	0.905047	1.09755	0.872918	1.04563	0.499373	1.08189	0.0585924	0.974286	0.344506	0.915115	0.101666	0.965664
ENSMUSG00000026187	Xrcc5	1.71662	1.74943	1.76038	1.90593	1.74902	1.69498	1.66295	1.7157	1.91888	1.78602	2.01196	1.82619	1.65763	1.681	1.78789	0.982258	0.665537	0.976478	0.657284	0.905623	3.18928e-05	0.982477	0.19909	1.01206	0.613577	1.03045	0.215495	1.00051	0.917814	0.899816	3.18644e-05	0.963202	0.102237	0.860157	5.42039e-15	0.943115	0.0861806	1.03356	0.158062	1.02	0.0676963	0.962249	0.0660676	0.994115	0.716295	0.92198	3.7313e-05	1.00022
ENSMUSG00000039372	March4	0.699179	0.857897	0.743581	0.791233	0.840586	0.80599	0.734596	0.722678	1.36677	0.825222	0.623664	1.01859	1.0804	1.14508	0.789098	0.834306	1.9959e-23	0.947365	0.00121381	0.896712	6.44802e-07	0.849661	1.67721e-14	0.882106	6.19506e-10	0.957564	0.00196045	0.971436	0.00487608	0.544856	1.25808e-65	0.86377	2.82383e-10	1.10435	0.00132721	0.71445	1.06402e-21	0.677042	4.57143e-39	0.641871	2.98309e-56	0.898865	3.34076e-07	1.13551	1.69189e-09	1.0748	0.00727371	1.0184
ENSMUSG00000039354	Smarcal1	0.785096	0.81558	0.797847	0.778324	0.803302	0.73059	0.930621	0.96181	0.858915	0.856112	0.754041	0.849947	0.881323	0.921592	0.735241	0.966705	0.123524	0.985798	0.488931	1.00771	0.92426	0.979845	0.490234	1.06562	0.0114691	0.858799	3.6475e-08	0.833573	9.03698e-20	0.923018	0.00753059	0.925724	0.00588088	1.03636	0.618635	0.931732	0.00876086	0.901941	0.00454539	0.866389	5.87262e-13	1.05969	0.0456307	1.01975	0.484333	1.04242	0.103628	1.01359
ENSMUSG00000039342	Ankar	1.1379	1.2268	1.08698	1.16386	1.15297	1.17255	1.07637	1.17386	1.22711	1.16557	1.08667	1.16176	1.24641	1.19532	1.16327	0.932992	0.00357308	1.04289	0.081421	0.979458	0.287826	0.987968	0.89197	0.972769	0.385034	1.0523	0.789409	0.971767	0.0203147	0.932775	0.0208055	0.978137	0.512945	1.04317	0.402493	0.981092	0.192165	0.919406	0.0188778	0.955666	0.0173681	0.979919	0.3918	1.11779	8.20956e-07	1.0498	0.286743	1.05892
ENSMUSG00000039323	Igfbp2	1.54305	1.73301	1.23014	1.51748	2.08152	1.77244	1.56752	1.58555	2.22445	1.75264	1.05178	0.981547	1.7576	1.73201	1.21069	0.896364	1.12175e-06	1.23525	4.07907e-08	1.01581	0.773671	0.753167	3.00973e-26	0.877488	2.21816e-05	0.985327	0.0543529	0.974782	0.0926769	0.706854	2.45313e-28	0.886868	0.000118832	1.42653	1.21995e-20	1.51916	8.7714e-06	0.8845	1.37248e-06	0.896855	3.64663e-08	1.25357	1.68538e-10	1.37806	8.58634e-24	1.13325	8.84689e-05	0.840247
ENSMUSG00000026185	Igfbp5	1.02175	0.957343	1.0357	0.80913	1.17035	1.08815	0.856874	0.780685	1.01351	1.06982	0.773198	0.673267	0.826605	0.830426	0.740282	1.06092	0.266512	0.987723	0.735833	1.23387	0.000784582	0.883029	0.000357346	0.944117	0.395802	1.17231	0.00428742	1.27373	3.26739e-13	1.00741	0.542446	0.958913	0.302198	1.28465	1.0092e-07	1.45067	1.4527e-05	1.2106	0.0628712	1.20563	1.65619e-08	1.33497	4.26466e-10	0.931009	0.0431698	1.16303	0.00200911	0.832327
ENSMUSG00000101968	1700027A15Rik	1.58592	1.4824	1.5325	1.56198	1.46519	1.54615	1.35505	1.37649	1.33903	1.47678	1.47176	1.37749	1.4561	1.33139	1.56065	1.06542	0.00591244	1.03272	0.209984	1.0144	0.22538	1.07713	0.00885312	1.02416	0.30012	1.15867	0.00041235	1.14184	2.28698e-06	1.17157	1.23944e-05	1.06922	0.0457732	1.07263	0.034986	1.14107	0.0239119	1.08343	0.133026	1.17782	7.28707e-13	1.01522	0.626914	0.969314	0.2801	0.952119	0.329034	1.011
ENSMUSG00000101112	Gm29185	1.62089	1.50457	1.45719	1.54242	1.45787	1.47125	1.43244	1.42679	1.52624	1.39543	1.49834	1.37005	1.42145	1.47072	1.44338	1.07249	0.0313074	1.10513	0.000294443	1.04778	0.12463	1.10465	0.000492944	1.09524	0.00189336	1.12297	0.0304279	1.12713	0.000400553	1.0582	0.112559	1.15077	0.000173804	1.07667	0.116676	1.17063	0.00390834	1.13109	0.0417028	1.09561	0.00107378	1.11502	0.000453545	1.03043	0.301812	0.976954	0.420657	1.02998
ENSMUSG00000101812	D530049I02Rik	1.28819	1.24475	1.2316	1.2966	1.25243	1.28149	1.29213	1.46555	1.22405	1.43094	1.24435	1.15717	1.16232	1.4746	1.26114	1.0323	0.139809	1.0425	0.0993077	0.993978	0.64041	1.02644	0.253302	1.00485	0.570651	0.997166	0.641278	0.886713	1.51543e-05	1.04844	0.128327	0.906754	0.00343455	1.03261	0.336951	1.10422	0.0291582	1.09972	0.0311787	0.881613	9.77284e-07	1.01987	0.388498	1.00987	0.802892	0.962873	0.607802	0.994319
ENSMUSG00000100301	6030407O03Rik	1.73818	1.44969	1.68033	1.44938	1.64059	1.62141	1.58363	1.38605	1.65195	1.46369	1.51934	1.35487	1.44921	1.44781	1.48036	1.18616	9.34894e-29	1.0325	0.0800545	1.1864	7.91259e-23	1.05607	9.55116e-08	1.06784	1.44339e-08	1.0918	2.97458e-07	1.23696	3.11329e-46	1.04922	0.00137173	1.17554	3.79875e-18	1.13514	2.3209e-14	1.26346	1.01933e-15	1.18653	1.47514e-09	1.1876	1.43464e-32	1.16314	8.98342e-21	0.870454	2.00527e-23	1.0002	0.896912	0.890325
ENSMUSG00000101344	Gm29183	1.77367	1.51897	1.70918	1.51631	1.68896	1.6818	1.52609	1.41599	1.70064	1.52496	1.49404	1.42067	1.54976	1.45894	1.5499	1.15732	4.40035e-14	1.03565	0.141214	1.15922	1.39365e-12	1.04735	0.000147585	1.05156	0.00361376	1.15226	4.88487e-10	1.23594	1.9891e-31	1.04056	0.072976	1.15306	7.77721e-10	1.17542	6.55935e-12	1.23213	5.06109e-08	1.13572	0.00303571	1.20189	3.09226e-25	1.13563	2.8036e-08	0.894865	1.70578e-10	1.00164	0.88222	0.904979
ENSMUSG00000055322	Tns1	1.69102	1.75299	1.57874	1.62559	1.99209	1.74675	1.43409	1.50773	1.61966	1.72539	1.5778	1.41605	1.51532	1.49432	1.559	0.966559	0.0060813	1.06688	6.75644e-05	1.03792	0.392046	0.85609	1.58041e-18	0.969824	0.340281	1.16748	1.02702e-07	1.114	1.16889e-12	1.0415	0.00123858	0.981171	0.996257	1.06748	0.00104095	1.18138	1.61165e-05	1.10877	0.0187324	1.12338	1.55215e-18	1.07958	4.08378e-09	1.10379	2.14886e-16	1.07383	9.79907e-07	0.885709
ENSMUSG00000061815	Rufy4	1.61562	1.43736	1.47172	1.52704	1.62588	1.53757	1.25652	1.25758	1.29488	1.23761	1.35569	1.25868	1.30452	1.37059	1.25868	1.11595	0.00061972	1.09156	0.0116881	1.05444	0.526632	0.994055	0.866461	1.04766	0.146631	1.26473	3.90488e-08	1.26373	4.54229e-15	1.22994	3.32778e-08	1.2826	4.68176e-11	1.17857	7.96352e-07	1.26271	0.000140264	1.2215	0.00117221	1.16662	2.15755e-09	1.26272	1.00339e-12	0.978143	0.54275	0.944882	0.0512344	0.890769
ENSMUSG00000006304	Arpc2	0.349366	0.333922	0.342689	0.315534	0.310705	0.30241	0.406207	0.407521	0.31817	0.366025	0.345653	0.444063	0.405873	0.431404	0.327197	1.03559	0.582183	1.01508	0.979321	1.08142	0.458824	1.09414	0.168682	1.11669	0.068634	0.887712	0.0390176	0.885414	0.00690556	1.0746	0.620907	0.964254	0.361472	1.00833	0.487088	0.825946	0.0137058	0.888299	0.0530027	0.845621	3.1235e-07	1.05189	0.927042	0.980197	0.545637	1.04425	0.548368	1.05653
ENSMUSG00000026179	Pnkd	0.606121	0.75135	0.657829	0.770195	0.628465	0.604757	0.701399	0.798767	0.678696	0.786016	0.827622	0.826329	0.693868	0.644964	0.817495	0.829414	6.06181e-11	0.931769	0.0752876	0.811452	1.75562e-10	0.969327	0.000613675	1.00194	0.834693	0.88111	0.0303469	0.785656	4.59442e-21	0.906799	5.98721e-05	0.796962	4.0699e-17	0.761217	3.09187e-19	0.762279	7.85444e-05	0.889469	0.977795	0.94786	0.00905885	0.769619	1.54867e-22	1.12341	5.18836e-08	0.978343	0.525204	1.16869
ENSMUSG00000006301	Tmbim1	0.76235	0.813189	0.76348	0.877298	0.694325	0.701253	0.855126	0.890539	0.802472	0.886899	0.96985	0.884396	0.770585	0.724024	0.891701	0.944329	0.442065	0.998692	0.433462	0.882382	0.0140088	1.08564	0.138977	1.07625	0.0215633	0.902866	0.302815	0.870587	9.99113e-05	0.955543	0.304818	0.873798	0.00184683	0.806048	1.92423e-06	0.87602	0.694023	0.990541	0.133536	1.04651	0.03912	0.869567	0.000162941	1.05757	0.0935369	0.934402	0.0246776	1.14964
ENSMUSG00000026175	Vil1	1.21737	1.29428	1.13692	1.21465	1.32158	1.2296	1.09672	1.10971	1.15353	1.19458	1.15781	1.13457	1.30372	1.13101	1.24632	0.944842	0.0111615	1.06504	0.190336	1.00207	0.0666536	0.926692	0.00159233	0.990804	0.679382	1.10082	0.172543	1.089	0.0156437	1.05093	0.166567	1.01761	0.756938	1.04736	0.730927	1.06707	0.756645	0.938487	0.01791	1.07015	0.0157477	0.978496	0.357115	1.12722	1.34386e-06	1.06056	0.0548035	0.98079
ENSMUSG00000033364	Usp37	0.460899	0.580961	0.471168	0.554197	0.538056	0.516574	0.524113	0.606473	0.557117	0.613983	0.512993	0.574042	0.566554	0.546793	0.603631	0.823687	1.32471e-15	0.982021	0.152446	0.857385	7.06177e-13	0.879074	1.88312e-09	0.909703	4.57133e-06	0.898714	2.98236e-05	0.793942	4.76195e-17	0.853575	1.04631e-09	0.785591	1.61142e-20	0.915017	5.82815e-05	0.832142	2.80829e-06	0.841491	2.46884e-05	0.8672	1.0149e-12	0.797149	4.45762e-20	1.19223	4.51681e-14	1.04091	0.142189	1.06724
ENSMUSG00000026174	Rqcd1	0.405496	0.475834	0.437176	0.444256	0.429726	0.454447	0.495376	0.513837	0.460298	0.487147	0.447427	0.527192	0.478786	0.495806	0.484067	0.877851	0.000404989	0.941026	0.02313	0.928784	0.0435795	0.95426	0.189063	0.911712	0.0190194	0.849037	8.70944e-05	0.823502	1.68685e-07	0.902192	0.023959	0.860936	0.000364814	0.923404	0.0315182	0.805967	7.18468e-05	0.873373	0.0356922	0.848424	6.42874e-08	0.865477	9.40344e-05	1.07196	0.0345932	1.05802	0.32094	1.08704
ENSMUSG00000026173	Plcd4	0.734032	0.87666	0.716082	0.831486	0.970298	0.848535	0.786348	0.861264	0.861195	0.941055	0.753387	0.826282	0.919747	0.869119	0.854061	0.853964	2.43053e-08	1.022	0.40094	0.895378	1.12831e-05	0.779252	9.38993e-07	0.879285	7.87095e-05	0.940976	0.000118077	0.867641	6.533e-07	0.867704	0.000302377	0.801141	8.0273e-07	0.97732	0.103695	0.900409	0.000607489	0.817881	1.91327e-06	0.860609	4.0537e-08	0.874192	0.000110176	1.19677	6.2388e-09	1.0485	0.258601	0.912512
ENSMUSG00000026135	Zfp142	0.345633	0.391541	0.37079	0.360814	0.347636	0.348909	0.441018	0.452286	0.399767	0.431375	0.415736	0.479416	0.418828	0.439726	0.399565	0.906604	0.00640773	0.946565	0.154044	0.967056	0.0138342	0.995527	0.746535	0.992703	0.570749	0.823694	2.8457e-05	0.806888	5.77863e-05	0.891681	0.00466581	0.838642	2.39246e-05	0.864072	4.10628e-06	0.769108	9.92514e-06	0.858923	0.000990301	0.825666	6.79547e-10	0.892043	0.000696439	1.04408	0.412844	1.06668	0.393868	1.09808
ENSMUSG00000033276	Stk36	1.39039	1.14106	1.28314	1.29883	1.21749	1.20913	1.1914	1.19826	1.17412	1.22476	1.32091	1.2464	1.20438	1.12472	1.32731	1.2009	1.74053e-11	1.07754	0.00219722	1.06545	0.0805742	1.13123	5.84353e-08	1.13846	1.49872e-06	1.15409	0.00287406	1.14799	2.53397e-08	1.16975	3.12415e-07	1.12503	0.000360906	1.0489	0.713386	1.10695	0.457322	1.14261	0.0449243	1.21692	3.74578e-14	1.04419	0.129385	0.897277	1.35102e-05	0.88721	0.00129367	0.941988
ENSMUSG00000033257	Ttll4	0.878381	0.808547	0.83075	0.85847	0.826127	0.81296	0.854275	0.890127	0.968149	0.863332	0.823354	0.876192	0.858973	0.788446	0.921033	1.07686	0.0110474	1.05117	0.129879	1.02077	0.784086	1.05642	0.0111647	1.07166	0.00885582	1.02526	0.823592	0.988137	0.325479	0.915959	0.00113147	1.01562	0.721637	1.05959	0.204311	1.00224	0.270786	1.02024	0.868946	1.10123	1.40126e-05	0.958226	0.0575385	0.976144	0.37285	0.947913	0.063671	0.981017
ENSMUSG00000026170	Cyp27a1	1.40955	1.3333	1.35984	1.29019	1.443	1.413	1.2859	1.24823	1.29726	1.31883	1.29737	1.32892	1.38115	1.2676	1.33913	1.0532	0.182985	1.03406	0.287787	1.08586	0.117124	0.978322	0.363919	0.997725	0.818239	1.08922	0.0698087	1.11966	0.000174982	1.08037	0.0456849	1.06394	0.157167	1.08028	0.0285965	1.05643	0.554991	1.01918	0.880012	1.1038	6.8975e-05	1.04894	0.130319	0.981822	0.578648	1.03101	0.779733	0.928902
ENSMUSG00000089964	Gm16582	0.810485	0.913005	0.856001	0.828179	0.943294	0.886689	0.880337	0.895555	0.809976	0.880626	0.848189	0.863415	0.863274	0.928972	0.836596	0.898796	0.000255333	0.952389	0.0512848	0.980936	0.57208	0.872702	0.000647388	0.922768	0.0971339	0.928746	0.0102722	0.914549	0.000794986	1.00056	0.904615	0.928473	0.0315057	0.960236	0.149437	0.94506	0.0579062	0.945198	0.013693	0.884849	7.69547e-07	0.972121	0.252954	1.05963	0.120109	1.09139	0.0383836	0.970968
ENSMUSG00000047021	Ccdc108	1.23264	1.2831	1.16042	1.18955	1.37304	1.29335	1.09379	1.12914	1.24187	1.23915	1.18378	1.12358	1.21593	1.18901	1.19827	0.963518	0.0485654	1.0573	0.173122	1.03342	0.69073	0.904688	3.78303e-05	0.956428	0.0730418	1.11631	0.201975	1.08421	0.00598647	0.993119	0.709347	0.995142	0.668428	1.03806	0.768411	1.08913	0.854919	1.0127	0.297711	1.03385	0.463229	1.02647	0.579447	1.09733	0.000378428	1.07254	0.00193355	0.938943
ENSMUSG00000026162	Nhej1	1.85337	2.02393	1.79065	1.93342	2.00939	1.93436	1.63317	1.66156	1.89618	1.80915	1.82156	1.78437	1.90917	1.73026	1.93861	0.919697	7.66327e-05	1.03317	0.494461	0.960634	0.141674	0.926035	0.000437045	0.960187	0.0460068	1.12705	0.00809746	1.10888	0.000128481	0.978557	0.411422	1.02316	0.672625	1.01655	0.643319	1.03662	0.815404	0.972228	0.429261	1.06726	0.0233136	0.958188	0.095632	1.12339	1.30442e-12	1.04451	0.00846038	1.00689
ENSMUSG00000099519	Gm29253	0.424217	0.434042	0.439962	0.40207	0.419525	0.433296	0.443671	0.457514	0.389333	0.44399	0.407165	0.467471	0.437095	0.451775	0.425283	0.981603	0.967742	0.970841	0.716181	1.04411	0.708719	1.00903	0.965816	0.982977	0.752086	0.964218	0.798106	0.940277	0.494757	1.07129	0.254371	0.963652	0.438215	1.03362	0.492129	0.923778	0.900989	0.976023	0.795572	0.950056	0.106083	0.997971	0.97541	0.989036	0.699034	1.06368	0.213626	1.02794
ENSMUSG00000026204	Ptprn	0.430098	0.412791	0.437761	0.373681	0.41371	0.424827	0.480049	0.472277	0.419495	0.43025	0.410039	0.489249	0.468269	0.457967	0.439648	1.03375	0.579108	0.985749	0.903766	1.1191	0.15548	1.0319	0.68068	1.01004	0.874651	0.913884	0.0281921	0.926296	0.0594067	1.02041	0.849311	0.999713	0.867422	1.03933	0.486992	0.899616	0.0760221	0.932829	0.384716	0.950053	0.197996	0.982303	0.738901	0.953566	0.175149	1.08257	0.115497	0.998211
ENSMUSG00000026207	Speg	0.605956	0.572643	0.612408	0.557261	0.563815	0.57008	0.690782	0.648853	0.605944	0.566051	0.615304	0.633784	0.589379	0.561012	0.593461	1.04953	0.166976	0.990944	0.869679	1.07409	0.232316	1.06348	0.0319562	1.05354	0.130894	0.892732	0.0103285	0.942717	0.0887364	1.00002	0.67309	1.05991	0.0597356	0.986932	0.85345	0.962077	0.950107	1.02405	0.211464	1.06799	0.108513	1.01802	0.403969	0.944182	0.0511014	1.0234	0.96245	1.0133
ENSMUSG00000033007	Asic4	1.21092	1.17578	1.26074	1.15335	1.20787	1.23498	1.23939	1.1574	1.21545	1.16828	1.21922	1.20056	1.10998	1.21595	1.13401	1.02755	0.736444	0.96339	0.249181	1.04593	0.331494	1.00233	0.857305	0.981975	0.660428	0.978743	0.106786	1.04256	0.0633566	0.996554	0.938595	1.03362	0.541076	0.993707	0.686046	1.00796	0.659534	1.08342	0.394754	0.996179	0.88751	1.06233	0.132409	0.937563	0.135279	1.01789	0.673821	0.97546
ENSMUSG00000026211	Obsl1	0.837279	0.689123	0.877358	0.82651	0.687787	0.778244	0.84043	0.770513	0.728242	0.662146	0.805931	0.794994	0.676657	0.836171	0.707934	1.18775	4.58531e-08	0.958993	0.721574	1.01162	0.492215	1.18976	8.83098e-08	1.06722	0.0346176	0.99665	0.160743	1.0767	0.00068529	1.13165	0.00296822	1.22979	2.30223e-07	1.0346	0.158395	1.04725	0.0342955	1.20681	1.01491e-05	1.00118	0.886888	1.16009	2.12048e-06	0.807405	1.21241e-11	0.851716	9.96111e-06	1.0017
ENSMUSG00000026213	Stk11ip	0.613564	0.645152	0.611833	0.685403	0.628569	0.637386	0.656503	0.682655	0.620805	0.667838	0.640519	0.616455	0.659463	0.612981	0.676387	0.957608	0.0844007	1.00243	0.738992	0.908532	0.0765937	0.979404	0.790612	0.967694	0.346675	0.943239	0.267749	0.911722	0.00443944	0.989954	0.966743	0.929316	0.073257	0.9636	0.312787	0.995965	0.217555	0.939564	0.46058	1.00082	0.799438	0.919082	0.0254471	1.04681	0.0852511	0.948751	0.15664	1.02276
ENSMUSG00000006576	Slc4a3	0.430246	0.368106	0.409635	0.415885	0.366406	0.374715	0.454402	0.449022	0.381255	0.425056	0.422201	0.461457	0.398947	0.396578	0.382598	1.13275	0.160972	1.04044	0.515143	1.02784	0.966817	1.13688	0.147306	1.11698	0.265713	0.956429	0.977082	0.965802	0.615566	1.1018	0.447161	1.00989	0.985552	1.01541	0.779869	0.944411	0.738405	1.06273	0.794066	1.0678	0.449173	1.09873	0.322999	0.918513	0.0103858	0.907384	0.231116	1.00365
ENSMUSG00000100827	Gm29069	0.929377	0.979027	1.03701	1.26976	1.11157	1.01556	1.24454	1.24116	1.31494	1.12588	1.1055	1.17893	1.14111	1.15279	1.35046	0.953986	0.12882	0.905336	8.29584e-08	0.751504	1.88319e-28	0.849624	3.18457e-16	0.922742	3.76271e-05	0.765598	1.30174e-11	0.767525	7.676e-40	0.727504	1.69291e-41	0.839704	1.05998e-12	0.853901	1.18526e-11	0.804873	1.083e-09	0.829398	5.95982e-06	0.821665	2.28856e-24	0.709692	2.53513e-35	0.949003	0.00745055	0.787751	5.77003e-21	0.890604
ENSMUSG00000100534	Gm816	1.66603	1.54208	1.57935	1.83912	1.60777	1.55924	1.48061	1.5235	1.55674	1.50887	1.64745	1.51807	1.48268	1.60933	1.75741	1.07549	0.000224484	1.05162	0.000609755	0.910738	0.00419674	1.03412	0.0409192	1.06436	0.000891546	1.11732	8.1826e-07	1.0878	0.000390523	1.06597	0.00475267	1.09769	9.46511e-06	1.01063	0.931817	1.09145	0.110541	1.11585	0.0038089	1.03318	0.0991855	0.950805	0.00678638	0.977807	0.0917496	0.846813	4.46343e-11	0.961535
ENSMUSG00000026235	Epha4	0.706049	0.429597	0.680369	1.55421	0.589545	0.476056	1.22784	1.20457	1.02119	0.770995	1.11531	0.838608	0.594121	0.65788	1.68803	1.52201	7.28997e-30	1.03291	0.105817	0.487271	1.0904e-32	1.16896	0.00388655	1.39925	8.52369e-20	0.607036	5.8554e-13	0.617864	2.57287e-16	0.718923	1.41328e-15	0.925435	0.0522494	0.663246	2.20243e-19	0.858771	0.706899	1.16125	6.544e-10	1.06356	0.000162285	0.450803	6.51373e-60	0.678649	3.11791e-23	0.32015	3.86826e-72	0.768038
ENSMUSG00000102052	Gm28387	1.74676	1.56494	1.75426	1.58982	1.53832	1.64008	1.55905	1.54031	1.47162	1.5322	1.59894	1.52341	1.54427	1.49412	1.56149	1.10921	0.00572313	0.995959	0.834022	1.09288	0.00775324	1.12723	6.73165e-06	1.06131	0.0447341	1.11314	0.00541269	1.12586	0.000411159	1.17507	1.78515e-05	1.13146	0.00104035	1.08701	0.0765071	1.13759	0.0427964	1.12315	0.249287	1.15848	3.3823e-10	1.11151	0.00471495	0.897903	0.0011383	0.985279	0.798261	1.01625
ENSMUSG00000004872	Pax3	1.30382	1.32458	1.39981	1.12557	1.24412	1.36181	1.32678	1.27666	1.3489	1.34316	1.29848	1.32898	1.47318	1.55154	1.33534	0.985428	0.674076	0.935999	0.00102593	1.14544	1.776e-06	1.04441	0.0165673	0.960327	0.179394	0.983908	0.174013	1.01973	0.766774	0.968884	0.433948	0.972739	0.491707	1.00382	0.618557	0.98239	0.865165	0.892346	0.000863253	0.850008	8.63346e-16	0.978037	0.599726	0.94984	0.0358958	1.16238	2.50824e-09	1.05986
ENSMUSG00000032908	Sgpp2	1.00337	1.15168	1.03418	1.23881	0.971359	0.90372	1.26902	1.25606	0.814208	1.04305	1.24472	1.07997	0.864838	0.994722	0.993315	0.881511	2.61717e-07	0.972833	0.505982	0.824144	6.96786e-16	1.02988	0.866461	1.09928	3.88476e-05	0.805957	5.21742e-07	0.813661	2.18655e-21	1.20691	2.81382e-11	0.965284	0.189923	0.820517	3.02417e-13	0.935079	0.857968	1.14358	1.8708e-09	1.0079	0.122627	1.0092	0.338938	1.1036	3.12232e-07	0.934922	0.000161909	1.16831
ENSMUSG00000026245	Farsb	0.644809	0.697498	0.665186	0.752361	0.652175	0.625899	0.730599	0.762898	0.665712	0.701786	0.687336	0.730192	0.686868	0.686042	0.696381	0.933932	0.011026	0.97337	0.197696	0.873818	0.00436103	0.990206	0.540428	1.02605	0.241782	0.896713	0.000313352	0.863148	2.89959e-08	0.972701	0.340449	0.928936	0.00755526	0.945986	0.0424118	0.897152	0.0173823	0.946549	0.202809	0.947543	0.0183722	0.935242	0.00504377	1.04223	0.0566659	0.935634	0.108616	1.06025
ENSMUSG00000012187	Mogat1	1.25189	1.21477	1.27718	1.20558	1.19702	1.34041	1.18185	1.18807	1.27567	1.21035	1.22788	1.18129	1.17364	1.28481	1.16972	1.02824	0.955774	0.981635	0.215414	1.03548	0.7509	1.0423	0.0993366	0.938547	0.0209956	1.05464	0.97906	1.04955	0.721225	0.982717	0.531479	1.0317	0.730102	1.01808	0.408819	1.0551	0.863563	1.06144	0.629522	0.976228	0.167413	1.06471	0.126125	0.954679	0.130348	1.00704	0.934963	1.01368
ENSMUSG00000032883	Acsl3	0.777036	0.780288	0.918338	0.914773	0.84497	0.950152	0.858874	0.786648	0.849062	0.727635	0.847501	0.815126	0.85995	0.760233	0.886168	0.996306	0.372522	0.861243	9.51407e-09	0.864268	2.27545e-05	0.92811	0.000557756	0.835152	1.08122e-08	0.914652	0.364953	0.989159	0.140757	0.924108	0.0200046	1.05969	0.0490771	0.92563	0.0472019	0.958378	0.693108	0.913626	0.384203	1.01953	0.135914	0.889338	3.88577e-06	0.864437	7.92601e-11	0.867473	1.2178e-06	0.931551
ENSMUSG00000099706	Gm29536	1.32696	1.24671	1.39205	1.36551	1.23979	1.24846	1.47223	1.4153	1.23342	1.32672	1.29282	1.20966	1.11898	1.50273	1.26378	1.05959	8.17294e-06	0.956377	0.0153697	0.973694	0.176941	1.06506	1.5977e-07	1.05821	6.16215e-05	0.907605	0.0239161	0.941702	0.0633385	1.07015	4.71855e-05	1.00017	0.917812	1.02451	0.0213705	1.08957	0.00327191	1.17062	1.19578e-10	0.890329	3.27564e-10	1.04633	0.00334601	0.902592	0.00043636	0.918935	4.61702e-08	1.00517
ENSMUSG00000054702	Ap1s3	1.3511	1.26169	1.27516	1.40944	1.34094	1.34941	1.4571	1.45731	1.27345	1.43071	1.2424	0.979577	1.15526	1.55325	1.15348	1.06567	0.0556706	1.05522	0.0242042	0.961353	0.0108953	1.00705	0.564117	1.00117	0.976982	0.931929	0.129125	0.9318	1.18836e-06	1.05654	0.0582505	0.947992	0.0184627	1.08098	0.00192403	1.34414	2.08182e-13	1.15601	0.00308209	0.877725	1.86169e-10	1.15766	4.99773e-12	0.990199	0.817522	0.902114	9.92818e-06	0.944996
ENSMUSG00000073643	Wdfy1	0.928243	0.678345	0.940018	0.720617	0.617954	0.798631	0.917799	0.774141	0.771477	0.675396	0.83888	0.699212	0.709071	0.679036	0.752295	1.32106	4.47059e-31	0.988678	0.983395	1.25301	9.28469e-14	1.43218	5.25129e-45	1.14423	3.09279e-08	1.01026	0.0210928	1.17629	8.89062e-15	1.17989	7.52712e-08	1.32609	1.8e-19	1.09518	0.00126704	1.28657	5.4345e-11	1.27089	5.00997e-12	1.31989	1.08382e-44	1.20644	1.30716e-14	0.748395	5.32351e-31	0.948487	0.11324	1.08411
ENSMUSG00000026249	Serpine2	0.568493	0.45314	0.466992	0.516862	0.506113	0.466688	0.887143	0.816402	0.51458	0.57623	0.481978	0.461301	0.434903	0.66001	0.347138	1.20854	1.20281e-12	1.17902	1.32403e-09	1.0837	0.00177669	1.10292	0.00385628	1.17965	4.1937e-07	0.6772	1.90318e-06	0.729477	4.00002e-13	1.08772	0.0348528	0.988559	0.625166	1.14866	4.91775e-07	1.19097	0.0131403	1.24975	3.78398e-06	0.879585	2.5648e-06	1.49505	3.80735e-31	0.975568	0.410375	0.896699	0.00158895	0.912602
ENSMUSG00000043230	Fam124b	0.938603	1.20369	0.962323	1.22446	1.14906	1.09526	1.19127	1.17018	1.31823	1.313	1.10307	1.192	1.09334	1.10831	1.33446	0.796665	5.86106e-11	0.977671	0.582008	0.784173	1.49775e-05	0.831505	3.16137e-05	0.868932	0.00375205	0.804329	0.0403503	0.817681	2.91561e-11	0.732324	1.37318e-07	0.735036	7.43566e-12	0.863295	0.0035565	0.80387	0.000194587	0.870331	0.00841378	0.859553	1.97931e-05	0.724035	7.0696e-09	1.22721	2.5536e-07	0.98432	0.884346	1.04373
ENSMUSG00000004364	Cul3	0.418081	0.440953	0.419776	0.379416	0.348003	0.373773	0.500532	0.465543	0.367576	0.397625	0.436534	0.492172	0.406982	0.47675	0.411809	0.957719	0.135865	0.996739	0.627817	1.08065	0.130673	1.15642	0.00283446	1.09352	0.0382404	0.862703	0.000100095	0.916077	0.00811996	1.10802	0.156082	1.04111	0.652714	0.965607	0.336202	0.874883	0.113984	1.02189	0.483051	0.898276	1.19955e-05	1.01226	0.70529	1.04074	0.154448	1.12836	0.00167294	1.20748
ENSMUSG00000101483	1700016L21Rik	1.27042	1.07562	1.12273	1.41673	0.841295	1.0495	1.30757	1.45954	0.85522	1.04066	1.29313	1.36139	1.15914	1.2744	1.37017	1.1657	8.39863e-11	1.12079	3.40371e-09	0.903535	0.402591	1.45589	1.34879e-39	1.19219	1.08476e-13	0.973611	0.00512432	0.878737	0.00012624	1.43467	1.3952e-23	1.20143	5.40739e-09	0.983702	0.266967	0.937752	0.341938	1.08838	2.96797e-07	0.997102	0.74433	0.932149	0.138516	0.961477	0.382074	0.775101	4.2001e-18	1.24894
ENSMUSG00000038608	Dock10	2.02899	1.85904	2.02438	1.66565	1.4095	1.72217	1.91336	1.65237	1.44746	1.31249	1.94399	1.90402	1.3968	1.83572	1.60307	1.08675	1.94802e-11	1.00217	0.177596	1.20578	1.15536e-30	1.41039	6.85432e-85	1.16838	3.51039e-26	1.05743	5.42022e-05	1.21492	7.67228e-47	1.3758	4.18516e-45	1.50726	2.61432e-68	1.04158	0.00112656	1.06236	0.00193291	1.42236	1.09806e-31	1.09984	7.11914e-15	1.25009	5.0832e-32	0.922174	2.59451e-09	1.10953	6.49286e-11	1.29781
ENSMUSG00000054976	Nyap2	0.681774	0.669893	0.675319	0.750969	0.798235	0.597586	1.07434	0.847781	0.660533	0.870321	0.798621	0.70582	0.547688	0.78282	0.708228	1.01543	0.200868	1.00833	0.491632	0.918687	0.0361299	0.870344	1.06369e-21	1.12068	1.02293e-08	0.665713	1.0271e-25	0.824847	3.2532e-19	1.02793	0.610643	0.805686	2.00804e-24	0.869971	3.37125e-10	0.97016	0.823922	1.20702	2.28623e-11	0.885542	3.79806e-13	0.967269	0.00934857	0.993001	0.644053	0.904725	7.89102e-05	0.857117
ENSMUSG00000055980	Irs1	0.886276	0.71985	0.87726	0.462324	0.350046	0.545655	0.908975	0.61223	0.776786	0.445328	1.13572	0.941642	0.721479	0.737423	0.722467	1.203	1.08822e-10	1.00923	0.217092	1.75393	1.69301e-14	2.1915	2.1964e-73	1.52756	1.82116e-18	0.977502	0.53581	1.38477	8.80155e-30	1.12488	0.150725	1.80859	4.27142e-32	0.798139	7.57799e-10	0.946847	0.780853	1.20061	9.92137e-05	1.17775	3.35567e-07	1.19917	0.00016719	0.838927	2.35728e-05	1.45797	2.24186e-08	1.8217
ENSMUSG00000026142	Rhbdd1	1.90786	2.09663	2.0269	1.88459	1.68587	1.8157	2.01982	1.85973	1.68346	1.65714	1.97864	2.07789	1.88152	2.15488	1.83468	0.914065	6.50614e-07	0.944034	0.0165949	1.01173	0.0509949	1.1243	2.7844e-13	1.04811	0.000638678	0.947184	0.664374	1.02456	0.00727536	1.12582	1.68904e-07	1.14269	1.68495e-10	0.965952	0.481799	0.921929	0.0221853	1.01329	0.289385	0.890454	5.56624e-10	1.03783	0.00828007	1.03279	0.0707519	1.10684	1.20135e-08	1.23
ENSMUSG00000067158	Col4a4	1.46991	1.85304	1.59408	1.52166	1.44934	1.52776	1.56948	1.4898	1.68563	1.38942	1.6353	1.75642	1.78717	1.61876	1.64803	0.803829	2.12843e-28	0.926702	1.16954e-05	0.968089	0.911289	1.01327	0.467737	0.964459	0.096317	0.940356	0.380709	0.987487	0.813632	0.879188	1.60861e-11	1.05404	0.00836194	0.90469	3.99818e-08	0.845665	1.92932e-08	0.831886	2.01383e-12	0.913393	2.79047e-10	0.898102	2.561e-09	1.15286	1.94443e-17	1.20435	7.36464e-24	1.26056
ENSMUSG00000079465	Col4a3	1.42625	1.96348	1.58658	1.58607	1.41017	1.6697	1.62301	1.58736	2.03222	1.4581	1.70499	1.81757	2.0146	1.73592	1.75207	0.73965	3.02702e-45	0.904938	6.08285e-07	0.905213	0.000940805	1.01065	0.664328	0.862433	7.29052e-16	0.885803	0.000157606	0.904519	3.12884e-07	0.715803	5.77349e-46	0.979561	0.578301	0.84557	2.2167e-14	0.79593	2.70456e-13	0.721768	3.5602e-30	0.831327	3.46468e-24	0.82408	4.29801e-26	1.22347	3.6145e-26	1.22384	8.47305e-35	1.36639
ENSMUSG00000097564	C430014B12Rik	1.28771	1.49871	1.30546	1.29014	1.2201	1.35202	1.23326	1.29711	1.53645	1.29866	1.25664	1.34863	1.44527	1.50025	1.37963	0.868014	0.000727042	0.987365	0.905061	0.99825	0.949267	1.05121	0.0551964	0.955708	0.165531	1.04084	0.434589	0.993271	0.6379	0.847996	6.946e-07	0.992169	0.98916	1.0229	0.343573	0.957942	0.470517	0.898033	0.04649	0.867183	7.50116e-09	0.937872	0.0607077	1.1375	6.20527e-05	1.15004	6.43073e-06	1.21105
ENSMUSG00000026150	Mff	0.490806	0.586277	0.521019	0.523548	0.497244	0.480999	0.658039	0.624609	0.548361	0.575192	0.534754	0.614356	0.564231	0.55212	0.556634	0.860885	0.0079539	0.951349	0.263104	0.94749	0.52826	0.98922	0.927945	1.01688	0.777095	0.779387	0.0117917	0.815344	6.78087e-07	0.911229	0.144517	0.875019	0.0402507	0.930764	0.218733	0.827046	0.0243695	0.889458	0.210863	0.905977	0.0063569	0.899748	0.0538421	1.10508	0.000851845	1.1006	0.037496	1.14907
ENSMUSG00000026159	Agfg1	0.403159	0.467798	0.473226	0.431018	0.455581	0.415723	0.524546	0.535257	0.463642	0.481984	0.491864	0.543416	0.500787	0.489213	0.460484	0.886158	8.46843e-05	0.877767	1.94863e-05	0.947537	0.0837694	0.905645	0.00164893	0.975637	0.46519	0.805639	1.26494e-09	0.792055	4.85362e-06	0.892692	0.00676403	0.864557	0.000127605	0.850126	1.04837e-05	0.782012	1.54461e-05	0.837499	0.00175832	0.85395	1.63323e-07	0.897722	0.0035447	0.990531	0.743836	1.06926	0.0712405	1.02199
ENSMUSG00000038496	Slc19a3	1.07538	1.08948	1.09456	1.11749	1.21552	1.164	1.05373	1.04661	1.04748	1.08403	1.06249	1.06277	1.11768	1.05067	1.05315	0.988147	0.820081	0.983943	0.521633	0.965408	0.33637	0.89347	0.000245187	0.929889	0.0190471	1.01876	0.660895	1.02509	0.356906	1.02431	0.508294	0.992692	0.746311	1.01109	0.429185	1.01084	0.900989	0.965262	0.768959	1.02147	0.549151	1.01928	0.47237	0.995746	0.804904	0.976988	0.670788	0.904188
ENSMUSG00000053161	Daw1	1.25403	1.27556	1.26702	1.24487	1.4938	1.33271	1.25026	1.21654	1.31343	1.32066	1.18909	1.1788	1.1493	1.42853	1.14575	0.984347	0.718378	0.990499	0.981385	1.00681	0.727542	0.849563	1.53427e-12	0.945083	0.0797985	1.00279	0.316249	1.02848	0.450682	0.957976	0.188956	0.953097	0.11863	1.05038	0.00839074	1.05883	0.584357	1.08383	0.0689942	0.885837	7.26273e-09	1.08692	0.000441715	1.00625	0.908368	1.02282	0.422196	0.863072
ENSMUSG00000026163	Sphkap	0.365533	0.407892	0.398964	0.332871	0.841093	0.306428	0.628137	0.448497	0.362032	0.627199	0.390945	0.426088	0.400308	0.554556	0.376051	0.916597	0.000565224	0.932999	0.00175975	1.07545	0.928037	0.494672	7.00153e-55	1.14542	0.00204467	0.639348	1.24673e-09	0.848742	2.25319e-08	1.00758	0.583476	0.640173	8.11943e-08	0.948239	0.0174735	0.884895	0.00935583	0.930491	0.0573191	0.711219	5.3592e-10	0.977906	0.73463	1.01789	0.267691	1.17331	0.0583223	0.539683
ENSMUSG00000100580	4933436I20Rik	1.10549	1.36573	1.21355	1.13114	1.58221	1.30931	1.29787	1.16662	1.53191	1.32072	1.10419	1.26432	1.39521	1.20105	1.14725	0.822453	1.87947e-18	0.91774	2.38462e-06	0.979168	0.174661	0.716614	2.84252e-53	0.855376	4.41594e-14	0.86238	3.14726e-05	0.951738	0.028823	0.738704	7.73095e-31	0.848508	3.97724e-10	1.00108	0.836254	0.883584	2.05527e-05	0.80624	7.25795e-11	0.926556	0.00125354	0.966526	0.205371	1.11586	7.4608e-11	1.19055	1.77853e-19	0.871313
ENSMUSG00000045658	Pid1	0.828519	1.27156	0.807804	0.900919	2.14976	1.36718	0.905696	0.987019	1.63616	1.64665	0.689723	0.971937	1.63321	1.04626	0.910061	0.676978	1.12425e-44	1.02282	0.641628	0.927666	0.000157748	0.412719	3.18165e-104	0.632861	5.45642e-57	0.92326	0.000657469	0.854188	5.31262e-06	0.534812	2.23676e-39	0.5316	2.86662e-41	1.17575	0.0012181	0.866207	6.82479e-11	0.535721	1.40824e-58	0.810043	3.76129e-06	0.91927	0.00149759	1.51086	4.10309e-40	1.3703	3.48235e-22	0.609649
ENSMUSG00000036766	Dner	0.878046	1.38584	0.738066	0.751446	2.13708	1.81851	0.584852	0.771018	2.08921	2.05316	0.498441	0.700245	2.44509	0.993249	0.84476	0.658245	4.09712e-41	1.16703	9.59717e-05	1.14869	0.566144	0.437199	3.9032e-203	0.509794	1.59107e-106	1.42811	8.37113e-05	1.12288	0.358185	0.446758	1.70521e-77	0.454237	1.26607e-119	1.63433	1.29507e-44	1.22218	0.689692	0.384288	8.46493e-107	0.894624	5.37409e-05	1.03523	0.486554	1.77294	4.26512e-66	1.74508	4.16468e-40	0.664189
ENSMUSG00000026219	Trip12	0.387508	0.457982	0.467329	0.367057	0.37455	0.430431	0.60832	0.585921	0.473159	0.420237	0.444185	0.559152	0.581137	0.496499	0.537549	0.873699	0.000212555	0.859304	1.82738e-08	1.04379	0.914654	1.02731	0.893894	0.91908	0.000284281	0.68826	5.29869e-07	0.710735	9.37343e-07	0.850564	1.46805e-06	0.93709	0.0487861	0.895851	0.00013814	0.7396	2.35452e-10	0.715728	4.90041e-14	0.817283	6.19092e-12	0.76466	4.79254e-05	0.983524	0.71204	1.19468	0.00188986	1.17581
ENSMUSG00000073633	Fbxo36	1.77548	1.50562	1.84738	1.53066	1.23813	1.94629	1.64481	1.47004	1.31528	1.24358	1.80723	1.6971	1.83652	1.35744	1.64784	1.16807	8.68823e-13	0.963078	0.398317	1.15013	4.54736e-06	1.40157	2.86779e-44	0.916524	0.00212866	1.07489	0.0052685	1.19454	1.17038e-20	1.32517	1.65318e-21	1.39589	7.35502e-28	0.983354	0.807673	1.04361	0.0159512	0.968477	0.966314	1.28683	3.40823e-33	1.07303	0.000774988	0.824503	1.02216e-17	0.984643	0.342175	1.1999
ENSMUSG00000026220	Slc16a14	2.91371	2.23468	2.47791	2.39481	1.19287	2.53996	2.86353	2.50575	1.60205	1.44342	2.79961	2.72767	2.47116	2.29149	2.59065	1.29085	3.48658e-20	1.16905	5.34282e-09	1.20799	1.31641e-08	2.33102	8.01506e-109	1.14157	2.65641e-06	1.01693	0.42502	1.15656	6.84997e-08	1.77064	6.53977e-43	1.95263	1.97668e-50	1.03935	0.289259	1.06579	0.0768928	1.17212	0.000399758	1.26018	1.44085e-22	1.12007	0.000149809	0.905647	0.00165057	0.935814	0.0689446	1.80581
ENSMUSG00000052477	C130026I21Rik	0.306268	0.282965	0.328097	0.27742	0.293119	0.308383	0.315534	0.302101	0.268185	0.301488	0.276361	0.299972	0.331042	0.328455	0.274197	1.06085	0.00164978	0.949009	0.308518	1.07643	0.00010491	1.03345	0.124103	0.994822	0.71459	0.977701	0.513403	1.01036	0.0120546	1.10344	3.06067e-06	1.01191	0.509348	1.07946	3.36894e-07	1.01574	0.0127944	0.942526	0.392142	0.948216	0.0337048	1.08571	7.91839e-06	0.894574	0.0109473	1.01469	0.907467	0.974168
ENSMUSG00000101279	Gm18342	0.523896	0.469357	0.552615	0.463647	0.572552	0.579381	0.479686	0.503745	0.41449	0.516511	0.463059	0.4533	0.566609	0.571197	0.49948	1.09579	0.0058471	0.955994	0.493605	1.10689	0.0130725	0.927655	0.116112	0.91833	0.107892	1.07627	0.334594	1.03338	0.0803941	1.21265	0.000172569	1.01198	0.686485	1.10805	0.00277294	1.12759	0.00618339	0.935926	0.579334	0.929528	0.0510521	1.04073	0.248411	0.872424	0.000393821	1.01013	0.99259	0.846563
ENSMUSG00000089844	A530032D15Rik	0.382911	0.354303	0.41184	0.327201	0.383667	0.407096	0.376207	0.345085	0.330739	0.371485	0.343361	0.353231	0.401943	0.420968	0.329334	1.06297	0.000368606	0.943482	0.460423	1.13041	1.62292e-06	0.998439	0.823171	0.952307	0.814047	1.01408	0.222414	1.08499	3.01728e-05	1.12112	7.9183e-05	1.02423	0.157832	1.08921	1.32291e-06	1.06549	0.000242217	0.962084	0.543994	0.926951	0.111509	1.12479	3.07704e-07	0.887588	0.0206529	1.06344	0.22769	0.939289
ENSMUSG00000072109	A530040E14Rik	0.54022	0.524799	0.572959	0.465852	0.523912	0.564387	0.539974	0.542468	0.49986	0.556664	0.529463	0.530204	0.649739	0.590286	0.520938	1.02468	0.369888	0.95135	0.506588	1.13143	0.00570236	1.02614	0.385007	0.963625	0.798816	1.00038	0.926434	0.996501	0.555528	1.06728	0.129154	0.974958	0.750873	1.01709	0.450365	1.01589	0.392369	0.853924	0.0167203	0.927471	0.0722835	1.03105	0.465735	0.928434	0.047725	1.10417	0.034634	1.00142
ENSMUSG00000089716	Gm6264	0.334983	0.364292	0.359756	0.328178	0.328933	0.353632	0.397137	0.380674	0.37876	0.361702	0.356554	0.416719	0.387775	0.379449	0.348795	0.936873	0.125602	0.946117	0.233901	1.01589	0.522569	1.0141	0.840733	0.958889	0.337545	0.874976	0.0390176	0.904944	0.257446	0.908561	0.0317559	0.94213	0.271934	0.952751	0.305968	0.841817	0.0312834	0.891769	0.582647	0.907256	0.00272914	0.969224	0.576567	1.00987	0.849625	1.08434	0.061573	1.08243
ENSMUSG00000090252	Gm16028	0.276305	0.293256	0.317376	0.270427	0.256526	0.275723	0.31606	0.323419	0.277197	0.309325	0.29314	0.313243	0.310074	0.311553	0.273922	0.956896	0.835507	0.901599	0.168349	1.01587	0.167486	1.05548	0.199867	1.00155	0.557313	0.90445	0.563243	0.88873	0.364186	0.997637	0.729817	0.919333	0.144966	0.957178	0.799257	0.910615	0.231325	0.917652	0.536926	0.914355	0.00866974	1.00637	0.442974	0.942212	0.348887	1.06163	0.257616	1.10302
ENSMUSG00000079455	Gm16026	0.224408	0.258428	0.255264	0.246724	0.217304	0.231712	0.274284	0.264102	0.242671	0.27022	0.259351	0.274953	0.262619	0.25856	0.228336	0.905084	0.0560491	0.913146	0.0993891	0.935637	0.717166	1.02239	0.804226	0.97798	0.73903	0.866742	0.0283504	0.89098	0.403698	0.946703	0.108778	0.876257	0.000446403	0.902759	0.21498	0.865196	0.917705	0.894624	0.83719	0.904753	0.00178118	0.988037	0.962237	1.00891	0.858032	1.03376	0.905939	1.1296
ENSMUSG00000091199	Gm2619	0.266485	0.291292	0.297721	0.268185	0.271148	0.268397	0.335901	0.309636	0.277168	0.309058	0.27499	0.329064	0.303916	0.313225	0.266551	0.936602	0.0856269	0.921463	0.0306228	0.995385	0.991129	0.987437	0.476979	0.994811	0.949964	0.840754	0.000241887	0.894661	0.00399605	0.971676	0.320747	0.895926	0.00741454	0.97732	0.611849	0.854151	0.08071	0.90733	0.0741373	0.886891	0.000124729	0.99982	0.842292	0.983835	0.569993	1.06276	0.310732	1.05428
ENSMUSG00000089652	Gm16025	0.258738	0.28438	0.287817	0.258085	0.255611	0.273302	0.317381	0.304556	0.272307	0.308956	0.271949	0.303865	0.297011	0.298947	0.27474	0.933291	0.128703	0.925019	0.0494982	1.00182	0.931415	1.00879	0.861286	0.960985	0.569085	0.859497	0.0574868	0.886744	0.042929	0.963555	0.55296	0.877204	0.00482495	0.964481	0.853745	0.888262	0.572069	0.903597	0.294909	0.899213	0.00309818	0.957297	0.346603	0.991137	0.503416	1.07343	0.245616	1.0809
ENSMUSG00000089937	Gm7281	0.359913	0.391788	0.383375	0.35138	0.352919	0.383145	0.427611	0.389575	0.350325	0.379088	0.375629	0.41941	0.389841	0.39226	0.393765	0.935186	0.103684	0.951462	0.132295	1.01891	0.698089	1.01544	0.426325	0.951915	0.487713	0.87169	0.030735	0.939413	0.33431	1.02129	0.560396	0.959976	0.571758	0.966957	0.690563	0.885453	0.223862	0.938903	0.500737	0.934288	0.0639477	0.931442	0.0676933	1.0174	0.71173	1.08952	0.165208	1.08582
ENSMUSG00000090186	Gm7592	0.437548	0.467867	0.451309	0.3956	0.442896	0.455497	0.509501	0.514804	0.421431	0.515784	0.439955	0.444467	0.448646	0.547717	0.450223	0.946609	0.255451	0.975039	0.68901	1.08464	0.0273413	0.990149	0.961895	0.967688	0.718169	0.881947	0.00479977	0.874341	0.000894531	1.03091	0.443973	0.872949	0.00761265	0.995542	0.968613	0.987292	0.912351	0.979771	0.925348	0.829912	2.77198e-07	0.976964	0.682869	1.03003	0.806753	1.14582	0.00139624	1.046
ENSMUSG00000070034	Sp110	0.38467	0.360144	0.417072	0.380489	0.364677	0.399066	0.45413	0.43607	0.376368	0.454894	0.360726	0.419277	0.442056	0.468038	0.364787	1.0533	0.110083	0.937337	0.158041	1.0087	0.908757	1.04303	0.35981	0.971154	0.444329	0.87465	0.0413854	0.904118	0.04131	1.01743	0.691201	0.873446	0.00045525	1.05197	0.0801662	0.933355	0.720102	0.894133	0.131244	0.853236	1.87857e-08	1.04278	0.190795	0.889904	0.0429236	0.957657	0.12805	0.990246
ENSMUSG00000070031	Sp140	0.463037	0.399703	0.475532	0.377439	0.439344	0.46062	0.521631	0.497497	0.337684	0.512695	0.421986	0.408814	0.457527	0.594958	0.418457	1.12674	0.00179741	0.978291	0.22361	1.17929	6.06811e-05	1.04393	0.3181	1.00431	0.952757	0.905742	0.00614818	0.942327	0.0874643	1.2864	4.63302e-08	0.918953	0.0361109	1.07865	0.108715	1.10657	0.374003	1.00988	0.810085	0.810175	8.48388e-14	1.08599	0.0432087	0.868246	5.67859e-05	1.04663	0.187188	0.926501
ENSMUSG00000073628	Gm10552	0.487068	0.491242	0.525216	0.442683	0.489556	0.510618	0.575302	0.52011	0.433436	0.514056	0.492023	0.509105	0.523872	0.596951	0.46722	0.99294	0.907532	0.938984	0.0681448	1.08179	0.325219	0.99578	0.89109	0.961432	0.377875	0.86934	0.0184688	0.946715	0.298701	1.10054	0.092638	0.956049	0.387366	0.991629	0.769073	0.963821	0.367737	0.941007	0.19754	0.842337	1.2254e-06	1.03499	0.556175	0.945661	0.257857	1.08948	0.0504107	1.00286
ENSMUSG00000026222	Sp100	1.22893	1.06481	1.20045	1.05861	1.21158	1.1875	1.26136	1.23798	0.94483	1.27239	1.05593	0.90689	1.27129	1.64076	1.10536	1.1409	0.0055415	1.0219	0.802051	1.147	0.00120259	1.01323	0.451162	1.03218	0.322104	0.976178	0.180077	0.993235	0.727438	1.27191	7.68935e-09	0.968333	0.558417	1.14966	0.00299678	1.31984	0.0134274	0.969111	0.200086	0.76342	6.9027e-23	1.10252	0.0114112	0.895703	0.00235467	1.00535	0.427965	0.888103
ENSMUSG00000052760	A630001G21Rik	1.34721	1.50333	1.36449	1.33072	1.44238	1.38459	1.365	1.34632	1.256	1.53146	1.36459	1.21074	1.36317	1.46417	1.35353	0.902628	0.000459761	0.988198	0.735855	1.01152	0.20169	0.938296	0.00614974	0.974824	0.358402	0.987854	0.50951	1.00062	0.585294	1.06727	0.0182007	0.887066	2.04021e-05	0.988136	0.720281	1.10412	0.0875638	0.98909	0.71575	0.925223	8.31906e-06	0.995649	0.929673	1.0948	4.16593e-05	1.12064	2.86541e-08	1.03952
ENSMUSG00000036707	Cab39	0.389365	0.482358	0.428042	0.475957	0.443943	0.393558	0.536133	0.548009	0.460293	0.501118	0.450146	0.498031	0.507327	0.497347	0.458509	0.840317	1.3437e-07	0.926754	0.0189043	0.849656	4.48715e-07	0.899663	1.31696e-07	0.991505	0.602385	0.769282	4.70527e-08	0.755183	4.8435e-17	0.87341	1.40955e-05	0.814092	9.16318e-10	0.889519	0.00024348	0.818295	0.000252594	0.805769	8.53189e-05	0.819231	3.42369e-11	0.876199	5.3935e-07	1.10286	0.000926462	1.01111	0.767458	1.07062
ENSMUSG00000026223	Itm2c	0.41096	0.490387	0.442697	0.419024	0.475436	0.429505	0.498277	0.517996	0.511667	0.503402	0.442476	0.477164	0.494278	0.493404	0.471871	0.865466	0.00289578	0.941519	0.405602	0.984462	0.965055	0.887953	0.000291526	0.964977	0.530069	0.854052	0.000600945	0.826801	2.61179e-07	0.835356	0.000115829	0.846798	0.000236647	0.941903	0.56039	0.885294	0.920854	0.859799	0.0952925	0.861066	1.5979e-05	0.893488	0.00815262	1.08788	0.0327056	1.13749	0.00285587	1.02598
ENSMUSG00000049608	Gpr55	1.19436	1.2308	1.21306	1.13501	1.25282	1.22879	1.05304	1.14468	1.1195	1.25575	1.11392	1.08457	1.14199	1.10867	1.14075	0.972615	0.212331	0.985756	0.512574	1.04806	0.851101	0.956789	0.158701	0.97409	0.324416	1.12256	0.0608457	1.03992	0.53965	1.06138	0.370931	0.95472	0.22882	1.06626	0.523789	1.09268	0.362485	1.04216	0.871375	1.0709	0.0648005	1.04321	0.359915	1.01351	0.630628	1.07757	0.17743	0.983729
ENSMUSG00000026229	Psmd1	0.363489	0.432252	0.416307	0.384062	0.37246	0.346483	0.571627	0.56407	0.928709	0.459078	0.45794	0.519749	0.487531	0.528887	0.458536	0.870807	4.09735e-05	0.8977	0.000274588	0.957499	0.163336	0.981012	0.106463	1.03809	0.432925	0.690099	9.20122e-15	0.697952	1.17492e-26	0.450554	1.37653e-79	0.829023	1.65305e-08	0.830715	1.52111e-05	0.747865	8.68174e-08	0.788876	0.000379451	0.736999	1.9501e-22	0.829828	2.5179e-08	1.03088	0.280748	1.09955	0.0359845	1.12656
ENSMUSG00000094638	Gm21972	0.580149	0.570867	0.596361	0.527926	0.539483	0.537159	0.67317	0.689534	0.722803	0.602393	0.595956	0.651672	0.61628	0.665268	0.581504	1.01384	0.530323	0.976718	0.683184	1.08317	0.135095	1.06359	0.0120123	1.06747	0.0277631	0.879689	0.116495	0.861456	2.60915e-07	0.826624	3.45396e-07	0.968331	0.594406	0.977287	0.94737	0.904847	0.469095	0.949557	0.852291	0.888772	7.79498e-05	0.998011	0.814934	0.96339	0.261296	1.06839	0.144236	1.04908
ENSMUSG00000062590	Armc9	0.786908	0.821475	0.842312	0.821381	0.743286	0.829662	0.90109	0.990232	0.975434	0.88009	0.839714	0.896443	1.01215	0.975391	0.911962	0.962487	0.0116628	0.941204	0.00110782	0.962586	0.131591	1.05173	0.0154295	0.954011	0.0260794	0.885942	1.16233e-08	0.813504	2.61201e-33	0.824697	1.70878e-15	0.904925	7.43131e-05	0.943806	0.00613534	0.890074	0.000253244	0.79747	1.01803e-13	0.824731	3.62023e-35	0.876424	2.6666e-10	0.977888	0.205709	1.0001	0.686648	1.09272
ENSMUSG00000087538	Gm16341	1.55307	1.46735	1.48198	1.409	1.55037	1.61558	1.23159	1.32738	1.3551	1.38816	1.36048	1.28197	1.43341	1.40306	1.37289	1.05469	0.31848	1.04494	0.522664	1.09547	0.0328688	1.00163	0.531241	0.963564	0.214682	1.24142	0.00571641	1.15811	1.38767e-06	1.13605	0.000426029	1.11082	0.00206426	1.13187	0.0056252	1.19617	0.12293	1.07803	0.941356	1.0998	0.000215573	1.12233	0.00044368	0.990753	0.878752	1.03867	0.146758	0.949695
ENSMUSG00000026239	Pde6d	0.792233	0.757653	0.782181	0.726818	0.646944	0.726491	0.754677	0.773218	0.602711	0.684814	0.812271	0.821176	0.730334	0.659751	0.808405	1.04032	0.100877	1.01139	0.659262	1.07912	0.141725	1.19451	1.69882e-12	1.07954	0.00349938	1.04394	0.528447	1.02178	0.424967	1.2697	1.81306e-11	1.13687	0.000198113	0.978035	0.666045	0.96858	0.28152	1.07455	0.124639	1.17437	1.68729e-13	0.982197	0.61013	0.972196	0.235437	1.03729	0.644583	1.14822
ENSMUSG00000026240	Cops7b	0.964188	1.06285	1.1288	0.852553	0.556873	0.940815	1.06758	1.04649	0.557095	0.646432	1.0637	1.29497	1.12186	0.954056	1.0078	0.915155	0.102532	0.866041	4.50644e-06	1.1172	0.0800121	1.62008	1.12539e-37	1.02246	0.439586	0.911447	0.0392559	0.928211	0.0246323	1.61954	9.83312e-23	1.4257	2.42671e-18	0.91449	0.0149773	0.762877	1.7004e-08	0.87096	0.0240086	1.00961	0.370187	0.960632	0.421532	0.946332	0.103387	1.22077	2.68533e-05	1.77028
ENSMUSG00000053333	Dis3l2	0.881697	0.890755	0.937235	0.959003	1.02607	0.933219	0.912859	0.907204	0.77291	0.812847	0.92778	0.870038	0.864176	0.867514	0.923067	0.990858	0.228324	0.946456	1.26192e-09	0.927002	2.93819e-09	0.871791	8.87417e-27	0.950135	9.46904e-07	0.969234	0.235087	0.974676	0.478884	1.12463	7.03729e-13	1.07542	1.33277e-05	0.955163	0.00172321	1.01202	0.807535	1.01817	0.82352	1.01466	0.315553	0.959563	0.000666137	0.955189	2.607e-05	0.935555	4.13709e-07	0.879835
ENSMUSG00000099401	Gm28375	1.06391	1.04416	1.11577	1.17101	1.31763	1.10251	1.02732	1.0209	0.883502	0.989562	1.0933	1.01904	0.990951	0.964554	1.09819	1.01727	0.628769	0.957348	6.616e-05	0.915742	2.12357e-08	0.821031	1.67979e-33	0.967906	0.00999377	1.03246	0.527781	1.03838	0.00188556	1.18344	4.12036e-20	1.06824	0.000271694	0.97537	0.0210536	1.0401	0.669421	1.06688	0.250035	1.09333	2.70244e-12	0.971394	0.0326963	0.941098	6.87688e-05	0.900197	7.96473e-11	0.807094
ENSMUSG00000026254	Eif4e2	0.374066	0.441536	0.413987	0.394492	0.409703	0.403881	0.47606	0.487449	0.42098	0.442672	0.458832	0.49542	0.44566	0.486369	0.4631	0.875411	9.23283e-05	0.922331	0.00774003	0.958693	0.0242385	0.930084	0.0111568	0.940831	0.0520749	0.822946	0.000168205	0.806992	1.0199e-10	0.909951	0.0222769	0.873577	0.00049656	0.848316	1.21443e-05	0.796188	6.78889e-05	0.868795	0.0207692	0.808478	8.39021e-10	0.841886	3.97815e-06	1.0536	0.343092	1.09514	0.0713493	1.06245
ENSMUSG00000026255	Efhd1	1.66318	1.61673	1.6232	1.62177	1.65383	1.68415	1.47443	1.49765	1.40083	1.60327	1.62099	1.5284	1.54196	1.51605	1.60184	1.02706	0.0917344	1.0232	0.32728	1.02405	0.425691	1.00533	0.675303	0.988246	0.782853	1.11989	0.000152796	1.10361	1.72363e-08	1.1748	2.46716e-10	1.03517	0.0679247	1.02451	0.385736	1.08277	0.010418	1.07383	0.050422	1.09105	3.05795e-07	1.03605	0.0539806	0.996244	0.937587	0.997075	0.782979	0.978848
ENSMUSG00000048000	Gigyf2	0.47894	0.465502	0.522012	0.512476	0.497752	0.486997	0.518211	0.513974	0.496752	0.514811	0.50169	0.539711	0.468318	0.511107	0.489112	1.02376	0.352859	0.930754	0.00088098	0.945246	0.0253494	0.968529	0.299484	0.986276	0.38695	0.936478	0.00172373	0.942939	0.00565247	0.970152	0.213469	0.941656	0.0297417	0.962191	0.150934	0.905004	0.00903454	1.01869	0.954074	0.947363	0.0114391	0.982733	0.368215	0.909149	0.00070862	0.923304	0.000758684	0.946047
ENSMUSG00000026259	Ngef	0.846727	1.18048	0.998789	0.845067	0.929015	0.987456	0.931871	0.990504	1.01917	0.939764	1.06188	0.996818	0.945327	1.00821	1.03624	0.739353	3.21623e-33	0.861609	1.56901e-14	1.00176	0.522605	0.920032	0.00401391	0.870589	9.73602e-11	0.917485	0.000122261	0.868155	1.14998e-13	0.845915	5.58588e-11	0.910521	0.00017583	0.814822	2.6624e-14	0.863158	1.93344e-06	0.905675	0.00105695	0.854281	7.20535e-19	0.833212	3.7967e-16	1.16536	1.20502e-11	1.35491	5.87159e-31	1.24438
ENSMUSG00000079434	Neu2	1.12128	1.49749	1.29575	1.17039	1.2078	1.32203	1.26459	1.28959	1.27827	1.26399	1.33414	1.28143	1.29257	1.28482	1.32139	0.764497	1.04078e-37	0.874999	2.24201e-17	0.961339	0.0238551	0.933841	0.00308297	0.858825	2.92673e-17	0.894977	0.000290734	0.878875	1.16218e-13	0.886093	3.02085e-08	0.895374	3.79084e-07	0.851575	2.28057e-14	0.884069	3.3222e-06	0.876992	1.51276e-06	0.881903	1.87889e-13	0.859215	1.18596e-14	1.14454	1.26731e-14	1.25748	1.16361e-26	1.22151
ENSMUSG00000026288	Inpp5d	1.12076	1.2854	1.18968	1.11242	1.08617	1.14216	1.15576	1.20541	0.987185	1.19129	1.22143	1.23964	1.14878	1.28108	1.19949	0.881162	3.44775e-10	0.946556	0.0384499	1.00688	0.753754	1.02916	0.188379	0.982774	0.2055	0.972126	0.0564453	0.935156	2.56507e-06	1.12286	8.20766e-07	0.945379	0.00573269	0.92382	2.32319e-06	0.911258	0.0157235	0.97756	0.230165	0.883914	4.72362e-16	0.939415	0.000427232	1.07421	0.00422599	1.14267	0.000219634	1.16796
ENSMUSG00000026289	Atg16l1	0.335911	0.373178	0.367063	0.344093	0.351555	0.349198	0.425668	0.43463	0.37468	0.367772	0.388512	0.439032	0.422832	0.399587	0.398239	0.921242	0.00574508	0.933302	0.0431763	0.981578	0.166308	0.965356	0.140942	0.970421	0.373053	0.829253	0.000183323	0.815351	1.21196e-11	0.918328	0.0572965	0.931889	0.110171	0.892324	0.00287425	0.808693	0.000115873	0.83375	0.00153952	0.872544	3.64058e-05	0.874905	0.0005548	1.01309	0.661632	1.06549	0.213034	1.04789
ENSMUSG00000056055	Sag	1.15202	1.12252	1.04501	1.09072	1.22568	1.15414	0.994494	1.00498	1.0725	1.12093	0.982476	0.993067	0.996471	1.11347	1.05234	1.02414	0.88928	1.09346	0.0303271	1.05148	0.685687	0.94444	0.141906	0.998315	0.969417	1.14393	0.217727	1.13308	0.00179565	1.06783	0.204142	1.02547	0.650773	1.15663	0.00772789	1.14542	0.35599	1.14187	0.252808	1.03178	0.286206	1.0865	0.0584444	1.06769	0.00207155	1.0267	0.471665	0.922183
ENSMUSG00000070738	Dgkd	0.48126	0.529248	0.526798	0.489103	0.522097	0.522212	0.506661	0.55035	0.497427	0.531167	0.52872	0.590062	0.573043	0.522059	0.558596	0.923737	0.000480651	0.927348	0.00129149	0.986687	0.0547861	0.934356	0.0054526	0.934182	0.00470533	0.95813	0.0162072	0.893765	3.8379e-08	0.972938	0.334081	0.920928	0.0110746	0.924514	0.0045021	0.84233	0.000159442	0.86363	0.00090206	0.934413	0.00420356	0.882574	1.75605e-05	1.00391	0.857948	1.06815	0.223031	1.0115
ENSMUSG00000005501	Usp40	0.581166	0.634333	0.611194	0.587848	0.607775	0.602436	0.643398	0.676862	0.576982	0.566157	0.6105	0.596685	0.599052	0.698318	0.592582	0.927598	4.05037e-05	0.957778	0.00745468	0.990285	0.175883	0.962405	0.13954	0.969719	0.0954493	0.916287	2.53799e-05	0.876817	5.22663e-09	1.00618	0.828068	1.02253	0.792526	0.958714	0.00224762	0.977725	0.0322949	0.974414	0.177266	0.853252	1.32417e-13	0.983517	0.272224	1.03254	0.133052	1.06758	0.210368	1.03752
ENSMUSG00000090165	Ugt1a10	1.15776	1.06881	1.14997	1.044	1.0251	1.1006	1.05318	0.985498	1.0179	1.05473	1.15936	1.05275	1.07361	1.12366	1.09592	1.0761	1.26227e-05	1.00623	0.31533	1.09944	8.58597e-05	1.11791	1.45637e-10	1.04761	0.00370364	1.09068	0.0596613	1.15869	3.92908e-20	1.12511	2.26513e-07	1.08922	0.000820185	0.998729	0.576514	1.0911	0.000336036	1.0717	0.0339037	1.02786	0.0511492	1.05171	0.0112756	0.935076	0.000214757	1.02169	0.535617	1.03885
ENSMUSG00000092220	Gm20528	1.17055	1.07993	1.16235	1.05535	1.03379	1.11157	1.0659	0.995957	1.02657	1.06462	1.17337	1.06396	1.08435	1.13535	1.10757	1.0768	1.00465e-05	1.0065	0.308622	1.09971	8.52996e-05	1.12062	5.93577e-11	1.04869	0.00295508	1.08976	0.0624061	1.15931	2.04625e-20	1.1278	1.22641e-07	1.09096	0.000628868	0.997786	0.58646	1.09158	0.000320371	1.07279	0.0291596	1.02849	0.0458793	1.05216	0.00984463	0.934712	0.000181519	1.02128	0.541657	1.04069
ENSMUSG00000090175	Ugt1a9	1.1225	1.05217	1.10704	1.01933	1.00325	1.07596	1.03424	0.966707	1.0105	1.04573	1.13704	1.03118	1.05331	1.10058	1.07143	1.06105	0.000471743	1.01281	0.2222	1.09218	0.000400999	1.10809	6.60182e-09	1.03957	0.0210995	1.07782	0.123872	1.14605	9.23748e-18	1.10086	2.59356e-05	1.06701	0.0124592	0.988246	0.97314	1.08073	0.00175617	1.05999	0.0842599	1.01825	0.183443	1.04359	0.0397369	0.954539	0.0145593	1.02934	0.423553	1.04433
ENSMUSG00000089675	Ugt1a8	1.09583	1.02914	1.0874	0.987187	0.980233	1.05348	1.02959	0.959679	1.00219	1.02006	1.1119	1.00808	1.01005	1.07698	1.04102	1.05906	0.000882074	1.00709	0.422252	1.09993	0.000150063	1.10701	5.25559e-08	1.03671	0.0484481	1.05864	0.249567	1.12848	1.02179e-13	1.08495	0.000555357	1.06765	0.0189086	0.986736	0.943116	1.07918	0.00497637	1.07727	0.051085	1.01601	0.228396	1.04803	0.0307699	0.950931	0.0111301	1.03859	0.213114	1.04527
ENSMUSG00000090124	Ugt1a7c	1.02231	0.954866	1.00371	0.903277	0.919764	0.984473	0.954217	0.886597	0.934235	0.945749	1.02912	0.932167	0.941389	0.994582	0.96904	1.06394	0.000314284	1.01685	0.220352	1.11865	1.47396e-05	1.10056	3.18147e-07	1.03489	0.0577443	1.06459	0.234726	1.13756	1.02923e-14	1.08516	0.0006466	1.07321	0.0151438	0.993969	0.872435	1.08733	0.00350937	1.07771	0.0571507	1.02533	0.0955788	1.04983	0.0275709	0.955743	0.0219521	1.05142	0.0901677	1.03442
ENSMUSG00000090145	Ugt1a6b	0.99359	0.935385	0.975202	0.887874	0.924181	0.963866	0.94018	0.871065	0.92572	0.919746	1.00188	0.917914	0.910215	0.963145	0.943646	1.05622	0.00190615	1.0171	0.221759	1.10701	0.000200486	1.06777	0.000371039	1.02794	0.104595	1.05135	0.38983	1.12618	5.83073e-12	1.06617	0.00613815	1.07241	0.0220218	0.992479	0.984766	1.07434	0.0100227	1.08253	0.0555493	1.02864	0.0744143	1.04786	0.0344492	0.962968	0.0631472	1.04809	0.134845	1.01094
ENSMUSG00000054545	Ugt1a6a	0.873255	0.832761	0.840508	0.785416	0.856242	0.8704	0.763185	0.770406	0.812895	0.780845	0.853644	0.79176	0.820976	0.844981	0.817194	1.04341	0.0258172	1.03482	0.0593913	1.09921	0.00112696	1.01779	0.250662	1.00294	0.739857	1.12752	0.000108462	1.11816	3.75997e-09	1.06612	0.0141609	1.10491	0.000406762	1.02056	0.279673	1.09139	0.00703274	1.05676	0.360738	1.02992	0.118819	1.06112	0.0115024	0.991762	0.593858	1.05347	0.106145	0.975444
ENSMUSG00000089943	Ugt1a5	0.728921	0.687498	0.686875	0.682875	0.715071	0.744921	0.653067	0.677296	0.637816	0.647631	0.705367	0.667606	0.700502	0.711842	0.716756	1.0526	0.00458204	1.05343	0.00302796	1.05882	0.0210958	1.01699	0.190235	0.981064	0.99405	1.10073	0.00302583	1.06642	0.00017029	1.12348	0.000140533	1.10873	0.000736974	1.02925	0.0867994	1.07988	0.00535453	1.0355	0.452666	1.02104	0.286977	1.01489	0.336828	1.00079	0.792684	1.00591	0.93246	0.966171
ENSMUSG00000090171	Ugt1a2	0.537783	0.490213	0.505524	0.462784	0.559003	0.539598	0.486949	0.499791	0.444368	0.511049	0.48949	0.465731	0.513137	0.522472	0.487682	1.0806	0.0116601	1.05328	0.0589693	1.13326	0.020174	0.9678	0.536744	0.997163	0.741322	1.08661	0.179641	1.06334	0.0405694	1.1716	0.000110351	1.04375	0.329154	1.08192	0.0842609	1.12736	0.0643442	1.0402	0.970293	1.0246	0.465423	1.08525	0.0420097	0.974716	0.334234	1.04874	0.436695	0.895615
ENSMUSG00000089960	Ugt1a1	0.451155	0.403787	0.42074	0.390493	0.461912	0.43186	0.413634	0.435865	0.385899	0.428477	0.42545	0.405836	0.435468	0.441764	0.420178	1.09402	0.011301	1.05841	0.0675272	1.12368	0.00701088	0.980857	0.725963	1.03628	0.195966	1.07305	0.156395	1.02853	0.227807	1.1343	0.00465826	1.04291	0.411847	1.04892	0.190567	1.08959	0.0795261	1.0293	0.874762	1.01734	0.560462	1.05955	0.184956	0.967444	0.259253	1.0271	0.667706	0.896559
ENSMUSG00000079429	Mroh2a	0.686388	0.611981	0.686165	0.605672	0.703965	0.676674	0.593994	0.64317	0.524219	0.656671	0.621953	0.595811	0.670445	0.646838	0.639674	1.10451	7.65504e-06	1.00028	0.637256	1.11438	0.000222356	0.978137	0.624293	1.01251	0.497752	1.13313	1.33123e-05	1.05815	0.00587618	1.25979	7.57711e-13	1.03927	0.185654	1.08925	0.00134882	1.13018	0.00120614	1.02069	0.638468	1.05296	0.0104173	1.06315	0.0181626	0.905638	1.69611e-05	1.00894	0.724051	0.885587
ENSMUSG00000044783	Hjurp	0.815672	0.701963	0.804349	0.928117	0.765502	0.887723	0.72779	0.906994	0.626405	0.779528	0.805622	0.690075	0.751494	0.738449	0.912283	1.14179	3.51609e-07	1.01252	0.904452	0.89063	4.83701e-06	1.05797	0.00259165	0.927053	0.0077788	1.10616	0.122313	0.909312	3.27994e-05	1.26055	8.37486e-13	1.0411	0.188941	1.0111	0.934986	1.15897	0.0007545	1.07537	0.428758	1.0921	7.81941e-05	0.904561	2.98347e-05	0.886784	2.20679e-06	0.780031	2.49864e-20	0.926587
ENSMUSG00000036251	Trpm8	0.758012	0.740301	0.739045	0.726485	0.785637	0.797292	0.700628	0.705402	0.824142	0.768385	0.668282	0.729878	0.741565	0.767293	0.750449	1.02108	0.307761	1.02261	0.459769	1.03815	0.152201	0.968807	0.353224	0.956223	0.124468	1.07167	0.232815	1.06532	0.00257868	0.928441	0.00737388	0.988054	0.890606	1.11679	8.27141e-07	1.0339	0.390089	1.01954	0.801352	0.989298	0.588744	1.00889	0.539645	1.0015	0.930694	1.01672	0.509571	0.94881
ENSMUSG00000026295	Spp2	1.49969	1.48174	1.33363	1.59243	1.5347	1.5752	1.3358	1.51538	1.74144	1.84837	1.25899	1.45868	1.53931	1.65825	1.50272	1.01134	0.545232	1.11583	0.000601759	0.945202	0.176386	0.978581	0.829466	0.954922	0.125522	1.11414	0.0524124	0.990285	0.880291	0.868717	7.03608e-05	0.821039	4.40161e-08	1.17712	7.71508e-07	1.02631	0.935568	0.975828	0.0562593	0.90982	0.000218203	0.998107	0.977874	1.10332	0.000254956	0.934599	0.124185	0.967603
ENSMUSG00000099553	Gm29538	1.25939	1.08945	1.23605	1.31232	1.22195	1.26556	1.1145	1.09521	1.51092	1.19535	1.25829	1.14388	1.02973	1.07487	1.21135	1.14287	0.000448346	1.01747	0.63352	0.962518	0.471147	1.02832	0.379481	0.995481	0.821412	1.1193	0.0220796	1.13736	8.77766e-06	0.843856	0.000380523	1.04944	0.253157	1.00081	0.693415	1.09286	0.264623	1.20329	0.00682218	1.15706	2.87809e-09	1.03663	0.348749	0.890273	0.000634634	0.842194	1.0985e-07	0.899767
ENSMUSG00000049866	Arl4c	1.30626	1.15265	1.38376	1.57806	1.2992	1.50887	1.2286	1.28052	1.41282	1.37435	1.38349	1.23183	1.16658	1.23409	1.38508	1.12262	9.84785e-06	0.947766	0.197696	0.838027	5.50747e-06	1.00504	0.991971	0.874063	0.000176094	1.05845	0.0583865	1.01865	0.106636	0.92956	0.0358164	0.953814	0.165264	0.947938	0.471266	1.05588	0.167229	1.11028	0.0169392	1.05409	0.0267809	0.946926	0.179727	0.844242	2.53093e-09	0.74649	2.61448e-21	0.895263
ENSMUSG00000036206	Sh3bp4	1.56721	2.1801	0.961046	1.0895	2.41453	1.6529	0.875622	1.19956	1.33006	1.94954	0.633939	0.976959	1.36178	1.28666	1.10204	0.731199	8.52553e-52	1.57129	1.49082e-37	1.4016	7.1395e-09	0.663028	1.25916e-28	0.95111	0.0047946	1.70886	2.64821e-10	1.2829	4.19786e-05	1.16583	5.07731e-05	0.813455	3.43547e-15	2.27159	2.53942e-75	1.54807	0.000652384	1.14053	0.042116	1.20232	1.18679e-11	1.38698	1.50915e-21	2.14892	8.37201e-126	1.91685	5.25525e-114	0.906768
ENSMUSG00000101288	Gm28342	1.68968	1.72747	1.77613	1.70852	1.89926	1.76727	1.83547	1.76767	1.76387	1.82215	1.6976	1.70124	1.73239	2.00526	1.65309	0.979321	0.86226	0.953924	0.0705561	0.989584	0.458154	0.895173	2.22981e-09	0.958448	0.166115	0.924674	0.102968	0.958244	0.0378676	0.960194	0.140847	0.931082	0.0132018	0.995595	0.43479	0.993585	0.723622	0.976694	0.858169	0.850099	1.51867e-13	1.02087	0.228876	0.974066	0.320603	1.01048	0.286159	0.914075
ENSMUSG00000099938	C030007H22Rik	2.00733	1.30974	1.81711	1.60322	1.5208	1.8733	1.64507	1.60752	1.75546	1.26818	1.77374	1.58132	1.75051	1.64494	1.6376	1.49484	1.11252e-40	1.09922	5.09725e-05	1.23726	1.33306e-17	1.30018	9.64577e-27	1.06792	0.00691183	1.20759	3.60384e-09	1.23415	3.029e-24	1.13575	7.35889e-05	1.54024	4.80309e-31	1.12467	8.31821e-06	1.25338	1.14704e-09	1.13878	0.00442143	1.20768	2.60381e-15	1.21278	3.14516e-14	0.735343	2.60889e-31	0.827688	2.40826e-09	0.869778
ENSMUSG00000055013	Agap1	1.3088	1.72121	1.44842	1.82676	1.61784	1.64965	1.7268	1.79735	1.68463	1.82285	1.53838	1.57331	1.517	1.68509	1.594	0.773553	2.62807e-60	0.90983	2.66585e-13	0.731176	1.43291e-54	0.820098	1.36135e-47	0.805187	5.86758e-49	0.771183	2.42619e-24	0.742508	2.41931e-82	0.789408	1.57794e-35	0.732663	2.98821e-60	0.859876	6.41138e-13	0.841923	1.82999e-08	0.871245	1.88568e-11	0.789205	1.2722e-28	0.831642	2.04911e-27	1.17617	9.55596e-41	0.945218	0.0374243	1.06017
ENSMUSG00000102009	4933400F21Rik	1.62154	1.55964	1.79978	1.78523	1.64602	1.97989	1.74714	1.64997	1.63617	1.71325	1.58276	1.47345	1.44632	1.63201	1.57671	1.03729	0.286546	0.906179	8.77655e-06	0.913171	0.0484519	0.985979	0.504237	0.827707	1.63574e-11	0.932002	0.00169018	0.983752	0.0868645	0.991571	0.539647	0.949421	0.468638	1.02305	0.0746641	1.09412	0.0645323	1.11331	0.351863	0.993953	0.0766296	1.02674	0.0164514	0.873598	2.06011e-07	0.880339	8.6324e-06	0.95053
ENSMUSG00000067081	Asb18	1.45941	1.56031	1.47696	1.52058	1.74369	1.54978	1.64687	1.62247	1.63017	1.69323	1.48482	1.44516	1.53169	1.50595	1.40602	0.939228	0.000281215	0.988874	0.77562	0.962259	0.673992	0.845809	5.68387e-16	0.945222	0.0139561	0.892691	0.000131146	0.905337	1.27858e-05	0.901306	3.46322e-05	0.86961	7.72059e-09	0.983971	0.574365	1.00922	0.777738	0.955706	0.119652	0.97102	0.233812	1.03545	0.0881955	1.05286	0.00829526	1.02452	0.422196	0.900536
ENSMUSG00000026301	Iqca	1.82026	1.64624	1.68437	1.51363	1.90647	1.73951	1.57126	1.61362	1.5613	1.82559	1.57592	1.52837	1.66246	1.6686	1.50329	1.09966	1.10016e-06	1.07615	1.23747e-05	1.19002	7.73593e-14	0.957032	0.610884	1.0439	0.000603954	1.14899	3.5495e-07	1.12059	1.61726e-11	1.15588	2.68298e-15	0.997228	0.477055	1.14579	7.18077e-06	1.17925	1.8786e-05	1.08954	0.0470234	1.08575	1.11421e-08	1.19769	2.33777e-25	0.978628	0.225466	1.08218	1.08719e-05	0.870302
ENSMUSG00000048126	Col6a3	1.42738	1.78045	1.58017	1.70027	1.73025	1.72969	1.49053	1.38267	1.84898	1.54525	1.53512	1.51052	1.71071	1.7141	1.50174	0.81224	3.54206e-39	0.909063	5.43581e-09	0.848415	4.06296e-07	0.834516	1.0354e-23	0.834772	1.40016e-24	0.960294	0.100535	1.03015	0.350093	0.783681	2.4484e-29	0.928357	0.000364528	0.934107	3.72364e-05	0.948375	0.00303916	0.843524	9.62284e-17	0.841945	2.9572e-22	0.953572	0.0128231	1.1192	1.99677e-10	1.04454	0.124938	1.02743
ENSMUSG00000026303	Mlph	1.46662	1.63563	1.52577	1.47362	1.73032	1.64028	1.49326	1.46756	1.47344	1.55297	1.4915	1.46459	1.51229	1.50887	1.46697	0.902624	0.00213628	0.963619	0.0555527	0.995556	0.821257	0.855927	7.83045e-10	0.900216	7.86833e-06	0.983283	0.84726	0.999403	0.742384	0.99567	0.797297	0.947761	0.0871442	0.984371	0.790805	1.0013	0.87803	0.971679	0.517946	0.973743	0.332888	0.999777	0.607332	1.06758	0.0109681	1.10296	0.000270875	0.948265
ENSMUSG00000026305	Lrrfip1	0.418776	0.527858	0.439067	0.439164	0.424684	0.431627	0.515445	0.501911	0.503458	0.444195	0.45422	0.558484	0.52953	0.497829	0.490227	0.826264	4.77148e-06	0.962359	0.241817	0.962186	0.0624563	0.988739	0.278646	0.975828	0.332615	0.842928	0.00464116	0.861881	3.93539e-06	0.859671	0.000310555	0.95329	0.302198	0.936047	0.0676937	0.787834	0.000302982	0.824069	0.00285593	0.867767	2.68891e-07	0.878943	0.000979556	1.16471	4.9752e-08	1.1645	2.48594e-06	1.19664
ENSMUSG00000070732	Rbm44	1.52663	1.58771	1.51148	1.55498	1.56221	1.52041	1.42524	1.4167	1.54793	1.47812	1.52399	1.47378	1.56235	1.47595	1.59288	0.963811	0.0412184	1.0094	0.747419	0.98287	0.252523	0.978596	0.575211	1.00384	0.864106	1.06647	0.367137	1.07248	0.0218382	0.987077	0.694752	1.03074	0.536077	1.00163	0.596798	1.03358	0.56726	0.978511	0.138482	1.03216	0.371125	0.960867	0.0829212	1.0473	0.0706631	1.01977	0.698994	1.01534
ENSMUSG00000034353	Ramp1	1.2192	1.32634	1.21305	0.977482	1.18196	1.22016	1.12429	0.940458	1.19599	0.798296	1.17355	1.16569	1.20803	1.10146	1.19071	0.924884	0.000299978	1.00468	0.718712	1.22434	0.000220616	1.02906	0.148192	0.999275	0.948729	1.07752	0.989073	1.26791	3.01342e-14	1.01791	0.482827	1.46856	1.41612e-27	1.03585	0.272236	1.04228	0.636377	1.00854	0.710084	1.098	5.36384e-06	1.02208	0.278395	1.08628	0.000289717	1.32378	2.28175e-11	1.11263
ENSMUSG00000034343	Ube2f	0.499466	0.594569	0.614021	0.583429	0.576026	0.529628	0.712776	0.722325	0.587776	0.607652	0.632445	0.679293	0.606149	0.648762	0.72325	0.863075	2.36544e-06	0.839563	2.10405e-06	0.877144	0.00759954	0.88675	0.0744728	0.952095	0.0961984	0.737554	4.81896e-06	0.728989	0.000260096	0.8716	0.00335534	0.847119	0.000739812	0.818445	1.56064e-07	0.769243	8.31806e-09	0.848922	0.0012786	0.800609	0.000352883	0.728169	7.1735e-08	0.972757	0.614377	1.0163	0.843125	1.02743
ENSMUSG00000026307	Scly	0.95369	1.11184	1.02628	1.06665	1.07922	0.94115	0.957739	0.996706	1.06211	1.08438	1.06655	1.08817	1.05973	0.895765	1.13517	0.869495	2.50036e-07	0.935546	0.0264846	0.903173	0.05182	0.893552	2.37641e-07	1.01204	0.779687	0.996173	0.72217	0.960778	0.283341	0.906706	0.000804194	0.889658	9.61649e-05	0.903252	0.000311307	0.886819	0.148968	0.908564	0.43259	1.05817	0.00703023	0.853073	3.9258e-09	1.07596	0.00424483	1.03873	0.41547	1.02767
ENSMUSG00000090322	Gm17090	0.99606	1.13366	1.07532	1.06991	1.10436	1.00473	1.00381	1.06176	1.11946	1.18139	1.09393	1.13656	1.12013	0.958175	1.15794	0.888464	0.000577513	0.93256	0.0185096	0.936877	0.205162	0.910079	5.17994e-05	0.992148	0.745024	0.99298	0.724551	0.943445	0.0370451	0.898811	0.000881273	0.855367	1.56499e-06	0.918029	0.0106828	0.88638	0.242118	0.898318	0.39667	1.0358	0.122463	0.871316	5.76018e-06	1.04963	0.0976454	1.05449	0.119275	1.02433
ENSMUSG00000049515	Espnl	1.31702	1.30041	1.26181	1.21479	1.37307	1.26097	1.17925	1.14565	1.2064	1.22313	1.25105	1.22286	1.27838	1.19193	1.22802	1.01186	0.943276	1.04054	0.317021	1.07776	0.400542	0.961949	0.0901349	1.04118	0.346861	1.1077	0.449508	1.13757	3.42075e-07	1.08468	0.0258343	1.07096	0.0572784	1.04883	0.36115	1.07118	0.772843	1.02803	0.541832	1.09683	4.34964e-05	1.06702	0.0702717	1.02835	0.280748	1.06513	0.0621602	0.950676
ENSMUSG00000026309	Ilkap	0.493612	0.497331	0.517373	0.479349	0.471989	0.46689	0.539249	0.552445	0.445093	0.445912	0.50842	0.554379	0.477694	0.53351	0.489131	0.993773	0.372633	0.961512	0.0228787	1.02462	0.551748	1.0378	0.401871	1.04714	0.489596	0.928608	0.0173823	0.909826	0.00981243	1.08901	0.282529	1.08738	0.202102	0.975662	0.074192	0.907138	0.000407568	1.02755	0.228796	0.937021	0.00277952	1.00761	0.560163	0.967537	0.305358	1.03104	0.739205	1.04431
ENSMUSG00000055866	Per2	0.847695	0.796158	0.879469	0.958269	0.865973	0.832394	0.920873	0.950281	0.847234	0.834454	0.940296	0.930962	0.853706	0.668473	1.08589	1.05751	0.00509691	0.96756	0.0239316	0.895514	0.00188136	0.981078	0.574555	1.01641	0.921725	0.928318	0.000116437	0.902325	2.21197e-07	1.00049	0.912456	1.01417	0.765055	0.910985	2.25558e-07	0.919234	0.00102704	0.993697	0.481476	1.23322	1.16733e-22	0.799144	4.7203e-19	0.914943	4.26695e-05	0.846815	0.000421955	0.927726
ENSMUSG00000034292	Traf3ip1	0.701541	0.64117	0.701105	0.714159	0.657582	0.621691	0.743703	0.728529	0.700118	0.645924	0.685563	0.664753	0.623696	0.594881	0.693029	1.08145	0.0967269	1.00054	0.787569	0.984501	0.0431449	1.05802	0.183404	1.11064	0.00992898	0.950027	0.0187815	0.967426	0.122532	1.00178	0.189737	1.07456	0.251173	1.02034	0.589073	1.0481	0.884693	1.10757	0.470365	1.15349	1.41619e-07	1.01073	0.350247	0.925185	0.0040491	0.91035	0.00205005	0.978335
ENSMUSG00000026311	Asb1	0.920511	1.00996	1.01595	1.01664	0.93916	0.907116	0.979954	0.968467	0.906304	0.954386	0.92263	0.964035	0.938411	1.0101	0.972258	0.919415	0.00140613	0.914478	0.00102705	0.913916	0.0358974	0.982054	0.249926	1.0133	0.799384	0.944958	0.0361141	0.955117	0.00651533	1.01412	0.931729	0.967873	0.281977	0.997928	0.943116	0.959095	0.37803	0.982763	0.962281	0.919298	0.000587049	0.951741	0.0864185	0.99463	0.919454	0.994019	0.945996	1.06813
ENSMUSG00000007805	Twist2	2.20696	1.99984	2.28504	2.05605	2.16305	2.22449	1.94415	1.95795	2.05294	1.98328	1.99267	1.77828	2.02801	1.92473	1.89723	1.09863	5.37529e-05	0.96726	0.473945	1.06999	0.00325737	1.0194	0.0637848	0.992456	0.819583	1.12857	0.00485901	1.121	2.36554e-07	1.07154	0.00118827	1.10737	0.000107642	1.1024	1.08068e-05	1.22823	2.4234e-07	1.08409	0.137943	1.13939	5.83353e-13	1.15508	3.70488e-10	0.88042	8.17773e-11	0.973929	0.231116	0.927879
ENSMUSG00000026313	Hdac4	0.502386	0.572809	0.454476	0.592969	0.571643	0.509669	0.587771	0.653418	0.516163	0.858592	0.491291	0.547363	0.684829	0.501972	0.588612	0.895331	1.31879e-07	1.08641	0.000624378	0.869283	3.11381e-10	0.896884	2.30661e-11	0.988054	0.496076	0.875853	1.32974e-06	0.799538	5.80848e-46	0.977642	0.226921	0.628407	2.48476e-84	1.01876	0.572775	0.930523	0.063465	0.767539	3.57879e-17	1.00069	0.747216	0.874784	8.86984e-12	1.21341	2.50514e-24	0.970907	0.0632365	1.00173
ENSMUSG00000026260	Ndufa10	0.40881	0.464234	0.428575	0.435054	0.409847	0.41431	0.547787	0.530502	0.439806	0.47692	0.465845	0.51268	0.469224	0.46847	0.454929	0.901771	0.000584978	0.962606	0.23392	0.950951	0.0500192	0.997965	0.913099	0.989307	0.757612	0.785459	0.00357134	0.806992	1.06086e-12	0.942579	0.135469	0.881942	0.00141432	0.899204	0.00287096	0.830466	0.00032428	0.893866	0.0572042	0.895052	0.000364716	0.916891	0.0113026	1.06746	0.0482801	1.05454	0.730618	1.10667
ENSMUSG00000100781	Gm29481	0.88271	0.938466	0.853895	0.887906	0.932748	0.940708	0.939148	0.914698	0.912541	0.91477	0.856354	0.811789	0.94743	0.970779	0.894455	0.946309	0.280018	1.03021	0.570895	0.99474	0.339539	0.951549	0.0967652	0.944271	0.106875	0.945689	0.435874	0.968476	0.169732	0.970539	0.390647	0.968407	0.285934	1.02756	0.549432	1.07778	0.13993	0.938211	0.364642	0.917753	0.00107433	0.988189	0.829033	1.08866	0.0100708	1.05118	0.21285	1.00554
ENSMUSG00000034220	Gpc1	0.407231	0.492323	0.460717	0.426178	0.449065	0.475704	0.563453	0.529845	0.498348	0.535729	0.476115	0.541711	0.505885	0.535693	0.477314	0.856341	4.5497e-05	0.904611	0.0705561	0.963991	0.332343	0.923807	0.0284763	0.881061	0.0025897	0.764531	3.39617e-07	0.805326	7.6766e-10	0.847718	0.000104197	0.797872	5.5654e-09	0.880433	0.0220894	0.790435	0.00318556	0.837172	0.00632727	0.797917	6.88468e-14	0.878605	0.00129329	1.05637	0.211213	1.12571	0.000751599	1.07878
ENSMUSG00000034212	Ankmy1	1.52873	1.40333	1.30962	1.24697	1.51748	1.41218	1.23546	1.24438	1.19358	1.29167	1.22893	1.17822	1.24272	1.44702	1.20147	1.08342	0.0304438	1.15543	5.31094e-11	1.20918	1.57294e-11	1.00695	0.305316	1.07707	0.00172485	1.2196	5.07622e-06	1.21151	3.63226e-18	1.25908	9.39119e-15	1.17034	4.12233e-09	1.2256	2.69409e-15	1.27422	7.2455e-07	1.213	0.00989093	1.05281	0.01333	1.25145	2.42684e-19	1.06647	0.00439636	1.11608	2.1607e-05	0.929424
ENSMUSG00000026269	Rnpepl1	0.440149	0.455778	0.444012	0.42252	0.46794	0.438452	0.483564	0.470667	0.420723	0.501675	0.442714	0.455304	0.424067	0.487699	0.471167	0.971878	0.260115	0.992899	0.718936	1.03374	0.70475	0.951066	0.217873	1.00315	0.876088	0.925603	0.0487584	0.946522	0.0832055	1.03731	0.536912	0.897741	0.0111223	0.995273	0.401758	0.972708	0.334638	1.03069	0.612931	0.919091	0.00442096	0.945692	0.149156	1.02163	0.748168	1.06365	0.207231	0.978586
ENSMUSG00000100632	9430060I03Rik	0.469321	0.529279	0.46751	0.465648	0.497912	0.48228	0.510061	0.512876	0.495592	0.535348	0.493962	0.543004	0.465687	0.497376	0.479217	0.904719	0.00361643	1.00319	0.965351	1.00649	0.456045	0.952182	0.16003	0.977745	0.375086	0.93322	0.176092	0.928933	0.0329773	0.955891	0.308928	0.896078	0.00857857	0.958514	0.218733	0.885408	0.13361	1.00642	0.861741	0.953036	0.121053	0.982916	0.685072	1.10884	0.00624617	1.11249	0.0172973	1.05246
ENSMUSG00000026270	Capn10	0.478772	0.537825	0.475338	0.480043	0.498862	0.493266	0.530596	0.522944	0.511957	0.553179	0.50389	0.54934	0.48116	0.514499	0.502982	0.907416	0.0054273	1.00597	0.843736	0.99781	0.759685	0.966454	0.332362	0.97557	0.371985	0.917818	0.0544813	0.929091	0.0149287	0.945772	0.205982	0.886085	0.0043579	0.958407	0.194746	0.891324	0.0927088	0.995891	0.664665	0.94186	0.0558298	0.95985	0.283881	1.10861	0.00816321	1.09962	0.0450067	1.06506
ENSMUSG00000026271	Gpr35	1.47181	1.36414	1.31872	1.39148	1.51425	1.49077	1.16944	1.22539	1.21221	1.39029	1.33443	1.29117	1.34725	1.32011	1.35197	1.07354	0.0944271	1.10791	3.64684e-05	1.05385	0.201781	0.973709	0.82018	0.98808	0.972544	1.23819	3.48417e-07	1.18592	6.42048e-10	1.19783	1.4537e-07	1.0547	0.0317295	1.09577	0.0133737	1.12985	0.266466	1.08606	0.069262	1.10682	3.76473e-05	1.08254	0.00219042	1.03201	0.139174	0.981664	0.415098	0.907008
ENSMUSG00000014602	Kif1a	0.238606	0.245649	0.237597	0.234227	0.23203	0.229304	0.301139	0.302509	0.231276	0.277172	0.255831	0.29381	0.256938	0.280862	0.241398	0.979623	0.261006	1.00299	0.558497	1.0131	0.329164	1.0198	0.784593	1.02824	0.904283	0.844111	0.00471134	0.841238	2.34878e-05	1.02213	0.919761	0.897748	0.0190182	0.95159	0.253158	0.859819	0.0340677	0.948639	0.313924	0.88905	0.000419598	0.99182	0.746625	1.02385	0.441815	1.03417	0.993237	1.04102
ENSMUSG00000084989	Crocc2	1.69446	1.7278	1.65607	1.55764	1.83289	1.72783	1.54994	1.51552	1.47264	1.69813	1.6194	1.52155	1.7152	1.73409	1.62629	0.981761	0.251099	1.02186	0.0946764	1.08254	6.84662e-07	0.928385	0.0018682	0.981744	0.917876	1.08759	0.0316204	1.11076	1.09633e-07	1.14105	3.04609e-12	0.99796	0.725021	1.04366	0.03531	1.10663	0.00535572	0.988573	0.673113	0.978396	0.394372	1.03949	0.00691611	1.04085	0.0393218	1.10265	3.97183e-11	0.945632
ENSMUSG00000047793	Sned1	1.63832	1.70741	1.5842	1.5574	1.69875	1.63995	1.39718	1.40432	1.39812	1.46309	1.46065	1.46684	1.56845	1.54415	1.55835	0.961775	0.0304134	1.03213	0.41161	1.04882	0.162671	0.966406	0.134843	0.999065	0.976391	1.16106	0.000110276	1.15555	3.99809e-09	1.16033	2.15622e-10	1.1121	1.33447e-05	1.11385	3.83409e-05	1.10944	0.0988248	1.04188	0.934037	1.05727	0.00192654	1.04822	0.0398643	1.07315	0.00462017	1.09051	1.73575e-05	1.00482
ENSMUSG00000026274	Pask	1.04147	0.902375	0.997272	1.02534	1.10379	0.965986	0.850854	0.876932	0.739703	0.894292	0.921407	0.853252	0.817126	0.834255	0.903356	1.13876	9.07915e-06	1.04028	0.293044	1.01433	0.820309	0.94823	0.0402577	1.07081	0.0124974	1.20046	0.00205572	1.16842	2.43021e-09	1.35937	3.43825e-17	1.14802	1.65838e-05	1.11754	0.000612591	1.19744	0.00131367	1.24461	2.13348e-05	1.22179	1.28689e-22	1.13765	3.24947e-06	0.913515	0.0393611	0.890732	8.8326e-07	0.832685
ENSMUSG00000026275	Ppp1r7	0.815482	0.56181	0.721612	0.69128	0.700767	0.629978	0.679118	0.632711	0.409863	0.55486	0.630929	0.626547	0.478017	0.517538	0.562276	1.3833	6.89291e-27	1.11425	1.42399e-05	1.15696	0.0041145	1.14326	1.5851e-07	1.25412	4.7711e-13	1.17502	0.000570343	1.24945	5.92136e-20	1.79554	9.8072e-42	1.39798	2.28536e-19	1.25249	5.07398e-12	1.26005	0.000356244	1.58383	3.27233e-15	1.48247	1.23835e-52	1.38233	1.22583e-23	0.805501	6.28665e-15	0.836379	9.69553e-05	0.826469
ENSMUSG00000034107	Ano7	1.33766	1.2836	1.27125	1.28721	1.40542	1.38437	1.25498	1.20213	1.09514	1.24503	1.23863	1.18518	1.20887	1.28469	1.24051	1.03907	0.0724573	1.04843	0.0636607	1.03636	0.287465	0.954986	0.0328143	0.968527	0.151471	1.06102	0.296432	1.10408	2.36114e-05	1.20292	5.83525e-11	1.06887	0.022601	1.07398	0.00757585	1.11864	0.0294766	1.0984	0.0426672	1.03825	0.0742196	1.07247	0.00975247	1.009	0.76063	0.997392	0.882639	0.919075
ENSMUSG00000034088	Hdlbp	0.412691	0.450304	0.427682	0.475014	0.418337	0.410667	0.490613	0.492047	0.432609	0.467908	0.461435	0.50306	0.445558	0.472698	0.463007	0.93165	0.00311274	0.97159	0.320229	0.891615	0.0869351	0.989107	0.24709	1.00396	0.786026	0.868066	8.62125e-05	0.865963	2.10343e-07	0.962604	0.168622	0.90277	0.00269651	0.913179	0.0134578	0.850149	0.003772	0.939755	0.410817	0.89522	6.00264e-05	0.910629	0.0008736	1.04287	0.0272285	0.957028	0.352512	1.06167
ENSMUSG00000026276	Sept2	0.38118	0.407885	0.412112	0.434037	0.402825	0.399704	0.467659	0.44981	0.435207	0.458493	0.402082	0.47382	0.394063	0.476421	0.423665	0.947418	0.0448514	0.939598	0.107603	0.901023	0.0435617	0.956953	0.268255	0.962929	0.392121	0.847656	0.000594565	0.875175	0.000422083	0.899053	0.0277514	0.861568	0.000505901	0.958369	0.394806	0.838554	0.00480173	0.973923	0.781407	0.834771	1.42441e-06	0.91887	0.0297393	0.991745	0.975878	0.95103	0.236236	1.01006
ENSMUSG00000034066	Farp2	1.11308	1.24263	1.13259	1.27251	1.19057	1.16653	1.1672	1.20533	1.4179	1.2086	1.14489	1.18243	1.34586	1.61636	1.17666	0.903515	7.62307e-08	0.984172	0.827956	0.88384	6.14996e-05	0.939962	1.85945e-05	0.9578	0.0267494	0.957294	0.625353	0.929331	2.79285e-07	0.799185	7.02432e-26	0.927008	0.000330067	0.974449	0.621164	0.945923	0.277539	0.839004	4.93932e-09	0.706775	2.27505e-88	0.950203	0.0215482	1.08927	3.87415e-08	0.978224	0.725153	1.04034
ENSMUSG00000026277	Stk25	0.758538	0.787379	0.782539	0.742703	0.718716	0.761034	0.769901	0.74979	0.664103	0.724829	0.697474	0.758069	0.869719	0.854815	0.745861	0.967499	0.415556	0.972804	0.637178	1.01879	0.29876	1.04864	0.0669316	0.9971	0.916996	0.986938	0.88753	1.01029	0.711878	1.12359	0.00356883	1.04087	0.330921	1.07657	0.00713558	1.00055	0.74395	0.885347	0.1498	0.899167	0.00183103	1.01499	0.528503	1.00548	0.929432	1.05302	0.123814	1.08387
ENSMUSG00000026279	Thap4	0.863149	0.946605	0.956146	1.01495	0.75098	0.844873	0.857128	0.909853	0.729666	0.754047	0.845057	0.891264	0.857964	0.926693	0.869414	0.92026	0.000136834	0.911946	0.0215294	0.863851	1.56772e-09	1.13181	5.52811e-09	1.01934	0.38895	1.00629	0.584379	0.953751	0.0126586	1.16089	1.55191e-08	1.12775	2.03282e-05	1.01914	0.766157	0.971636	0.830418	1.00541	0.755912	0.938108	0.000503192	0.993537	0.879142	0.990966	0.836003	0.938703	0.00210501	1.22988
ENSMUSG00000101952	Gm10550	0.823701	0.889285	0.899196	0.954158	0.737366	0.810695	0.810473	0.852755	0.754021	0.7741	0.820417	0.825311	0.777773	0.844401	0.848357	0.933705	0.0180157	0.924444	0.0568961	0.876245	0.000311446	1.1031	0.000689889	1.01428	0.7119	1.01453	0.793663	0.969506	0.395921	1.08159	0.0274365	1.05675	0.188839	1.00357	0.797033	0.99826	0.93718	1.05232	0.398758	0.978081	0.399532	0.974002	0.479049	0.990081	0.77002	0.93846	0.0246235	1.18143
ENSMUSG00000026280	Atg4b	0.48843	0.486889	0.542657	0.518009	0.414053	0.459434	0.585101	0.582429	0.408638	0.474492	0.554698	0.57266	0.545162	0.634666	0.524025	1.00263	0.745937	0.91562	0.0059366	0.952139	0.1339	1.14469	0.000683178	1.05183	0.0913508	0.858895	0.000156487	0.862259	9.1668e-07	1.15687	0.00633412	1.02426	0.584854	0.898781	0.00200878	0.874781	0.0834745	0.912066	0.0978695	0.800949	5.75396e-17	0.942959	0.0677862	0.913222	0.000842529	0.949645	0.0295987	1.14169
ENSMUSG00000026283	Ing5	0.679301	0.711359	0.694826	0.763599	0.644955	0.725281	0.740599	0.746241	0.715588	0.714849	0.753369	0.686389	0.726446	0.742608	0.735871	0.960488	0.112439	0.980467	0.500584	0.902387	0.000133528	1.0461	0.179507	0.944286	0.0554352	0.927078	0.00854681	0.920897	0.00100149	0.955508	0.180461	0.956375	0.23986	0.913205	0.00579269	0.990987	0.840518	0.942955	0.30749	0.924868	0.000366898	0.932322	0.01241	1.0208	0.50077	0.939509	0.0415728	1.08914
ENSMUSG00000073608	Gm6086	1.80312	1.73415	1.73874	1.4257	1.89917	1.82658	1.75778	1.7416	1.89243	1.69835	1.60962	1.79348	2.0753	1.94842	1.72515	1.0376	0.719082	1.03501	0.429952	1.24737	1.18873e-09	0.951955	0.228136	0.98782	0.760108	1.0244	0.957689	1.03341	0.812924	0.955172	0.501294	1.05825	0.115227	1.11318	0.00524734	1.00509	0.109014	0.874873	2.4861e-05	0.929063	0.00279745	1.04272	0.160891	0.9975	0.989191	1.20217	4.06148e-09	0.917456
ENSMUSG00000026285	Pdcd1	1.5596	1.71654	1.58088	1.52174	1.80973	1.62136	1.66566	1.72949	1.69613	1.64301	1.60663	1.76902	1.89104	2.02292	1.75349	0.913603	0.000243319	0.987343	0.624674	1.02335	0.839209	0.869023	1.0946e-07	0.964125	0.159985	0.93993	0.522546	0.90714	7.09943e-07	0.92399	0.0224064	0.952148	0.142714	0.972443	0.587445	0.887952	0.0390774	0.833536	0.000268153	0.781755	4.30577e-21	0.895393	0.000102184	1.08071	0.0214292	1.12012	0.00110954	0.951203
ENSMUSG00000051185	Fam174a	1.33863	1.73517	1.50962	1.06339	1.56496	1.18309	1.56117	1.54533	2.86811	1.70581	1.63471	1.9456	2.07283	1.20013	1.65257	0.783924	8.26535e-13	0.893771	0.00201831	1.23658	1.05255e-08	0.864064	0.000113065	1.12123	0.000574545	0.866037	0.0905159	0.874375	5.38971e-07	0.484697	1.44986e-39	0.79667	1.59409e-07	0.829322	1.67018e-05	0.703282	4.51385e-08	0.6621	2.17974e-12	1.10653	0.000147855	0.82087	1.33953e-06	1.14012	0.000128614	1.57743	4.72645e-32	1.10223
ENSMUSG00000040710	St8sia4	1.91244	1.54729	1.72508	1.1703	1.3764	1.3599	1.662	1.65179	2.14391	1.45556	1.79587	1.74448	1.86249	1.1169	1.89552	1.22167	5.61723e-14	1.10266	0.000603447	1.58422	2.24254e-26	1.36308	7.05574e-28	1.37847	4.13246e-23	1.14213	4.81896e-06	1.14879	3.98012e-11	0.896846	0.00330133	1.2937	3.5028e-13	1.06149	0.0306194	1.09106	0.00333621	1.02545	0.0944986	1.65375	9.22832e-73	1.00848	0.567543	0.902583	0.00210442	1.29677	4.27522e-10	1.11575
ENSMUSG00000100062	1700063A18Rik	1.60797	1.07824	1.4456	1.09513	1.10866	1.37567	1.15471	1.2315	1.57007	1.03246	1.41193	1.22957	1.15474	1.04595	1.36626	1.4496	1.34719e-25	1.10505	0.0140389	1.42911	1.66219e-14	1.41312	2.13113e-24	1.15742	1.5461e-06	1.36125	1.17039e-08	1.28274	1.03975e-17	1.0227	0.561783	1.5082	4.57209e-24	1.12966	0.0257659	1.2846	0.0494506	1.36121	1.7963e-05	1.49044	6.71828e-60	1.16485	3.64666e-06	0.762315	1.11383e-21	0.985862	0.614667	0.97483
ENSMUSG00000100589	4930533P14Rik	1.36392	1.2125	1.21601	1.28086	1.11171	1.16526	1.26495	1.23215	1.34258	1.18441	1.31939	1.26676	1.15242	1.2213	1.3282	1.11537	0.00100002	1.1124	0.000343969	1.06015	0.156932	1.20815	2.2148e-07	1.15701	3.65967e-05	1.07251	0.0455496	1.09892	0.00501032	1.0148	0.925785	1.13976	0.00765109	1.03138	0.584598	1.07109	0.224209	1.16888	0.00290256	1.10794	0.000399285	1.02502	0.334434	0.997337	0.909989	0.950493	0.0267525	1.08318
ENSMUSG00000040693	Slco4c1	0.590706	0.826615	0.602437	0.633971	0.74787	0.60918	0.803834	0.743413	0.725828	0.817782	0.673132	0.713151	0.575622	0.782352	0.582937	0.745407	3.07977e-14	0.9833	0.988126	0.941053	0.445239	0.814637	5.79558e-11	0.97395	0.786661	0.764196	9.64352e-05	0.818941	3.82107e-10	0.83638	8.21633e-05	0.752582	3.72233e-12	0.893387	0.0160148	0.849419	0.160614	1.02233	0.286417	0.782801	3.94818e-17	1.01138	0.670063	1.31914	6.49105e-21	1.26247	2.12043e-10	1.09287
ENSMUSG00000097814	Panct2	0.73424	0.922111	0.715148	0.791415	0.854385	0.743052	0.86386	0.881133	0.781961	0.949333	0.727897	0.748279	0.737452	0.98078	0.715879	0.816194	3.00264e-10	1.02342	0.499387	0.935861	0.273466	0.874113	2.44267e-06	0.989548	0.811799	0.86552	0.0430199	0.850283	1.03983e-05	0.945893	0.16553	0.795019	3.51116e-09	1.00766	0.751266	0.983451	0.687204	0.996165	0.686804	0.771887	6.74521e-28	1.0225	0.610923	1.2539	5.02518e-20	1.14662	1.00645e-06	1.07096
ENSMUSG00000045463	Slco6b1	0.832583	0.905897	0.778925	0.858478	0.875215	0.831796	0.896354	0.868449	1.04141	0.897165	0.841238	0.821622	0.776946	0.969148	0.834343	0.927115	0.0442561	1.06105	0.0409451	0.972982	0.519017	0.956284	0.145427	1.00084	0.96662	0.935995	0.314911	0.962965	0.0232382	0.817047	6.93302e-10	0.935234	0.0584837	0.990805	0.621953	1.01189	0.863171	1.06344	0.517598	0.872267	3.64042e-08	0.998116	0.956915	1.14446	2.94893e-11	1.04947	0.0138401	1.03146
ENSMUSG00000026331	Slco6c1	1.16553	1.10225	1.0786	1.21337	1.0558	1.10193	1.03327	1.04509	1.07385	1.07453	1.17399	1.08749	1.01084	1.11177	1.18408	1.05263	0.442374	1.07375	0.178575	0.963573	0.601974	1.09493	0.0259758	1.05291	0.30021	1.11671	0.334145	1.10518	0.0476211	1.0781	0.251853	1.07748	0.263917	0.993355	0.782349	1.06571	0.730825	1.13925	0.222648	1.04436	0.397062	0.985549	0.74273	1.02006	0.70939	0.915396	0.119567	1.04019
ENSMUSG00000100484	Gm7133	1.07683	0.98104	0.895103	1.07989	0.993299	1.00255	0.950438	0.985977	0.970765	0.981336	1.05012	0.921662	1.02614	0.996469	1.12326	1.08861	1.79051e-05	1.18262	8.99795e-21	0.997401	0.466681	1.0764	1.56846e-06	1.06736	0.000132835	1.12032	6.44408e-05	1.08366	0.00036054	1.09905	1.1807e-05	1.08831	3.11207e-05	1.02322	0.602185	1.15187	0.000248666	1.04501	0.217007	1.07329	8.52479e-06	0.962044	0.0526592	1.08636	3.65282e-06	0.916219	8.19855e-05	0.988787
ENSMUSG00000101348	Gm7135	1.11241	1.04101	0.925033	0.99273	0.885665	0.94509	1.04197	1.00755	0.893534	0.968071	1.03503	0.844311	0.885613	1.05022	1.06027	1.06258	0.0486545	1.18281	3.20326e-14	1.10953	1.67783e-06	1.23005	9.44596e-17	1.16011	2.00757e-11	1.06168	0.170547	1.09468	0.00557811	1.22031	7.86271e-09	1.13514	4.39791e-05	1.06818	0.00997125	1.28392	8.10748e-12	1.23011	1.27112e-09	1.05407	0.226594	1.04494	0.248941	1.11315	0.00270024	1.04418	0.616143	1.1576
ENSMUSG00000044768	D1Ertd622e	0.586967	0.853368	0.572088	0.761772	0.843598	0.645489	0.860794	0.865015	0.694462	0.951845	0.673873	0.833768	0.816666	0.895714	0.774765	0.720568	2.43748e-18	1.02214	0.135819	0.797157	6.13361e-09	0.728029	7.9595e-29	0.921499	0.0041765	0.715	2.39127e-11	0.711872	3.70939e-33	0.864695	1.46872e-05	0.653106	5.61984e-38	0.8877	0.0027257	0.735693	1.60784e-06	0.749419	1.71584e-06	0.689924	1.40334e-33	0.785316	1.99079e-14	1.41852	4.42255e-27	1.10629	1.86277e-05	1.01035
ENSMUSG00000040648	Ppip5k2	0.749925	0.916401	0.772708	0.805564	0.77505	0.722503	0.844166	0.897817	0.625008	0.823645	0.869561	0.900468	0.817365	0.881461	0.79475	0.836211	3.66726e-08	0.973894	0.60308	0.938559	0.0640122	0.971287	0.314786	1.03334	0.411099	0.900186	0.0321258	0.851785	4.24351e-14	1.1723	4.0353e-05	0.920186	0.0240188	0.876608	0.000110653	0.849528	0.00522508	0.926485	0.396242	0.86598	1.84745e-10	0.949903	0.116236	1.16465	5.55958e-09	1.12239	4.20138e-06	1.16153
ENSMUSG00000026333	Gin1	0.91035	0.883282	0.8265	0.872335	0.815072	0.77442	0.900286	0.920957	0.748515	0.846668	0.955618	0.842223	0.823808	0.838137	0.877435	1.02753	0.406856	1.0905	0.000569469	1.0391	0.0510846	1.10412	0.00392549	1.15545	3.62318e-07	1.01006	0.633038	0.98961	0.710247	1.19073	8.04138e-06	1.06727	0.0704632	0.957116	0.627266	1.0723	0.200376	1.09368	0.073978	1.07697	0.00772565	1.03367	0.351758	1.06129	0.0442749	1.01126	0.608191	1.07454
ENSMUSG00000026335	Pam	1.6849	1.35457	1.65693	1.64292	1.33397	1.68565	1.4165	1.21127	1.55893	1.1065	1.65506	1.6834	1.62896	0.980646	1.6367	1.2271	1.978e-16	1.01592	0.293994	1.02409	0.068179	1.24473	2.92118e-19	0.999577	0.911616	1.17698	7.5316e-12	1.3612	5.29795e-47	1.07593	0.0148289	1.4794	7.75948e-30	1.017	0.443805	1.00084	0.61622	1.03236	0.298354	1.6517	1.98585e-65	1.02775	0.236056	0.827903	1.9137e-34	0.834558	1.61601e-20	1.01436
ENSMUSG00000089706	B230216N24Rik	1.78506	1.37695	1.86131	1.58725	1.28992	1.66428	1.45157	1.23689	1.3739	1.10289	1.69909	1.58731	1.51264	1.09174	1.55892	1.27632	1.3323e-15	0.96112	0.681813	1.11724	1.49775e-05	1.35623	2.1208e-17	1.06846	0.0650196	1.21494	1.76179e-07	1.41003	6.87278e-34	1.27896	8.80518e-09	1.5671	3.05145e-21	1.04778	0.0636892	1.1172	0.0013038	1.16893	0.000331937	1.58177	7.94299e-54	1.13632	0.000242593	0.75304	2.21613e-23	0.875361	0.000699121	1.06261
ENSMUSG00000026336	Slco6d1	1.02252	0.891806	1.01005	1.00687	1.0525	0.975219	1.04279	0.989198	1.01464	1.00915	1.06268	0.958581	0.924721	1.03181	1.03562	1.1318	1.90879e-08	1.01124	0.307226	1.01414	0.209134	0.973993	0.196711	1.044	0.0443082	0.982264	0.345797	1.0306	0.478247	1.00707	0.808507	1.01206	0.644272	0.965463	0.300874	1.06041	0.174439	1.09544	0.00492441	0.9918	0.599659	0.988471	0.748724	0.893479	7.96239e-08	0.896046	1.96884e-05	0.860571
ENSMUSG00000067028	Cntnap5b	1.10297	1.36964	1.35646	0.825367	1.04342	0.855905	1.26322	0.969771	1.23844	1.08474	1.49696	1.31234	1.18358	0.861708	1.14466	0.818545	1.80234e-27	0.825953	4.71613e-19	1.29999	3.19629e-17	1.05208	0.853075	1.25846	7.5277e-17	0.882445	0.0894943	1.12451	6.94632e-05	0.898786	5.70986e-07	1.01538	0.615228	0.753287	4.64631e-40	0.851757	0.00127564	0.937196	0.592243	1.25087	3.26548e-18	0.9665	0.00579936	1.00905	0.724432	1.58817	2.40592e-104	1.2853
ENSMUSG00000101890	Gm3116	1.13467	1.26597	1.09354	1.15687	1.07139	1.072	1.19012	1.0775	1.19554	1.07341	1.23594	1.08827	1.00657	1.14081	1.147	0.903882	0.000580298	1.03446	0.00841591	0.982343	0.975104	1.05403	0.0442456	1.05348	0.0116495	0.957024	0.410324	1.04856	0.00284969	0.953015	0.0520703	1.05221	0.0632333	0.924201	0.00427617	1.03905	0.00590652	1.11577	6.09305e-06	0.995051	0.715454	0.990117	0.90667	1.14446	1.03295e-11	1.0868	0.000181315	1.16611
ENSMUSG00000100955	Gm18728	0.981145	0.864407	0.908313	0.847323	0.920527	0.810331	0.938294	0.834383	0.837141	0.845652	0.927201	0.800253	0.718074	0.889464	0.800148	1.12105	7.92366e-06	1.07223	0.00243986	1.14126	0.0350737	1.0594	0.00203368	1.18764	1.11122e-14	1.04127	0.343619	1.15707	1.22844e-10	1.15366	2.37746e-06	1.14328	1.65691e-06	1.05252	0.0857658	1.20093	0.00123517	1.32157	1.28201e-09	1.09266	1.50956e-06	1.20107	3.47277e-14	0.956456	0.0319415	1.01803	0.964444	0.945008
ENSMUSG00000099469	Gm29141	1.0003	1.01282	0.958591	0.969045	0.920039	0.971117	0.924564	0.938553	0.956602	0.850806	1.07176	0.985572	0.94761	0.969954	0.978561	0.988745	0.823545	1.0394	0.156678	1.02924	0.165695	1.07868	0.015322	1.02724	0.260528	1.07392	0.0121143	1.05945	0.151215	1.04136	0.259381	1.15723	1.51536e-06	0.93901	0.0496566	1.01357	0.76707	1.05029	0.293299	1.02836	0.0780734	1.02015	0.529022	1.05123	0.270607	1.04095	0.404185	1.09096
ENSMUSG00000050840	Cdh20	1.10595	0.906874	0.811573	0.973027	0.772426	0.756911	1.29854	1.11818	1.73764	1.05521	0.966034	0.765588	0.677173	0.967423	0.98021	1.19772	6.94659e-22	1.32293	1.78599e-40	1.12388	7.13993e-11	1.38229	3.84231e-29	1.40732	5.24327e-46	0.862294	0.76567	0.989962	0.375845	0.65625	5.40399e-62	1.04393	0.30028	1.13125	5.09234e-14	1.39321	8.97045e-27	1.55171	3.21157e-38	1.12978	3.6908e-11	1.1164	0.000158359	1.10455	0.000177167	0.938349	0.0196115	1.15411
ENSMUSG00000047496	Rnf152	0.742334	1.45826	1.10992	1.7706	0.841974	1.23904	1.48977	1.47198	1.06934	1.14166	1.6203	1.29048	1.12265	1.34456	1.7701	0.540559	4.06055e-67	0.696188	1.03637e-47	0.450301	6.77091e-97	0.894222	4.81773e-05	0.62906	7.14836e-68	0.529845	1.46831e-42	0.535844	2.88796e-77	0.720348	7.88503e-18	0.678391	5.47559e-28	0.489643	3.53077e-73	0.605788	1.35856e-19	0.688941	9.66599e-10	0.583106	1.3224e-66	0.450421	6.42102e-63	1.2879	2.3501e-25	0.833029	5.53946e-11	1.65425
ENSMUSG00000101214	Gm28403	0.968589	1.34307	1.12615	1.29091	0.875915	1.08261	1.4458	1.38117	1.02755	0.963729	1.40026	1.42093	1.1274	1.44688	1.23038	0.740497	5.74075e-20	0.871502	1.09719e-14	0.768266	1.33071e-24	1.09496	1.35954e-05	0.903588	1.71337e-08	0.691285	8.42078e-34	0.721451	5.78971e-41	0.94771	0.0220719	1.00457	0.944725	0.712269	1.58121e-47	0.702589	1.34622e-11	0.870614	0.000673951	0.690803	5.33713e-43	0.803222	4.44181e-28	1.17691	2.25207e-09	1.0375	0.274457	1.47868
ENSMUSG00000056536	Pign	1.10503	1.27996	1.54845	1.37691	0.915575	1.43314	1.51374	1.385	1.29526	0.953659	1.78832	1.60318	1.22633	1.162	1.5581	0.873233	0.000249144	0.731008	2.32304e-27	0.815914	5.80795e-08	1.18655	8.15346e-07	0.785986	1.63454e-15	0.74673	2.20443e-09	0.811467	5.25299e-09	0.863661	0.00105778	1.14366	0.0116807	0.638149	6.63468e-31	0.707517	5.053e-11	0.908546	0.114444	0.954859	0.0802414	0.726753	1.34122e-17	0.837128	8.59382e-19	0.93436	0.00960097	1.3588
ENSMUSG00000026319	2310035C23Rik	0.357715	0.43159	0.405181	0.371887	0.375726	0.375737	0.438561	0.44782	0.574042	0.418069	0.396376	0.461623	0.453285	0.440902	0.419585	0.861031	2.52344e-08	0.906042	4.60633e-05	0.969969	0.0307408	0.962141	0.0454418	0.962118	0.0664529	0.849886	1.97145e-06	0.835521	5.37633e-09	0.67906	2.71996e-29	0.883502	7.22146e-05	0.922114	0.00419368	0.814986	1.97935e-06	0.827268	1.51937e-05	0.846207	1.68763e-10	0.880926	3.56236e-05	1.05228	0.0907486	1.12652	0.0647337	1.11743
ENSMUSG00000026321	Tnfrsf11a	1.32652	1.57031	1.40669	1.54094	1.71601	1.76923	1.20418	1.27079	1.33137	1.27422	1.35796	1.37466	1.48753	1.15728	1.43269	0.85405	3.90435e-10	0.946792	0.0011913	0.869334	2.37323e-09	0.785526	9.68763e-35	0.763163	2.90637e-37	1.09381	0.0763908	1.04066	0.18632	0.996613	0.766339	1.03806	0.216996	0.978442	0.0426641	0.967358	0.178489	0.898584	1.30605e-05	1.13461	4.00432e-12	0.930732	0.000445579	1.10859	3.58518e-05	1.0179	0.671388	0.919766
ENSMUSG00000038866	Zcchc2	0.556392	0.685925	0.614755	0.823379	0.811717	0.727211	0.674056	0.721606	0.615957	0.76232	0.699995	0.750631	0.821881	0.638879	0.860832	0.835184	1.01798e-12	0.918346	4.72383e-05	0.710859	7.18285e-28	0.719952	5.44821e-33	0.7935	2.32923e-19	0.847991	5.48564e-08	0.798914	6.14476e-21	0.916804	0.00731666	0.761194	4.08807e-18	0.820496	4.32702e-13	0.771653	2.69248e-10	0.712014	3.18332e-16	0.888363	8.64873e-07	0.68315	1.00918e-46	1.09957	7.52184e-05	0.85114	3.03702e-09	0.862027
ENSMUSG00000101583	Gm20753	1.40087	1.47851	1.15596	1.45134	1.77081	1.39616	1.25349	1.4126	1.55663	1.52918	1.04157	1.15615	1.27421	1.46404	1.25535	0.950812	0.0604294	1.195	1.77385e-09	0.96747	0.279258	0.802257	5.93997e-15	1.00315	0.986437	1.10889	0.0884663	0.992248	0.466153	0.905976	0.0055196	0.921244	0.016848	1.31474	2.08601e-11	1.19482	0.0024205	1.09217	0.331972	0.959609	0.0695038	1.10737	0.00286387	1.25682	1.53042e-14	1.01752	0.479311	0.843759
ENSMUSG00000044340	Phlpp1	0.666089	0.603991	0.535593	0.676339	0.997822	0.647731	0.643836	0.677677	1.00847	0.981237	0.477103	0.531197	0.682086	0.75607	0.590822	1.08821	0.00893906	1.20531	3.89706e-24	0.986797	0.0268623	0.697826	6.64903e-92	1.02455	0.186906	1.02992	0.12539	0.985099	0.0740013	0.691125	2.85335e-53	0.70853	1.07952e-58	1.32747	2.19422e-35	1.21371	1.73004e-05	0.979546	0.023156	0.894891	1.91208e-15	1.10895	1.56014e-06	1.10761	2.8822e-09	0.90681	9.03805e-06	0.641262
ENSMUSG00000057329	Bcl2	1.68315	1.44836	1.44203	1.63981	1.82898	1.74366	1.6223	1.45451	2.34612	1.60662	1.38223	1.38204	1.92511	1.88401	1.53074	1.15164	8.88249e-14	1.15636	7.89341e-18	1.02491	0.877924	0.924397	1.17254e-07	0.967179	0.00342838	1.03533	0.299302	1.14708	5.52601e-12	0.72897	2.72489e-46	1.04484	0.0746102	1.20302	1.41372e-23	1.20317	1.48895e-06	0.880521	2.4343e-10	0.898761	7.2744e-17	1.09346	1.16472e-07	1.0041	0.846637	0.88996	4.52985e-11	0.80268
ENSMUSG00000054006	D630008O14Rik	1.851	1.59322	1.64803	1.75015	1.98843	1.93781	1.70976	1.54563	2.35703	1.73243	1.54975	1.48976	1.94871	1.97749	1.67939	1.15225	1.67504e-07	1.11611	0.000200384	1.05451	0.797102	0.934193	0.00191874	0.957403	0.01591	1.07804	0.191363	1.18557	4.4535e-10	0.794049	2.40546e-18	1.06471	0.0905495	1.1826	5.73459e-09	1.22723	0.000461229	0.952306	0.0202274	0.939115	0.00023995	1.09644	0.000714799	0.968641	0.303861	0.915178	0.00039773	0.810759
ENSMUSG00000009905	Kdsr	1.08479	0.925795	1.04392	1.12372	0.897849	1.02891	0.96352	1.07401	1.2842	1.1849	0.960044	1.05488	1.03998	0.896841	1.14289	1.155	9.41224e-07	1.03573	0.267066	0.968192	0.103981	1.18735	3.31198e-12	1.0495	0.110796	1.11403	0.128705	1.00919	0.212046	0.855942	7.64896e-09	0.92209	0.00514739	1.11768	0.00198171	1.0259	0.778319	1.03931	0.903873	1.18855	3.52674e-15	0.953261	0.0562449	0.896738	3.64049e-06	0.838261	4.33979e-10	1.02801
ENSMUSG00000009907	Vps4b	0.474385	0.473453	0.516814	0.45047	0.444347	0.44891	0.519997	0.521363	0.510445	0.489798	0.489245	0.535598	0.535088	0.500976	0.47653	1.00163	0.976538	0.931214	0.182608	1.04344	0.912711	1.05518	0.181011	1.04641	0.418085	0.926432	0.0370745	0.924395	0.0111573	0.940928	0.0812962	0.973868	0.404768	0.974781	0.381777	0.903693	0.107437	0.904419	0.0317877	0.955754	0.0851457	0.996279	0.910586	0.929702	0.280891	1.04175	0.418512	1.05347
ENSMUSG00000067006	Serpinb5	1.42457	1.28613	1.53311	1.12642	1.23383	1.32195	1.32744	1.2419	1.27964	1.24069	1.55374	1.40476	1.2662	1.33407	1.25947	1.09988	0.000810204	0.933535	0.022937	1.2431	1.64813e-07	1.143	6.60717e-05	1.07217	0.0747063	1.06804	0.0657626	1.13613	1.20807e-06	1.10504	0.0167238	1.13715	0.00101089	0.92189	0.0398934	1.01316	0.467174	1.11592	0.089456	1.0631	0.0587723	1.12144	0.000964801	0.848764	2.61049e-08	1.13022	0.000794305	1.03921
ENSMUSG00000059956	Serpinb12	1.1909	1.10241	1.11936	1.2203	1.2864	1.17494	1.09327	1.16635	1.20531	1.30845	1.11964	1.17417	1.24391	1.19413	1.15152	1.07359	0.34528	1.05867	0.339503	0.977729	0.116425	0.931115	0.0254016	1.01252	0.910234	1.08182	0.732077	1.01938	0.13713	0.988962	0.582639	0.916536	0.00146948	1.05842	0.920583	1.01313	0.0326379	0.960553	0.00121584	0.997505	0.526184	1.03147	0.712928	0.9861	0.761205	0.910707	0.00714477	0.867289
ENSMUSG00000048775	Serpinb13	1.26035	1.23009	1.22308	1.24394	1.14752	1.19001	1.20253	1.17783	1.22158	1.24029	1.19872	1.21116	1.27757	1.36096	1.24385	1.02275	0.455436	1.02816	0.771226	1.01221	0.677353	1.09044	0.00427341	1.05452	0.136288	1.04439	0.217553	1.06457	0.810474	1.02934	0.541228	1.01496	0.913484	1.04745	0.326094	1.03751	0.930224	0.987495	0.195868	0.931133	0.00219566	1.01228	0.715068	1.0053	0.859235	0.989693	0.865597	1.06619
ENSMUSG00000073602	Serpinb3b	0.869845	0.876736	0.801789	0.919344	0.886295	0.879103	0.809382	0.858421	0.880432	0.924705	0.849276	0.782042	0.817012	0.926152	0.946051	0.992945	0.301444	1.07547	0.0180816	0.95144	0.0109344	0.983321	0.720047	0.990544	0.776078	1.06649	0.362016	1.01192	0.869001	0.989202	0.685785	0.946463	0.0772225	1.02167	0.94606	1.09955	0.826173	1.05761	0.905837	0.945129	0.000750077	0.927149	0.000702793	1.08311	1.77736e-05	0.9582	0.0639541	0.990308
ENSMUSG00000026327	Serpinb11	1.61795	1.40411	1.37538	1.49857	1.47179	1.47494	1.31395	1.36379	1.56399	1.4336	1.44211	1.28957	1.34685	1.3587	1.56403	1.14217	0.000980707	1.16441	1.1602e-05	1.07468	0.473424	1.09299	0.00334721	1.0908	0.0196143	1.215	0.000448966	1.17363	1.52068e-06	1.03243	0.677832	1.12021	0.0106993	1.11402	0.0132169	1.23632	0.0440119	1.18737	0.0368587	1.17773	4.09097e-08	1.0324	0.441559	1.01948	0.542919	0.940912	0.105795	0.956945
ENSMUSG00000067001	Serpinb7	1.40352	1.29183	1.22024	1.30661	1.19573	1.28743	1.17122	1.21839	1.40746	1.25824	1.30431	1.16813	1.29411	1.29937	1.38579	1.08024	0.0271878	1.13883	1.99253e-05	1.0689	0.126201	1.16037	0.000128826	1.08367	0.0477577	1.18274	0.000209373	1.14042	0.000215511	0.997389	0.943655	1.10696	0.0344915	1.07065	0.180181	1.18562	0.0101681	1.07848	0.214276	1.07443	0.0183113	1.01193	0.631556	1.05423	0.0288476	0.989496	0.933038	1.07417
ENSMUSG00000062345	Serpinb2	1.32906	1.29528	1.23439	1.29693	1.25135	1.34392	1.2003	1.28827	1.28285	1.2808	1.33801	1.22087	1.25492	1.2765	1.41544	1.02422	0.780129	1.07095	0.0681448	1.02301	0.517076	1.05751	0.0692575	0.989711	0.84056	1.09903	0.0605679	1.02939	0.42193	1.03342	0.633586	1.03495	0.412488	0.993778	0.456152	1.08191	0.922525	1.05472	0.84532	1.03818	0.258379	0.943001	0.011871	1.04563	0.109154	0.998819	0.704029	1.0325
ENSMUSG00000026315	Serpinb8	0.691888	0.913758	0.658881	0.909935	0.820301	0.773665	0.740446	0.883035	1.19526	0.933293	0.720127	0.829817	0.914959	0.83365	0.919069	0.781141	3.43543e-15	1.04349	0.482854	0.784097	5.60119e-09	0.860466	6.68312e-05	0.906398	0.00983013	0.942223	0.00542387	0.805554	1.14144e-10	0.611374	2.51744e-29	0.766373	2.53921e-11	0.965567	0.556036	0.851659	0.000645457	0.780217	1.78733e-06	0.848163	1.33976e-08	0.777069	3.19419e-11	1.33586	8.68268e-23	1.00379	0.96578	1.10155
ENSMUSG00000100457	D830032E09Rik	0.962937	0.986026	0.904896	0.876048	0.927583	0.923735	0.931449	0.999542	0.954556	0.982577	0.845596	0.941912	0.964135	0.921294	0.874573	0.97874	0.0565931	1.05776	0.17948	1.08902	0.0948951	1.03441	0.0912762	1.03829	0.140259	1.03053	0.447785	0.966709	0.00494102	1.00795	0.938264	0.981858	0.450539	1.12409	3.94021e-05	1.02018	0.204488	0.998874	0.277638	1.04077	0.0381961	1.09067	0.000358075	1.08073	4.9757e-05	1.11268	5.8366e-06	1.05687
ENSMUSG00000026312	Cdh7	1.06199	0.719564	0.909988	0.635385	0.424389	0.664799	0.807115	0.856483	1.21799	0.599106	0.771759	0.823405	0.702361	0.857093	0.642093	1.41782	6.37583e-26	1.1505	1.55386e-08	1.58012	1.93495e-17	2.2159	1.0685e-66	1.51935	9.13968e-38	1.28098	0.000314347	1.21486	6.97084e-07	0.88164	0.000462011	1.66211	1.56594e-25	1.33293	5.37363e-14	1.25838	1.64885e-05	1.44822	2.00625e-11	1.21409	9.37334e-09	1.56583	7.82543e-27	0.811459	8.13674e-18	1.11447	0.245124	1.56289
ENSMUSG00000047216	Cdh19	1.1046	1.15662	1.10635	1.30331	1.12423	1.12835	1.25759	1.15172	1.21238	1.11677	1.25904	1.177	1.10286	1.11975	1.26814	0.958601	0.107692	0.998545	0.69844	0.858401	0.000328921	0.983962	0.7374	0.980662	0.561265	0.887306	0.0477631	0.962352	0.0132091	0.917873	0.000608084	0.989996	0.740895	0.886359	9.71469e-05	0.943308	0.198333	1.00144	0.331652	0.987579	0.606028	0.880466	8.78612e-09	1.04167	0.20517	0.895472	0.024025	1.02646
ENSMUSG00000101253	Gm29088	0.874108	0.888874	0.846713	0.955465	0.874486	0.868111	0.818264	0.881529	0.887717	0.832329	0.840772	0.828793	0.889478	0.854062	0.934201	0.985068	0.322625	1.02894	0.580469	0.922919	0.0775477	0.999612	0.921066	1.00619	0.798928	1.06082	0.0607698	0.992439	0.645062	0.986222	0.646044	1.04481	0.27657	1.03543	0.640684	1.04879	0.770942	0.984467	0.346265	1.02101	0.447434	0.941894	0.0384049	1.04453	0.476929	0.936909	0.116156	1.01477
ENSMUSG00000097648	9330185C12Rik	1.2415	1.11368	1.13024	1.28191	1.14263	1.17537	1.10128	1.07581	1.15466	1.00409	1.14324	1.05626	1.10206	1.08579	1.24011	1.10532	0.00764417	1.09044	0.012861	0.970757	0.599413	1.07956	0.0255805	1.05185	0.25316	1.11673	0.0682075	1.14091	1.5858e-05	1.06922	0.17192	1.21503	2.48023e-05	1.07903	0.195178	1.1602	0.121517	1.116	0.359907	1.13131	1.16905e-05	1.00104	0.919285	0.98654	0.561152	0.878262	0.00501148	0.976701
ENSMUSG00000070695	Cntnap5a	0.885686	0.674171	0.655769	0.938245	0.936022	0.678839	1.23292	1.30225	0.973115	1.23668	0.837765	0.793576	0.894783	1.1305	0.85855	1.27322	1.73702e-34	1.30422	7.33668e-30	0.949377	0.0367163	0.951414	0.196564	1.26558	2.76597e-21	0.739493	2.22993e-07	0.702933	6.21838e-39	0.918528	0.00306953	0.737416	4.16212e-45	1.0511	0.0492962	1.10308	0.0453821	0.990855	0.536934	0.801046	3.00712e-17	1.02831	0.746371	1.02435	0.457595	0.745653	6.97217e-36	0.747253
ENSMUSG00000100527	Gm28359	0.35194	0.40384	0.395257	0.428827	0.376239	0.402535	0.455255	0.492338	0.345931	0.477839	0.344344	0.385962	0.422567	0.438793	0.392483	0.89699	0.0663579	0.912536	0.249457	0.854607	0.180433	0.948977	0.310902	0.899319	0.231578	0.813932	0.035994	0.762976	4.09989e-09	1.01347	0.857545	0.782121	3.3075e-06	1.01709	0.610509	0.929989	0.295486	0.864845	0.0745953	0.8388	1.89744e-05	0.917675	0.0680846	1.01733	0.938265	0.95275	0.941076	1.05796
ENSMUSG00000101303	B020011L13Rik	0.396317	0.424527	0.449091	0.471386	0.43735	0.433869	0.482797	0.532512	0.380753	0.532021	0.410739	0.450314	0.465078	0.489324	0.425295	0.946219	0.253094	0.903889	0.200501	0.86862	0.0863346	0.923638	0.143119	0.929662	0.142432	0.851614	0.0100838	0.784677	3.00898e-10	1.03238	0.673581	0.785287	2.85613e-06	0.971762	0.991793	0.901881	0.178105	0.878316	0.0476675	0.842181	1.17527e-05	0.944836	0.19215	0.955264	0.509462	0.91799	0.432548	0.976136
ENSMUSG00000100305	Gm28360	0.38223	0.470539	0.404276	0.405346	0.418127	0.451688	0.450663	0.503185	0.384967	0.489196	0.396305	0.449059	0.445838	0.493478	0.413792	0.845218	0.00128145	0.956281	0.238842	0.954256	0.456045	0.930717	0.284878	0.874098	0.239572	0.875725	0.00303703	0.799472	5.60421e-06	0.994355	0.968625	0.818453	4.23662e-05	0.97164	0.50875	0.878284	0.0190464	0.883467	0.0245272	0.812549	0.000231997	0.938569	0.147772	1.1314	0.0129729	1.12901	0.000237996	1.10116
ENSMUSG00000100886	Gm7195	0.354539	0.403876	0.357741	0.412981	0.401008	0.380827	0.43413	0.460322	0.343721	0.44125	0.353884	0.409089	0.436393	0.428377	0.380998	0.902085	0.00560299	0.993005	0.653514	0.886074	0.0010877	0.907248	0.127959	0.945327	0.228401	0.85099	1.66471e-05	0.81121	2.70546e-07	1.02438	0.713961	0.839794	0.000157806	1.00144	0.537856	0.892847	0.00954132	0.847399	0.00103056	0.860255	2.96493e-05	0.944992	0.120127	1.10079	0.025126	0.982251	0.705492	1.00572
ENSMUSG00000102030	Gm29106	0.457729	0.632222	0.48924	0.630137	0.556874	0.594347	0.557569	0.689731	0.487014	0.684734	0.430685	0.552758	0.636648	0.607455	0.571182	0.761694	3.90884e-07	0.946522	0.513652	0.763868	0.00268771	0.849065	0.00216919	0.803242	8.30367e-05	0.848168	0.00464116	0.706227	5.13748e-15	0.950112	0.592099	0.710723	1.44681e-10	1.05096	0.218733	0.854419	0.0365852	0.757117	0.000323293	0.788359	3.00978e-09	0.830965	0.00029102	1.24265	1.0482e-06	1.00285	0.0461687	1.11471
ENSMUSG00000064302	Clasp1	0.644865	0.86549	0.71652	0.992929	0.851164	0.726082	0.723921	0.831373	0.58472	0.771288	0.777343	0.892041	0.687772	0.59566	0.972412	0.771488	8.5257e-40	0.912244	3.4498e-08	0.681531	3.20732e-57	0.783109	2.88918e-42	0.901684	1.01245e-11	0.904049	0.00251956	0.799749	2.41965e-32	1.08784	0.000581758	0.8549	7.533e-14	0.849001	2.14742e-16	0.750841	3.08056e-21	0.945534	0.161863	1.07073	0.00037657	0.69457	1.4419e-35	1.18245	7.56479e-22	0.883397	2.98385e-09	1.01506
ENSMUSG00000026380	Tfcp2l1	2.03059	1.83317	1.93524	1.82889	2.04483	2.0122	1.77856	1.74727	1.74483	1.75981	1.76757	1.72619	1.85134	1.83967	1.74054	1.10212	0.0015693	1.04685	0.0586433	1.10457	0.000331789	0.99336	0.83024	1.00871	0.529926	1.13416	0.0573382	1.15337	9.49616e-05	1.1549	4.22962e-06	1.14559	9.44527e-06	1.14084	1.04804e-05	1.16668	0.0355223	1.09186	0.252204	1.09843	0.000473611	1.15759	2.78641e-07	0.949846	0.0452794	1.00222	0.948359	0.901316
ENSMUSG00000048402	Gli2	2.2003	1.96721	2.23632	1.91314	2.0642	2.15134	2.06034	1.89579	1.82807	1.90503	2.09945	1.92487	1.96188	2.11452	1.94753	1.11275	8.41788e-14	0.984579	0.733129	1.14264	1.16778e-19	1.06288	1.75204e-08	1.02174	0.0246036	1.06478	0.000935924	1.15257	7.77094e-25	1.19305	8.43318e-23	1.14726	2.59181e-14	1.04585	0.00416964	1.13602	1.90659e-07	1.11563	5.31517e-06	1.03873	0.00823837	1.12345	7.24936e-15	0.884813	5.54461e-20	1.02686	0.0286016	0.955183
ENSMUSG00000099860	Gm29456	1.60036	1.6825	1.53237	1.54481	1.64375	1.61102	1.44496	1.47125	1.36121	1.53611	1.53375	1.61026	1.62435	1.53699	1.55725	0.95392	0.113517	1.04165	0.261834	1.03378	0.725461	0.975119	0.514909	0.993774	0.669718	1.10059	0.0159334	1.08217	0.0701036	1.16367	1.90317e-05	1.03927	0.335329	1.04077	0.496489	0.994212	0.12508	0.986089	0.243974	1.03871	0.207692	1.02602	0.483696	1.09197	0.00356132	1.08371	0.00105357	1.02222
ENSMUSG00000101179	Gm29455	1.48224	1.64027	1.51392	1.48311	1.61884	1.62647	1.46426	1.5458	1.39026	1.51193	1.52085	1.55439	1.65452	1.49568	1.49777	0.909192	1.23039e-05	0.980369	0.225531	0.999446	0.943565	0.920526	0.000992752	0.916457	0.000982053	1.01149	0.732996	0.961381	0.00723112	1.06172	0.0381915	0.981579	0.645978	0.976175	0.279797	0.956385	0.0291582	0.901804	0.000942981	0.991577	0.60032	0.990278	0.746625	1.07829	0.000502155	1.09927	0.000108381	1.01247
ENSMUSG00000004451	Ralb	1.46732	1.69984	1.67948	1.6271	1.47214	1.52899	1.69733	1.57549	1.39038	1.32143	1.79174	1.99291	2.00982	1.69314	1.72105	0.870809	1.33752e-05	0.880774	4.78499e-06	0.907486	0.00702141	0.996936	0.5066	0.962144	0.177082	0.872028	0.0221982	0.935437	0.0450308	1.05163	0.128247	1.10264	0.00443072	0.828508	5.74306e-10	0.748873	3.87503e-08	0.742867	5.20089e-10	0.874063	1.43774e-09	0.860668	3.59714e-08	1.01144	0.870906	1.04212	0.0899997	1.14484
ENSMUSG00000026383	Epb41l5	1.71047	1.6781	1.86561	1.86624	1.57257	1.97302	1.96009	1.78418	1.42285	1.62106	1.7349	1.88568	2.01692	1.78819	1.82222	1.01821	0.0355726	0.921073	5.26183e-05	0.92078	0.0104264	1.08245	9.04033e-06	0.873348	1.33061e-16	0.878829	0.262698	0.960878	0.528751	1.18887	2.7886e-14	1.05195	0.0334372	0.986689	0.659136	0.911762	0.058965	0.855237	2.92705e-06	0.95884	0.0236503	0.941865	0.00549179	0.904604	3.09721e-10	0.904317	2.28165e-07	1.0631
ENSMUSG00000026384	Ptpn4	0.603945	0.731825	0.725077	0.674688	0.589247	0.722722	0.905461	0.841561	0.695286	0.655209	0.649371	0.969184	1.14431	1.20956	0.723578	0.846266	5.79456e-20	0.853187	1.56413e-18	0.908682	3.64451e-05	1.02132	0.836488	0.85563	1.19912e-18	0.700122	5.23726e-21	0.747636	7.82181e-36	0.885147	1.36895e-07	0.93212	0.00076382	0.939381	0.0823214	0.658395	1.15187e-24	0.56573	5.92901e-64	0.537542	1.66934e-74	0.85474	5.65174e-14	1.00818	0.469909	1.07375	0.000505873	1.20686
ENSMUSG00000036962	Cfap221	1.83808	1.4987	1.74704	1.49391	1.55986	1.60737	1.67032	1.49389	1.38781	1.39512	1.78019	1.57025	1.61294	1.58618	1.55877	1.21228	5.55004e-09	1.04929	0.145595	1.21593	3.55766e-08	1.16762	7.48195e-08	1.13513	2.10307e-06	1.09476	0.274561	1.21594	9.84583e-11	1.30264	6.33834e-14	1.29627	1.85329e-13	1.03079	0.803892	1.16035	0.0445005	1.13143	0.0406634	1.14939	1.40573e-09	1.16838	5.22574e-06	0.865545	2.15002e-09	1.00301	0.724693	0.963156
ENSMUSG00000026387	Sctr	1.62437	1.51293	1.5987	1.43424	1.63642	1.5847	1.42163	1.47214	1.39955	1.4694	1.52454	1.47886	1.5457	1.44919	1.43952	1.0691	0.0211455	1.01511	0.718705	1.12393	4.07491e-06	0.993062	0.699823	1.02355	0.235386	1.13324	0.00938516	1.09683	0.0127665	1.14993	5.06721e-07	1.09874	0.000262743	1.06145	0.272664	1.09216	0.12228	1.0478	0.432231	1.11308	1.34209e-06	1.12007	8.18511e-06	0.949506	0.0535406	1.05129	0.0418256	0.928879
ENSMUSG00000026388	3110009E18Rik	1.79524	1.80108	1.69537	1.82361	1.77501	1.75378	1.5725	1.67939	1.72614	1.74765	1.74211	1.74469	1.82698	1.48923	1.8029	0.996928	0.674818	1.05562	0.000979116	0.985254	0.710022	1.01079	0.608019	1.02237	0.436253	1.13318	8.02502e-05	1.06511	0.0145722	1.03784	0.13028	1.02576	0.34162	1.02884	0.171782	1.0274	0.801554	0.98353	0.603552	1.19255	6.96545e-20	0.995975	0.876269	1.05888	0.00437521	0.98829	0.847776	1.0139
ENSMUSG00000026389	Steap3	1.84049	1.76984	1.77377	1.67148	1.84933	1.80223	1.38172	1.52376	1.54743	1.66403	1.74829	1.61263	1.57302	1.07491	1.72245	1.03779	0.0893132	1.03561	0.0722324	1.09541	2.82665e-08	0.995468	0.491017	1.02011	0.241955	1.30962	2.0897e-12	1.19506	2.58822e-24	1.17789	2.83323e-15	1.10003	3.12271e-06	1.04989	0.0452363	1.13305	0.000319176	1.15987	0.000229398	1.65161	6.92564e-156	1.06477	0.000494556	0.997904	0.955368	1.05552	0.000709738	0.959223
ENSMUSG00000026390	Marco	1.98583	1.79121	1.87857	1.83121	1.99126	1.91136	1.59584	1.6388	1.78974	1.72714	1.67008	1.68712	1.88069	1.70819	1.78938	1.10291	0.000500446	1.05421	0.0296142	1.08006	0.00491619	0.997407	0.778276	1.03703	0.324972	1.22997	1.88157e-06	1.19958	3.70869e-15	1.10377	0.00596357	1.14158	8.55484e-05	1.17839	8.03777e-08	1.16715	0.000449416	1.05308	0.166869	1.15355	1.93756e-09	1.10398	0.000434083	0.955848	0.0610119	0.979289	0.67155	0.904344
ENSMUSG00000099957	2610027F03Rik	1.73056	1.78274	1.80958	1.76034	1.81061	1.82702	1.73148	1.70044	1.64623	1.84836	1.74967	1.71712	1.81966	1.74268	1.69926	0.972288	0.147292	0.958622	0.021933	0.983994	0.881663	0.958103	0.0752067	0.949946	0.0581659	0.999497	0.500166	1.01673	0.95189	1.04829	0.0463133	0.939541	0.0153283	0.989669	0.367349	1.0074	0.99043	0.953588	0.0365783	0.993424	0.874634	1.0174	0.514847	0.985945	0.55556	1.01204	0.189215	0.985411
ENSMUSG00000101922	Gm29345	1.27646	1.22968	1.1829	1.18134	1.25152	1.20595	1.13954	1.15287	1.18056	1.14562	1.18473	1.16609	1.20792	1.19504	1.2072	1.03518	0.563512	1.07293	0.0388454	1.07424	0.0408805	1.01846	0.354637	1.05399	0.0593574	1.11046	0.0963466	1.09865	0.0187535	1.07489	0.0268763	1.10504	0.00856376	1.07141	0.193156	1.08717	0.405672	1.0524	0.841652	1.06287	0.0192548	1.05298	0.068648	1.03647	0.204694	1.03773	0.278906	0.983844
ENSMUSG00000097881	Celrr	1.67879	1.76132	1.6111	1.72145	1.89739	1.85543	1.55564	1.5908	1.67512	1.79018	1.49207	1.58931	1.75722	1.77168	1.65701	0.955662	0.00150996	1.03956	0.0401739	0.976582	0.355931	0.89056	2.73413e-07	0.909666	2.78007e-07	1.07438	0.122184	1.05204	0.0696093	1.00207	0.72584	0.941068	0.0139646	1.11728	4.30813e-06	1.05297	0.326169	0.957773	0.02241	0.950371	0.00656244	1.0124	0.351411	1.08779	3.64625e-06	1.02189	0.177958	0.931878
ENSMUSG00000003721	Insig2	0.661626	0.823461	0.745994	0.784265	0.826965	0.832238	0.818839	0.973753	0.791514	1.12422	0.761012	0.842889	0.878434	0.736007	0.870006	0.824752	5.8306e-10	0.900274	0.00153737	0.861309	5.80801e-06	0.821634	4.16573e-11	0.816987	3.31739e-10	0.828901	1.71404e-06	0.709312	1.87354e-12	0.854306	0.000146332	0.62213	9.22445e-18	0.88457	0.00159441	0.807758	0.000615426	0.778413	1.6725e-07	0.911028	0.00137545	0.785177	2.05633e-10	1.09157	0.00499172	1.04433	0.191506	0.996219
ENSMUSG00000026339	Ccdc93	0.792162	0.863371	0.930675	1.06393	0.915753	0.867553	0.945183	1.05732	0.808853	1.00641	0.874195	0.916562	0.831488	0.89174	0.911231	0.926083	0.00130045	0.865609	3.71654e-05	0.76651	5.04093e-08	0.878325	1.22406e-13	0.92208	5.22455e-06	0.853594	5.01429e-05	0.770884	2.76266e-19	0.981635	0.491953	0.806357	2.63467e-23	0.915794	0.000319913	0.877627	0.0140944	0.957781	0.725298	0.899592	5.59701e-09	0.882253	1.05751e-09	0.9347	0.0737319	0.827691	9.20995e-06	0.948431
ENSMUSG00000050534	Htr5b	0.811568	1.09862	0.972186	0.971233	1.08482	1.01601	0.997522	1.0701	0.981192	1.02889	0.988398	1.02116	1.08474	0.9994	1.01501	0.760513	6.00265e-18	0.850196	3.76015e-05	0.850952	0.00767224	0.769372	1.58517e-20	0.81681	4.16487e-11	0.830569	0.000316689	0.77905	3.67085e-09	0.843114	9.07883e-06	0.807493	8.01438e-09	0.837531	8.75818e-07	0.813057	0.00395193	0.769424	6.47057e-07	0.82915	7.72652e-12	0.817543	3.25732e-10	1.11792	0.00256951	1.11892	0.0108992	1.01165
ENSMUSG00000099960	Gm28590	1.24984	1.21338	1.2993	1.18377	1.38482	1.19625	1.15609	1.0846	1.1605	1.3341	1.15711	1.01956	1.12685	1.39517	1.01955	1.02776	0.743994	0.964656	0.329898	1.05147	0.345154	0.909097	0.000148696	1.04134	0.209144	1.07464	0.00625021	1.13949	1.10107e-07	1.07088	0.0208476	0.941245	0.185718	1.07377	0.0567987	1.20569	1.15611e-05	1.10025	0.20696	0.902804	2.48303e-06	1.2057	5.18819e-11	0.938597	0.0558042	1.02306	0.539767	0.884539
ENSMUSG00000036815	Dpp10	0.446601	0.508535	0.470611	0.489264	0.559709	0.48602	0.708088	0.592951	0.793167	0.678642	0.500344	0.560866	0.551417	0.633049	0.440081	0.898225	1.84358e-07	0.957923	0.057063	0.9276	0.000283993	0.828549	7.31797e-24	0.932734	0.000294011	0.676413	8.56572e-15	0.788802	2.29643e-14	0.611981	9.31402e-71	0.701993	2.13866e-44	0.910481	0.423633	0.827098	5.5329e-09	0.839096	1.57772e-10	0.745654	3.05391e-40	1.01207	0.816065	1.06646	0.003497	1.0327	0.0819827	0.922429
ENSMUSG00000100851	Gm28928	0.291897	0.402047	0.315009	0.376126	0.352073	0.326439	0.460406	0.473916	0.827303	0.47643	0.340376	0.43069	0.414011	0.410735	0.385886	0.780597	9.19215e-12	0.944308	0.0735921	0.823094	3.32914e-11	0.866889	3.98993e-09	0.918999	0.000726657	0.699308	1.27606e-10	0.682846	1.30745e-36	0.42262	1.2031e-138	0.679868	2.51282e-32	0.889914	0.00233137	0.738467	6.30803e-11	0.762429	2.28957e-08	0.767319	7.89284e-24	0.806562	1.10824e-12	1.20973	1.06408e-12	1.05444	0.346346	1.11055
ENSMUSG00000026341	Actr3	0.391289	0.427601	0.378072	0.406265	0.412815	0.373542	0.476289	0.443734	0.430274	0.414911	0.380284	0.454386	0.506309	0.443057	0.405365	0.931175	0.0175015	1.02765	0.935082	0.970419	0.195172	0.958024	0.0448276	1.03748	0.886737	0.852504	0.0943579	0.903547	0.000643095	0.926481	0.00550839	0.954123	0.112975	1.02291	0.713463	0.886185	0.00354105	0.810294	0.0460168	0.904673	0.0108354	0.972147	0.132555	1.1036	0.00177723	1.04214	0.912159	1.02883
ENSMUSG00000026342	Slc35f5	0.463481	0.685913	0.476439	0.588394	0.559641	0.530853	0.490652	0.500119	0.587532	0.526816	0.606952	0.645141	0.603439	0.491936	0.685342	0.716977	7.26654e-25	0.977521	0.273311	0.818545	0.00023999	0.854224	3.10873e-06	0.893205	0.00160557	0.953998	0.395551	0.938948	0.0131397	0.819571	5.68435e-06	0.898958	0.0146481	0.797057	0.0037907	0.756207	1.19226e-10	0.801038	9.17849e-05	0.951929	0.119774	0.717498	7.31167e-16	1.36339	2.32433e-22	1.14166	0.0455019	1.19142
ENSMUSG00000026343	Gpr39	1.65757	1.85607	1.74033	1.6688	1.72601	1.70076	1.50661	1.51534	1.78484	1.58199	1.73109	1.77975	1.77257	1.58878	1.77492	0.898523	3.83147e-06	0.95503	0.151609	0.993654	0.526935	0.962524	0.0434459	0.976018	0.450494	1.09397	0.000458588	1.08805	6.20202e-07	0.932481	0.0160089	1.04493	0.115536	0.959849	0.249654	0.935004	0.596504	0.93859	0.560805	1.04074	0.0441972	0.937415	0.0125111	1.06289	1.00088e-05	1.10587	3.92812e-14	1.07123
ENSMUSG00000026344	Lypd1	0.512335	2.07578	1.77718	1.8317	1.5881	1.49203	0.714989	0.984089	1.0398	1.37441	1.84932	2.01194	1.87459	0.547617	1.92627	0.281433	3.53552e-191	0.326199	2.222e-112	0.316994	2.47539e-81	0.362736	1.79841e-125	0.384626	9.41325e-87	0.751341	0.000329636	0.564838	3.10605e-22	0.537231	2.32199e-31	0.415309	2.65157e-57	0.314127	1.40329e-69	0.289939	1.49756e-69	0.310107	5.45181e-83	0.94552	0.0838131	0.302197	1.18555e-90	1.15907	1.77429e-07	1.12636	1.12711e-06	1.28889
ENSMUSG00000049690	Nckap5	1.1663	1.92749	1.47963	1.81101	1.68025	1.50344	1.11827	1.3442	1.69948	1.59294	1.42356	1.9512	1.74558	1.34653	1.83458	0.624565	1.31479e-169	0.801641	1.4433e-47	0.662632	4.23228e-65	0.711303	5.41138e-118	0.789736	2.53557e-71	1.03942	0.74323	0.876819	6.91142e-10	0.703701	1.71327e-84	0.747989	3.09636e-61	0.831143	1.86919e-19	0.617346	7.73864e-89	0.686124	8.31347e-70	0.875405	6.91732e-11	0.654559	2.79702e-83	1.28352	2.66572e-72	1.06095	6.87642e-08	1.13888
ENSMUSG00000036155	Mgat5	2.0144	1.37357	2.16412	2.01338	1.29593	1.70635	1.88557	1.73254	1.25561	1.28086	1.98557	1.99819	1.27259	1.1688	1.61071	1.43488	4.70159e-81	0.933874	0.00548843	1.00048	0.0526493	1.51469	1.0794e-108	1.17054	3.22547e-27	1.06488	6.33188e-07	1.15381	5.55658e-31	1.55974	4.30454e-68	1.53121	1.59661e-69	1.01382	0.00263987	1.00772	0.000622494	1.54044	2.02629e-37	1.66646	2.44367e-110	1.23598	4.70638e-34	0.650835	2.56103e-91	0.697255	1.78933e-38	1.05561
ENSMUSG00000026347	Tmem163	0.838426	0.579151	0.750304	0.824005	0.620637	0.497054	0.874099	0.764826	0.526481	0.738053	0.912742	0.96808	0.583018	1.28692	0.771871	1.38176	1.66254e-48	1.10364	3.22075e-06	1.01561	0.0949221	1.30222	9.62027e-24	1.57176	1.56467e-69	0.963378	0.0227381	1.0851	7.94946e-12	1.49793	1.65706e-32	1.11977	0.000441429	0.926619	0.00200772	0.87861	0.290861	1.37394	6.0298e-24	0.676627	3.74846e-38	1.07634	0.0788073	0.798716	1.66247e-14	0.735008	2.60702e-31	0.942431
ENSMUSG00000026348	Acmsd	1.11815	0.913721	0.986777	1.18917	1.18116	1.00354	1.05232	1.02266	1.01991	1.11556	1.08294	1.0362	0.926677	1.17441	1.11256	1.20167	4.49899e-11	1.12089	4.12584e-05	0.944912	0.0664757	0.95082	0.0512171	1.10386	0.000324132	1.05714	0.112809	1.08506	0.0018483	1.08772	0.0160727	1.00213	0.999877	1.02977	0.958912	1.07213	0.0748814	1.1865	0.000226841	0.955858	0.0179986	1.00461	0.937271	0.932777	0.0238564	0.786334	1.80279e-17	0.791251
ENSMUSG00000102014	2900009J06Rik	0.946495	0.723461	0.831974	1.04113	0.997664	0.849905	0.904733	0.876162	0.941195	0.997237	0.86453	0.818653	0.713512	0.933666	0.923499	1.27085	5.26551e-13	1.12288	0.000362044	0.91707	0.00808456	0.953383	0.0762106	1.10168	0.0106207	1.04156	0.305486	1.07205	0.0210045	1.00509	0.962311	0.953754	0.176524	1.08498	0.0902522	1.13916	0.00437965	1.28639	1.06169e-05	1.01241	0.82832	1.02247	0.588659	0.883567	9.33401e-05	0.72162	9.48419e-19	0.750194
ENSMUSG00000026349	Ccnt2	0.419226	0.428131	0.415519	0.455569	0.449719	0.4258	0.452939	0.472288	0.395677	0.472953	0.422434	0.473582	0.471388	0.458422	0.447102	0.983138	0.647799	1.00719	0.902288	0.934584	0.0824148	0.94453	0.0895638	0.987497	0.730714	0.939029	0.562067	0.90728	0.0260986	1.04751	0.385777	0.906228	0.0132906	0.993858	0.645531	0.905234	0.349684	0.908709	0.78419	0.929809	0.0107708	0.949048	0.142531	1.02447	0.259383	0.950613	0.15573	0.960729
ENSMUSG00000051590	Map3k19	1.14944	0.996684	1.01226	1.03658	1.09647	1.06782	0.86987	0.93652	0.982429	1.02336	0.95959	0.946559	1.07447	0.908374	0.993245	1.13929	2.74155e-06	1.12334	4.16097e-06	1.0993	0.00915168	1.04427	0.087519	1.06989	0.0250755	1.28826	8.18537e-09	1.20542	1.14056e-14	1.1543	1.55464e-05	1.11224	0.00183912	1.17918	4.06926e-06	1.19386	0.000449356	1.06383	0.39919	1.23907	4.45264e-21	1.14288	2.18399e-06	0.985998	0.655336	0.964895	0.41419	0.916597
ENSMUSG00000036104	Rab3gap1	0.397482	0.430377	0.413673	0.385391	0.441049	0.396063	0.479335	0.483889	0.464079	0.453999	0.399979	0.478717	0.467324	0.429062	0.425634	0.937978	0.0381829	0.96848	0.18959	1.02491	0.58992	0.919477	0.0010898	1.00286	0.575054	0.858713	0.00328876	0.852014	3.96885e-06	0.881937	0.000132271	0.897984	0.00351488	0.995007	0.425844	0.859629	0.0675887	0.876892	0.00850469	0.94031	0.00484733	0.946442	0.0186627	1.03252	0.268238	1.09268	0.171496	0.980276
ENSMUSG00000036086	Zranb3	0.543425	0.562501	0.542684	0.475897	0.726671	0.576842	0.544712	0.577475	0.627002	0.708405	0.446152	0.567794	0.754753	0.603638	0.508973	0.971206	0.257316	1.00115	0.766585	1.11726	0.00432154	0.778333	4.10662e-27	0.950628	0.0195895	0.998004	0.598865	0.949739	0.0027021	0.885039	0.000155466	0.795919	5.53356e-16	1.17811	2.74452e-07	0.963508	0.225212	0.752762	2.01129e-11	0.914427	2.57125e-06	1.05657	0.0876507	1.03083	0.222781	1.15038	2.90052e-09	0.801408
ENSMUSG00000056211	R3hdm1	0.258636	0.282535	0.260436	0.308814	0.338393	0.253296	0.339407	0.340796	0.336647	0.342047	0.283603	0.355938	0.35456	0.320341	0.299838	0.937525	0.193275	0.995006	0.71789	0.877261	0.136946	0.81807	0.00516802	1.01512	0.980029	0.816182	0.00394365	0.813611	3.56634e-06	0.821341	4.12406e-05	0.811307	5.78688e-07	0.934916	0.257445	0.786591	0.00374318	0.788974	0.00144268	0.853203	8.72001e-06	0.896955	0.00922887	1.06131	0.14961	0.935721	0.405235	0.872585
ENSMUSG00000026353	Ubxn4	0.381044	0.431938	0.387566	0.451756	0.4315	0.367564	0.458794	0.46869	0.467244	0.45155	0.426853	0.471437	0.407337	0.433051	0.415335	0.904323	0.000901642	0.986624	0.469451	0.871841	0.3076	0.905068	0.00054411	1.02883	0.97623	0.860861	0.00415172	0.84588	1.98547e-08	0.848036	1.72908e-05	0.872167	0.000994868	0.913052	0.0366368	0.841813	0.000355948	0.948175	0.338547	0.902435	0.000700109	0.933459	0.0516593	1.09101	0.0108175	0.964081	0.879203	1.00082
ENSMUSG00000026354	Lct	1.48172	1.53969	1.47446	1.47106	1.53207	1.53064	1.4051	1.41852	1.5647	1.46765	1.50077	1.43058	1.59002	1.47086	1.54843	0.964645	0.0989658	1.00461	0.547366	1.00679	0.359867	0.969152	0.144174	0.969999	0.324729	1.05091	0.0270453	1.04162	0.0954853	0.950155	0.0691037	1.00898	0.684681	0.9881	0.625223	1.03342	0.339433	0.935918	0.124165	1.00691	0.73505	0.959532	0.110628	1.04143	0.0501915	1.04368	0.103968	1.00467
ENSMUSG00000026355	Mcm6	1.54125	1.61681	1.45028	1.70352	1.40965	1.60313	1.35512	1.4205	1.60586	1.50499	1.54082	1.59365	1.84099	1.34847	1.76061	0.955991	0.0522818	1.05868	0.0129242	0.910031	0.00629048	1.08718	0.000269464	0.96367	0.365116	1.12791	0.150833	1.07941	0.011622	0.962126	0.254775	1.02259	0.410765	1.00027	0.660026	0.969065	0.234365	0.845577	2.24489e-06	1.13309	1.22124e-07	0.882105	3.17832e-07	1.10742	0.000151374	0.951924	0.218925	1.13723
ENSMUSG00000026356	Dars	1.29894	1.20107	1.26658	1.30781	0.963933	1.33118	1.49568	1.40744	1.99572	1.13063	1.44708	1.77813	2.07835	1.29745	1.49386	1.07522	0.00757498	1.02368	0.0615092	0.993697	0.493445	1.31488	3.15574e-29	0.977476	0.786026	0.876707	0.00150272	0.928023	0.0203333	0.667523	5.58059e-31	1.13677	1.1247e-05	0.904248	0.0160168	0.744858	1.20813e-09	0.642203	5.19115e-28	1.00107	0.709102	0.877708	8.04978e-06	0.952064	0.0819516	0.92418	0.0936762	1.22289
ENSMUSG00000042581	Thsd7b	1.86883	1.94283	1.78544	1.80426	1.6555	1.81163	1.82085	1.72887	1.87572	1.59124	1.74467	1.75112	1.87518	1.91789	1.72942	0.963776	0.0729253	1.04423	2.49764e-05	1.03391	0.0248093	1.12152	2.22447e-31	1.02992	0.000294116	1.02498	0.0189909	1.07653	2.33711e-06	0.996513	0.996297	1.16413	3.77889e-27	1.06731	1.08732e-06	1.06359	8.62758e-07	0.996786	0.65621	0.975688	0.0476389	1.07621	1.78122e-12	1.08348	2.75474e-12	1.07277	0.000101882	1.16367
ENSMUSG00000026401	Cd55b	1.21529	0.973636	1.13635	1.13304	0.97942	1.0545	1.10276	1.08225	1.08563	1.04271	1.26206	1.16967	1.04858	1.20739	1.03029	1.22508	5.01732e-08	1.06385	0.0578714	1.0667	0.23075	1.21852	1.37234e-06	1.13928	0.00171719	1.09356	0.0431909	1.11253	0.000374739	1.10936	0.0221538	1.15103	0.00233405	0.965667	0.885557	1.03593	0.278879	1.14514	0.0166508	1.00604	0.867456	1.16368	0.000143908	0.868395	0.00219434	0.870722	0.0160669	0.994641
ENSMUSG00000026399	Cd55	1.44938	0.929528	1.21972	1.21205	1.01571	1.08014	1.21295	0.991391	1.42155	1.15901	1.29319	1.33798	1.19962	1.09875	1.13785	1.50494	8.62224e-31	1.17402	1.78898e-09	1.18089	1.82083e-06	1.38869	1.02028e-21	1.31287	5.44768e-16	1.18007	0.000244754	1.41963	7.22262e-29	1.01829	0.853143	1.23063	2.24483e-07	1.11211	0.00418591	1.07746	0.173733	1.19218	0.00682561	1.29249	4.69693e-19	1.25167	8.89599e-10	0.780109	3.78156e-16	0.784674	1.21621e-08	0.922755
ENSMUSG00000085526	Gm16083	1.28922	0.675971	1.05092	0.889234	0.779482	0.87398	0.990051	0.733714	1.12262	0.904504	0.999841	1.07974	0.914037	0.918847	0.870075	1.7903	1.09004e-108	1.20705	2.56424e-24	1.40434	3.55071e-41	1.57959	1.26914e-84	1.42633	3.00151e-57	1.27445	1.34015e-15	1.6663	5.79048e-91	1.13627	3.53928e-05	1.38299	2.78582e-32	1.26311	1.20917e-27	1.17757	1.37814e-05	1.36999	1.02392e-16	1.36352	2.60847e-63	1.43207	3.18286e-49	0.674217	2.02827e-55	0.784416	1.04727e-17	0.882305
ENSMUSG00000042554	Zp3r	1.24886	1.03054	1.07431	1.09301	0.962185	1.08651	1.0224	0.956083	1.22254	0.987295	1.0694	1.07836	1.06299	1.09602	1.08636	1.19311	4.54126e-10	1.14865	5.26239e-06	1.13064	0.0172265	1.26989	3.11121e-24	1.13683	3.15269e-07	1.20177	9.76312e-06	1.27723	8.66018e-15	1.0199	0.59964	1.24057	2.75372e-07	1.15347	1.12843e-06	1.1447	0.064279	1.15983	0.172732	1.12779	5.70873e-07	1.13697	8.10273e-06	0.962729	0.230409	0.947635	0.400622	1.06435
ENSMUSG00000026405	C4bp	1.22488	1.08625	1.08078	1.10965	1.13939	1.15583	0.958137	0.955312	1.25981	1.1433	1.03655	1.03407	1.1214	1.11018	1.14958	1.11686	0.00132583	1.12205	0.00320648	1.09526	0.0298786	1.06898	0.0193486	1.05499	0.0971355	1.25209	2.90009e-06	1.25544	2.22265e-13	0.974318	0.472454	1.06562	0.125016	1.1657	3.28155e-05	1.16826	0.0932852	1.08472	0.704548	1.09478	0.000560311	1.06026	0.148756	1.00464	0.832925	0.98066	0.88028	0.957125
ENSMUSG00000101904	Gm29427	0.748566	0.752442	0.745344	0.809697	0.76683	0.750415	0.760048	0.765813	0.866129	0.815288	0.760345	0.794019	0.864801	0.752551	0.878114	0.995454	0.863632	1.00381	0.999035	0.9328	0.016008	0.97893	0.24804	0.997826	0.990222	0.986649	0.344482	0.98008	0.249342	0.878315	4.64547e-05	0.927103	0.0218731	0.986309	0.923538	0.949159	0.450258	0.879525	0.00646248	0.995326	0.913462	0.867553	9.08876e-07	1.0084	0.778115	0.937061	0.138369	0.983401
ENSMUSG00000026409	Pfkfb2	0.578045	0.633945	0.628154	0.665707	0.622116	0.605111	0.64256	0.6493	0.682011	0.659517	0.613684	0.660322	0.677012	0.628535	0.686328	0.923836	0.0413528	0.931182	0.0478226	0.885515	0.0068543	0.938969	0.0552497	0.961614	0.327436	0.913118	0.0239227	0.904903	0.0116562	0.867052	0.00421085	0.892731	0.0235333	0.950063	0.282731	0.891786	0.0899457	0.87263	0.0457365	0.930696	0.0208418	0.862293	0.000609677	1.00795	0.783007	0.95852	0.366626	1.01638
ENSMUSG00000026417	Pigr	1.33323	1.25605	1.17944	1.27161	1.48271	1.33908	1.16016	1.17235	1.23686	1.31659	1.09985	1.21264	1.39149	1.45875	1.17022	1.05691	0.195208	1.1202	3.03417e-05	1.04493	0.456045	0.905555	0.000353361	0.995933	0.759767	1.13733	0.00492749	1.12644	0.000105876	1.07209	0.0302534	1.01175	0.818296	1.19451	1.70736e-09	1.09187	0.29574	0.960935	0.075929	0.919475	5.74175e-06	1.12833	2.31509e-05	1.05988	0.0412727	0.98866	0.730953	0.856794
ENSMUSG00000016528	Mapkapk2	0.810352	0.911207	0.899493	0.874345	0.976674	0.913386	0.790813	0.79971	0.705434	0.988345	0.704903	0.816399	0.913015	1.06705	0.785031	0.900263	1.07318e-08	0.910814	6.86525e-05	0.934322	0.0118061	0.845523	3.31285e-14	0.898327	5.6432e-08	1.02193	0.79039	1.01183	0.858998	1.13026	0.00019231	0.836455	4.62484e-11	1.13101	2.57457e-06	0.993402	0.666496	0.898656	0.00312784	0.780048	7.58368e-38	1.02861	0.338938	1.01172	0.596031	1.03783	0.354644	0.939195
ENSMUSG00000026427	Eif2d	0.487007	0.593429	0.532476	0.556345	0.542353	0.541435	0.560559	0.603292	0.472011	0.595269	0.532502	0.568492	0.572293	0.513052	0.546222	0.846528	5.69698e-11	0.92811	0.00222981	0.894357	0.013778	0.913839	0.000276741	0.915146	0.000591528	0.888652	0.000410546	0.834656	1.54403e-12	1.02622	0.947104	0.844287	4.02177e-08	0.928072	0.0043312	0.878107	0.000137586	0.873142	0.00024554	0.957516	0.104742	0.908367	0.000860921	1.09637	0.000650961	1.0565	0.264572	1.07951
ENSMUSG00000026430	Rassf5	0.627569	1.06267	0.736389	0.949527	0.810007	0.789205	0.877096	0.946939	0.690965	1.0248	0.818514	1.05552	1.11448	0.858821	0.987587	0.625777	5.53621e-83	0.869893	5.24673e-11	0.693235	8.72648e-41	0.799521	1.48643e-33	0.818224	1.29041e-12	0.744624	1.24199e-27	0.694949	1.57134e-55	0.91985	2.11144e-05	0.646844	1.87643e-56	0.792115	2.26969e-25	0.629645	5.83821e-31	0.599079	8.17227e-42	0.758817	1.21961e-23	0.668975	8.05785e-62	1.3901	1.14465e-52	1.1078	1.80682e-05	1.27764
ENSMUSG00000042349	Ikbke	1.38073	1.4121	1.33181	1.34139	1.41056	1.3908	1.22925	1.22768	1.2145	1.27699	1.31615	1.34601	1.32586	1.28729	1.29629	0.979256	0.305886	1.03416	0.310287	1.02729	0.873734	0.980255	0.523669	0.993244	0.702634	1.11396	0.0214787	1.11528	0.00258471	1.12646	0.000347028	1.07534	0.0486939	1.0456	0.4097	1.02401	0.722914	1.03848	0.861741	1.06736	0.0070704	1.06047	0.0670322	1.05607	0.0386071	1.04905	0.3225	1.00102
ENSMUSG00000026425	Srgap2	0.523289	0.509286	0.520248	0.426126	0.496463	0.476639	0.596724	0.544735	0.480791	0.537793	0.448696	0.570564	0.517384	0.508817	0.428746	1.02298	0.953148	1.0049	0.505037	1.18468	0.00408666	1.04498	0.058342	1.0809	1.14733e-05	0.8946	0.000955788	0.966737	0.176579	1.07317	0.0286221	0.977259	0.353089	1.13595	1.63195e-12	0.9295	0.0550524	1.00957	0.639659	1.02377	0.0812004	1.17881	1.19573e-18	0.982326	0.496639	1.15806	0.0110049	1.0215
ENSMUSG00000004552	Ctse	1.4429	1.54526	1.50361	1.42996	1.56484	1.61001	1.29453	1.35673	1.54007	1.35199	1.32127	1.43939	1.50879	1.39223	1.47325	0.937788	0.00293484	0.962143	0.0559162	1.00846	0.781111	0.926759	0.00609059	0.902275	2.82174e-05	1.1064	0.181599	1.05915	0.165267	0.940755	0.0333333	1.06261	0.0790966	1.08558	0.0815606	1.00228	0.254396	0.959046	0.0141714	1.03396	0.279431	0.980711	0.339849	1.02597	0.342705	1.07536	0.00649364	0.98824
ENSMUSG00000052688	Rab7b	1.48294	1.83069	1.77029	1.50132	1.75414	1.80738	1.58996	1.60061	1.73992	1.64318	1.48456	1.73742	1.84426	1.56454	1.5996	0.819886	1.93321e-13	0.846363	3.31843e-11	0.988522	0.251505	0.853736	5.02333e-07	0.829905	1.36591e-13	0.936674	0.00351532	0.930812	0.000238658	0.860331	3.13931e-05	0.908077	0.00278177	0.99898	0.38781	0.861502	1.29288e-05	0.814164	7.93689e-08	0.950977	0.0250836	0.931361	0.00788754	1.03229	0.235827	1.20568	8.31751e-09	1.04129
ENSMUSG00000042268	Slc26a9	1.88288	2.14623	2.02282	1.74672	2.04036	2.06902	1.81675	1.81562	1.91126	2.01936	1.71274	1.99664	2.01677	1.88272	1.74795	0.882761	1.107e-05	0.934078	0.0238472	1.07373	0.0648857	0.926426	0.0110114	0.914183	0.00149302	1.0345	0.951057	1.03512	0.336636	0.985891	0.753987	0.935605	0.0863152	1.09386	0.004262	0.945745	0.213593	0.936748	0.25111	1.00008	0.83911	1.07302	0.01833	1.05813	0.0376988	1.21633	8.10217e-11	1.04946
ENSMUSG00000042251	Pm20d1	1.35777	1.49995	1.40854	1.37409	1.47053	1.54377	1.28709	1.31653	1.42214	1.39602	1.30042	1.2757	1.57679	1.41892	1.42171	0.911133	0.000158934	0.96634	0.0939326	0.988927	0.3076	0.928198	0.0108387	0.886842	7.66984e-06	1.05095	0.790997	1.02911	0.92208	0.957709	0.165191	0.974427	0.302566	1.04095	0.6684	1.05965	0.608924	0.869379	1.21519e-06	0.959737	0.0427382	0.95798	0.075324	1.06059	0.0276689	1.08538	0.0140883	1.01873
ENSMUSG00000013275	Slc41a1	1.11143	1.51065	1.22869	1.30292	1.70306	1.44413	1.01509	1.192	1.28958	1.43134	1.0639	1.34287	1.48003	1.07586	1.39173	0.752137	3.8537e-28	0.911752	9.9605e-05	0.863506	3.0141e-06	0.671874	7.10879e-42	0.784541	5.04916e-20	1.0864	0.293585	0.937644	0.00142247	0.871798	7.8601e-06	0.791092	1.35717e-15	1.04084	0.543216	0.839597	3.6944e-09	0.766715	2.00751e-16	1.03025	0.236937	0.812097	2.1557e-16	1.21221	7.10011e-15	1.14807	1.29591e-08	0.893287
ENSMUSG00000026434	Nucks1	0.520036	0.542464	0.517736	0.50613	0.571241	0.50743	0.571972	0.590133	0.485551	0.568032	0.527846	0.569035	0.555748	0.541329	0.518094	0.965089	0.381608	1.00372	0.881124	1.02294	0.851135	0.923715	0.0283265	1.02075	0.459269	0.922711	0.136747	0.898429	0.0061247	1.05889	0.256832	0.928153	0.112994	0.98756	0.758564	0.926761	0.166664	0.945539	0.853424	0.966798	0.272863	1.00314	0.922402	1.04003	0.32777	1.05995	0.585679	0.95713
ENSMUSG00000100037	Gm29103	1.40843	1.32892	1.30632	1.31528	1.43876	1.39425	1.19795	1.18271	1.20207	1.23226	1.22988	1.2408	1.30754	1.24661	1.27139	1.05564	0.137161	1.07261	0.0692838	1.06581	0.221639	0.980285	0.550863	1.00949	0.879106	1.16216	0.00397274	1.17597	2.83065e-08	1.15848	0.000846305	1.13223	0.0047614	1.13426	0.00506302	1.12502	0.162577	1.07168	0.548584	1.12017	1.10831e-05	1.09992	0.00956575	1.01607	0.503761	1.00964	0.941037	0.928617
ENSMUSG00000026435	Slc45a3	1.89352	1.7806	1.7558	1.72413	1.92576	1.85042	1.60323	1.55213	1.62574	1.64609	1.63056	1.67226	1.69474	1.598	1.65739	1.06004	0.078774	1.07421	0.0404357	1.09286	0.0339567	0.984083	0.726628	1.0221	0.726138	1.17043	0.000753499	1.20664	1.58678e-09	1.15517	0.0015381	1.14171	0.00225972	1.15195	0.00306187	1.12485	0.258544	1.11076	0.135918	1.17404	1.17438e-09	1.13436	0.000632953	1.01336	0.696449	1.03096	0.424938	0.928343
ENSMUSG00000026436	Elk4	0.506451	0.559894	0.545272	0.592936	0.678121	0.540069	0.580562	0.619603	0.563779	0.677094	0.533716	0.537073	0.576492	0.569135	0.587914	0.919013	0.001118	0.939836	0.0365628	0.87519	0.000407509	0.779379	3.18221e-18	0.947476	0.097764	0.891103	0.0257518	0.842757	3.09235e-09	0.913634	0.0219317	0.780409	3.78281e-11	0.956975	0.280141	0.951933	0.519212	0.896464	0.00376246	0.90632	9.35494e-05	0.881579	0.000128024	1.02266	0.627437	0.952315	0.157865	0.848061
ENSMUSG00000059149	Mfsd4a	0.454502	0.541835	0.456611	0.645245	1.01696	0.57265	0.568267	0.63769	0.487319	0.685391	0.402641	0.474162	0.493691	0.51544	0.498597	0.863933	8.09832e-08	0.996211	0.241569	0.744054	2.59543e-19	0.49644	1.26203e-105	0.824354	6.41359e-11	0.829761	1.74042e-08	0.751674	8.46566e-32	0.944125	0.0935823	0.706021	3.99419e-22	1.10318	0.0615952	0.965759	0.0782294	0.933991	0.0348359	0.900985	0.000343268	0.926337	0.0137407	1.15311	6.06914e-07	0.86124	5.00306e-05	0.574627
ENSMUSG00000097454	Gm26892	0.482357	0.563386	0.470952	0.704024	1.11613	0.614212	0.612023	0.678858	0.505998	0.724489	0.408376	0.497986	0.519261	0.536305	0.521118	0.877855	1.61372e-05	1.01997	0.649541	0.724303	1.84157e-19	0.478859	4.87381e-100	0.815383	2.05745e-10	0.817891	2.30025e-09	0.747706	1.79271e-29	0.960988	0.285147	0.706324	4.08807e-18	1.14552	0.00424103	0.973863	0.100283	0.940405	0.0510538	0.915216	0.00404935	0.937594	0.0507149	1.16189	1.06578e-06	0.825082	1.4966e-06	0.545487
ENSMUSG00000026437	Cdk18	1.72646	1.20916	1.74799	1.46194	1.6168	1.73715	1.35369	1.13329	0.911903	1.21106	1.57625	1.40412	1.41998	1.05705	1.27695	1.39514	3.12147e-26	0.988349	0.837323	1.16936	4.92618e-11	1.06388	0.0192203	0.994182	0.954757	1.25643	5.89316e-07	1.48097	6.39763e-42	1.80498	1.25399e-36	1.39312	2.72635e-21	1.08961	0.000207386	1.21431	1.81133e-06	1.20164	0.00031079	1.57856	1.10011e-71	1.32646	8.59746e-21	0.708421	1.97405e-37	0.838162	2.50971e-10	0.762559
ENSMUSG00000079330	Lemd1	2.04599	1.51754	1.99042	1.67175	1.61227	1.99041	1.77769	1.54007	1.3454	1.32224	1.86636	1.8375	1.96089	1.65281	1.67002	1.3267	1.94907e-31	1.02658	0.167666	1.21122	2.40823e-20	1.2533	4.18338e-26	1.02659	0.196069	1.14289	0.0428365	1.30848	4.83216e-38	1.4847	1.23534e-33	1.50888	7.70705e-42	1.09135	0.000494143	1.10761	0.0214595	1.04129	0.717938	1.22431	1.38392e-22	1.21241	2.24145e-15	0.773786	4.9069e-31	0.912957	7.32135e-05	0.944674
ENSMUSG00000009772	Nuak2	2.22598	2.02442	2.08043	1.84696	1.94719	2.06452	2.07522	1.85817	1.48992	1.80523	1.91231	2.04157	2.00807	1.85222	1.79102	1.09488	0.00164079	1.06675	0.00771834	1.19467	1.19862e-09	1.13618	2.49779e-05	1.07459	0.0149751	1.06931	0.0681646	1.18783	1.26452e-09	1.46295	1.32433e-19	1.22084	1.1718e-07	1.15588	2.33199e-05	1.08611	0.0955736	1.10337	0.0475418	1.19146	1.27805e-10	1.23001	7.19242e-11	0.974312	0.432236	1.09115	0.00829601	1.03773
ENSMUSG00000042066	Tmcc2	3.24918	2.4836	3.01069	2.5637	2.52243	2.76771	3.16235	2.75983	1.10856	2.15106	2.98983	2.85941	2.71682	2.81732	2.41174	1.29632	1.30388e-20	1.07667	1.96227e-05	1.25734	6.06314e-18	1.27713	4.40227e-21	1.16789	3.6364e-11	1.02662	0.0538977	1.17111	8.40017e-13	2.77122	3.54017e-88	1.48783	4.98029e-28	1.08394	0.000169609	1.13171	2.46597e-07	1.18899	3.30853e-07	1.14804	1.84717e-08	1.33341	6.95703e-26	0.830555	2.5042e-13	0.96993	0.207333	0.985192
ENSMUSG00000042046	Dstyk	1.90498	1.5743	2.06978	1.8137	1.89147	2.2654	1.52633	1.57026	0.937741	1.47507	1.67175	1.80443	2.22082	1.55079	1.63465	1.1975	3.90221e-09	0.924045	0.000273193	1.04769	0.248893	1.00678	0.732546	0.847625	3.22848e-15	1.23282	0.00111451	1.2004	1.68028e-12	1.93206	3.75235e-60	1.27294	3.99927e-14	1.13164	9.7312e-06	1.0528	0.177817	0.863907	1.95495e-05	1.21455	2.05169e-19	1.15584	7.64007e-07	0.771643	1.69378e-26	0.874897	5.10066e-07	0.840733
ENSMUSG00000026439	Rbbp5	0.669047	0.664289	0.735987	0.635105	0.636732	0.658389	0.756093	0.749975	0.566179	0.658398	0.754158	0.775234	0.900635	0.684089	0.75187	1.00623	0.888124	0.919927	0.000632873	1.04617	0.149576	1.04386	0.125727	1.01405	0.737091	0.898322	1.39724e-05	0.904788	5.4646e-05	1.15442	9.46419e-05	1.01404	0.706781	0.900357	0.000205082	0.878676	0.00567772	0.768559	3.40953e-09	0.980816	0.593552	0.902775	0.000392005	0.914235	0.00128294	1.0397	0.0740875	1.0374
ENSMUSG00000053024	Cntn2	0.52193	0.65787	0.651163	0.723955	0.642868	0.500763	1.00568	0.891354	0.450278	0.801627	0.880712	0.858095	0.732366	0.789327	0.671912	0.820629	2.90457e-06	0.827957	2.16862e-08	0.754811	1.69737e-09	0.837201	3.00405e-11	1.03523	0.270932	0.562485	9.00805e-30	0.627354	5.09241e-45	1.13021	0.00217462	0.689787	5.33649e-23	0.634162	1.33109e-30	0.649132	1.60354e-08	0.747184	0.00377856	0.699327	3.22029e-26	0.805701	3.87658e-09	1.00893	0.989806	0.919796	0.129603	1.02019
ENSMUSG00000026442	Nfasc	0.333374	0.382858	0.371972	0.407531	0.397563	0.358272	0.489836	0.48094	0.379145	0.509064	0.420531	0.478136	0.458495	0.431307	0.436413	0.897518	2.50291e-09	0.918219	9.82294e-06	0.853887	2.0906e-08	0.870992	2.13412e-15	0.945669	0.000683076	0.734736	3.34777e-22	0.745987	2.04109e-30	0.904473	2.60978e-07	0.711541	1.06442e-40	0.832561	3.2024e-11	0.749606	8.11857e-13	0.775968	3.92551e-15	0.815676	6.51054e-20	0.80791	1.27359e-20	1.02306	0.211198	0.951386	0.0913344	0.970445
ENSMUSG00000026443	Lrrn2	0.530312	0.714775	0.534093	0.550154	0.711069	0.508829	0.678138	0.685388	0.572008	0.664912	0.622102	0.865414	0.666478	0.74929	0.662821	0.773603	8.05719e-08	0.994038	0.741931	0.969481	0.969487	0.777138	1.93362e-06	1.03529	0.538535	0.810026	0.0305207	0.802549	2.00784e-09	0.937953	0.279046	0.824033	0.000610843	0.872885	0.0729905	0.652893	3.32633e-05	0.822349	0.292169	0.742164	2.39616e-17	0.826292	0.000239571	1.28495	1.00199e-22	1.2532	5.02413e-14	1.00457
ENSMUSG00000054387	Mdm4	0.625886	0.734059	0.662591	0.692868	0.656209	0.646364	0.730474	0.758358	0.744087	0.785005	0.693695	0.756357	0.747788	0.732451	0.735704	0.870305	9.92894e-06	0.951868	0.1685	0.91552	0.0103771	0.959902	0.131294	0.972563	0.251923	0.874062	0.000844854	0.845668	1.07381e-12	0.859967	2.64496e-07	0.820206	3.55777e-12	0.914565	0.00128828	0.847644	8.04781e-05	0.856212	0.000984889	0.871987	5.39549e-11	0.868592	9.20315e-07	1.09372	0.000965376	1.05195	0.0222222	1.10295
ENSMUSG00000026447	Pik3c2b	0.887576	0.654145	0.879524	0.968225	0.609054	0.650276	1.18994	1.16037	0.84027	0.853729	1.10657	0.956719	0.709101	0.905648	0.864905	1.30953	1.81435e-25	1.00822	0.560897	0.924502	0.0295537	1.39281	4.6659e-32	1.31628	1.01599e-25	0.765601	1.67233e-08	0.78356	1.11135e-12	1.05031	0.181386	1.03549	0.243078	0.818497	2.06691e-14	0.934568	0.182101	1.22058	5.04721e-07	0.98203	0.598836	1.0235	0.483383	0.769909	6.05866e-26	0.705979	4.71341e-36	1.06359
ENSMUSG00000101102	Gm28609	1.29419	0.959866	1.25703	1.37252	0.89524	0.975289	1.59263	1.56288	1.25438	1.22371	1.48253	1.38049	1.11382	1.32838	1.20569	1.31544	4.95002e-17	1.02739	0.288531	0.946804	0.667988	1.40086	1.91663e-21	1.29657	1.40347e-14	0.823682	0.00645592	0.838419	5.52718e-05	1.02939	0.49228	1.05324	0.205791	0.880986	0.00166978	0.941708	0.373305	1.1486	0.00649669	0.97606	0.432168	1.06778	0.0433397	0.781022	4.63986e-14	0.719763	2.6387e-15	1.06494
ENSMUSG00000041757	Plekha6	0.408622	0.502224	0.427804	0.469627	0.499738	0.433878	0.490067	0.520901	0.463637	0.490835	0.427067	0.490446	0.4627	0.482054	0.411153	0.844574	1.45729e-12	0.963658	0.0650255	0.892904	0.00010748	0.848074	7.9442e-14	0.952695	0.023345	0.861974	2.88531e-05	0.819168	6.0444e-16	0.902393	0.00028849	0.860853	1.07024e-07	0.965006	0.572851	0.861421	7.27949e-05	0.903896	0.0295525	0.873841	2.93933e-08	0.995049	0.850689	1.141	1.07496e-09	1.05722	0.494177	1.00414
ENSMUSG00000101693	Gm19461	0.634931	0.684483	0.61237	0.700196	0.687807	0.621903	0.629643	0.676476	0.625572	0.665742	0.61804	0.673649	0.641778	0.574045	0.575695	0.936834	0.0700858	1.03167	0.507301	0.918439	0.00897867	0.932882	0.0244947	1.01805	0.43356	1.00725	0.973545	0.946495	0.374119	1.0129	0.702227	0.959763	0.53111	1.02352	0.34632	0.949954	0.889725	0.990769	0.761346	1.09033	0.000668349	1.08767	0.0100612	1.10123	0.00100367	0.980364	0.405004	0.995781
ENSMUSG00000102367	Kiss1	0.91375	0.99651	0.832903	0.944954	1.04011	0.918459	0.855479	0.880429	0.823439	0.849269	0.746976	0.749135	0.777654	0.951238	0.737083	0.924524	0.00184832	1.08666	0.00573111	0.970138	0.0621716	0.889167	1.82613e-06	0.995376	0.452897	1.06099	0.474299	1.03399	0.345907	1.0978	0.0114985	1.06793	0.0894988	1.19691	3.56089e-08	1.19386	0.00765727	1.15507	0.0224309	0.96434	0.0912911	1.21105	4.03822e-10	1.17537	1.63434e-07	1.04934	0.247629	0.961756
ENSMUSG00000098306	Gm28040	0.911949	0.997782	0.834473	0.947961	1.03875	0.922177	0.860081	0.881797	0.826043	0.850166	0.749408	0.75087	0.780044	0.953259	0.739159	0.921813	0.000993069	1.08291	0.00885258	0.965637	0.0352253	0.888649	1.65307e-06	0.989994	0.337864	1.05402	0.617333	1.03071	0.414364	1.09277	0.0170435	1.06502	0.105427	1.19136	8.30377e-08	1.18931	0.00909169	1.14988	0.0341763	0.960779	0.0655582	1.20591	1.05799e-09	1.17476	1.49839e-07	1.04754	0.299754	0.964023
ENSMUSG00000070644	Etnk2	1.22279	1.22775	1.05255	1.24239	1.41817	1.1995	0.945994	0.891193	0.868561	0.989825	0.818259	0.858221	0.863386	1.14541	0.734694	0.996264	0.802448	1.14771	1.899e-08	0.985395	0.942811	0.871302	1.4976e-06	1.01792	0.469666	1.26462	2.81376e-11	1.33454	1.36552e-28	1.36572	4.58243e-14	1.21376	4.43188e-08	1.44054	4.23129e-18	1.38046	1.09971e-10	1.37306	2.07137e-09	1.06213	0.0347068	1.58476	3.29881e-30	1.15201	1.21853e-06	0.98909	0.906947	0.87457
ENSMUSG00000070643	Sox13	1.58136	1.67783	1.54441	1.51755	1.74675	1.6869	1.50219	1.51742	1.4411	1.65667	1.48862	1.44119	1.59471	1.6708	1.44687	0.94574	0.0264907	1.02247	0.317296	1.03945	0.125054	0.910447	0.000226444	0.94094	0.010254	1.04942	0.0362413	1.03954	0.0607707	1.09101	0.000413886	0.957131	0.154581	1.05838	0.0916835	1.09095	0.27444	0.992122	0.0747927	0.949493	0.0113629	1.08695	0.000396438	1.08113	0.00144737	1.09909	0.000531742	0.962682
ENSMUSG00000102976	Zc3h11a	0.40628	0.422784	0.420553	0.386259	0.389847	0.388249	0.494302	0.473611	0.400838	0.459341	0.417388	0.445578	0.439801	0.457659	0.398367	0.96843	0.344316	0.972581	0.394511	1.04117	0.63116	1.03355	0.652445	1.03693	0.590659	0.851891	9.59107e-05	0.882619	0.000102066	1.01086	0.956183	0.905137	0.00538295	0.97853	0.575307	0.927971	0.28721	0.937902	0.282267	0.907867	0.000486206	1.01588	0.956835	1.00429	0.91627	1.07511	0.198437	1.06724
ENSMUSG00000094410	Gm38394	0.406261	0.423072	0.42114	0.387371	0.38981	0.388435	0.495332	0.47436	0.401733	0.460145	0.417963	0.446808	0.439707	0.457877	0.39863	0.967861	0.321524	0.971449	0.379367	1.03876	0.675835	1.03359	0.671683	1.0365	0.613161	0.850384	8.28004e-05	0.881435	8.42887e-05	1.00902	0.915795	0.903803	0.00470783	0.977407	0.538108	0.925847	0.265422	0.93803	0.278532	0.907477	0.000460044	1.0153	0.972246	1.00371	0.925288	1.07325	0.216637	1.06791
ENSMUSG00000026463	Atp2b4	1.33587	0.748351	1.30593	0.698639	1.13651	1.52975	0.733231	0.674054	1.57763	1.1004	0.826954	0.84066	0.897863	0.836699	0.97068	1.69254	2.37235e-61	1.0213	0.926527	1.79789	1.3836e-73	1.16123	1.32813e-13	0.881035	8.23604e-08	1.72325	7.61791e-37	1.855	2.06048e-98	0.855892	3.90795e-08	1.19616	7.86066e-09	1.54901	5.77159e-29	1.52644	4.80321e-13	1.43894	1.99657e-08	1.5329	3.12852e-37	1.34108	5.00503e-19	0.60341	4.74901e-58	1.06225	0.107954	0.686087
ENSMUSG00000026450	Chit1	1.23201	1.26998	1.2525	1.12801	1.35142	1.22188	1.2012	1.17413	1.16551	1.26989	1.23045	1.18247	1.1466	1.24321	1.13608	0.972284	0.17145	0.984852	0.428233	1.08469	0.00473276	0.917728	0.00163492	1.00767	0.71716	1.02368	0.701756	1.04543	0.223262	1.05255	0.0927058	0.972348	0.455691	1.00117	0.850052	1.03863	0.520578	1.06852	0.452107	0.991659	0.867694	1.07761	0.0056777	1.01293	0.624292	1.11561	0.000216272	0.943889
ENSMUSG00000042429	Adora1	0.504623	0.606034	0.613467	0.522544	0.602261	0.583857	0.645005	0.657291	0.587824	0.589113	0.675697	0.647817	0.587681	0.527166	0.62265	0.856366	3.6587e-07	0.847444	5.8702e-10	0.971213	0.256392	0.860966	5.68055e-09	0.884136	0.000114935	0.81157	1.19826e-07	0.798403	2.23272e-14	0.879037	0.000124364	0.877394	5.55256e-05	0.779457	1.7515e-15	0.808517	0.00200753	0.87922	0.0683327	0.964056	0.298475	0.836674	9.80463e-09	0.989582	0.83218	1.13411	0.0274185	1.00537
ENSMUSG00000026458	Ppfia4	0.762252	0.800378	0.829514	0.844973	0.50901	0.661617	0.881554	0.847117	0.676996	0.649247	1.14713	1.0101	0.769546	0.647148	0.865492	0.957656	0.699602	0.927637	0.319975	0.912462	0.568995	1.41583	1.00359e-17	1.13213	0.000268081	0.878455	0.513142	0.910396	0.285612	1.10972	0.0287014	1.15082	0.00213393	0.691389	1.26965e-21	0.776734	0.0677233	0.991612	0.0986354	1.15406	2.76316e-07	0.89307	0.0228548	0.968654	0.208359	0.952808	0.423602	1.47843
ENSMUSG00000026457	Adipor1	0.499069	0.62039	0.569618	0.561228	0.55944	0.509644	0.546401	0.618838	0.661831	0.674807	0.603074	0.643214	0.695136	0.560347	0.634625	0.83159	1.57638e-06	0.894643	0.000899206	0.905995	0.00388805	0.908451	0.00628727	0.982654	0.675572	0.926776	0.00224195	0.833385	4.66266e-10	0.786354	1.35984e-08	0.773185	5.17326e-06	0.852071	1.34624e-05	0.806052	8.83279e-05	0.753417	3.79063e-06	0.907203	0.0011865	0.815475	3.74082e-08	1.07582	0.0592052	1.08947	0.0615385	1.09243
ENSMUSG00000026455	Klhl12	0.549091	0.669117	0.574608	0.653823	0.652338	0.567084	0.622963	0.682886	0.589041	0.702509	0.656085	0.653137	0.639906	0.5554	0.699204	0.843944	2.50476e-09	0.962176	0.0636585	0.861066	9.26978e-07	0.862765	2.68378e-10	0.973027	0.261342	0.897821	0.00953549	0.829101	1.38253e-12	0.942022	0.0456849	0.808828	6.08138e-10	0.85849	2.84221e-08	0.86185	0.00293934	0.877262	0.0241135	0.990374	0.557992	0.812172	1.10249e-12	1.14009	6.95034e-07	1.02029	0.681389	1.0223
ENSMUSG00000042207	Kdm5b	0.364113	0.429836	0.407162	0.392303	0.387982	0.374484	0.439591	0.467726	0.415121	0.434829	0.409209	0.472513	0.42781	0.404531	0.415814	0.875955	3.33685e-06	0.915117	0.00252955	0.942737	0.00298034	0.951085	0.00447752	0.978142	0.172996	0.860119	0.000401685	0.817494	1.13372e-08	0.900978	0.00180585	0.867777	5.30376e-05	0.911438	0.000647642	0.810658	2.79727e-05	0.879317	0.0219989	0.919888	0.000801666	0.899767	2.95611e-05	1.04471	0.0684396	1.07624	0.0559336	1.08577
ENSMUSG00000026452	Syt2	1.45507	1.23756	1.44436	1.43975	1.56792	1.19078	1.35897	1.32024	1.27045	1.41614	1.42702	1.28537	1.07933	1.13691	1.28864	1.16262	1.43166e-19	1.00694	0.175857	1.00995	0.00222379	0.93234	4.7789e-06	1.20475	1.40765e-23	1.06587	1.88623e-06	1.09494	6.21437e-14	1.13471	1.75709e-08	1.02568	0.0840414	1.01837	0.00390604	1.12249	3.34267e-13	1.31861	7.65221e-30	1.25722	3.026e-31	1.11985	4.47695e-10	0.866095	7.8146e-08	0.868686	3.40206e-13	0.801933
ENSMUSG00000073557	Ppp1r12b	0.659243	0.566036	0.634111	0.649369	0.654068	0.557187	0.693168	0.671231	0.727893	0.729881	0.576104	0.632869	0.557771	0.634619	0.578486	1.13994	1.7874e-17	1.03424	0.369692	1.01318	0.884433	1.00686	0.54543	1.15529	2.11689e-19	0.957229	0.626469	0.984457	0.19575	0.917078	6.35755e-06	0.914882	2.84937e-06	1.12297	3.68384e-12	1.03599	0.00779258	1.15427	2.06429e-10	1.03352	0.018071	1.11903	1.61888e-09	0.907269	0.067886	0.888796	1.61264e-12	0.883257
ENSMUSG00000042793	Lgr6	1.7212	1.95324	1.86048	1.71183	1.99967	1.88813	1.75337	1.66165	1.6022	1.83061	1.72409	1.60623	1.72929	1.77824	1.72511	0.886985	9.5074e-11	0.928955	9.02933e-05	1.00517	0.978274	0.867373	8.76344e-15	0.916033	2.08255e-07	0.982641	0.806681	1.0338	0.0243212	1.06991	0.000728473	0.943327	0.0106413	0.998416	0.926484	1.06738	0.067792	0.995578	0.415826	0.969629	0.061517	0.997856	0.736741	1.04732	0.0640843	1.13325	1.66467e-15	0.977889
ENSMUSG00000097993	Ptprv	1.39238	1.54235	1.5674	1.38417	1.55208	1.51142	1.5162	1.42622	1.394	1.43772	1.46485	1.42466	1.48864	1.50116	1.38554	0.908684	0.000171156	0.895034	1.66378e-05	1.00553	0.857155	0.903335	0.000549902	0.926126	0.00595114	0.92339	0.0548291	0.977826	0.503445	0.998913	0.967149	0.970513	0.417099	0.953687	0.10537	0.978827	0.859948	0.939406	0.204489	0.93206	0.0129197	1.0046	0.771516	0.984978	0.82052	1.10658	0.0206282	0.994113
ENSMUSG00000097680	Gm26642	0.97384	1.07669	0.997608	1.08814	1.02777	1.05454	0.999244	1.00457	1.00955	1.05878	1.08454	0.998659	1.12161	1.0186	1.08186	0.912594	0.0180551	0.978346	0.593701	0.903799	0.298538	0.952178	0.147573	0.930104	0.0274986	0.976889	0.89015	0.972178	0.1543	0.967817	0.756063	0.926696	0.0610861	0.906547	0.0192778	0.977409	0.883364	0.879038	0.0156271	0.959989	0.208748	0.908603	0.00691611	1.07205	0.0432755	0.990362	0.956737	1.04338
ENSMUSG00000041926	Rnpep	0.618378	0.739082	0.681739	0.72648	0.664486	0.722546	0.698757	0.761705	0.714462	0.723763	0.797517	0.855594	0.828661	0.708557	0.878696	0.856147	1.02518e-05	0.918949	0.0091287	0.869202	0.0211862	0.939688	0.0818779	0.87336	0.00105892	0.89937	0.00208796	0.833671	1.04234e-12	0.882028	0.00023136	0.872069	0.000227069	0.800406	2.12498e-10	0.751761	4.76256e-05	0.773564	1.53642e-06	0.88847	0.000363127	0.734015	9.12061e-25	1.07335	0.082674	1.01525	0.831176	1.09758
ENSMUSG00000062580	Timm17a	0.45104	0.435431	0.428052	0.427894	0.452445	0.410304	0.472862	0.489557	0.40815	0.455034	0.443416	0.504801	0.482601	0.468797	0.457431	1.02915	0.318676	1.04353	0.493119	1.04385	0.303413	0.997457	0.925657	1.07983	0.0997827	0.961908	0.953704	0.934668	0.116134	1.0844	0.346592	0.992804	0.970847	1.01403	0.57349	0.91111	0.891924	0.945827	0.998777	0.968782	0.963077	0.988535	0.939697	1.01397	0.738571	1.01428	0.954227	0.969203
ENSMUSG00000048096	Lmod1	1.15518	1.34659	1.14891	1.31011	1.46218	1.29334	1.12741	1.24795	1.24014	1.37035	1.19385	1.21242	1.34036	1.10971	1.35271	0.867683	5.068e-07	1.00502	0.970317	0.890129	0.000181318	0.803482	7.08716e-17	0.900841	3.08386e-05	1.02263	0.787821	0.931174	3.58472e-05	0.936602	0.0418976	0.853661	1.17415e-07	0.970115	0.304913	0.956388	0.102415	0.871439	0.000351108	1.03759	0.0512855	0.86403	2.58668e-07	1.15829	7.9409e-11	1.02587	0.334479	0.926009
ENSMUSG00000041879	Ipo9	0.605303	0.543268	0.649963	0.55876	0.592677	0.582612	0.711033	0.644828	0.626044	0.650524	0.600245	0.618287	0.564094	0.592016	0.57553	1.09644	0.0114852	0.940451	0.099078	1.07065	0.593703	1.01823	0.821163	1.03324	0.795841	0.869636	0.068788	0.946934	0.0856267	0.971434	0.578726	0.939748	0.188975	1.00722	0.518444	0.981924	0.709765	1.06205	0.133638	1.0192	0.65882	1.04407	0.272917	0.857734	3.5576e-09	0.976484	0.615439	0.92867
ENSMUSG00000009418	Nav1	0.429286	0.359932	0.363693	0.385464	0.416518	0.329667	0.484807	0.444877	0.397114	0.402005	0.369736	0.417891	0.375195	0.558339	0.365499	1.15079	0.00239808	1.14146	0.000580693	1.09027	0.367201	1.02472	0.309449	1.23185	0.000717588	0.905061	0.906373	0.971386	0.870354	1.06472	0.950459	1.05434	0.756354	1.12677	0.0963916	1.022	0.199729	1.11383	0.108483	0.803971	3.08455e-10	1.13703	0.259448	0.991889	0.729794	0.947406	0.0132697	0.890447
ENSMUSG00000054412	Gm4793	0.865678	0.763243	0.742849	0.83943	0.993479	0.74207	0.890903	0.854394	0.740977	0.836604	0.692431	0.68434	0.69517	1.17893	0.686943	1.11866	0.00143236	1.14573	3.13182e-06	1.02794	0.866884	0.883125	9.81852e-06	1.14679	0.000113313	0.974544	0.570169	1.01182	0.892432	1.14828	0.000415156	1.03104	0.4963	1.21863	1.39329e-10	1.2312	9.13739e-05	1.21443	0.000581322	0.75507	7.38186e-29	1.22713	1.09837e-09	1.0242	0.487354	0.918901	0.00585093	0.789447
ENSMUSG00000090399	Gm38399	1.16164	1.10575	1.12972	1.18849	1.23756	1.12229	1.28774	1.19453	1.14014	1.13661	1.10056	1.05627	1.09214	1.34271	1.08976	1.04635	0.049901	1.02596	0.243556	0.979166	0.921968	0.943238	0.00469177	1.03219	0.112564	0.909133	0.000369128	0.974597	0.0768888	1.01734	0.506853	1.02024	0.320387	1.05088	0.0141027	1.09113	0.00136681	1.0583	0.083066	0.874494	9.93302e-14	1.06041	0.0053211	0.980506	0.481458	0.935788	0.0149204	0.901452
ENSMUSG00000026421	Csrp1	1.49281	1.42114	1.50236	1.49944	1.67563	1.55416	1.3026	1.32558	1.31562	1.50878	1.35053	1.31169	1.40639	1.46404	1.46502	1.04712	0.768176	0.994038	0.352781	0.995856	0.526935	0.897036	9.29766e-05	0.962913	0.0787553	1.13561	0.0687574	1.1173	5.83413e-06	1.12516	0.000233006	0.990072	0.880715	1.09809	0.0819189	1.1283	0.296306	1.05736	0.99167	1.0184	0.865576	1.01776	0.885343	0.949309	0.0880456	0.951044	0.108426	0.856672
ENSMUSG00000026418	Tnni1	1.63018	1.68073	1.64492	1.56731	1.76286	1.69789	1.53185	1.46939	1.61508	1.5786	1.58251	1.57478	1.61304	1.6432	1.64446	0.97161	0.200693	0.991553	0.857784	1.03771	0.60628	0.928777	0.00274123	0.96234	0.0623892	1.06026	0.0854471	1.10245	0.000160961	1.0088	0.886458	1.03073	0.486842	1.02833	0.717698	1.03308	0.676049	1.01001	0.921221	0.99253	0.31874	0.991815	0.82158	1.02053	0.5003	1.06803	0.0127717	0.955915
ENSMUSG00000041782	Lad1	1.71241	1.75687	1.72646	1.65434	1.87968	1.77396	1.5028	1.54136	1.89134	1.74442	1.62254	1.65732	1.71773	1.61928	1.68271	0.976058	0.240497	0.99231	0.406332	1.0331	0.464314	0.915508	0.0278483	0.967159	0.383006	1.13078	0.03836	1.10421	0.00245969	0.91015	0.0289844	0.982649	0.708942	1.05218	0.425343	1.03135	0.375127	0.997076	0.278588	1.05417	0.0363608	1.01666	0.683059	1.01665	0.30915	1.05844	0.0298295	0.937965
ENSMUSG00000026414	Tnnt2	1.39021	1.545	1.47141	1.43656	1.67381	1.54549	1.24475	1.27559	1.46807	1.48685	1.33768	1.28493	1.5201	1.34025	1.45522	0.905899	9.509e-06	0.948326	0.0170281	0.96983	0.0966621	0.840114	2.50335e-09	0.905634	9.27023e-05	1.10817	0.276606	1.08332	0.0207253	0.950343	0.167256	0.9391	0.0717791	1.03653	0.546837	1.07601	0.95549	0.919824	0.00514674	1.03469	0.383654	0.958199	0.0822105	1.04683	0.0865789	1.07057	0.0332972	0.927381
ENSMUSG00000026413	Pkp1	1.52341	1.55923	1.47472	1.45315	1.61947	1.59449	1.33232	1.32125	1.44289	1.43899	1.46514	1.39453	1.47798	1.38428	1.55232	0.978411	0.0603836	1.03092	0.473406	1.04524	0.167029	0.944134	0.00877953	0.958056	0.0142129	1.13342	0.00270935	1.14225	9.80917e-09	1.05219	0.0657512	1.05485	0.0586127	1.03723	0.202401	1.08624	0.516142	1.02879	0.991896	1.09374	2.49904e-06	0.982506	0.323664	1.05367	0.00928225	1.0683	0.00344486	0.964967
ENSMUSG00000051985	Igfn1	1.40383	1.40271	1.39796	1.29261	1.51567	1.43112	1.23835	1.19665	1.4008	1.27477	1.27814	1.22386	1.36176	1.42754	1.28417	1.00075	0.888496	1.00392	0.879077	1.07986	0.000123626	0.930779	0.000217264	0.982175	0.600919	1.12364	0.00193105	1.15978	2.88121e-15	1.00202	0.976995	1.09387	0.000133487	1.09121	5.77624e-05	1.13595	0.000452481	1.02878	0.972718	0.984475	0.218406	1.08645	0.00038192	1.00317	0.964963	1.07906	2.38359e-05	0.930084
ENSMUSG00000026411	Tmem9	0.78199	0.866491	0.793455	0.767888	1.01137	0.827694	0.74455	0.761168	0.776821	0.760994	0.77545	0.866505	0.837277	0.777746	0.809431	0.91257	0.000194611	0.987168	0.414283	1.01625	0.997962	0.793605	1.84782e-18	0.950734	0.0493426	1.04433	0.84726	1.02418	0.939133	1.00589	0.911576	1.02439	0.513192	1.00747	0.611118	0.912557	0.0569735	0.941013	0.212308	1.00484	0.893758	0.969827	0.342153	1.08175	0.00167061	1.11361	0.00333939	0.869638
ENSMUSG00000026407	Cacna1s	1.14358	1.10485	1.10854	1.08627	1.33412	1.19399	1.02886	0.997756	0.99578	1.08642	1.02133	1.00661	1.05494	1.13544	1.08155	1.03214	0.883351	1.02899	0.981028	1.04832	0.543853	0.867137	9.08353e-10	0.96104	0.0204494	1.10162	0.0542413	1.13284	7.15724e-11	1.13488	6.84477e-07	1.04818	0.0779674	1.10902	0.000837252	1.12377	0.22759	1.07674	0.880012	1.00659	0.868997	1.0525	0.0418217	0.996946	0.963629	1.01567	0.582831	0.840131
ENSMUSG00000041642	Kif21b	0.308158	0.292165	0.298105	0.259817	0.26893	0.26285	0.364927	0.359414	0.370322	0.304969	0.336098	0.355592	0.318816	0.341111	0.315332	1.04078	0.392174	1.02525	0.746804	1.13435	0.0943258	1.10633	0.0972918	1.12487	0.00357651	0.877896	0.00406826	0.888431	0.00926482	0.867827	0.00119741	1.00787	0.997886	0.935931	0.144787	0.895884	0.11343	0.974552	0.712455	0.925295	0.0386293	0.982727	0.663119	0.985079	0.717729	1.0899	0.210779	1.06298
ENSMUSG00000087230	Mroh3	1.22478	1.28695	1.257	1.16204	1.40539	1.32556	1.20229	1.16373	1.45134	1.29159	1.19593	1.18379	1.30511	1.28998	1.29169	0.955174	0.00598041	0.976257	0.22444	1.04971	0.422599	0.880026	8.86047e-08	0.92931	0.00183908	1.01728	0.526084	1.04831	0.16567	0.853963	2.09581e-08	0.951994	0.0631161	1.02226	0.750664	1.03193	0.705144	0.942829	0.0276707	0.953097	0.00997727	0.951925	0.018352	1.02207	0.378128	1.09898	0.000727831	0.921325
ENSMUSG00000041605	5730559C18Rik	1.6294	1.62948	1.68209	1.52956	1.66078	1.57106	1.65552	1.56163	1.75844	1.57758	1.54774	1.56223	1.54845	1.64808	1.53716	0.999956	0.739938	0.970431	0.637608	1.06127	0.0129475	0.982176	0.790017	1.03491	0.218063	0.985119	0.942358	1.04079	0.0959571	0.930567	0.073924	1.03089	0.334195	1.04956	0.0577887	1.04041	0.216092	1.04911	0.0954172	0.989315	0.995007	1.05634	0.0594544	0.970474	0.372801	1.06131	0.0385491	0.98222
ENSMUSG00000041570	Camsap2	0.382087	0.492253	0.427732	0.421256	0.387996	0.36684	0.514832	0.511419	0.586856	0.467388	0.491193	0.620903	0.518822	0.490615	0.529232	0.813988	6.27809e-10	0.913506	0.0879422	0.924855	0.0615813	0.987891	0.162457	1.03266	0.363201	0.784094	7.24686e-10	0.788472	2.33512e-15	0.701875	2.33887e-23	0.84966	8.52682e-07	0.815447	1.20686e-08	0.668726	2.1389e-14	0.779039	5.78606e-05	0.816245	1.07895e-12	0.766151	7.1092e-17	1.12226	0.00312006	1.1362	0.000451107	1.21364
ENSMUSG00000026404	Ddx59	1.16576	1.47136	1.31912	1.38323	1.10589	1.23525	1.38	1.45756	1.73696	1.32957	1.54519	1.62876	1.42638	1.32544	1.51393	0.805517	1.24595e-12	0.891927	0.000239553	0.853377	0.000242466	1.04964	0.199449	0.947958	0.0997827	0.855241	0.000254915	0.812652	4.52359e-10	0.689049	1.05263e-27	0.885411	0.000291755	0.769369	5.25936e-15	0.732177	8.51776e-09	0.829254	0.00313703	0.887975	1.48712e-06	0.784271	4.42791e-16	1.10727	0.000115616	1.05941	0.0740746	1.30306
ENSMUSG00000041498	Kif14	1.34019	1.48275	1.42598	1.49057	1.50704	1.51295	1.31547	1.43268	1.7997	1.45662	1.4775	1.49275	1.47771	1.47817	1.61002	0.909929	5.17212e-07	0.943778	0.000539513	0.905456	3.71482e-06	0.896173	4.5884e-09	0.892894	1.73238e-08	1.01746	0.593959	0.939656	0.000467973	0.758112	5.82154e-31	0.925201	0.000788695	0.912955	1.67209e-06	0.904216	0.00254328	0.912835	0.000440268	0.912569	4.57083e-08	0.842206	4.21898e-19	1.0372	0.0643963	0.995085	0.728623	0.984883
ENSMUSG00000097113	Gm19705	1.0255	1.02267	1.0122	1.20728	1.05357	1.01711	1.00395	1.141	1.27823	0.991181	1.02475	1.03386	0.925553	1.03966	1.1875	1.00252	0.454451	1.01196	0.465007	0.860947	0.000268241	0.97567	0.166105	1.00751	0.924514	1.01952	0.162462	0.906934	0.0122659	0.81663	4.25016e-08	1.03145	0.523328	1.00066	0.876151	0.992632	0.881568	1.09746	0.00375726	0.987571	0.878237	0.874177	3.26369e-05	1.00942	0.899561	0.858784	6.87922e-05	0.973218
ENSMUSG00000097448	Platr22	0.601839	0.594285	0.584624	0.624658	0.653792	0.580222	0.622596	0.649278	0.832008	0.605947	0.566201	0.623335	0.516541	0.626457	0.602257	1.01088	0.886423	1.02515	0.522115	0.96851	0.106788	0.931078	0.429485	1.03178	0.427545	0.971274	0.767006	0.936687	0.150643	0.75304	6.70637e-12	0.99418	0.953633	1.05349	0.159334	0.970282	0.170149	1.13835	0.0345623	0.966112	0.171912	0.999404	0.697524	1.01411	0.708057	0.958086	0.0584514	0.921057
ENSMUSG00000026398	Nr5a2	1.85795	1.65725	1.71377	1.63981	1.6391	1.68559	1.61271	1.55379	1.64908	1.5483	1.59625	1.56594	1.54946	1.59009	1.59556	1.11421	1.36466e-10	1.07949	1.03467e-06	1.12538	7.7924e-09	1.12584	1.65921e-13	1.09653	6.88422e-08	1.14319	3.26129e-08	1.18392	3.59513e-27	1.11942	4.0596e-08	1.18786	1.03233e-15	1.15428	9.66559e-13	1.17529	4.60559e-07	1.18702	5.83831e-07	1.15849	1.4407e-22	1.15475	1.38561e-15	0.968842	0.0349193	1.01002	0.467802	1.01044
ENSMUSG00000098243	Gm4258	0.455477	0.368263	0.427173	0.414447	0.3584	0.403403	0.675988	0.606943	0.494069	0.515742	0.557102	0.642712	0.495768	0.594135	0.498641	1.18625	0.017342	1.05369	0.459522	1.07975	0.666226	1.21177	0.0981651	1.10344	0.295822	0.715831	0.0024023	0.785744	0.0334248	0.935036	0.363451	0.902126	0.313486	0.845343	0.00817206	0.747903	0.00313177	0.932371	0.689288	0.800242	0.000136427	0.927896	0.111649	0.888252	0.000461522	0.910224	0.00184546	1.02152
ENSMUSG00000098145	Gm26936	0.47756	0.387428	0.471435	0.443871	0.35852	0.431099	0.737951	0.63633	0.448938	0.439313	0.583671	0.699356	0.519612	0.589325	0.50969	1.18491	0.0226217	1.01072	0.904981	1.06194	0.981036	1.25962	0.00312455	1.08748	0.456246	0.689253	0.000637314	0.784376	0.00366553	1.05214	0.928525	1.07092	0.57498	0.844792	0.0105375	0.722532	0.00647566	0.932131	0.660798	0.837863	0.000619121	0.947301	0.178784	0.85299	2.93828e-07	0.89622	0.000139966	1.06305
ENSMUSG00000026395	Ptprc	1.62305	1.52574	1.70061	1.47154	1.28051	1.60226	1.47202	1.54704	1.4855	1.32826	1.61402	1.53061	1.51605	1.53668	1.63948	1.05986	0.00156917	0.956926	0.315352	1.09641	0.000242249	1.24813	1.5322e-20	1.01222	0.793903	1.09607	9.08204e-05	1.04615	0.133544	1.08676	0.00888574	1.20639	2.59298e-11	1.00527	0.48044	1.05669	0.0299431	1.06621	0.0117965	1.05277	0.0477275	0.990556	0.949177	0.902883	0.000155883	1.03449	0.446633	1.17764
ENSMUSG00000026393	Nek7	1.71351	1.79438	2.0521	1.60584	1.54007	1.77082	2.01577	1.92782	1.66262	1.66634	2.0227	1.96809	2.00379	2.04184	1.66577	0.957307	0.625932	0.842668	6.59511e-15	1.06312	3.1491e-06	1.10575	8.21476e-08	0.969362	0.395454	0.857136	7.29995e-06	0.894314	3.56634e-06	1.02887	0.143525	1.0267	0.151787	0.85434	7.82345e-07	0.876898	0.0505586	0.862017	0.00139974	0.846703	1.74688e-18	1.02703	0.0466177	0.880248	1.20494e-10	1.11053	9.90048e-07	1.15506
ENSMUSG00000099510	Gm28501	1.52231	1.68292	1.86767	1.55397	1.60492	1.67004	1.79156	1.73336	1.63058	1.51963	1.84245	1.85598	1.77138	1.7729	1.60139	0.909916	0.030697	0.82448	1.16823e-11	0.980854	0.47721	0.951543	0.0385789	0.916538	0.000836663	0.857658	0.0126813	0.88488	1.21575e-05	0.937438	0.0654646	1.00165	0.868727	0.835185	4.27235e-08	0.829407	0.0071051	0.866904	0.0374995	0.866199	8.21691e-09	0.95352	0.241458	0.906105	0.00100937	1.07796	0.0403497	1.04575
ENSMUSG00000100459	Gm5833	1.41529	1.45095	1.41381	1.37025	1.22598	1.39993	1.41582	1.58074	1.29441	1.3654	1.49736	1.46194	1.50133	1.58946	1.48552	0.977005	0.683799	1.00098	0.91976	1.03063	0.113577	1.14276	0.000231523	1.01024	0.767693	0.999647	0.926434	0.901558	0.00126515	1.08669	0.0952213	1.03404	0.588914	0.948618	0.194748	0.970133	0.418843	0.946266	0.491663	0.896909	3.93927e-05	0.955706	0.494002	1.02454	0.491009	1.05489	0.0153462	1.16966
ENSMUSG00000019230	Lhx9	1.1005	1.15773	1.16558	0.939693	1.02837	1.14643	1.16402	1.05107	1.16759	1.15413	0.997966	1.06694	1.04955	1.25571	1.0071	0.954501	0.245597	0.948578	0.119594	1.15467	0.0200859	1.06393	0.150286	0.963153	0.676614	0.949748	0.453142	1.04294	0.210077	0.947076	0.426394	0.957241	0.513835	1.09339	0.591479	1.02876	0.658661	1.04433	0.830309	0.88552	0.000870303	1.08436	0.118379	0.993795	0.966078	1.20971	6.53673e-05	1.11465
ENSMUSG00000056268	Dennd1b	1.09974	0.955273	1.10913	1.18541	1.02273	0.999892	1.43716	1.34225	1.07368	1.08962	1.51208	1.09331	0.984909	1.08079	1.2066	1.1369	3.5006e-18	0.992232	0.958221	0.933353	0.0260311	1.06859	0.000167099	1.09078	1.22153e-08	0.780495	4.64944e-17	0.831856	1.17521e-18	1.02221	0.292314	1.00851	0.646042	0.744219	2.48661e-38	1.00539	0.0465359	1.10585	4.07113e-10	1.01606	0.0486725	0.918217	3.36379e-06	0.87275	1.12674e-16	0.820961	8.48182e-27	0.939915
ENSMUSG00000063681	Crb1	1.75413	1.10594	1.44836	1.36161	1.29658	1.3142	1.36864	1.21018	1.32158	1.12137	1.44098	1.0459	1.12904	1.22123	1.17287	1.5375	3.80674e-88	1.19748	9.67674e-15	1.26856	3.29994e-29	1.32762	1.28223e-57	1.31108	1.52961e-52	1.26248	2.14724e-10	1.41518	8.00568e-59	1.30427	9.14941e-31	1.51808	2.4888e-59	1.20322	3.31206e-17	1.61806	1.09031e-37	1.50861	1.35112e-31	1.40334	5.01745e-72	1.45665	4.31128e-28	0.778851	5.68945e-21	0.825078	7.53286e-27	0.863494
ENSMUSG00000103844	4933436E23Rik	1.42198	1.34672	1.30497	1.34998	1.30652	1.33446	1.31493	1.30085	1.44718	1.23921	1.32109	1.24493	1.29354	1.3006	1.25568	1.05202	0.346074	1.08328	0.0532392	1.04966	0.913786	1.08209	0.0798144	1.06101	0.244455	1.07565	0.767605	1.08646	0.160104	0.983708	0.711827	1.13647	0.023976	1.07099	0.309202	1.13164	0.247651	1.09216	0.500537	1.08666	0.0485347	1.12266	0.0153697	1.02972	0.572608	0.997754	0.990563	1.02858
ENSMUSG00000033964	Zbtb41	0.605576	0.724634	0.656774	0.592987	0.572596	0.597458	0.811674	0.693794	0.673804	0.668977	0.731806	0.728715	0.649409	0.654568	0.649943	0.855623	0.0010969	0.932348	0.0773303	1.01817	0.379476	1.04903	0.15405	1.01164	0.477786	0.773935	1.31815e-08	0.888866	1.32875e-05	0.911828	0.0203582	0.917552	0.0260267	0.848246	0.000518055	0.85141	0.0143037	0.941511	0.718507	0.935073	0.0544595	0.940839	0.111072	1.08967	0.0152048	1.18997	1.45112e-06	1.22605
ENSMUSG00000033952	Aspm	1.6606	1.61752	1.77203	1.71301	1.42313	1.7085	1.76853	1.55918	1.73236	1.45636	2.01009	1.66504	1.55293	1.42479	1.7851	1.02508	0.615839	0.940477	0.163642	0.971092	0.843136	1.15591	1.65883e-09	0.973516	0.372924	0.942239	0.11452	1.06113	0.0240404	0.96084	0.148582	1.13123	0.000222233	0.834371	4.16856e-13	0.997487	0.211284	1.06514	0.176452	1.15465	1.85047e-12	0.933957	0.0118881	0.917464	0.000764165	0.947331	0.163761	1.12763
ENSMUSG00000026368	F13b	1.2684	1.21978	1.14211	1.16842	1.2195	1.2002	1.16505	1.12199	1.30265	1.24366	1.21765	1.18241	1.1995	1.16941	1.2151	1.03684	0.535684	1.10167	0.00331723	1.07882	0.0597085	1.03706	0.205425	1.05245	0.200869	1.08169	0.441505	1.11981	0.00362912	0.975581	0.30811	1.01841	0.83254	1.03852	0.473965	1.06705	0.898105	1.05302	0.707145	1.07798	0.0122015	1.04053	0.330149	1.06253	0.0390394	1.04049	0.257118	1.00022
ENSMUSG00000090623	Cfhr3	0.893287	0.866008	0.886564	0.944387	0.812952	0.925113	0.858081	0.882512	0.941052	0.886582	0.909128	0.84566	0.887086	0.870381	0.947282	1.02824	0.269606	1.00681	0.991755	0.951071	0.0863346	1.088	0.00183184	0.968954	0.19314	1.03675	0.76692	1.01097	0.921414	0.954118	0.129688	1.0068	0.961972	0.984303	0.290834	1.05036	0.608755	1.00628	0.792306	1.0236	0.451189	0.948442	0.0482379	0.979164	0.569078	0.924952	0.00691591	1.05812
ENSMUSG00000070594	Gm4788	0.821117	0.824268	0.744309	0.885184	0.788388	0.81451	0.819304	0.825675	0.827889	0.782492	0.840981	0.808009	0.802856	0.8583	0.877227	0.996591	0.857534	1.09097	0.00028347	0.934969	0.0635068	1.03684	0.112679	1.00722	0.729231	1.00197	0.591757	0.995076	0.632009	0.992701	0.851368	1.04377	0.179572	0.978889	0.482704	1.01444	0.986051	1.02023	0.971018	0.961198	0.102445	0.942582	0.0201562	1.0947	0.000102202	0.938167	0.0636536	1.04039
ENSMUSG00000033898	Cfhr2	1.09027	1.06887	1.04418	1.16811	1.05543	1.21408	1.00395	1.01483	1.22469	1.05263	1.13981	1.04442	1.0342	1.03838	1.10154	1.0183	0.816416	1.04028	0.524781	0.938616	0.0292759	1.03016	0.122446	0.905783	0.009702	1.07819	0.373178	1.06767	0.000952618	0.898526	6.82465e-05	1.03266	0.358172	0.960046	0.0787966	1.04006	0.347298	1.04944	0.915749	1.04558	0.117842	0.990623	0.531036	1.02158	0.357311	0.921745	0.0218486	1.01164
ENSMUSG00000089991	Gm16332	0.977673	0.939194	0.947284	1.03994	0.901892	0.999341	0.9172	0.947754	1.0847	0.90485	0.982274	0.905648	0.909399	0.969668	1.05414	1.03703	0.155086	1.02902	0.508512	0.945379	0.242696	1.07564	0.00423131	0.98029	0.32245	1.05945	0.118347	1.02856	0.744531	0.909662	0.000773669	1.07247	0.0401443	0.995748	0.703678	1.07162	0.262143	1.06764	0.288117	1.00748	0.969742	0.933747	0.00353448	0.992275	0.857678	0.911623	0.0472129	1.03723
ENSMUSG00000085867	Gm5834	0.84814	0.865997	0.777406	0.879704	0.828682	0.881628	0.83484	0.841254	1.24439	0.818435	0.862476	0.757453	0.889003	0.899532	0.901504	0.981515	0.330775	1.08062	0.00460789	0.967783	0.972141	1.02095	0.264235	0.965886	0.262983	1.01423	0.943467	1.00732	0.227213	0.705258	3.05726e-30	1.03234	0.320774	0.985106	0.730401	1.10576	0.0253354	0.958683	0.451789	0.948585	0.0153181	0.946717	0.039607	1.10097	8.60147e-05	0.98601	0.987101	1.04018
ENSMUSG00000026365	Cfh	1.03289	0.898316	0.981953	0.905716	0.818127	0.878244	0.968984	0.929407	0.779463	0.905269	1.01668	0.90755	0.941249	0.978896	0.834292	1.1348	3.03294e-07	1.04708	0.33905	1.12645	0.000175176	1.23391	3.72895e-18	1.15808	7.10782e-11	1.05978	0.0173382	1.10052	0.00346453	1.28816	3.1044e-15	1.12695	0.00207276	1.01451	0.675414	1.1244	0.023226	1.08801	0.202055	1.05004	0.0281472	1.21256	5.75457e-16	0.922698	0.0742526	0.992642	0.520797	1.08734
ENSMUSG00000052726	Kcnt2	0.536709	0.534155	0.458083	0.508673	0.65507	0.42306	0.609722	0.665168	0.535237	0.769879	0.43897	0.515259	0.459225	0.678138	0.422518	1.00403	0.922269	1.14089	0.0140795	1.04606	0.331026	0.843245	0.00036969	1.21728	0.00379178	0.897123	0.737496	0.832116	0.00189104	1.00232	0.985404	0.731951	4.85352e-06	1.18134	0.00126207	1.03486	0.174077	1.13856	0.0604475	0.818246	5.28404e-05	1.21854	0.00542926	1.13631	0.000733427	1.04186	0.1843	0.839863
ENSMUSG00000102368	4930590L20Rik	0.613252	0.66909	0.621268	0.672563	0.685476	0.594953	0.707124	0.712983	0.688392	0.784099	0.593468	0.693367	0.662965	0.790434	0.616154	0.927398	0.000799815	0.988887	0.38	0.923228	0.0169661	0.908051	2.25672e-05	1.02633	0.571357	0.883696	8.73378e-05	0.877327	1.53297e-11	0.904692	0.00127905	0.806756	4.67589e-12	1.02853	0.533096	0.899019	0.0110978	0.934842	0.00724108	0.801017	4.10972e-27	0.995948	0.73463	1.0663	0.0116256	0.995504	0.940732	0.979138
ENSMUSG00000026361	Cdc73	0.508279	0.486252	0.510148	0.448877	0.449027	0.465723	0.574137	0.54174	0.532916	0.512343	0.486986	0.525735	0.45548	0.522536	0.412106	1.03757	0.52644	0.996936	0.824867	1.10822	0.00979554	1.10792	0.00034571	1.07522	0.016727	0.902307	0.00242108	0.947858	0.0550414	0.961074	0.245503	0.993362	0.838978	1.03627	0.466142	0.972102	0.648951	1.09505	0.193997	0.977098	0.538264	1.1878	3.15119e-08	0.960835	0.339009	1.06809	0.151657	1.0678
ENSMUSG00000018196	Glrx2	0.811286	0.849635	0.843904	0.843534	0.827025	0.878916	0.783413	0.753365	0.797188	0.814604	0.829912	0.811988	0.7366	0.768529	0.815877	0.959617	0.287215	0.965443	0.561576	0.965822	0.424909	0.983022	0.557038	0.930913	0.00758885	1.03155	0.371674	1.06787	0.0220173	1.01571	0.775533	0.996371	0.969205	0.97997	0.461495	0.99923	0.793158	1.08927	0.00770448	1.04923	0.06175	0.994987	0.850953	1.00607	0.936769	1.00647	0.889763	1.02439
ENSMUSG00000018199	Trove2	0.444067	0.501177	0.43949	0.432813	0.409254	0.409039	0.547327	0.535395	0.507113	0.480511	0.479392	0.525295	0.476081	0.498024	0.43842	0.905003	0.0679864	1.00848	0.728411	1.02112	0.528756	1.06836	0.121786	1.06881	0.0798241	0.840483	0.00729544	0.856266	0.00148692	0.896155	0.0328886	0.937221	0.240964	0.939031	0.452913	0.870097	0.121889	0.944429	0.944956	0.909775	0.013544	1.01049	0.747077	1.11434	0.00573731	1.12831	0.00226037	1.18051
ENSMUSG00000018189	Uchl5	0.890879	0.875856	0.850033	0.853577	0.812945	0.81789	0.909634	0.926137	0.872937	0.87027	0.886779	0.9297	0.841678	0.845102	0.879787	1.01539	0.884963	1.04299	0.361789	1.03912	0.64286	1.08537	0.021109	1.07952	0.068631	0.981424	0.303553	0.96564	0.0641053	1.01844	0.845787	1.02124	0.842284	1.00415	0.945486	0.962298	0.30398	1.05225	0.38327	1.04844	0.197979	1.01132	0.722456	1.02718	0.605724	1.02336	0.689718	1.06891
ENSMUSG00000051079	Rgs13	0.893518	0.947833	0.9606	0.939938	1.00007	1.04278	1.04861	1.07102	1.23984	1.04625	1.022	0.954043	1.00095	1.06385	1.03363	0.948164	0.0549115	0.936751	0.0360164	0.955362	0.542799	0.903142	0.000272534	0.869391	7.02835e-06	0.864971	0.000222321	0.848422	5.58205e-10	0.74152	7.33916e-16	0.866752	1.17911e-05	0.885487	9.80027e-05	0.942579	0.156877	0.902416	0.0720063	0.853649	1.76128e-09	0.876407	8.51772e-06	0.987963	0.733913	1.00759	0.782064	0.952516
ENSMUSG00000098509	Rgs21	1.65039	1.15277	1.43745	1.20385	1.00269	1.15375	1.37446	1.2924	1.25657	1.11515	1.50233	1.27514	1.17847	1.28319	1.18756	1.39722	7.75597e-34	1.1385	2.15114e-08	1.34248	1.98972e-11	1.58739	3.00737e-49	1.39612	5.53741e-36	1.18715	1.94871e-07	1.25711	3.86944e-16	1.29031	2.10653e-14	1.44048	4.40655e-26	1.09241	0.00283472	1.27289	7.33232e-07	1.36913	2.67801e-10	1.26547	1.31284e-24	1.35946	1.9944e-27	0.814834	6.9363e-17	0.960824	0.151242	1.13611
ENSMUSG00000099964	Gm29514	0.967979	0.909416	0.901276	0.926404	0.854861	0.858535	0.924611	0.930993	0.908154	0.917011	0.961737	0.913448	0.842148	0.938435	0.916547	1.05802	0.0471287	1.06662	0.0119588	1.04051	0.18266	1.11847	5.11089e-06	1.11418	5.0349e-05	1.04233	0.293406	1.03587	0.33299	1.05934	0.104695	1.05012	0.167969	1.00588	0.51363	1.05381	0.655036	1.13356	0.00411539	1.02845	0.33812	1.0506	0.0772546	1.00813	0.694475	0.983449	0.347896	1.05713
ENSMUSG00000035131	Brinp3	0.974906	1.09447	0.622013	0.643115	0.820411	0.666038	1.02303	1.01688	0.600128	1.01683	0.873758	0.922361	0.996181	1.12642	0.690722	0.899904	0.0392708	1.48876	1.25146e-15	1.44649	3.66119e-05	1.16785	0.0507916	1.4032	9.90246e-10	0.957145	0.30936	0.962415	0.0815819	1.5353	1.79143e-07	0.962458	0.517864	1.10387	0.04436	1.0514	0.619193	0.980591	0.687498	0.876461	0.000244988	1.3594	1.66383e-06	1.65436	5.9448e-83	1.60738	9.52978e-27	1.29775
ENSMUSG00000085822	Gm15584	0.960095	1.01923	0.710899	0.694045	0.773804	0.744967	1.01983	1.03146	0.765335	0.964942	0.949533	0.923084	0.976488	1.00676	0.753917	0.947164	0.885753	1.30731	1.00893e-16	1.33506	3.41753e-08	1.2132	4.38523e-06	1.2546	2.0854e-07	0.946659	0.289051	0.936924	0.0272422	1.22507	0.00171658	0.995449	0.977751	1.01006	0.26577	1.03618	0.167478	0.984772	0.182876	0.95784	0.443892	1.24145	1.66924e-08	1.38024	2.67012e-21	1.40953	3.4911e-12	1.28087
ENSMUSG00000101011	Gm29398	0.76533	0.71204	0.759016	0.891019	0.766575	0.853917	0.77014	0.791499	0.924988	0.821445	0.864159	0.826757	0.823501	0.77319	0.88392	1.06562	0.0293434	1.00735	0.937683	0.873171	2.82021e-05	0.998564	0.907941	0.907133	0.000310001	0.994472	0.754581	0.970646	0.12335	0.844234	1.03423e-08	0.9391	0.0602927	0.897497	0.000105261	0.933718	0.243822	0.93701	0.106285	0.990998	0.613943	0.879472	4.40185e-06	0.945315	0.0388008	0.819399	9.18374e-09	0.937069
ENSMUSG00000056220	Pla2g4a	1.29343	1.23341	1.37617	1.2974	1.27321	1.35012	1.22279	1.19956	1.24829	1.29969	1.32766	1.2747	1.35353	1.2179	1.36108	1.04502	0.00814483	0.943953	0.00150607	0.997164	0.99508	1.01473	0.463239	0.960911	0.0046191	1.0534	0.00731215	1.07224	3.3827e-05	1.03348	0.123047	0.995528	0.831367	0.976027	0.223897	1.01363	0.706095	0.958653	0.517598	1.05731	0.000148549	0.953703	0.00826001	0.90329	6.45175e-09	0.954209	0.0358899	0.971017
ENSMUSG00000097028	Ptgs2os	1.27053	1.19938	1.24472	1.26558	1.28847	1.24402	1.12541	1.17145	1.22176	1.33313	1.24042	1.1696	1.20059	1.15789	1.32841	1.05475	0.294983	1.01919	0.58677	1.00362	0.486806	0.987077	0.853178	1.01972	0.687971	1.11843	0.0358771	1.07793	0.0754738	1.0369	0.53692	0.956319	0.499867	1.02246	0.592426	1.0795	0.138929	1.05378	0.444826	1.08954	0.0135297	0.959475	0.645392	0.966281	0.436048	0.951521	0.3176	0.935836
ENSMUSG00000006010	BC003331	0.621293	0.652939	0.622844	0.677109	0.646244	0.641033	0.639814	0.693049	0.692401	0.683633	0.65183	0.62321	0.669972	0.647997	0.702337	0.95797	0.426125	0.997856	0.87664	0.928175	0.0531558	0.966565	0.428665	0.973363	0.473731	0.974966	0.683274	0.909519	0.00206625	0.910263	0.090312	0.920447	0.139114	0.959384	0.336537	0.997349	0.865055	0.936779	0.389806	0.964299	0.172908	0.898991	0.0274861	1.04163	0.235109	0.968897	0.403403	1.00897
ENSMUSG00000006005	Tpr	0.351072	0.330968	0.342693	0.330533	0.320182	0.304841	0.378908	0.395906	0.357789	0.354709	0.353173	0.364871	0.359715	0.365495	0.359876	1.04665	0.42191	1.01893	0.739717	1.0477	0.565195	1.07352	0.602046	1.1142	0.272365	0.941876	0.895663	0.90959	0.585501	0.985327	0.9351	0.992	0.987374	0.995364	0.847954	0.970316	0.79922	0.981199	0.822114	0.969016	0.660695	0.980856	0.932609	0.973513	0.656817	1.00101	0.954207	1.02567
ENSMUSG00000066842	Hmcn1	2.0781	1.6626	2.03139	1.81167	1.81534	1.95115	1.82021	1.73499	2.13165	1.83525	1.89023	1.74705	1.8686	1.86725	1.85118	1.23573	3.67431e-43	1.02191	0.00844489	1.13937	2.6154e-23	1.13719	1.77033e-19	1.06189	6.82666e-08	1.1343	1.66726e-11	1.18698	5.71979e-31	0.976002	0.415095	1.12548	4.22762e-13	1.09439	2.16995e-10	1.17923	7.51375e-13	1.10642	2.17087e-06	1.10718	5.75627e-10	1.1163	2.38088e-10	0.826975	1.57311e-50	0.922024	4.88414e-09	0.920258
ENSMUSG00000093650	Gm20631	2.03634	1.68997	2.02785	1.83994	1.77287	1.92912	1.7853	1.6956	2.20059	1.78492	1.88985	1.77417	1.92946	1.78862	1.8325	1.19351	6.22844e-25	1.00399	0.273469	1.10124	1.44836e-11	1.14067	2.45316e-15	1.05284	0.000823325	1.13316	8.61714e-11	1.18976	1.5289e-22	0.928605	0.000588922	1.13339	9.16393e-10	1.07362	1.23619e-06	1.13988	3.84983e-08	1.05266	0.00379271	1.13116	3.54385e-16	1.10548	2.47559e-08	0.841208	2.0557e-26	0.92269	3.33483e-07	0.955732
ENSMUSG00000023150	Ivns1abp	0.482308	0.502088	0.451667	0.470132	0.585964	0.518493	0.52976	0.533253	0.689018	0.619657	0.50357	0.548235	0.579423	0.50888	0.561853	0.967148	0.0995621	1.05554	0.410448	1.02136	0.125643	0.84889	5.62041e-05	0.941495	0.076658	0.924651	0.00138104	0.91955	0.00321173	0.738016	1.80614e-13	0.809147	2.07393e-08	0.964774	0.283654	0.898298	0.0109234	0.857063	0.000625176	0.95636	0.0630522	0.879815	0.000218919	1.0914	0.0103894	1.05605	0.921894	0.877726
ENSMUSG00000052748	Swt1	0.730589	0.786654	0.747477	0.776554	0.797473	0.759836	0.73805	0.734999	0.871409	0.768713	0.767191	0.77956	0.763588	0.718104	0.847275	0.936769	0.00493031	0.980073	0.770694	0.947562	0.171245	0.925475	0.00523857	0.965985	0.237898	0.991098	0.840048	0.994719	0.815533	0.855036	3.56873e-08	0.956115	0.129613	0.957793	0.191341	0.944323	0.804243	0.961789	0.669185	1.01526	0.660554	0.87682	2.6256e-06	1.04623	0.0619924	1.01152	0.900377	0.987944
ENSMUSG00000053286	Trmt1l	0.39645	0.463788	0.436792	0.433475	0.432451	0.425757	0.474818	0.511162	0.500984	0.456672	0.496572	0.482014	0.481065	0.474462	0.472881	0.880561	7.07322e-05	0.924846	0.00902124	0.930596	0.00219438	0.932385	0.00696408	0.944258	0.0349486	0.863665	0.0216387	0.812304	9.24779e-09	0.826062	2.90947e-06	0.891817	0.0032327	0.832171	1.46045e-06	0.852986	0.00615382	0.85438	0.00469582	0.864199	0.000990144	0.866585	0.00010704	1.05029	0.1769	1.05682	0.576104	1.05885
ENSMUSG00000026484	Rnf2	0.708942	0.724726	0.762914	0.721992	0.728994	0.71922	0.739395	0.715425	0.67372	0.739034	0.790029	0.717194	0.735557	0.681939	0.79605	0.980862	0.895516	0.937455	0.0132277	0.984124	0.283759	0.975812	0.201608	0.987454	0.747804	0.963721	0.647095	0.99205	0.946206	1.04552	0.259211	0.964135	0.369961	0.908894	0.000774815	0.989902	0.573485	0.968148	0.645837	1.03453	0.144761	0.902787	0.000691349	0.955745	0.161211	1.00333	0.895789	0.994851
ENSMUSG00000026483	Fam129a	1.913	1.75021	1.87923	1.5862	1.81105	1.80353	1.73635	1.63181	1.64123	1.70486	1.72506	1.59784	1.7079	1.70026	1.69771	1.08799	4.38893e-10	1.01707	0.219993	1.19381	2.58228e-22	1.05335	0.000933691	1.05751	0.000128874	1.0962	4.62873e-07	1.16237	1.08781e-17	1.15608	1.66383e-12	1.11532	2.32387e-08	1.10298	1.15218e-07	1.18562	1.73058e-13	1.11345	3.92054e-06	1.11817	4.15802e-16	1.11976	4.51881e-11	0.934815	9.23066e-06	1.09726	3.22611e-10	0.968167
ENSMUSG00000043019	Edem3	0.56526	0.586227	0.554289	0.530181	0.548026	0.538171	0.603239	0.609236	0.646777	0.638571	0.564632	0.667719	0.591492	0.557918	0.536438	0.969446	0.398161	1.01677	0.721694	1.05567	0.238156	1.02659	0.576989	1.04245	0.387743	0.945994	0.094527	0.937995	0.0259443	0.890842	0.000393554	0.900739	0.000782836	1.00095	0.829784	0.866541	0.000431827	0.962064	0.46924	1.01116	0.825625	1.04529	0.167164	1.04881	0.0744214	1.08894	0.00197785	1.05895
ENSMUSG00000032666	1700025G04Rik	1.21778	1.02328	1.03758	0.980295	0.779736	0.937398	0.981246	0.91227	1.03138	0.826012	0.931842	1.20743	0.993621	0.770089	0.936405	1.17315	2.71327e-08	1.15841	5.25172e-19	1.21983	1.2997e-25	1.49793	1.12718e-81	1.27028	4.73032e-14	1.21876	2.02572e-21	1.30181	2.17916e-26	1.16476	5.53802e-14	1.42307	1.35625e-51	1.27712	6.30008e-39	1.00792	0.0494506	1.20497	3.93268e-11	1.51454	8.91747e-41	1.27149	3.4756e-32	0.987428	0.626659	1.03979	0.473829	1.27684
ENSMUSG00000032649	Colgalt2	1.72004	1.2311	1.81152	1.5165	1.32577	1.55856	1.39113	1.30383	1.63904	1.30066	1.58716	1.49887	1.40689	1.19781	1.32228	1.36732	7.07143e-50	0.952142	0.00681047	1.12591	4.24119e-09	1.27653	7.88537e-42	1.09736	3.36703e-07	1.22058	8.73584e-09	1.29649	1.37007e-38	1.04658	0.0381184	1.29941	1.6536e-27	1.07876	0.00037979	1.13833	0.000606703	1.20781	2.9376e-07	1.4024	3.76965e-83	1.27966	1.81736e-29	0.696355	4.43309e-69	0.823444	6.50532e-18	0.933602
ENSMUSG00000026482	Rgl1	1.29022	1.11265	1.43723	1.19333	1.53307	1.24423	0.854149	0.772278	0.941487	0.940966	1.15538	1.02606	0.854625	0.70035	1.07448	1.14643	1.16183e-15	0.90437	9.72679e-10	1.07491	0.000152801	0.851296	6.57148e-22	1.03421	0.0837501	1.45703	9.39148e-32	1.59378	1.19278e-149	1.33484	3.18537e-35	1.33551	4.20376e-36	1.10741	1.06523e-12	1.23458	1.57892e-16	1.4563	6.02744e-31	1.73702	6.95005e-126	1.1837	7.32038e-20	0.788855	1.71224e-45	0.937617	0.000836268	0.742561
ENSMUSG00000099868	Gm28792	1.05177	0.935463	1.16922	0.985404	1.1721	1.06536	0.745934	0.66808	0.806194	0.7777	0.991132	0.875399	0.727996	0.613642	0.908631	1.11232	0.0133938	0.90746	0.00054392	1.06114	0.816496	0.905405	0.0012503	0.988338	0.540445	1.36154	0.000519949	1.49954	5.36293e-41	1.271	6.80017e-09	1.31226	2.20593e-11	1.05557	0.210025	1.18082	0.0883283	1.39103	1.59327e-05	1.61393	9.77555e-46	1.14191	0.000178582	0.815823	6.02123e-14	0.953988	0.0834589	0.813976
ENSMUSG00000026480	Ncf2	0.801887	0.857806	0.825467	0.816469	0.888945	0.838396	0.769514	0.789082	1.22359	0.86478	0.80544	0.783024	0.840742	0.801587	0.84093	0.941617	0.00106578	0.974521	0.0970651	0.984089	0.125689	0.911969	0.000539396	0.961095	0.0748055	1.03723	0.803002	1.0144	0.70427	0.681394	7.88988e-34	0.934811	0.0219615	0.996076	0.276878	1.02136	0.7653	0.958698	0.11312	1.00033	0.645942	0.958506	0.110845	1.03494	0.170936	1.04511	0.381808	0.968514
ENSMUSG00000042772	Smg7	0.394353	0.429922	0.444139	0.364814	0.378118	0.395123	0.460123	0.452992	0.565721	0.425816	0.45606	0.505849	0.444588	0.433478	0.423565	0.932879	0.0105959	0.908506	0.000860376	1.06355	0.80956	1.03396	0.56594	0.998445	0.366164	0.88258	0.00672408	0.893961	0.00197761	0.742583	3.48494e-16	0.940164	0.0409065	0.889028	9.65924e-05	0.815967	0.00220455	0.907756	0.0988574	0.926661	0.000282992	0.944207	0.0107552	0.973874	0.574403	1.14007	0.0040216	1.10835
ENSMUSG00000042751	Nmnat2	0.693203	1.05185	0.8203	0.87675	1.21731	0.84761	0.790142	0.916928	0.833628	1.33269	0.846989	1.02983	1.12253	0.80083	0.954057	0.688635	3.56698e-51	0.861896	3.37561e-24	0.812084	5.5406e-27	0.602138	1.40497e-147	0.837056	1.62817e-27	0.891096	6.20381e-09	0.779999	6.11569e-46	0.849591	2.58749e-10	0.553647	2.32532e-98	0.837605	1.9234e-22	0.702056	4.14203e-38	0.64882	1.26684e-47	0.880524	1.10541e-17	0.752524	7.30166e-45	1.2516	8.56673e-23	1.17927	1.49993e-08	0.874393
ENSMUSG00000099969	Gm28960	0.750199	0.949696	0.812495	0.867128	1.06119	0.843407	0.793257	0.874857	0.831908	1.03583	0.901963	0.972334	0.974381	0.789094	0.962736	0.809948	1.30139e-13	0.93173	0.0038596	0.879096	0.00010748	0.732181	3.68076e-27	0.901201	0.000904538	0.951796	0.0650811	0.872127	2.29561e-07	0.912321	0.015215	0.748523	2.03203e-18	0.848533	7.89899e-07	0.792849	8.55965e-08	0.791338	6.56571e-10	0.956253	0.0281714	0.800009	4.07551e-13	1.15036	1.03987e-06	1.08537	0.31606	0.903986
ENSMUSG00000026479	Lamc2	1.47599	1.59398	1.55367	1.52409	1.76506	1.66721	1.41337	1.50559	1.49263	1.73014	1.46605	1.3682	1.6267	1.37798	1.53428	0.930348	0.000321931	0.953027	0.00179315	0.970381	0.100871	0.845008	3.55734e-13	0.891794	1.53298e-08	1.04138	0.959661	0.981564	0.00584391	0.989552	0.969894	0.861128	4.39369e-09	1.00634	0.881185	1.07341	0.709608	0.912716	0.00014359	1.06632	5.35088e-05	0.964333	0.162407	1.02438	0.215019	1.04303	0.0386808	0.908271
ENSMUSG00000026478	Lamc1	0.987965	1.11492	1.01878	1.22962	1.46123	1.11737	0.923251	0.972678	0.750252	1.18892	1.06203	1.13096	1.14338	0.99867	1.10852	0.895501	1.92968e-09	0.972454	0.165555	0.818255	1.80188e-09	0.696865	5.14784e-71	0.893703	1.13839e-12	1.06324	0.362085	1.01425	0.56549	1.27958	1.14119e-26	0.844087	4.46018e-13	0.93626	0.00101241	0.883835	1.9253e-05	0.875007	6.93131e-05	0.990256	0.973751	0.900248	3.54113e-07	1.08593	1.36246e-05	0.91374	0.00343939	0.778184
ENSMUSG00000042708	Shcbp1l	1.2095	1.20324	1.22331	1.21432	1.18674	1.17516	1.18209	1.09465	1.12287	1.04236	1.19402	1.1553	1.0549	1.08053	1.16739	1.0048	0.964256	0.989568	0.499143	0.996331	0.77343	1.01768	0.657571	1.02693	0.526606	1.02138	0.927108	1.09614	0.000341159	1.07084	0.083591	1.14631	4.94115e-05	1.01196	0.610624	1.04317	0.955817	1.13387	0.0518109	1.10925	3.4117e-05	1.03323	0.36679	0.984839	0.618634	0.99157	0.628647	1.01282
ENSMUSG00000042699	Dhx9	0.327734	0.357036	0.341607	0.365633	0.345453	0.335732	0.412119	0.39918	0.355947	0.367672	0.382938	0.420957	0.397719	0.403612	0.345629	0.935889	0.128924	0.968586	0.403164	0.918607	0.126309	0.960223	0.0271433	0.981644	0.594815	0.835224	0.00229798	0.856874	0.00121666	0.938122	0.0585677	0.914604	0.0260384	0.885693	0.00174521	0.821056	0.0126993	0.859389	0.116955	0.849333	5.08782e-07	0.959844	0.124236	1.03494	0.678141	0.981535	0.560731	1.026
ENSMUSG00000042684	Npl	1.53559	1.606	1.46493	1.47615	1.51762	1.49489	1.29572	1.30698	1.309	1.40683	1.44028	1.39516	1.53365	1.39232	1.44737	0.958726	0.0473128	1.04515	0.0296124	1.03771	0.469816	1.01111	0.66818	1.02552	0.378925	1.17186	4.89762e-05	1.16248	2.89893e-11	1.16081	1.44085e-07	1.08545	0.00277291	1.06188	0.0519766	1.09392	0.154223	1.00119	0.902199	1.09601	2.10888e-07	1.05701	0.0269735	1.09014	0.000138765	1.08239	0.0046286	1.05464
ENSMUSG00000042671	Rgs8	0.7811	1.70369	1.45152	1.63249	1.71335	1.63259	1.45834	1.58146	1.51792	1.79211	1.55478	1.54156	1.71547	1.56177	1.63958	0.488498	4.88565e-87	0.567893	4.25853e-77	0.508575	5.80809e-76	0.485897	2.43872e-118	0.508544	5.26871e-96	0.565409	1.35332e-37	0.524007	7.80995e-105	0.544587	1.26836e-49	0.465671	2.09142e-100	0.532458	1.55315e-79	0.536745	5.42982e-26	0.48533	6.44547e-48	0.530218	6.29668e-59	0.506501	3.84227e-94	1.16253	1.62383e-10	1.0411	0.0172336	0.994676
ENSMUSG00000100334	C230024C17Rik	1.46938	1.61559	1.49149	1.57013	1.52339	1.53645	1.53269	1.57539	1.47948	1.62148	1.59339	1.58146	1.84928	1.71563	1.71545	0.914776	0.00105151	0.986111	0.913824	0.939677	0.506521	0.966731	0.445179	0.959017	0.314162	0.961224	0.20529	0.936728	0.0100376	0.993605	0.986982	0.911646	0.0225428	0.926772	0.0260116	0.933348	0.264393	0.805108	9.80231e-06	0.864376	6.02229e-07	0.864461	2.77414e-06	1.07798	0.00843946	1.02722	0.396825	1.0568
ENSMUSG00000042641	Rgsl1	1.34723	1.41842	1.34096	1.3969	1.49459	1.40666	1.35523	1.36118	1.44401	1.45245	1.39922	1.36014	1.39182	1.38242	1.46109	0.953118	0.00139268	1.00436	0.870132	0.966818	0.0650924	0.907588	3.55412e-07	0.960561	0.0215277	0.994503	0.697691	0.990455	0.482887	0.937325	0.00353194	0.932228	0.00125142	0.965325	0.313137	0.99116	0.319808	0.970113	0.0261981	0.976265	0.14772	0.927066	0.000209639	1.05376	0.0269853	1.01437	0.613984	0.952231
ENSMUSG00000045968	Teddm2	1.32544	1.2958	1.34831	1.40664	1.46346	1.42447	1.28018	1.25126	1.47032	1.38503	1.19522	1.34078	1.37811	1.27492	1.32261	1.02124	0.852016	0.984212	0.375092	0.946106	0.148803	0.91172	0.0157572	0.935037	0.165133	1.03279	0.922891	1.05489	0.0714481	0.90774	0.0222887	0.959871	0.382931	1.10054	0.143107	0.989351	0.576552	0.964367	0.339199	1.03675	0.427996	1.00199	0.904845	0.963744	0.428795	0.926431	0.0648009	0.892761
ENSMUSG00000100627	A830008E24Rik	1.38488	1.36641	1.30749	1.37903	1.4699	1.39792	1.25505	1.29428	1.31141	1.41265	1.28055	1.2223	1.34113	1.38618	1.35898	1.01259	0.7854	1.05498	0.00436011	1.00395	0.544269	0.945839	0.0219612	0.991293	0.851076	1.09581	0.0350386	1.06498	0.000421703	1.05205	0.0147077	0.981638	0.739582	1.07557	0.00135793	1.12295	0.00191174	1.03035	0.71337	0.99912	0.733796	1.01775	0.469634	1.04186	0.00649596	0.99147	0.698441	0.934078
ENSMUSG00000004110	Cacna1e	0.417655	0.687561	0.441501	0.714807	0.938322	0.639041	0.410451	0.584091	0.983939	0.93735	0.35527	0.566212	0.714532	0.750708	0.600778	0.657289	2.6237e-95	0.955964	1.71641e-06	0.63531	2.03205e-53	0.49855	2.04459e-187	0.700442	7.51354e-76	1.01411	0.000442639	0.756705	1.77153e-41	0.477569	2.09666e-98	0.499017	1.16401e-121	1.13703	0.000270991	0.777013	1.05814e-13	0.635525	1.52613e-56	0.6085	4.62825e-123	0.738686	3.57503e-49	1.4544	3.63595e-77	0.966561	0.911087	0.758494
ENSMUSG00000101880	Gm29282	1.00144	1.20141	1.04946	1.2341	1.08203	1.14753	1.10684	1.25013	1.4817	1.32926	1.05299	1.10366	1.18416	0.999908	1.24012	0.84634	6.98082e-06	0.95822	0.137431	0.825602	3.148e-05	0.931815	0.049782	0.882894	0.000687527	0.912662	0.0653675	0.815802	1.57515e-11	0.696365	4.84849e-18	0.770637	7.93007e-09	0.955291	0.120756	0.915073	0.0172032	0.85771	0.00875695	1.00139	0.985231	0.821894	1.23721e-07	1.13219	2.36385e-07	0.975497	0.849583	1.10099
ENSMUSG00000096950	Gm9530	1.18503	1.17214	1.12754	1.1999	1.19641	1.18471	1.17817	1.18777	1.30293	1.20711	1.13248	1.11526	1.07559	1.15652	1.09591	1.01013	0.702052	1.04683	0.332429	0.98856	0.651233	0.991217	0.726082	1.00024	0.965711	1.00537	0.470045	0.997872	0.890612	0.91596	0.060726	0.983103	0.716965	1.04263	0.256413	1.05741	0.352911	1.0931	0.142301	1.02269	0.531337	1.07452	0.144923	1.03633	0.215899	0.978647	0.366149	0.981277
ENSMUSG00000026471	Mr1	0.943499	1.04669	0.980676	1.04802	1.25732	1.07207	0.919288	1.01709	1.28307	1.17044	0.927366	0.934819	1.02715	1.0555	1.06785	0.910007	9.10162e-05	0.965598	0.0912504	0.908958	0.00607386	0.768792	1.14641e-19	0.890308	3.09076e-05	1.02375	0.373923	0.934126	0.00151637	0.754479	1.3338e-16	0.821369	1.15575e-09	1.0157	0.454608	1.00839	0.631418	0.925788	0.00353019	0.903068	2.52523e-05	0.893524	0.000289157	1.06109	0.0329598	0.998847	0.901378	0.844819
ENSMUSG00000026470	Stx6	0.667955	0.884359	0.840607	0.874998	0.954036	0.922586	0.875533	1.0042	1.27477	0.915979	0.809375	0.886761	1.02294	0.929767	0.982192	0.780157	1.91271e-27	0.816446	5.73653e-17	0.787648	2.38785e-18	0.728585	8.38113e-42	0.750993	7.88957e-28	0.787215	3.25267e-12	0.695485	1.13994e-47	0.558607	1.14876e-87	0.755877	1.67235e-19	0.844486	1.32828e-08	0.778258	1.72678e-08	0.683881	1.19465e-23	0.745756	1.75606e-40	0.709629	4.57392e-40	1.04651	0.0584741	1.0096	0.724242	0.933895
ENSMUSG00000033722	BC034090	0.987795	1.25946	1.04043	1.40145	1.20918	1.21513	1.22473	1.40695	1.17332	1.35445	1.14079	1.03281	1.12962	1.12533	1.28947	0.800169	1.28033e-13	0.953848	0.130719	0.724497	1.50933e-17	0.830901	1.22494e-11	0.82714	2.24607e-10	0.821145	7.96178e-07	0.721852	4.8897e-35	0.8543	6.05113e-06	0.74791	6.36752e-18	0.876697	1.13147e-05	0.960264	0.979393	0.88466	0.0804695	0.887757	4.12606e-06	0.782882	1.17189e-17	1.19206	4.01418e-12	0.90543	0.00134052	1.03841
ENSMUSG00000026469	Xpr1	0.512782	0.62784	0.531275	0.651067	0.530953	0.554697	0.611069	0.681987	0.562168	0.61646	0.578581	0.553671	0.515026	0.563485	0.557898	0.841919	4.96162e-10	0.970705	0.120051	0.815882	2.50924e-13	0.9712	0.0625704	0.935977	0.00296559	0.861776	0.0010531	0.783622	5.26527e-18	0.925418	0.00122114	0.855292	3.52557e-09	0.903035	6.46043e-05	0.937447	0.499379	0.996351	0.774339	0.923581	7.81223e-05	0.931425	0.00269722	1.15297	2.84597e-11	0.969074	0.362133	1.15356
ENSMUSG00000033701	Acbd6	0.860591	0.903246	0.880004	0.938992	0.794019	0.833002	0.942464	0.930953	0.901585	0.879089	0.925398	0.997806	0.865802	0.867231	0.9564	0.957483	0.123422	0.980191	0.581697	0.924541	0.000752058	1.07446	0.000342701	1.02957	0.11469	0.921462	0.027315	0.931751	0.000307622	0.959071	0.0732205	0.981107	0.398032	0.936798	0.0180792	0.87501	0.000681549	0.994604	0.388328	0.993135	0.830089	0.909306	4.81671e-07	1.02372	0.15848	0.965595	0.123705	1.12218
ENSMUSG00000026468	Lhx4	1.29781	1.36773	1.28095	1.19189	1.38732	1.28873	1.27258	1.21989	1.26615	1.25225	1.22164	1.27401	1.26962	1.27913	1.22887	0.952366	0.0968703	1.01221	0.723816	1.08199	0.00174739	0.939818	0.0231999	1.00654	0.84717	1.01839	0.890235	1.05904	0.0925634	1.02318	0.511562	1.03369	0.310239	1.05764	0.343466	1.01732	0.669922	1.02058	0.892593	1.01355	0.659707	1.05188	0.0318924	1.06284	0.02042	1.13611	1.26542e-06	0.986825
ENSMUSG00000033684	Qsox1	0.865681	1.08796	1.02009	1.04101	0.973793	0.981177	1.09825	1.10307	1.05993	1.08096	1.14614	1.03188	1.08165	0.933695	1.12979	0.812891	5.3598e-09	0.862144	5.9887e-07	0.84634	0.000103242	0.899317	2.02084e-06	0.893176	4.62098e-05	0.805909	0.0158656	0.80268	3.57573e-15	0.832536	3.52052e-08	0.817706	4.31713e-08	0.774939	2.15942e-13	0.853164	0.205482	0.817234	0.0103705	0.934203	0.0233822	0.785241	5.80942e-15	1.06059	0.0181667	1.04115	0.0450531	1.10632
ENSMUSG00000102558	Gm37571	0.839412	0.855884	0.82878	0.879182	0.826546	0.787126	0.849205	0.829427	0.849945	0.851046	0.854078	0.8303	0.869342	0.867893	0.891839	0.982768	0.839741	1.01145	0.554619	0.959384	0.789035	1.01389	0.865483	1.05894	0.132599	0.989683	0.240789	1.01074	0.398174	0.988912	0.912024	0.987767	0.996811	0.984628	0.664073	1.00979	0.359854	0.969124	0.713597	0.970575	0.410967	0.947142	0.397256	1.02918	0.270607	0.976207	0.307116	1.03166
ENSMUSG00000033671	Cep350	0.420367	0.439859	0.439748	0.393519	0.369166	0.385957	0.490963	0.495576	0.431599	0.439313	0.484697	0.495118	0.433328	0.470461	0.423918	0.963893	0.104613	0.964093	0.0649266	1.0544	0.584029	1.10913	0.185134	1.07081	0.138772	0.880541	0.0129029	0.873719	3.0988e-06	0.97887	0.0530268	0.96487	0.121221	0.889976	3.31374e-05	0.874392	0.0248985	0.975697	0.523425	0.912186	2.31256e-05	0.993222	0.121108	1.00021	0.601772	1.0939	0.00489754	1.15068
ENSMUSG00000026466	Tor1aip1	0.743379	0.759693	0.715239	0.807717	0.705501	0.751393	0.751818	0.851467	0.742096	0.829725	0.801193	0.745684	0.839127	0.901376	0.804814	0.981022	0.548407	1.03452	0.579053	0.929121	0.089232	1.04702	0.176624	0.990586	0.575596	0.990092	0.320983	0.886398	2.00748e-05	1.00152	0.62184	0.907127	0.00357354	0.935847	0.0782226	0.997274	0.427435	0.898046	0.050422	0.842219	1.5538e-12	0.932102	0.00855666	1.05453	0.0643733	0.947094	0.353099	1.06728
ENSMUSG00000050565	Tor1aip2	0.550807	0.694352	0.616666	0.722136	0.54461	0.584352	0.674797	0.702724	0.613572	0.612503	0.702034	0.647203	0.690633	0.607955	0.715048	0.819292	1.63198e-09	0.908103	0.0975693	0.791604	0.00029975	1.00961	0.933996	0.950982	0.0610485	0.839971	0.000179087	0.810748	1.38091e-15	0.912041	0.00996656	0.913408	0.0138498	0.811445	4.99216e-10	0.87099	0.0177679	0.823146	4.80664e-05	0.919276	0.00139709	0.798488	1.32919e-10	1.1084	0.0737364	0.966205	0.924237	1.2323
ENSMUSG00000015484	Fam163a	2.02564	2.05384	2.06582	1.63759	1.90251	2.01154	2.01658	1.9427	1.92078	2.04035	1.98262	1.92701	2.09417	1.98623	1.81411	0.986907	0.724334	0.98145	0.845704	1.22333	1.20169e-15	1.06149	0.000408454	1.00668	0.515923	1.00428	0.352952	1.04061	0.0201604	1.05189	0.0202571	0.993128	0.835257	1.02066	0.156733	1.04866	0.0391031	0.96877	0.899399	1.01889	0.20074	1.11051	9.35287e-07	0.994471	0.572178	1.23956	1.01076e-23	1.07557
ENSMUSG00000060985	Tdrd5	1.41326	1.99199	1.66984	2.21674	1.61576	1.63825	1.86209	1.86636	1.69518	1.79184	1.95374	2.06164	1.95401	1.33214	2.20271	0.723357	5.16136e-36	0.855026	7.00426e-08	0.653184	1.88704e-31	0.881973	7.44434e-11	0.870563	2.0297e-08	0.771246	8.28168e-09	0.769571	1.38495e-18	0.842956	5.11683e-08	0.799884	2.22827e-15	0.736829	3.07283e-28	0.700049	3.44773e-09	0.736734	1.25926e-08	1.05664	1.92562e-05	0.657162	1.16406e-58	1.18203	6.76372e-17	0.902991	0.00239454	1.21928
ENSMUSG00000026602	Nphs2	1.47435	1.43529	1.49361	1.38341	1.37418	1.45127	1.52129	1.3751	1.21937	1.4224	1.49816	1.34427	1.38861	1.39473	1.4872	1.02544	0.0775974	0.987915	0.889576	1.06131	0.00817832	1.06796	0.0309955	1.01488	0.379423	0.971052	0.514364	1.06729	0.00472235	1.19326	1.50613e-06	1.03413	0.288552	0.985101	0.688921	1.09007	0.00856665	1.0576	0.0263334	1.05327	0.0228754	0.991908	0.98772	0.963404	0.272658	1.03497	0.230097	1.04146
ENSMUSG00000026601	Axdnd1	1.25751	1.29675	1.20499	1.33905	1.24746	1.28094	1.18059	1.17908	1.1684	1.25817	1.27171	1.20295	1.23704	1.21547	1.33612	0.971906	0.838497	1.04025	0.015739	0.943339	0.200957	1.00746	0.640332	0.983033	0.903085	1.06006	0.0208406	1.06132	0.000387405	1.07025	0.00180585	0.99951	0.932015	0.989649	0.953335	1.04187	0.167465	1.01531	0.539815	1.03195	0.0604246	0.945261	0.0252814	1.07032	0.0159584	0.970608	0.614147	1.03658
ENSMUSG00000026600	Soat1	1.11051	1.34365	1.11816	1.56478	1.1642	1.21229	1.22573	1.31488	1.2748	1.37406	1.38336	1.38559	1.30195	0.957241	1.52301	0.838506	3.93569e-11	0.993718	0.876131	0.727125	3.4426e-22	0.95753	0.0498002	0.922437	0.000317853	0.91309	0.00290943	0.855556	2.09122e-10	0.880495	1.55898e-06	0.821205	1.10885e-13	0.816057	2.18903e-17	0.814834	2.64503e-09	0.863443	0.00134797	1.14497	1.33015e-14	0.745839	4.21369e-37	1.1851	1.40396e-13	0.867167	9.62494e-07	1.14195
ENSMUSG00000026596	Abl2	0.505801	0.613098	0.53733	0.609157	0.562345	0.480468	0.668648	0.632781	0.559055	0.559813	0.624372	0.708724	0.548664	0.53969	0.564312	0.849534	1.13884e-06	0.950529	0.0460453	0.854255	4.99718e-07	0.91463	1.07864e-07	1.04364	0.800805	0.788138	4.24577e-09	0.826715	2.70484e-12	0.919197	8.25573e-06	0.91814	0.000127534	0.836312	5.94589e-13	0.749082	0.000135803	0.933921	0.189754	0.947023	0.0119518	0.911922	0.00385984	1.11888	3.27285e-05	1.00556	0.961714	1.07663
ENSMUSG00000060519	Tor3a	0.651797	0.68951	0.634705	0.714861	0.693998	0.603243	0.719692	0.70131	0.687356	0.674613	0.696721	0.71808	0.726952	0.655514	0.669043	0.952232	0.144407	1.02326	0.329331	0.922607	0.176599	0.94685	0.041831	1.06904	0.0302688	0.91717	0.0628301	0.93821	0.0470507	0.954837	0.184467	0.970546	0.356171	0.943614	0.14603	0.918977	0.0865451	0.909118	0.0320926	0.99508	0.92434	0.977574	0.441431	1.0746	0.0241991	0.968889	0.726044	0.994347
ENSMUSG00000033557	Fam20b	0.610835	0.602277	0.641958	0.752637	0.689778	0.579008	0.680246	0.691404	0.494107	0.691279	0.699972	0.684822	0.676036	0.613553	0.637284	1.01219	0.830328	0.958053	0.151609	0.83369	1.74863e-05	0.900045	1.52792e-05	1.04687	0.176728	0.91104	0.00852157	0.898195	4.80106e-05	1.19648	3.54455e-07	0.898337	0.000684979	0.888575	0.000484757	0.905728	0.151724	0.915982	0.0476335	0.996191	0.89088	0.964126	0.191683	0.946519	0.0710095	0.823653	3.54162e-05	0.889209
ENSMUSG00000026594	Ralgps2	0.809142	0.692335	0.780858	0.874092	0.713521	0.758357	0.77815	0.794815	0.868803	0.770684	0.870846	0.937775	0.851074	0.766858	0.876093	1.14742	1.34958e-13	1.03211	0.0139659	0.933322	0.026788	1.11754	1.29947e-09	1.05916	0.00108194	1.03529	0.0767713	1.01601	0.0981245	0.938417	0.000588443	1.04417	0.0281518	0.936443	0.00194183	0.876049	0.00117808	0.955911	0.229396	1.04878	0.000421092	0.931408	8.79194e-05	0.899504	9.84581e-08	0.813409	1.84132e-12	0.973958
ENSMUSG00000033544	Angptl1	0.881088	0.680035	0.83395	0.858886	0.743043	0.746016	0.877453	0.82429	0.911513	0.830147	0.905007	0.946453	0.857428	0.810779	0.863143	1.25775	5.90731e-13	1.05047	0.0568961	1.02315	0.584029	1.16375	2.0784e-08	1.15966	7.58444e-07	1.00372	0.601655	1.06145	0.01062	0.969921	0.424477	1.05477	0.116182	0.9762	0.824278	0.937537	0.269643	1.02471	0.774526	1.0772	0.000242182	1.01863	0.527371	0.8352	4.14226e-09	0.813481	1.77402e-05	0.925262
ENSMUSG00000101768	Gm28694	1.56415	1.68023	1.61533	1.62804	1.61361	1.6459	1.49165	1.50033	1.57744	1.55327	1.63142	1.64617	1.64206	1.5535	1.64362	0.934792	7.12651e-05	0.970162	0.153356	0.963024	0.252523	0.971136	0.0774901	0.953173	0.00917164	1.04555	0.430218	1.03988	0.0498527	0.992074	0.829298	1.00658	0.609068	0.961146	0.0651329	0.953024	0.0872367	0.955276	0.0888126	1.00644	0.479919	0.954418	0.0147549	1.03784	0.039691	1.0302	0.0124601	1.03888
ENSMUSG00000109913	RP24-201K16.2	0.544303	0.662259	0.585641	0.639711	0.720719	0.578171	0.633716	0.633725	0.933541	0.696119	0.586886	0.662557	0.685097	0.628784	0.664414	0.845255	1.38168e-05	0.93971	0.155312	0.871021	0.0481458	0.785047	2.264e-16	0.95006	0.337618	0.878137	0.109782	0.878127	0.000201253	0.623394	1.13169e-37	0.809305	8.305e-09	0.938006	0.626788	0.844925	0.0502975	0.820667	0.0170874	0.88408	0.000117537	0.842872	4.36318e-07	1.11175	0.00142656	1.03048	0.56808	0.92877
ENSMUSG00000070565	Rasal2	0.393012	0.450793	0.409992	0.485719	0.525765	0.430689	0.533973	0.527457	0.909396	0.549728	0.407764	0.574895	0.489668	0.522698	0.487326	0.895095	0.000565201	0.966705	0.101632	0.841722	2.25735e-05	0.787855	2.44909e-20	0.929004	0.000248238	0.777655	1.89558e-11	0.785731	5.12698e-22	0.488423	1.63733e-101	0.758798	7.91679e-25	0.970947	0.9192	0.730502	0.0323337	0.836084	4.01917e-07	0.791735	3.32193e-24	0.839418	1.19817e-11	1.08	0.0142737	0.940371	0.260585	0.880191
ENSMUSG00000033488	BC026585	0.695756	0.717394	0.683252	0.684018	1.00526	0.753102	0.713997	0.772209	1.21368	0.932262	0.586324	0.649085	0.738351	0.70225	0.710323	0.973528	0.0954714	1.01596	0.873316	1.01497	0.427423	0.719972	6.06643e-42	0.932779	0.00131848	0.977591	0.0315556	0.912345	1.89989e-05	0.605744	1.47422e-60	0.770885	2.36405e-21	1.15945	2.62093e-06	1.0623	0.976718	0.949191	0.0123105	0.991905	0.701116	0.982022	0.366316	1.04359	0.121483	1.04257	0.334409	0.73955
ENSMUSG00000026589	Sec16b	1.14023	1.34052	1.17501	1.2386	1.39676	1.23407	1.20525	1.23604	1.56461	1.32319	1.12047	1.20362	1.23939	1.23121	1.2662	0.860961	1.10657e-12	0.972726	0.43869	0.926517	0.0264501	0.828616	7.28204e-21	0.929662	0.00050898	0.950186	0.0559914	0.928294	3.45911e-05	0.745061	4.14769e-25	0.871446	2.70771e-08	1.0162	0.137166	0.951374	0.392055	0.925971	0.00750827	0.931658	3.87197e-05	0.907798	6.86243e-05	1.12981	4.79189e-09	1.07614	0.0213435	0.962431
ENSMUSG00000102789	Gm38256	1.84289	1.73294	1.83853	1.69284	1.71226	1.77748	1.56096	1.58296	1.35325	1.59835	1.7756	1.7295	1.70405	1.64681	1.74876	1.05998	0.00221587	1.00225	0.784566	1.08369	4.45777e-06	1.07208	2.04828e-07	1.03484	0.0124257	1.16974	7.10833e-17	1.15445	2.10585e-15	1.33693	1.32063e-34	1.14399	1.54419e-12	1.03588	0.0654305	1.06198	0.150854	1.07696	0.0102549	1.11225	2.97259e-09	1.05091	0.0424402	0.945534	0.000103208	1.02237	0.294117	1.01142
ENSMUSG00000004031	Brinp2	1.52527	1.34773	1.69987	1.46636	0.839744	1.30369	1.52053	1.51402	0.676611	1.129	1.93872	1.94818	1.14465	0.72397	1.58791	1.12263	9.42526e-07	0.902991	0.000238751	1.03761	0.0541631	1.72948	6.1894e-76	1.15786	2.89021e-13	1.00293	1.9684e-06	1.00697	0.000773152	2.09277	2.50559e-67	1.32243	1.38327e-12	0.7972	3.99567e-10	0.79352	0.00894804	1.3058	1.85448e-22	1.97248	7.49987e-102	0.962886	0.253915	0.80435	2.16951e-19	0.92426	0.000428535	1.54055
ENSMUSG00000026587	Astn1	0.85234	0.93874	0.929636	0.876514	0.64934	0.840975	1.01108	1.05578	0.586458	0.783766	1.07391	1.1799	0.926241	0.771118	1.01917	0.916822	9.90646e-05	0.924928	0.0435907	0.975244	0.432742	1.27091	1.6287e-37	1.01208	0.512682	0.857129	0.0179087	0.823981	5.49651e-17	1.38732	2.41909e-37	1.07759	0.000252868	0.811253	3.74321e-25	0.744073	1.31961e-18	0.927988	0.308152	1.09324	3.59236e-10	0.850931	1.79917e-18	1.00884	0.893752	1.06372	0.0445649	1.38621
ENSMUSG00000103971	Gm37679	0.915853	0.972618	0.966433	0.941348	0.690581	0.889891	1.09903	1.21075	0.571234	0.83892	1.19187	1.30194	1.05482	0.873248	1.05938	0.947079	0.467153	0.952571	0.101632	0.975518	0.868524	1.28495	8.52785e-23	1.02623	0.402915	0.847233	0.0144008	0.775016	1.09525e-16	1.51341	5.40662e-26	1.08194	0.0192839	0.786342	1.43631e-07	0.724607	3.02218e-11	0.879665	0.0692828	1.04378	0.0257796	0.876207	1.31195e-05	1.0058	0.956197	1.03003	0.24385	1.35675
ENSMUSG00000073530	Pappa2	0.780418	1.07646	1.24452	1.22381	1.01784	1.1289	1.19717	1.18603	1.04091	1.34087	1.26385	1.39821	1.35478	1.47333	1.35705	0.748362	5.11019e-32	0.65482	1.61253e-85	0.665062	2.41598e-43	0.787606	2.87186e-21	0.716427	3.24991e-52	0.678721	4.7097e-46	0.684601	2.99192e-83	0.771678	3.23093e-24	0.611031	2.37359e-76	0.645538	5.14901e-65	0.587648	2.48189e-34	0.60519	4.14626e-42	0.55959	8.85932e-137	0.604248	1.0129e-83	0.875004	5.88493e-15	0.88869	5.73029e-06	1.05244
ENSMUSG00000104014	4930562F17Rik	1.5265	1.20651	1.4961	1.31026	1.27252	1.38939	1.13685	1.16594	1.28826	1.27253	1.31522	1.28767	1.41658	1.28115	1.38813	1.24491	5.51341e-16	1.01905	0.326515	1.15333	5.65415e-07	1.18504	2.994e-11	1.09206	0.00112145	1.31503	4.38917e-11	1.28481	2.43061e-20	1.17161	2.67195e-06	1.18504	4.58603e-07	1.14929	1.33474e-05	1.17211	0.00141902	1.07248	0.138584	1.17764	7.81297e-13	1.09298	0.00544076	0.818569	2.70134e-12	0.926434	0.00907622	0.951908
ENSMUSG00000040782	Rfwd2	0.448336	0.464496	0.481139	0.460715	0.44654	0.450706	0.509588	0.537676	0.490673	0.51641	0.503173	0.555413	0.531243	0.572687	0.509421	0.971373	0.67761	0.943554	0.054072	0.977923	0.961215	1.00328	0.657932	0.995696	0.837586	0.899519	0.208104	0.859897	6.78642e-07	0.928324	0.0468478	0.889563	0.000434186	0.909085	0.0711876	0.836626	0.0920205	0.86866	0.0977595	0.815142	2.34334e-17	0.899764	0.00153062	0.971362	0.637991	1.00674	0.964567	1.03285
ENSMUSG00000015829	Tnr	0.54144	1.12714	0.889486	0.449814	0.475042	0.735122	1.18935	1.04301	1.71518	0.981465	1.29496	1.56814	1.44185	1.54627	1.07891	0.522709	2.14474e-70	0.648256	2.64087e-64	1.16665	1.36684e-05	1.11547	0.831876	0.76808	4.48659e-19	0.497492	8.30549e-24	0.561184	2.61052e-44	0.353376	1.07915e-154	0.593121	3.17903e-18	0.459826	1.18421e-143	0.384524	3.80879e-108	0.416021	1.17656e-88	0.389632	8.62594e-168	0.544095	4.18834e-103	1.24018	3.70029e-18	2.23193	1.15449e-82	2.13401
ENSMUSG00000073528	Gm10530	0.521786	1.12753	0.799083	0.445991	0.549777	0.745853	1.09219	0.966379	2.09012	1.12627	1.11851	1.39482	1.37617	1.49395	1.0167	0.506533	2.69189e-49	0.691578	3.90166e-25	1.13882	0.00101636	0.956923	0.00399127	0.7351	6.81429e-14	0.521551	2.1586e-12	0.583082	4.54275e-50	0.283905	6.35543e-125	0.507054	5.89077e-24	0.510286	5.96705e-51	0.41596	1.98021e-41	0.421215	6.23601e-38	0.390091	8.53729e-165	0.556808	7.47006e-48	1.36532	6.71092e-27	2.24827	1.97674e-70	1.88916
ENSMUSG00000090394	4930523C07Rik	1.43666	1.37686	1.45121	1.30177	1.2043	1.38776	1.35003	1.36855	1.527	1.24157	1.35218	1.41813	1.58473	1.73739	1.39608	1.04049	0.0651599	0.990618	0.475623	1.09623	0.00818544	1.17814	9.78843e-12	1.03287	0.331559	1.05974	0.203513	1.04637	0.0274797	0.944472	0.044819	1.14542	2.88983e-05	1.05817	0.0190042	1.0122	0.735025	0.912112	0.0943821	0.836327	1.47248e-14	1.02712	0.288525	0.952072	0.0338672	1.05357	0.137431	1.1323
ENSMUSG00000026725	Tnn	1.34984	1.33778	1.28662	1.29114	1.43414	1.36511	1.29647	1.31425	1.37624	1.43425	1.36534	1.43153	1.52048	1.44325	1.45895	1.00839	0.612068	1.04559	0.142779	1.0422	0.253945	0.945051	0.00905224	0.989579	0.587478	1.03822	0.643106	1.02516	0.772405	0.982117	0.419907	0.944982	0.00671964	0.989424	0.251451	0.946661	0.00362189	0.894698	0.000308365	0.939471	1.06097e-05	0.930013	0.000111143	1.0369	0.0398071	1.03353	0.112349	0.93719
ENSMUSG00000026721	Rabgap1l	1.05189	0.985679	1.05534	0.985518	0.961031	0.929015	1.09014	1.2762	1.07838	1.06216	0.976947	1.01166	0.86306	1.1909	0.982955	1.06099	0.294058	0.997013	0.674906	1.06114	0.110333	1.08563	0.0128255	1.11941	0.00149212	0.96786	0.718745	0.837005	0.0129762	0.977521	0.621664	0.991159	0.798416	1.06959	0.104006	1.03619	0.448731	1.19607	0.00485051	0.892318	0.00261086	1.06365	0.211384	0.939705	0.220593	1.00015	0.747506	1.02323
ENSMUSG00000104302	Gm36975	0.802456	0.782943	0.824405	0.846956	0.726249	0.785619	0.78447	0.850769	0.916251	0.819432	0.772087	0.814952	0.722659	0.81383	0.793377	1.0221	0.184074	0.976256	0.619875	0.953008	0.758661	1.09223	0.00449849	1.01901	0.462793	1.02034	0.378165	0.949185	0.151101	0.888025	0.000458551	0.981537	0.718111	1.03482	0.486992	0.986343	0.440776	1.097	0.0388063	0.987554	0.412136	1.01016	0.809703	0.955148	0.0995708	0.932402	0.209932	1.06862
ENSMUSG00000040423	Rc3h1	0.412987	0.448796	0.411987	0.387151	0.399905	0.385967	0.530912	0.536612	0.450745	0.447314	0.438914	0.52792	0.494813	0.663221	0.445661	0.934751	0.136402	1.00195	0.913437	1.05304	0.704034	1.02617	0.978333	1.0556	0.159303	0.813088	0.00628043	0.805809	6.62246e-12	0.931442	0.0317559	0.937281	0.0749925	0.95189	0.230072	0.816963	0.00288821	0.862435	0.0374481	0.672134	1.48941e-15	0.94012	0.0927062	1.07189	0.0163472	1.12654	0.000980073	1.0978
ENSMUSG00000026715	Serpinc1	1.17934	1.14423	1.12031	1.18183	1.16801	1.13208	1.08285	1.1159	1.02774	1.19511	1.10914	1.07043	1.04154	1.19146	1.10538	1.02822	0.386868	1.04838	0.167084	0.998061	0.997878	1.00893	0.771459	1.03836	0.319263	1.08157	0.372843	1.05218	0.011674	1.13443	0.000139979	0.987828	0.510837	1.05805	0.080889	1.09305	0.250575	1.12072	0.0493438	0.990613	0.33889	1.06136	0.0383972	1.0196	0.504838	0.97067	0.413912	0.981245
ENSMUSG00000043467	Zbtb37	0.998686	0.899516	0.89888	0.953707	0.879782	0.932159	0.922367	0.935307	0.792282	0.915382	0.916987	0.860055	0.855378	0.895592	0.836462	1.09922	0.00019495	1.09992	0.000102345	1.04269	0.0531558	1.12136	7.23648e-06	1.06445	0.0316263	1.07465	0.313038	1.06122	0.0225937	1.23132	1.70192e-10	1.08204	0.0151838	1.08033	0.0102091	1.1444	0.0237203	1.15	0.015137	1.10355	6.2582e-06	1.17323	3.02375e-09	1.00064	0.992171	0.948571	0.151806	1.02014
ENSMUSG00000026709	Dars2	1.19414	0.875201	0.923233	1.01191	0.881195	0.889679	1.02264	0.887194	0.814869	0.913196	1.13948	0.761111	0.770077	0.788211	0.861448	1.32705	4.7456e-21	1.26476	4.84262e-18	1.16389	1.11477e-05	1.31894	2.04435e-13	1.30764	1.63567e-17	1.15277	6.82459e-07	1.31093	2.29122e-27	1.41456	3.99945e-14	1.27729	6.22022e-09	1.0441	0.118955	1.50287	1.37265e-17	1.48739	3.71572e-17	1.45702	4.86498e-32	1.34603	3.27819e-16	0.953059	0.210772	0.877052	4.63031e-05	0.993891
ENSMUSG00000026705	Klhl20	0.714505	0.720167	0.645041	0.882345	0.783637	0.73937	0.733406	0.773247	0.504275	0.842447	0.690122	0.625999	0.698437	0.868391	0.666383	0.993097	0.918756	1.09324	0.0368406	0.829144	0.00102152	0.921764	0.0618811	0.970377	0.739255	0.977321	0.417693	0.932732	0.0158319	1.34791	1.89539e-07	0.864246	0.00924047	1.03086	0.645613	1.12191	0.238467	1.02012	0.848152	0.841091	2.53699e-09	1.06279	0.230406	1.10083	0.000442036	0.834908	6.43633e-05	0.928172
ENSMUSG00000044835	Ankrd45	0.835821	0.922451	0.783174	0.974051	0.805846	0.723484	0.842823	0.93181	0.866401	0.950452	0.951348	0.869484	0.776133	0.753892	0.916006	0.915272	0.276659	1.05961	0.0830986	0.8713	0.042025	1.03309	0.579167	1.13642	0.00247452	0.992574	0.857197	0.906971	0.172404	0.968357	0.781204	0.890875	0.0761201	0.890115	0.0170886	0.965278	0.635628	1.06813	0.158776	1.09595	0.00786139	0.921078	0.180784	1.1577	5.36802e-08	0.951957	0.174165	1.12872
ENSMUSG00000102817	Gm6185	1.60146	1.36537	1.53233	1.35365	1.33157	1.41518	1.37867	1.40743	1.16706	1.35014	1.45381	1.32557	1.38882	1.42222	1.38975	1.16111	9.24156e-12	1.04235	0.0546399	1.17048	7.59797e-13	1.18853	3.70585e-14	1.12295	2.58065e-07	1.15067	0.00011804	1.12872	9.68575e-11	1.34285	1.01496e-20	1.17331	5.57035e-08	1.09503	0.000381754	1.19353	1.36306e-06	1.14283	0.000895804	1.11775	8.89547e-08	1.14211	2.53257e-08	0.897715	1.95169e-07	1.00807	0.325217	1.02361
ENSMUSG00000026700	Tnfsf4	1.88401	1.55681	1.84157	1.62135	1.54654	1.64779	1.73067	1.61966	1.56624	1.54955	1.70762	1.62998	1.64947	1.68455	1.64271	1.19749	7.34454e-09	1.02186	0.342573	1.15259	0.000252995	1.20496	1.58817e-09	1.13516	0.000144623	1.08376	0.0551727	1.15373	9.5922e-06	1.19071	6.94095e-06	1.20276	4.89617e-06	1.09759	0.00221907	1.14684	0.185714	1.13407	0.0086514	1.11177	0.000110035	1.13846	6.94267e-05	0.853334	1.39097e-08	0.962506	0.785672	1.00624
ENSMUSG00000040297	Suco	0.590959	0.577774	0.561424	0.599445	0.622829	0.575757	0.606384	0.614991	0.534398	0.573982	0.553842	0.569417	0.56485	0.59063	0.566872	1.01945	0.900638	1.04465	0.408981	0.987867	0.630821	0.95591	0.0734967	1.0225	0.601235	0.978163	0.0326306	0.966388	0.00993483	1.08916	0.0259575	1.02519	0.578226	1.05677	0.124837	1.03218	0.667209	1.03927	0.987914	1.00048	0.735376	1.03612	0.412206	1.02472	0.371754	0.969017	0.666336	0.937669
ENSMUSG00000086277	4930558K02Rik	0.779106	0.781397	0.728857	0.783424	0.875901	0.792457	0.770957	0.827113	0.639541	0.896605	0.707654	0.702742	0.758407	0.834989	0.782528	0.997401	0.457461	1.06063	0.0630164	0.995113	0.369652	0.900815	0.000192283	0.985041	0.405855	1.00936	0.494598	0.948219	0.0129492	1.18872	7.13135e-07	0.8821	5.82586e-05	1.08847	0.0207287	1.09513	0.11585	1.02411	0.873177	0.940231	0.00505499	0.996123	0.802919	1.06339	0.0286168	0.997706	0.713881	0.903162
ENSMUSG00000103393	Gm38304	1.40974	1.31674	1.38109	1.13259	1.33644	1.40371	1.26287	1.24436	0.919941	1.59362	1.23701	1.18326	1.25563	1.39119	1.19285	1.06565	0.001624	1.01934	0.596452	1.22485	1.0299e-10	1.05103	0.0279106	1.00401	0.942172	1.10777	0.0499716	1.12302	1.93651e-06	1.48023	2.9955e-34	0.891429	2.6823e-05	1.12919	2.66515e-05	1.17649	0.000140377	1.11369	0.00482313	1.01244	0.42189	1.16776	9.34057e-10	0.956551	0.0328372	1.1494	7.93582e-08	0.986283
ENSMUSG00000040265	Dnm3	1.5797	1.45926	1.56043	1.11505	1.428	1.52106	1.34966	1.30886	0.965532	1.72286	1.29015	1.26959	1.24284	1.57685	1.15154	1.07725	2.13745e-08	1.01161	0.362491	1.38241	9.94446e-64	1.09928	1.83611e-09	1.03618	0.041502	1.15869	1.55227e-11	1.19224	1.48156e-09	1.5764	7.15225e-87	0.921468	5.23749e-05	1.20829	3.36618e-10	1.22643	1.24408e-07	1.25086	3.86988e-26	1.0017	0.890986	1.34211	7.65133e-66	0.939066	6.03585e-05	1.28328	8.65715e-30	1.02046
ENSMUSG00000026694	Mettl13	0.694616	0.726129	0.743695	0.737116	0.69061	0.744444	0.763109	0.74587	0.903206	0.794212	0.738016	0.746926	0.705808	0.707423	0.806309	0.961855	0.275349	0.941829	0.150629	0.949231	0.612078	1.00507	0.969778	0.940993	0.248923	0.920644	0.584037	0.939407	0.0863102	0.792077	2.42844e-09	0.888622	0.00657043	0.948211	0.451635	0.938236	0.910063	0.986111	0.308224	0.984139	0.735519	0.876761	0.000561497	0.97918	0.717399	0.986876	0.256915	1.04493
ENSMUSG00000026696	Vamp4	0.5512	0.740038	0.624666	0.659647	0.647731	0.676962	0.646699	0.683949	1.20911	0.704988	0.662037	0.663926	0.730963	0.647367	0.719633	0.775202	2.52478e-06	0.89862	0.00035957	0.85724	3.15039e-08	0.870902	2.71376e-06	0.838136	7.61411e-09	0.872104	0.000759761	0.830666	1.32712e-08	0.497439	2.43789e-59	0.808956	1.20513e-09	0.854551	1.11754e-06	0.852438	0.00111868	0.783669	3.82948e-06	0.871326	5.60424e-08	0.794502	1.18307e-12	1.15921	0.00761909	1.10583	0.184153	1.12345
ENSMUSG00000040225	Prrc2c	0.426675	0.379549	0.363718	0.344743	0.349065	0.352775	0.452173	0.491454	0.406413	0.407325	0.366354	0.417997	0.361514	0.469098	0.350998	1.09827	0.0967185	1.13577	0.00255719	1.18422	0.00380097	1.17283	4.93395e-05	1.16322	0.000268611	0.953822	0.476584	0.890476	0.000943787	1.04001	0.595902	1.03814	0.649227	1.12935	0.00861894	1.01675	0.907016	1.14119	0.0833526	0.925456	0.0061007	1.1678	0.00052401	1.03414	0.458594	1.07826	0.31183	1.06789
ENSMUSG00000040181	Fmo1	1.45479	1.34319	1.42475	1.43554	1.47021	1.48544	1.5593	1.52353	1.54991	1.48282	1.33658	1.26967	1.41375	1.76581	1.27385	1.07733	0.0127786	1.0197	0.693024	1.01254	0.733109	0.990179	0.785852	0.980666	0.477786	0.937017	0.420421	0.957663	0.0494266	0.942349	0.140493	0.982291	0.561152	1.08229	0.0716937	1.13515	0.113493	1.02711	0.867372	0.833306	2.02041e-12	1.1317	3.06692e-05	0.946512	0.0528326	0.939864	0.170354	0.919109
ENSMUSG00000040170	Fmo2	1.5198	1.44957	1.45954	1.42056	1.59297	1.54941	1.4783	1.49142	1.57715	1.47259	1.36454	1.29604	1.45282	1.72756	1.31188	1.04532	0.502694	1.03864	0.230744	1.06527	0.123762	0.956777	0.26279	0.982045	0.764175	1.02629	0.984908	1.01783	0.753015	0.965807	0.414098	1.03002	0.501533	1.10601	0.00738272	1.16028	0.090648	1.04314	0.531312	0.886316	1.48712e-06	1.14726	2.03569e-05	0.993606	0.932219	1.01908	0.399288	0.915295
ENSMUSG00000095576	Fmo6	1.43963	1.29198	1.40409	1.38667	1.27449	1.50916	1.50166	1.41223	1.53465	1.48256	1.3961	1.37197	1.60585	1.73682	1.28708	1.10607	0.0249456	1.02363	0.871596	1.03562	0.672369	1.12014	2.31747e-05	0.956787	0.143442	0.96127	0.0629354	1.01812	0.357008	0.941867	0.105643	0.972869	0.388327	1.0291	0.716837	1.04596	0.785072	0.902555	0.000357217	0.838201	1.76956e-10	1.10998	0.00291946	0.925461	0.0196957	0.936304	0.264568	1.01272
ENSMUSG00000026691	Fmo3	1.14169	1.15996	1.13508	1.15008	1.16638	1.15669	1.16058	1.15514	1.25491	1.18476	1.11786	1.16069	1.25089	1.45461	1.13144	0.985502	0.167435	1.00535	0.729961	0.99329	0.851009	0.980503	0.824441	0.988061	0.9294	0.985017	0.45776	0.989285	0.351536	0.916437	0.00922946	0.96648	0.237783	1.01956	0.339718	0.984931	0.739566	0.919162	0.00940407	0.798713	4.90017e-22	1.00832	0.747832	1.02014	0.58122	1.0079	0.961774	0.994927
ENSMUSG00000103288	Gm37273	0.997416	1.03259	0.935616	1.00091	1.04389	1.11792	1.12582	1.16528	1.23817	1.1005	0.917045	0.997756	1.1907	1.45475	0.987742	0.968941	0.0367755	1.05967	0.147836	0.996829	0.903383	0.959371	0.791808	0.901056	0.00228519	0.89525	3.7852e-06	0.867329	1.38544e-06	0.820084	1.11086e-10	0.914132	0.00680899	1.07902	0.0851723	0.99969	0.0688267	0.850252	7.01213e-10	0.705848	8.72176e-37	1.00889	0.920437	1.09364	0.000140682	1.02878	0.258581	0.990124
ENSMUSG00000071890	Mroh9	1.12581	1.01982	1.04604	1.07503	1.12689	1.12421	1.14084	1.20058	1.17206	1.09715	0.9594	0.956726	1.04045	1.35812	0.973618	1.09465	0.0128784	1.0696	0.0312756	1.04321	0.422061	0.999115	0.40352	1.0013	0.968985	0.987886	0.0624561	0.942512	0.00771985	0.96364	0.189863	1.02394	0.628575	1.15708	1.27959e-05	1.16001	0.282097	1.07485	0.494891	0.840679	1.5486e-10	1.14175	3.4799e-05	0.977121	0.268539	0.953013	0.489102	0.912729
ENSMUSG00000026586	Prrx1	1.46874	1.50768	1.40145	1.48806	1.44581	1.34895	1.56182	1.45286	1.46808	1.48756	1.4805	1.36454	1.31592	1.66491	1.28334	0.975777	0.354349	1.04482	0.00939101	0.987834	0.483069	1.01484	0.739839	1.08267	0.00242669	0.943991	0.908855	1.01023	0.501505	1.00042	0.970833	0.988144	0.619364	0.992557	0.980909	1.07115	0.125414	1.10793	0.0031286	0.888851	6.07701e-10	1.13402	2.19458e-08	1.07075	0.00499558	1.01236	0.778803	1.04003
ENSMUSG00000026585	Kifap3	0.530119	0.579614	0.56988	0.534848	0.533193	0.470882	0.739199	0.676426	0.536654	0.667411	0.590782	0.641224	0.53276	0.649554	0.575763	0.927172	0.449651	0.940646	0.856715	0.992552	0.89219	0.995147	0.811009	1.10376	0.30831	0.750858	0.0870341	0.811564	0.0198763	0.989736	0.927148	0.821098	0.0880728	0.912183	0.51461	0.850107	0.448431	0.995827	0.635367	0.840659	0.0168997	0.932456	0.568774	1.01453	0.973378	1.07052	0.318834	1.07331
ENSMUSG00000026584	Scyl3	0.609187	0.675171	0.730932	0.661934	0.626842	0.677308	0.759023	0.857155	0.690663	0.725575	0.793959	0.751982	0.674221	0.663386	0.755648	0.914878	0.0039269	0.853483	7.12927e-09	0.930772	0.157708	0.97571	0.355435	0.912363	0.000623929	0.825574	4.34092e-07	0.740932	5.77023e-28	0.896952	0.00463328	0.859022	6.7587e-06	0.79331	2.22193e-13	0.832397	0.000572093	0.916001	0.227009	0.929002	0.0229475	0.828831	2.60967e-11	0.932893	0.0191487	1.01737	0.912682	1.06649
ENSMUSG00000041406	BC055324	1.14531	1.18419	1.23955	1.23268	1.13627	1.21854	1.22528	1.38107	1.2195	1.27051	1.31142	1.23738	1.1933	1.08539	1.29986	0.969722	0.199904	0.929646	0.000876532	0.934438	0.00872936	1.00731	0.716027	0.94446	0.00200417	0.939655	0.000483743	0.840817	5.14301e-15	0.943771	0.0545165	0.908648	0.000743622	0.882311	4.46935e-08	0.931158	0.00695758	0.962892	0.113736	1.05055	0.05097	0.889594	1.33506e-06	0.958673	0.0752349	0.963614	0.351616	1.03877
ENSMUSG00000026581	Sell	1.88632	1.52772	1.79999	1.60172	1.77431	1.81591	1.56068	1.52332	1.50687	1.63419	1.72149	1.60471	1.51887	1.5327	1.59536	1.22031	6.91742e-11	1.04544	0.213736	1.16724	1.56427e-05	1.05976	0.0323715	1.03675	0.405899	1.19609	0.000792419	1.22361	2.0382e-13	1.23614	7.82111e-09	1.14539	0.000232268	1.09049	0.0523685	1.1652	0.0198277	1.22698	0.001356	1.21659	8.92911e-17	1.17162	1.69794e-07	0.856698	4.49516e-08	0.956512	0.264793	0.868436
ENSMUSG00000026580	Selp	1.9277	1.63187	1.92566	1.67678	1.95287	1.97463	1.73544	1.73612	1.63304	1.78059	1.81817	1.77578	1.4845	1.72306	1.63452	1.17081	4.51528e-08	1.001	0.883005	1.14122	0.000217317	0.987739	0.476979	0.977379	0.330847	1.10475	0.00178126	1.10434	4.33079e-06	1.17002	1.25844e-05	1.07822	0.0486552	1.0571	0.0190348	1.08099	0.014891	1.27971	3.76068e-07	1.11225	1.07337e-05	1.16902	2.32036e-07	0.854965	1.39756e-08	0.974724	0.699726	0.843636
ENSMUSG00000026579	F5	1.27971	1.2088	1.26941	1.1727	1.36883	1.322	1.08452	1.11264	1.27602	1.2229	1.12766	1.18348	1.18619	1.22681	1.17431	1.05418	0.0180846	1.00752	0.595489	1.08408	7.41479e-05	0.93933	0.00373779	0.970263	0.135682	1.16479	2.12378e-05	1.13777	2.205e-09	1.00268	0.925755	1.04294	0.0909921	1.12385	8.1225e-05	1.07498	0.193644	1.07271	0.400847	1.03987	0.0142191	1.08271	0.00129279	0.955739	0.0243452	1.02837	0.136559	0.891054
ENSMUSG00000026575	Nme7	0.621066	0.612248	0.615838	0.599659	0.647947	0.588655	0.711795	0.716649	0.591081	0.64859	0.645613	0.670131	0.644138	0.705499	0.6205	1.01238	0.519206	1.0073	0.850566	1.0306	0.745727	0.96406	0.0357763	1.04706	0.0357782	0.888237	3.96891e-05	0.882957	2.04537e-10	1.04339	0.25195	0.963231	0.0885506	0.967078	0.261474	0.93629	0.0279146	0.968995	0.17476	0.895179	1.24981e-10	1.00079	0.777484	0.994984	0.961723	1.01799	0.787751	0.952271
ENSMUSG00000026576	Atp1b1	0.323015	0.371282	0.333904	0.300879	0.343404	0.330661	0.408838	0.393778	0.349142	0.361927	0.351716	0.392424	0.357121	0.380355	0.352265	0.897583	0.0195479	0.974906	0.657257	1.05522	0.690118	0.954017	0.168126	0.982245	0.726843	0.831336	0.0125279	0.85669	8.2623e-05	0.941829	0.287592	0.915762	0.0830029	0.936462	0.389354	0.859046	0.117518	0.925391	0.310856	0.88063	0.0014694	0.935326	0.162751	1.08615	0.106296	1.17562	0.0184695	1.06287
ENSMUSG00000103383	Gm37754	0.930303	0.835471	0.835233	0.808739	0.948574	0.816849	0.828256	0.856289	0.954711	0.967584	0.795345	0.813626	0.914902	0.867492	0.838233	1.10137	0.00489969	1.10165	0.00650877	1.13377	0.000728788	0.982575	0.769055	1.12374	8.34024e-05	1.10993	0.0341967	1.0774	0.00734897	0.976858	0.484507	0.965079	0.355303	1.15073	0.000966479	1.12771	0.187469	1.01517	0.880012	1.06492	0.00639784	1.09813	0.00332781	1.00025	0.850489	1.02942	0.801629	0.892136
ENSMUSG00000102897	Gm37853	0.672309	0.551177	0.582524	0.533583	0.615481	0.563628	0.626694	0.624614	0.675962	0.628139	0.551469	0.578318	0.612796	0.620959	0.561319	1.18602	2.4394e-06	1.13155	0.000269008	1.21895	1.26045e-06	1.07943	0.00529039	1.16377	2.0554e-06	1.06277	0.508212	1.06582	0.105335	0.995291	0.723868	1.06066	0.165152	1.18549	5.83044e-06	1.13857	0.308879	1.08349	0.677925	1.07122	0.0253328	1.16783	6.80818e-07	0.954073	0.146025	1.02777	0.862454	0.910125
ENSMUSG00000102761	Gm37184	0.489961	0.492296	0.452199	0.455876	0.498844	0.473585	0.509111	0.511538	0.521557	0.50744	0.449914	0.495246	0.478194	0.493845	0.484553	0.996058	0.459641	1.06839	0.131718	1.06132	0.434568	0.985168	0.916678	1.02855	0.701699	0.968561	0.126995	0.964717	0.185114	0.949167	0.231839	0.971225	0.436623	1.07283	0.201641	0.991123	0.392055	1.02035	0.661142	0.993461	0.646051	1.00925	0.995245	1.07261	0.0522764	1.06552	0.506936	0.989067
ENSMUSG00000026574	Dpt	0.934708	1.07527	0.818983	0.84098	0.894619	0.90223	0.970647	0.998769	1.13174	1.03576	0.87439	0.83254	0.964555	0.877623	0.942531	0.8804	2.20249e-08	1.12593	6.93385e-05	1.09961	0.0339546	1.04031	0.182698	1.03241	0.500674	0.966433	0.115373	0.941698	0.0312431	0.840038	3.34052e-09	0.911031	0.0010448	1.0619	0.101489	1.10956	0.180006	0.971963	0.469453	1.05839	0.0298311	0.992496	0.716601	1.27888	1.97148e-21	1.24899	1.44491e-13	1.18163
ENSMUSG00000103659	Gm32569	0.969115	1.16881	0.986877	0.981695	1.00358	0.999654	1.10188	1.07377	1.18672	1.05517	1.07864	1.08598	1.12144	0.955429	1.11949	0.842615	5.61339e-20	0.983658	0.0613969	0.988371	0.0726273	0.968769	0.103546	0.972229	0.088017	0.889536	1.43889e-06	0.910836	1.52513e-09	0.830886	1.518e-19	0.925506	8.53646e-05	0.907078	5.96391e-08	0.901462	7.26716e-05	0.875294	7.08552e-07	1.01297	0.354217	0.876689	5.65021e-13	1.16739	5.74611e-19	1.17298	7.41521e-11	1.14972
ENSMUSG00000104117	Gm20743	0.716552	0.87427	0.70987	0.738205	0.828307	0.738182	0.827645	0.836705	0.841693	0.889696	0.771926	0.789338	0.78168	0.735722	0.807647	0.838117	7.64089e-17	1.00825	0.656458	0.974168	0.0425644	0.879615	1.85699e-08	0.974194	0.251524	0.880242	4.81896e-06	0.871729	6.83936e-12	0.867111	7.51199e-07	0.825054	6.6208e-13	0.936493	0.00447121	0.918157	0.00898992	0.926132	0.033952	0.977062	0.303424	0.899637	4.74114e-05	1.203	1.30044e-18	1.16233	1.97452e-05	1.04951
ENSMUSG00000102408	4930568G15Rik	0.576093	0.617528	0.567454	0.559889	0.568409	0.550115	0.639502	0.629031	0.531067	0.622506	0.561252	0.582231	0.588728	0.609995	0.55271	0.942253	0.0374244	1.01294	0.846064	1.02455	0.817924	1.01149	0.898936	1.03996	0.375995	0.914254	0.0040853	0.927386	0.0111368	1.07135	0.1108	0.935761	0.0767976	1.02244	0.523467	0.991002	0.121926	0.981654	0.383075	0.952249	0.0680119	1.03582	0.53669	1.07502	0.0240469	1.08735	0.096683	1.07349
ENSMUSG00000026572	Tbx19	1.59307	1.52738	1.54227	1.44243	1.55354	1.56235	1.36876	1.39019	1.36438	1.42554	1.45114	1.40021	1.49133	1.45125	1.45758	1.04037	0.123763	1.03094	0.145811	1.09767	0.000185023	1.02391	0.583477	1.01848	0.758459	1.15273	1.42837e-05	1.13615	8.70995e-08	1.15617	6.88456e-06	1.10982	0.00131964	1.0915	0.000295254	1.12856	0.00461983	1.06394	0.0369848	1.09142	2.13646e-05	1.08699	0.00147628	0.990937	0.87379	1.05508	0.0925708	0.984182
ENSMUSG00000040848	Sft2d2	1.80986	1.63413	1.68342	1.75558	1.66953	1.69643	1.41584	1.48048	1.18536	1.51566	1.57601	1.44053	1.50952	1.51177	1.56853	1.10134	0.000313583	1.0709	0.00283518	1.02926	0.0791191	1.0793	0.0231457	1.06314	0.0148857	1.25994	5.18946e-10	1.20841	2.12942e-16	1.48586	7.21921e-22	1.1821	3.75465e-06	1.13953	1.30472e-06	1.23975	1.05384e-07	1.18661	0.000113116	1.18495	1.41627e-11	1.14464	6.70138e-06	0.972362	0.411634	0.93455	0.0274999	0.979993
ENSMUSG00000040843	Tiprl	0.470497	0.5131	0.503361	0.444696	0.464929	0.477984	0.536241	0.523373	0.52874	0.500295	0.495419	0.565557	0.519825	0.509995	0.50207	0.930512	0.0986723	0.945531	0.110048	1.04737	0.105205	1.00985	0.90022	0.987045	0.939131	0.896667	0.0189542	0.915176	0.0892111	0.907365	0.0231607	0.95036	0.265002	0.958143	0.658226	0.857172	0.118574	0.920415	0.599858	0.935247	0.0126489	0.947559	0.131602	1.01614	0.670925	1.12558	0.00226304	1.08527
ENSMUSG00000040836	Gpr161	2.33995	0.896822	2.14758	1.40041	1.15843	1.8631	1.34272	1.03297	1.04338	0.908183	1.72576	1.01448	0.792073	0.916635	1.15695	2.44773	2.32624e-99	1.08559	0.00733037	1.62619	5.14891e-32	1.93889	9.95802e-75	1.24291	5.14409e-12	1.69122	3.58544e-28	2.15359	2.52454e-126	2.13397	7.32333e-42	2.42015	6.35765e-62	1.3364	1.82483e-12	2.18932	1.99792e-29	2.73514	3.59136e-43	2.40002	1.14624e-153	1.94117	2.55632e-35	0.443509	1.17853e-99	0.664367	6.4699e-20	0.792118
ENSMUSG00000026571	Dcaf6	0.561287	0.549747	0.557792	0.518666	0.543514	0.550805	0.549208	0.545871	0.509462	0.582272	0.515252	0.526969	0.509361	0.47814	0.476713	1.01776	0.791744	1.00531	0.342996	1.06889	0.381447	1.02762	0.23673	1.01611	0.878237	1.01861	0.655708	1.02387	0.946134	1.08504	0.0037161	0.969243	0.139858	1.07482	0.15705	1.05474	0.895712	1.08522	0.39443	1.14382	9.88517e-10	1.14665	2.41795e-07	0.98777	0.977735	1.05024	0.256157	1.00969
ENSMUSG00000026568	Mpc2	0.499891	0.577706	0.563884	0.62324	0.536426	0.559225	0.626125	0.655715	0.612061	0.659744	0.569035	0.606265	0.572143	0.560099	0.58575	0.885179	0.00024534	0.903609	0.00751051	0.82945	6.42852e-07	0.942595	0.0776292	0.909995	0.0172313	0.826154	0.00112459	0.793807	6.41836e-07	0.842472	1.65849e-05	0.789597	4.43212e-09	0.896652	0.0128827	0.849386	0.0391545	0.892505	0.0675574	0.90879	0.00101705	0.874796	0.000178588	1.02082	0.573612	0.937041	0.0226567	1.06486
ENSMUSG00000026567	Adcy10	1.0602	1.10839	1.22595	1.29197	1.28479	1.18701	0.95592	1.09495	1.24947	1.3003	1.07172	1.09352	0.99953	0.898703	1.1051	0.960121	0.00279158	0.874996	7.68608e-16	0.833497	1.6636e-14	0.837818	7.16102e-19	0.901471	4.61096e-09	1.09876	0.113935	0.970915	0.0968634	0.859747	1.44742e-12	0.828539	5.5077e-15	0.990165	0.17197	0.972079	0.0743055	1.05518	0.795572	1.16171	6.06254e-17	0.962739	0.0180936	0.91134	9.87605e-07	0.868117	2.01365e-09	0.872617
ENSMUSG00000026566	Mpzl1	1.07482	1.02886	1.16112	1.22688	1.06566	1.06936	0.925417	1.00394	1.11242	1.21395	1.39134	1.16699	1.04133	0.834567	1.17509	1.04071	0.300348	0.931568	0.000373322	0.885395	1.96805e-07	1.00786	0.674884	1.00466	0.895037	1.1457	0.00240908	1.0642	0.0453145	0.968988	0.23147	0.894111	3.19318e-05	0.787761	5.70272e-22	0.927252	0.000918925	1.02934	0.443633	1.25707	2.23255e-23	0.921357	0.000267493	0.895125	1.73343e-06	0.850759	1.42138e-07	0.96843
ENSMUSG00000040723	Rcsd1	2.07205	1.90939	1.96322	1.91184	1.92427	1.98725	1.88285	1.8111	1.71519	1.82627	1.82615	1.68784	1.7761	1.91263	1.67142	1.08095	0.000103869	1.05275	0.00377073	1.07964	0.00342567	1.07301	0.00259927	1.04063	0.0359179	1.09542	0.000908023	1.13655	1.08736e-10	1.1966	3.63786e-10	1.1276	6.3584e-06	1.12767	3.34205e-08	1.2149	4.22968e-08	1.15775	0.00109665	1.07921	7.63318e-06	1.22616	5.29619e-15	0.973908	0.181308	0.998784	0.874945	0.992651
ENSMUSG00000005763	Cd247	1.67053	1.83861	1.72444	1.67833	1.76171	1.80119	1.69	1.66879	1.77763	1.72526	1.70592	1.72764	1.76754	1.73298	1.71729	0.913297	7.4543e-07	0.97045	0.0469402	0.995611	0.413376	0.951021	0.0169946	0.931274	3.31436e-05	0.989118	0.0750628	1.00098	0.149131	0.942958	0.00850931	0.97001	0.125373	0.9804	0.0844414	0.968748	0.13516	0.948054	9.27776e-06	0.965927	0.0098466	0.974265	0.118042	1.06258	0.0025816	1.09013	1.37031e-05	1.04131
ENSMUSG00000026565	Pou2f1	0.765783	0.909238	0.808234	0.742301	0.784288	0.815477	0.854516	0.848259	0.935324	0.816334	0.802053	0.958825	0.891609	0.93405	0.821109	0.857858	2.33165e-24	0.95326	3.62889e-05	1.02788	0.197975	0.979074	0.219691	0.945718	0.000318679	0.907039	7.52736e-11	0.913024	3.40087e-14	0.836244	3.95041e-21	0.944834	0.00115243	0.959792	0.00218736	0.817684	1.29854e-20	0.87311	1.45437e-11	0.837275	1.04656e-43	0.939936	0.000172548	1.11121	1.85855e-11	1.19819	4.90214e-18	1.1413
ENSMUSG00000097196	Gm26665	1.26948	1.38181	1.29897	1.34307	1.42829	1.34595	1.31336	1.32565	1.27933	1.36106	1.25467	1.31207	1.30905	1.35606	1.34953	0.924195	0.00427842	0.978921	0.483262	0.949005	0.0770471	0.896084	1.00768e-06	0.947116	0.0605008	0.968954	0.898861	0.960598	0.0291269	0.992862	0.770265	0.937317	0.0276143	1.01094	0.52353	0.969841	0.872183	0.97192	0.381759	0.940538	0.00329926	0.944773	0.0609763	1.05921	0.0228102	1.02684	0.347673	0.969583
ENSMUSG00000026564	Dusp27	1.39232	1.42077	1.41481	1.34849	1.50672	1.39642	1.28589	1.30035	1.24807	1.30145	1.44453	1.45655	1.41114	1.37789	1.33733	0.981291	0.37005	0.985155	0.868158	1.03026	0.188001	0.9288	0.037314	0.997261	0.952943	1.0768	0.369212	1.06568	0.119723	1.107	0.000425527	1.06484	0.0358811	0.966198	0.428999	0.958733	0.203736	0.987547	0.666068	1.00976	0.130723	1.03826	0.0452416	1.00394	0.899678	1.0499	0.204608	0.946508
ENSMUSG00000000544	Gpa33	1.55199	1.53115	1.56904	1.4253	1.54491	1.53692	1.46911	1.4407	1.38763	1.4281	1.51479	1.46459	1.39281	1.52377	1.45778	1.01277	0.358968	0.989786	0.740829	1.08306	0.0390237	1.0043	0.610629	1.00921	0.607373	1.05282	0.174716	1.07223	0.0399576	1.11048	0.00132021	1.08107	0.0215511	1.02304	0.706902	1.05586	0.437341	1.10663	0.111425	1.01738	0.560462	1.06048	0.0252702	0.977301	0.356609	1.0694	0.0388226	0.991637
ENSMUSG00000040629	Mael	1.345	1.39803	1.28936	1.22794	1.185	1.21306	1.2549	1.22711	1.03115	1.15868	1.25201	1.30306	1.24997	1.47952	1.22196	0.964598	0.293092	1.04004	0.148386	1.08814	0.0763669	1.12451	1.28539e-06	1.10048	0.000562437	1.0665	0.64482	1.08883	0.00623837	1.27745	5.85851e-13	1.14802	2.13936e-05	1.06877	0.16413	1.02989	0.96557	1.07039	0.664068	0.914835	2.68948e-05	1.09307	0.0026916	1.07821	0.00979187	1.12808	0.00133449	1.16578
ENSMUSG00000040612	Ildr2	0.951889	0.382079	0.626574	0.367678	0.313218	0.358122	0.766517	0.556722	0.290966	0.340403	0.484056	0.601331	0.377098	1.09482	0.328941	2.18199	1.50549e-76	1.44774	2.34598e-36	2.24917	5.0949e-38	2.54561	1.29261e-98	2.29609	3.53678e-95	1.21393	1.3795e-07	1.60173	8.04123e-63	2.69049	3.7263e-57	2.38847	1.18606e-63	1.80101	2.31714e-17	1.49985	1.05448e-09	2.20477	1.65753e-27	0.880378	1.76826e-09	2.45229	9.11196e-64	0.663496	1.24242e-31	1.03079	0.851162	1.16665
ENSMUSG00000040596	Pogk	0.639859	0.674434	0.640809	0.688482	0.559024	0.610152	0.678416	0.699807	0.659274	0.684207	0.700247	0.737346	0.645098	0.672456	0.710535	0.955354	0.128662	0.998718	0.913437	0.938333	0.037678	1.12266	9.08475e-05	1.04183	0.291688	0.950468	0.383639	0.925047	0.00324889	0.97443	0.574393	0.943449	0.092054	0.924539	0.0444519	0.883576	0.14203	0.992969	0.986537	0.957801	0.0777583	0.912804	0.00250965	1.04539	0.144845	0.982183	0.357197	1.17512
ENSMUSG00000026560	Fmo9	1.44177	1.39732	1.34121	1.39803	1.52945	1.44735	1.31432	1.32796	1.33627	1.37693	1.38128	1.44542	1.36524	1.42796	1.47636	1.02969	0.998907	1.06977	0.0479035	1.0292	0.823486	0.946188	0.0292011	0.99639	0.851533	1.09011	0.815593	1.0797	0.00859926	1.07345	0.0826213	1.0439	0.371535	1.04084	0.728585	0.997637	0.250853	1.05223	0.554415	1.00904	0.98286	0.978057	0.307533	1.03893	0.144603	0.999527	0.838672	0.918909
ENSMUSG00000102548	Gm16701	1.43059	1.33158	1.35165	1.57045	1.49685	1.38096	1.19099	1.1991	1.32679	1.35964	1.38539	1.34564	1.30756	1.22675	1.47457	1.06917	0.0522428	1.05438	0.0483625	0.916274	0.00488491	0.958507	0.0501402	1.03351	0.384399	1.18559	0.000118077	1.1782	3.02677e-10	1.07275	0.0711508	1.04861	0.230453	1.03043	0.556077	1.05876	0.186207	1.08741	0.030941	1.15364	8.70827e-09	0.97207	0.464424	0.986169	0.398878	0.857	1.34913e-05	0.896501
ENSMUSG00000060568	Fam78b	1.05069	0.931353	0.936105	1.40761	1.248	1.05546	0.865751	0.799977	0.947433	0.980718	1.02498	0.991182	0.90545	0.897884	1.09994	1.11571	8.01432e-07	1.11059	8.52066e-09	0.763258	1.28761e-25	0.853625	4.85538e-17	0.995875	0.96609	1.1915	3.52799e-08	1.27858	5.7361e-35	1.09858	3.51372e-05	1.06475	0.00388685	1.02285	0.390688	1.05454	0.145256	1.14445	0.000549024	1.15313	4.63491e-07	0.958961	0.0423856	0.995414	0.696536	0.6841	5.5791e-64	0.765096
ENSMUSG00000026558	Uck2	0.46242	0.478304	0.509921	0.527635	0.432005	0.419487	0.681083	0.634713	0.710685	0.604823	0.625555	0.704341	0.632397	0.560463	0.591584	0.972533	0.772804	0.922119	0.0378219	0.896093	0.00160434	1.05717	0.665536	1.08264	0.0688653	0.720051	4.4199e-16	0.765496	8.09544e-17	0.693759	1.81987e-25	0.797958	1.79424e-11	0.775158	1.80144e-13	0.699231	4.73768e-11	0.767916	6.79371e-06	0.851553	2.60262e-08	0.813234	2.58746e-12	0.948163	0.151087	0.921401	0.00537506	1.08703
ENSMUSG00000052428	Tmco1	0.755534	0.814419	0.892253	0.894339	0.777312	0.800252	0.960533	0.939356	0.940916	0.952028	0.865272	0.867263	0.802953	0.872731	1.04836	0.935604	0.327866	0.862214	0.172907	0.860405	0.11587	0.975177	0.944104	0.950327	0.620809	0.806702	0.0621805	0.823139	0.0277808	0.821906	0.0109944	0.813224	0.240992	0.886315	0.19615	0.88449	0.475569	0.947485	0.706711	0.879518	0.133885	0.745008	0.000530166	0.921558	0.428612	0.919625	0.151657	1.0423
ENSMUSG00000026687	Aldh9a1	0.726647	0.870145	0.795888	0.881518	0.804211	0.727282	0.869708	0.84364	0.748492	0.874488	0.924747	0.972173	0.966724	0.811948	0.898161	0.852086	4.05287e-07	0.922712	0.0107463	0.842212	2.85806e-08	0.914219	0.000868287	0.999233	0.634635	0.852469	0.000195045	0.876019	1.17732e-05	0.974254	0.467718	0.848288	3.13599e-07	0.806683	1.61161e-10	0.771001	1.24304e-07	0.77494	2.88893e-07	0.906462	0.000287177	0.82817	9.20679e-09	1.08289	0.0171759	0.988412	0.6132	1.07292
ENSMUSG00000026688	Mgst3	0.462595	0.540869	0.534666	0.561508	0.501808	0.492871	0.608482	0.622983	0.482876	0.554531	0.621676	0.645438	0.588889	0.582424	0.610962	0.877862	0.000624501	0.886442	0.000945535	0.850474	1.46751e-05	0.934841	0.0267312	0.948933	0.206755	0.794085	1.48277e-05	0.778158	6.2977e-10	0.965205	0.489552	0.859539	0.000253706	0.779567	2.44932e-09	0.754718	5.86556e-05	0.81667	0.00282639	0.824407	1.91661e-09	0.791315	6.08051e-11	1.00977	0.892249	0.968801	0.231126	1.06491
ENSMUSG00000040485	Lrrc52	1.58163	1.46844	1.52702	1.58884	1.63116	1.56664	1.33341	1.39162	1.21916	1.48282	1.52758	1.5683	1.55252	1.39616	1.61437	1.07217	0.148684	1.03357	0.581351	0.99573	0.539311	0.971388	0.741092	1.009	0.555806	1.17317	0.0108518	1.12738	0.00044165	1.27478	3.12849e-12	1.06243	0.0711934	1.03321	0.968613	1.00799	0.997569	1.01761	0.939287	1.12396	6.56171e-07	0.980905	0.55394	0.963994	0.525054	0.928705	0.0050774	0.906001
ENSMUSG00000015843	Rxrg	1.64736	1.55471	1.60394	1.55066	1.64005	1.68377	1.28146	1.43961	1.33933	1.66512	1.53387	1.57283	1.63829	1.52386	1.66251	1.05599	0.33291	1.02548	0.723816	1.05859	0.377908	1.0042	0.831607	0.979588	0.554212	1.26486	0.000484814	1.13494	8.46327e-06	1.21401	8.87986e-07	0.989938	0.771197	1.06946	0.334058	1.04455	0.906829	1.00522	0.439508	1.07605	0.00696741	0.991402	0.749852	0.97111	0.342948	1.00246	0.836643	0.950953
ENSMUSG00000026686	Lmx1a	1.93241	1.85077	1.91788	1.69214	1.88288	1.88212	1.87795	1.79591	1.76536	1.98514	1.74385	1.76526	1.89618	2.06451	1.70265	1.04185	0.0077197	1.0072	0.256558	1.13407	8.3324e-15	1.02498	0.025176	1.02537	0.03687	1.02753	0.121294	1.072	1.22549e-05	1.08955	2.65376e-06	0.974711	0.321374	1.10227	5.74396e-08	1.08961	0.00127784	1.01815	0.715218	0.938971	2.36614e-05	1.12746	3.09291e-07	0.966743	0.0282884	1.08852	1.99778e-08	0.98381
ENSMUSG00000093538	Gm20711	1.31578	1.29793	1.2544	1.08044	1.20104	1.29288	1.29744	1.19641	1.25528	1.0949	1.1221	1.42722	1.37183	1.42375	1.16974	1.01276	0.689814	1.04532	0.161944	1.19936	4.24174e-12	1.08819	0.00126021	1.01643	0.686234	1.01312	0.459713	1.09208	1.77055e-05	1.04464	0.121199	1.18485	5.6295e-12	1.15848	6.3792e-10	0.927025	0.0126986	0.961914	0.061902	0.929142	1.05488e-07	1.11501	1.42298e-07	1.03214	0.067391	1.18425	8.71051e-14	1.07447
ENSMUSG00000052534	Pbx1	0.84681	0.70213	0.757271	0.413916	0.496361	0.603432	0.880552	0.664394	0.606638	0.491954	0.710092	0.812046	0.764335	0.804168	0.513852	1.18037	2.19689e-13	1.10445	9.42806e-06	1.84234	9.92215e-81	1.58765	2.34641e-73	1.34599	1.61316e-36	0.965589	0.588452	1.23864	1.42046e-26	1.33988	5.89379e-21	1.59947	1.60651e-37	1.16877	5.05341e-09	1.03812	0.662895	1.09542	0.0432594	1.04716	0.0204645	1.54241	7.44512e-48	0.935678	0.00232461	1.56082	1.40486e-64	1.34504
ENSMUSG00000026683	Nuf2	1.27056	1.43128	1.24775	1.25061	1.2793	1.24026	1.22728	1.25424	1.09755	1.3258	1.06664	1.10791	1.18105	1.36625	0.99253	0.895042	3.00346e-05	1.01692	0.895585	1.01477	0.74699	0.993664	0.763445	1.02261	0.699865	1.03261	0.879003	1.01205	0.731525	1.14446	0.000341345	0.961257	0.176289	1.17478	5.49421e-07	1.13465	0.101268	1.06987	0.53191	0.934734	0.00120116	1.25448	3.26157e-13	1.13617	4.27583e-06	1.13376	0.000237127	1.11019
ENSMUSG00000026678	Rgs5	0.877855	0.984125	0.827984	0.967007	1.32424	1.03614	0.816406	0.916426	1.02413	1.15193	0.7687	0.761575	1.02388	1.04367	0.845196	0.901976	9.76164e-08	1.05374	0.359979	0.916447	7.91734e-06	0.686582	1.80854e-43	0.860678	7.95682e-09	1.06705	0.51666	0.962053	0.00093706	0.869877	2.84254e-05	0.781077	1.59144e-16	1.12565	0.00044717	1.13496	0.57754	0.870072	3.78013e-06	0.855018	6.27792e-11	1.03455	0.334899	1.16826	2.73448e-10	1.01604	0.768869	0.761197
ENSMUSG00000026675	Hsd17b7	0.723045	1.16	0.76755	1.00723	1.05419	0.936658	0.788279	0.85076	1.00581	0.962995	0.747035	0.856881	0.897101	0.876544	0.803044	0.653209	6.68231e-40	0.948701	0.13747	0.743337	4.46984e-07	0.713091	4.53228e-30	0.793941	1.83531e-10	0.926561	0.0234978	0.865671	7.05292e-07	0.744293	1.23654e-14	0.774271	2.17609e-12	0.971679	0.669366	0.860134	0.085077	0.825439	0.000264676	0.842814	1.29655e-11	0.911412	0.00800244	1.45237	1.71334e-37	1.13798	0.00754284	1.09167
ENSMUSG00000026674	Ddr2	1.36435	1.41242	1.33617	1.36243	1.50609	1.412	1.29084	1.30575	1.10756	1.38429	1.24652	1.09277	1.13251	1.49008	1.17128	0.968218	0.019726	1.01962	0.253318	1.00131	0.715756	0.91175	3.31539e-07	0.968489	0.0936429	1.05285	0.259127	1.04169	0.011458	1.21265	2.80748e-18	0.98657	0.53665	1.08751	0.00214229	1.22769	3.83358e-08	1.18811	9.16247e-05	0.920928	1.3805e-10	1.15188	3.31757e-15	1.05309	0.000619957	1.03418	0.307646	0.941679
ENSMUSG00000026670	Uap1	0.489046	0.735469	0.541135	0.635808	0.792563	0.606098	0.631575	0.663511	0.623631	0.762758	0.574687	0.648132	0.62032	0.682029	0.597456	0.705049	1.13974e-25	0.918755	0.00516281	0.800544	1.9979e-07	0.659949	4.26098e-50	0.834228	2.16058e-09	0.805176	4.58131e-06	0.771497	6.93321e-10	0.814015	4.97001e-09	0.682748	1.18227e-29	0.873067	0.00238336	0.787356	1.23703e-05	0.817757	8.96493e-06	0.753228	2.87402e-12	0.844565	4.17212e-08	1.30311	2.17031e-16	1.13544	0.00782973	0.936033
ENSMUSG00000026667	Uhmk1	0.419609	0.49578	0.479592	0.469307	0.508928	0.459121	0.56865	0.569471	0.523488	0.585227	0.501977	0.562033	0.53034	0.581654	0.516221	0.872148	0.000463428	0.896507	0.00498935	0.912703	0.167029	0.853317	5.47558e-06	0.929332	0.0746608	0.777101	1.74699e-07	0.776148	2.15012e-09	0.83339	5.68828e-05	0.758301	7.37777e-11	0.86317	0.00736373	0.784868	0.000511624	0.824331	0.00535383	0.762276	1.68066e-06	0.843218	1.00077e-05	1.02793	0.420284	1.0465	0.359651	0.978408
ENSMUSG00000073494	Sh2d1b2	1.10055	0.953237	1.08387	1.00339	1.01892	1.06865	1.00256	1.04466	1.00424	1.06914	1.04712	0.891253	1.02875	1.34282	1.01089	1.13987	0.00118904	1.01409	0.6264	1.08806	0.174379	1.07296	0.0359985	1.0273	0.412011	1.08887	0.111272	1.04883	0.27765	1.08722	0.102201	1.02687	0.575199	1.04658	0.194237	1.21115	0.0123121	1.06362	0.245778	0.832088	1.33681e-09	1.08071	0.0449508	0.889654	0.00020458	0.954542	0.132729	0.9413
ENSMUSG00000038473	Nos1ap	0.26079	0.264436	0.270165	0.399463	0.32977	0.271731	0.455663	0.505711	0.585285	0.480048	0.374208	0.371383	0.305361	0.412274	0.393918	0.989994	0.933697	0.974673	0.259011	0.722355	1.09049e-12	0.839494	3.14951e-17	0.970567	0.0503012	0.649295	1.0063e-19	0.595647	3.14459e-56	0.526481	6.69886e-58	0.622	4.23037e-46	0.760827	1.28382e-16	0.765386	2.46967e-07	0.890046	0.182335	0.704291	9.02585e-34	0.730465	1.77547e-24	0.984525	0.333882	0.729656	1.82919e-12	0.847979
ENSMUSG00000038463	Olfml2b	0.654989	1.20425	0.912484	1.16679	0.806333	1.12234	0.921099	1.11835	0.866333	0.745723	0.983793	1.1166	1.36519	1.04819	1.34479	0.578869	2.68936e-61	0.74568	1.58265e-33	0.595988	6.08637e-46	0.833015	2.14316e-09	0.617657	4.01144e-63	0.739388	1.54011e-22	0.61968	2.05744e-73	0.781292	3.20549e-10	0.892714	0.00109286	0.696617	5.38743e-38	0.620574	2.3052e-23	0.515286	3.19847e-60	0.657544	1.00386e-66	0.522558	5.37453e-96	1.28817	5.71461e-25	1.02957	0.4261	1.43904
ENSMUSG00000026663	Atf6	0.611581	0.717931	0.676441	0.815098	0.659752	0.724381	0.795956	0.838863	0.656688	0.71211	0.737086	0.767801	0.834953	0.801575	0.808808	0.869977	4.98434e-13	0.916465	3.29105e-10	0.777601	3.24577e-27	0.936597	5.84808e-06	0.863171	4.49547e-20	0.794214	3.23818e-21	0.757918	1.18533e-61	0.940389	0.00168725	0.876212	2.25853e-11	0.850069	9.37044e-16	0.819981	1.95245e-08	0.761088	2.47444e-21	0.789264	1.40976e-39	0.782983	4.66161e-32	1.05344	0.000549585	0.893818	2.13031e-07	1.07658
ENSMUSG00000026656	Fcgr2b	1.26921	1.22926	1.19439	1.23248	1.34976	1.28885	1.14566	1.12353	1.19039	1.16917	1.13729	1.18174	1.24887	1.27537	1.28087	1.03006	0.259748	1.0578	0.0830866	1.02756	0.154005	0.944438	0.10637	0.985859	0.777209	1.09919	0.016536	1.11907	0.000184972	1.06108	0.0935922	1.07882	0.030161	1.10662	0.00108856	1.06825	0.367875	1.01508	0.987914	0.995519	0.799438	0.991556	0.850454	1.02694	0.360332	0.997578	0.869119	0.916879
ENSMUSG00000058076	Sdhc	0.475347	0.592327	0.508195	0.553427	0.517139	0.509429	0.575577	0.610269	0.587532	0.554568	0.557104	0.59757	0.583622	0.555415	0.622615	0.831034	4.7575e-09	0.945991	0.289479	0.880507	0.00609543	0.932281	0.0261969	0.944076	0.136023	0.851638	0.000184026	0.810041	7.55139e-10	0.83683	8.79968e-06	0.878972	0.00120097	0.87558	0.00130975	0.824788	0.00188084	0.841615	0.0399455	0.877837	0.000368613	0.796201	1.85446e-11	1.13833	4.25952e-05	1.05953	0.777363	1.12183
ENSMUSG00000038370	Pcp4l1	1.21452	1.34085	1.2125	1.1942	1.26021	1.39227	1.06644	1.16836	1.10463	1.21416	1.27336	1.27216	1.47936	1.21316	1.36623	0.912322	0.000613949	1.00154	0.556185	1.0157	0.833373	0.966411	0.255593	0.880889	1.63252e-05	1.12695	0.151893	1.0364	0.817013	1.09122	0.0635571	1.00028	0.753743	0.957157	0.0595576	0.957992	0.112818	0.832313	1.69048e-05	1.00104	0.853767	0.896534	0.000773045	1.0978	0.00144501	1.11332	0.000264123	1.05929
ENSMUSG00000013593	Ndufs2	0.451903	0.520046	0.493873	0.495651	0.494747	0.496013	0.524831	0.538705	0.496167	0.49157	0.485933	0.507185	0.540176	0.511048	0.515651	0.8901	0.0527029	0.929329	0.0305473	0.926554	0.0226455	0.927964	0.0312511	0.925992	0.0401027	0.883284	0.00255767	0.864098	0.00036145	0.925753	0.206222	0.932947	0.127775	0.941922	0.0590474	0.908954	0.123014	0.862112	0.00754902	0.903207	0.00079832	0.896455	0.00409935	1.04407	0.576531	1.04096	0.910975	1.04254
ENSMUSG00000006411	Nectin4	1.13235	1.23094	1.21907	1.09814	1.28855	1.24425	1.1204	1.12503	1.42094	1.10547	1.00844	1.00083	1.22577	1.18165	1.00132	0.925924	0.000717269	0.934254	0.00228355	1.02855	0.778448	0.887507	0.000281657	0.916757	0.00574459	1.00979	0.724551	1.00598	0.473482	0.810253	3.52888e-08	1.0223	0.774353	1.11178	0.0973222	1.11947	0.4303	0.92953	0.0032416	0.961533	0.132391	1.11898	0.00353463	1.009	0.719166	1.11084	0.0088102	0.958509
ENSMUSG00000048865	Arhgap30	0.909381	0.959854	0.92428	0.917755	1.06662	1.05385	0.826765	0.885481	1.26712	1.02553	0.86311	0.833559	0.992512	0.904766	0.980393	0.952377	0.0243231	0.985454	0.32728	0.991772	0.775974	0.865219	1.16028e-06	0.874791	2.93032e-05	1.08914	0.554701	1.02425	0.946134	0.738329	2.14385e-17	0.896802	0.00220895	1.04804	0.274857	1.08122	0.760388	0.923909	0.00865399	1.00459	0.865073	0.934272	0.0232007	1.03473	0.191256	1.04136	0.326364	0.908483
ENSMUSG00000038235	F11r	1.18072	1.16797	1.19281	1.13722	1.26599	1.205	1.09466	1.10355	1.27672	1.12861	1.15972	1.0897	1.23417	1.01982	1.18868	1.01006	0.862807	0.990651	0.592001	1.03516	0.564136	0.93758	0.024038	0.981397	0.605936	1.07204	0.851092	1.06412	0.0977769	0.93027	0.0339626	1.04241	0.488599	1.01667	0.920248	1.07651	0.685114	0.959937	0.072071	1.14369	5.86042e-08	0.993824	0.726504	0.980786	0.540316	1.02485	0.462513	0.928244
ENSMUSG00000004709	Cd244	1.45052	1.45221	1.41297	1.37433	1.4978	1.41939	1.23216	1.29884	1.38077	1.36605	1.3179	1.34067	1.37628	1.41904	1.42023	0.998909	0.631459	1.02482	0.591963	1.05168	0.0342401	0.970408	0.267577	1.02049	0.401595	1.16391	0.000317936	1.10843	3.0916e-07	1.04711	0.100344	1.05762	0.0406895	1.09354	0.00760382	1.07625	0.986112	1.05029	0.662148	1.02073	0.373017	1.01992	0.698136	1.02593	0.299135	1.05283	0.0167917	0.971468
ENSMUSG00000004707	Ly9	1.2759	1.22289	1.18701	1.19335	1.21037	1.22904	1.07486	1.17077	1.14358	1.17525	1.11453	1.11081	1.1929	1.26367	1.14394	1.04007	0.663675	1.06907	0.15008	1.06383	0.372904	1.05001	0.0904768	1.03526	0.412118	1.17112	0.00497358	1.08273	0.052924	1.1064	0.0121175	1.07892	0.0756874	1.13287	0.00578325	1.13635	0.5231	1.0642	0.751162	1.00897	0.958369	1.10608	0.00747963	1.02788	0.346177	1.02284	0.584983	1.00955
ENSMUSG00000038179	Slamf7	1.13436	1.1506	1.04954	1.00471	1.03477	1.05747	1.04575	1.06645	1.0093	0.964943	0.953574	1.03006	1.14107	1.13772	1.01559	0.987011	0.420722	1.07378	0.0396523	1.11736	0.00938656	1.08776	0.0027598	1.06643	0.0522919	1.07733	0.0959127	1.05821	0.0184976	1.11274	0.00541971	1.15908	0.000201338	1.17159	9.24742e-06	1.09229	0.156699	0.994591	0.740935	0.997281	0.538264	1.10646	0.00485896	1.08791	0.00278817	1.13207	3.36705e-05	1.10208
ENSMUSG00000015355	Cd48	1.08756	1.13549	1.05324	1.04809	1.16299	1.10294	0.988582	1.05525	1.00594	1.08907	1.05075	1.08536	1.13805	1.17068	1.12894	0.961208	0.211225	1.02976	0.456461	1.03438	0.811904	0.940277	0.110364	0.987215	0.597532	1.09092	0.425626	1.02797	0.857955	1.0738	0.0389951	0.998729	0.928304	1.03198	0.934362	1.00185	0.322021	0.959216	0.0146772	0.934587	0.0278571	0.966327	0.117614	1.07131	0.0240881	1.07612	0.012627	0.978224
ENSMUSG00000015316	Slamf1	0.876987	1.30715	1.13246	1.20848	1.20963	1.19523	1.20839	1.41532	0.925445	1.37875	1.16968	1.42744	1.57857	1.47429	1.27672	0.694304	3.53553e-39	0.792712	7.57174e-20	0.746655	3.16285e-15	0.746004	7.12312e-25	0.754297	7.76495e-24	0.746709	4.29471e-19	0.64474	1.03324e-56	0.952745	0.236041	0.660685	1.13241e-36	0.769474	6.33452e-22	0.639624	2.64942e-20	0.582034	7.82384e-39	0.62059	7.91722e-51	0.709647	5.08573e-31	1.14174	3.14611e-06	1.0754	0.0950462	1.07446
ENSMUSG00000038147	Cd84	0.94191	1.00626	0.906533	0.965288	1.03706	1.04459	0.949333	0.962423	0.994928	0.997432	0.892568	1.03556	1.1309	1.08576	1.0505	0.941832	0.0210439	1.03515	0.557893	0.978055	0.857376	0.916322	0.000112903	0.91029	0.000101615	0.992927	0.500236	0.980692	0.054554	0.951579	0.104666	0.949408	0.0827741	1.04971	0.481308	0.917533	0.00493678	0.846465	1.83498e-06	0.878683	1.82188e-08	0.905618	0.0141069	1.09908	6.99304e-05	1.03846	0.253054	0.972914
ENSMUSG00000015314	Slamf6	1.04639	1.25862	1.05471	1.17811	1.43237	1.26251	1.10306	1.17234	1.27415	1.22934	1.04081	1.19312	1.34466	1.31131	1.23769	0.843788	1.01791e-15	0.992795	0.315936	0.896938	0.000174761	0.748116	6.62543e-31	0.841383	5.34771e-15	0.952896	0.131482	0.901009	1.2561e-12	0.834253	2.24284e-11	0.862376	3.39168e-07	1.00489	0.0806693	0.886528	1.65111e-06	0.793534	2.00156e-15	0.812287	6.29934e-28	0.856992	4.39922e-12	1.17659	1.77446e-12	1.06299	0.265756	0.886615
ENSMUSG00000026556	Vangl2	0.688663	0.765522	0.623225	0.601208	1.00481	0.831602	0.708749	0.688976	0.693202	0.737488	0.566632	0.677986	0.792948	0.814288	0.588864	0.911199	7.19782e-05	1.09048	0.154586	1.12472	0.707321	0.713845	1.34979e-22	0.846567	2.357e-07	0.975165	0.012923	0.999604	0.206996	0.994278	0.859068	0.9417	0.193093	1.18306	0.00501472	1.01372	0.326878	0.883213	4.01917e-07	0.862598	1.66444e-09	1.14488	0.00124016	1.19675	1.70911e-10	1.23433	6.30866e-05	0.783413
ENSMUSG00000003458	Ncstn	0.520003	0.536807	0.552251	0.51273	0.498384	0.539521	0.552409	0.585048	0.514077	0.564623	0.542784	0.547043	0.526288	0.554616	0.553873	0.973612	0.498922	0.950559	0.277765	1.01187	0.297707	1.03613	0.272126	0.969479	0.583555	0.950329	0.0971272	0.905051	0.00617541	1.00965	0.866916	0.932863	0.0811152	0.964559	0.341224	0.958209	0.360562	0.989964	0.850384	0.947124	0.0323568	0.948201	0.182621	0.976322	0.460892	1.03929	0.961358	1.06421
ENSMUSG00000026553	Copa	0.361335	0.359468	0.36422	0.367598	0.3338	0.3911	0.396578	0.414841	0.323276	0.369843	0.389816	0.409392	0.387634	0.393399	0.366694	1.00407	0.22295	0.993786	0.547369	0.986608	0.0625775	1.06348	0.432843	0.939392	0.373211	0.929029	0.0130316	0.896074	0.000247864	1.08992	0.563618	0.981893	0.323369	0.941854	0.0299683	0.905658	0.015371	0.946068	0.0722225	0.935015	0.0111845	0.988518	0.24916	0.989762	0.790446	0.982613	0.297766	1.05917
ENSMUSG00000026554	Dcaf8	0.535796	0.572122	0.551667	0.541926	0.524102	0.52285	0.658758	0.635875	0.586357	0.583809	0.581037	0.629279	0.617243	0.656024	0.620537	0.945954	0.00726257	0.975647	0.19381	0.990451	0.439386	1.01874	0.997102	1.02079	0.65743	0.837943	3.48298e-05	0.864001	2.90414e-09	0.926335	0.0386134	0.929787	0.0284182	0.933571	0.0272082	0.871815	0.0094529	0.886445	0.0204969	0.840974	3.01685e-13	0.882393	2.86527e-06	1.03139	0.137868	1.04704	0.278245	1.07694
ENSMUSG00000007107	Atp1a4	1.3828	1.3552	1.40438	1.33047	1.38065	1.34354	1.33568	1.24215	1.37372	1.26255	1.37569	1.29876	1.35605	1.46359	1.36141	1.01897	0.85208	0.985656	0.611829	1.03658	0.298285	1.00145	0.947649	1.0272	0.445966	1.03282	0.174625	1.10479	5.54939e-07	1.00616	0.919083	1.08825	0.0091217	1.00482	0.950723	1.06008	0.159832	1.01837	0.833651	0.948332	0.0173479	1.01463	0.527456	0.967309	0.2649	1.01729	0.642089	0.982813
ENSMUSG00000038034	Igsf8	1.00752	0.976881	0.980679	0.939731	0.945312	1.01915	0.957186	0.909861	0.975466	0.870732	0.92655	0.88763	0.953193	1.14002	0.947114	1.02845	0.449062	1.02483	0.71174	1.06519	0.102807	1.05951	0.00840664	0.989603	0.58901	1.04761	0.503201	1.0967	0.000541257	1.0298	0.372137	1.14091	7.10506e-06	1.07887	0.0418871	1.12139	0.135805	1.05158	0.726426	0.893144	6.20786e-07	1.05768	0.0672772	0.996486	0.898563	1.03573	0.177408	1.0302
ENSMUSG00000007097	Atp1a2	1.17621	1.12626	1.14641	1.08289	1.07957	1.17612	1.08608	1.06014	1.13204	0.987694	1.05336	1.00875	1.12914	1.33107	1.07518	1.04074	0.53575	1.02391	0.853258	1.07889	0.201107	1.08193	0.00130127	1.00007	0.935125	1.07598	0.316337	1.10004	0.00602836	1.03585	0.366247	1.17332	1.17036e-06	1.10651	0.0189828	1.15103	0.294354	1.03829	0.38306	0.891786	2.63319e-06	1.08596	0.014806	0.983831	0.621378	1.03666	0.540607	1.03958
ENSMUSG00000044708	Kcnj10	1.35258	1.50836	1.40338	1.33214	1.39527	1.3776	1.38667	1.36049	1.19846	1.42035	1.30613	1.37166	1.45531	1.5604	1.33803	0.903145	9.76725e-05	0.966214	0.24042	1.01428	0.746046	0.971454	0.248306	0.983067	0.411188	0.97707	0.281386	0.994584	0.604963	1.1187	0.000415609	0.955428	0.152457	1.03304	0.862971	0.987035	0.378934	0.933949	0.0231129	0.87484	5.55871e-10	1.01012	0.73544	1.06983	0.0121283	1.12305	1.04787e-05	1.07563
ENSMUSG00000037995	Igsf9	1.70203	1.60926	1.67659	1.60823	1.73004	1.77235	1.51436	1.41691	1.16679	1.51836	1.5993	1.41853	1.42964	1.51237	1.51229	1.05427	0.336605	1.01432	0.988558	1.05491	0.188604	0.984695	0.635141	0.96244	0.192767	1.11625	0.239289	1.18796	8.75473e-10	1.42251	2.09788e-16	1.11349	0.00770477	1.06045	0.296454	1.18669	0.00155841	1.17808	0.0153442	1.11763	8.91447e-05	1.11768	0.00263621	0.9621	0.309363	1.0006	0.713217	0.934003
ENSMUSG00000026546	Cfap45	1.46761	1.49007	1.44637	1.3139	1.35884	1.3815	1.25759	1.31345	1.31716	1.3303	1.30268	1.3606	1.31828	1.32053	1.33871	0.985874	0.539536	1.01374	0.463425	1.10872	0.0340135	1.07456	0.0130928	1.05813	0.0528963	1.1547	0.000334939	1.10907	0.00217756	1.10616	0.00248619	1.096	0.00905345	1.11758	8.06712e-06	1.07326	0.110156	1.10529	0.094192	1.10354	3.08312e-05	1.0896	0.00169566	1.02826	0.353525	1.1246	0.000943275	1.08996
ENSMUSG00000085184	4933439K11Rik	1.3733	1.62011	1.36645	1.29739	1.34058	1.38185	1.21023	1.29853	1.1762	1.35462	1.31757	1.34059	1.36387	1.38631	1.32842	0.856513	2.30044e-07	1.00467	0.663479	1.05432	0.397417	1.02271	0.630794	0.994231	0.766231	1.12446	0.0872577	1.05346	0.527469	1.15444	0.000299308	1.01284	0.954032	1.03931	0.273047	1.02271	0.631418	1.00644	0.540223	0.991244	0.409291	1.03142	0.367695	1.17297	3.27551e-07	1.23094	6.27749e-10	1.19404
ENSMUSG00000037942	Crp	1.30641	1.16773	1.15696	1.25269	1.31861	1.23675	1.09122	1.10206	1.12524	1.21955	1.13772	1.1693	1.18067	1.24754	1.10769	1.10939	8.57083e-07	1.11889	2.66346e-10	1.03971	0.551276	0.991394	0.882755	1.05211	0.0121091	1.18064	2.23265e-08	1.17	1.31625e-16	1.14786	3.95741e-07	1.06582	0.0101035	1.13629	6.5721e-09	1.10802	0.0258507	1.09818	0.167431	1.04369	0.0106395	1.16454	9.86451e-13	1.00857	0.675246	0.937197	0.00110674	0.893642
ENSMUSG00000005338	Cadm3	1.08618	0.766133	0.991045	0.876138	1.12104	1.08588	0.819285	0.790135	0.452865	0.818222	1.03651	1.04024	0.932531	0.907971	0.799798	1.36951	3.82453e-18	1.0872	0.0733145	1.21518	2.2419e-07	0.971452	0.566242	1.00025	0.629523	1.29033	0.0104048	1.33258	6.87141e-20	2.14552	1.18799e-46	1.29182	4.06687e-11	1.0437	0.307423	1.04029	0.496951	1.14881	0.392142	1.1768	3.33481e-11	1.31827	3.35119e-16	0.793856	8.06633e-16	0.887306	0.000389465	0.709341
ENSMUSG00000037860	Aim2	1.51953	1.157	1.31774	1.35333	1.38812	1.29259	1.23338	1.12148	0.900603	1.07264	1.29945	1.23545	1.04354	1.2745	1.14179	1.28841	5.51516e-30	1.14233	4.95479e-18	1.11436	1.73412e-09	1.0883	1.03262e-06	1.16297	4.62243e-17	1.2146	1.4345e-15	1.32588	6.54454e-53	1.61855	1.28819e-48	1.3811	8.58664e-37	1.15726	1.80904e-12	1.21272	2.26599e-10	1.41624	5.77014e-26	1.17827	5.78317e-20	1.30419	2.24674e-27	0.886619	1.81285e-10	0.864908	1.60737e-09	0.844687
ENSMUSG00000037849	Gm4955	1.39855	1.1903	1.27257	1.2729	1.26607	1.36598	1.20884	1.24079	1.2009	1.15795	1.25778	1.21462	1.24849	1.30756	1.41203	1.16139	0.00157791	1.09178	0.0740998	1.09152	0.188371	1.09697	0.0116438	1.02221	0.904486	1.14494	0.0616459	1.11766	0.0373298	1.15193	0.010095	1.19126	0.000810612	1.10368	0.180955	1.13991	0.103287	1.11128	0.323136	1.06464	0.18561	0.991079	0.796525	0.940062	0.109186	0.939839	0.0836774	0.944534
ENSMUSG00000073491	Pydc4	0.862847	0.845154	0.790417	0.927327	0.851254	0.842777	0.862452	0.833851	0.855157	0.904609	0.861542	0.852381	0.932763	0.920428	0.877048	1.01872	0.473415	1.08134	0.00174767	0.937235	0.740843	1.01219	0.602109	1.02129	0.427195	1.00041	0.409483	1.03105	0.252965	1.00805	0.658306	0.95843	0.433753	1.00136	0.663871	1.01099	0.135581	0.932302	0.700172	0.943572	0.0129591	0.985465	0.754201	1.06147	0.0421947	0.920013	0.0884142	0.993588
ENSMUSG00000066677	Pydc3	1.08005	1.10503	1.03521	1.15155	1.09787	1.08894	1.00652	1.04463	1.07751	1.03823	1.11152	1.06897	1.11848	1.10398	1.18291	0.979275	0.204491	1.0395	0.207185	0.942876	0.284858	0.985127	0.990221	0.99252	0.930464	1.06645	0.288175	1.03095	0.422759	1.00216	0.851368	1.03675	0.305675	0.974026	0.193681	1.00948	0.376309	0.968464	0.202809	0.980124	0.328035	0.919825	0.00186368	1.0615	0.0464459	0.962831	0.604204	1.00598
ENSMUSG00000090272	Mndal	1.41997	1.30685	1.25473	1.3999	1.31404	1.35643	1.21093	1.21031	1.38115	1.31457	1.33065	1.25804	1.32272	1.28696	1.43985	1.08041	0.124004	1.12197	2.10721e-06	1.01338	0.843111	1.07491	0.000284145	1.04362	0.106622	1.15945	0.000827585	1.16001	3.73854e-09	1.02621	0.418709	1.0745	0.0845021	1.06243	0.466213	1.11924	0.190416	1.06835	0.972799	1.0959	2.29199e-07	0.987084	0.505334	1.03847	0.187126	0.937963	0.301304	0.994915
ENSMUSG00000026532	Spta1	1.32781	1.17953	1.28254	1.36096	1.20145	1.31037	1.31933	1.35039	1.50528	1.36091	1.30948	1.38073	1.36006	1.33397	1.38988	1.11589	1.14281e-05	1.03275	0.272328	0.977308	0.796013	1.09709	0.00742117	1.01236	0.52964	1.00598	0.648362	0.984431	0.433169	0.889447	0.00516847	0.977347	0.713532	1.01301	0.825109	0.964259	0.696116	0.977912	0.836469	0.995702	0.662548	0.95834	0.0952519	0.925495	0.0109681	0.875814	0.000759273	0.983159
ENSMUSG00000028354	Fmn2	0.536994	0.609907	0.598802	0.630175	0.631771	0.588973	0.629491	0.62894	0.698904	0.58015	0.662981	0.701391	0.659248	0.569616	0.67156	0.897291	5.21677e-13	0.911551	6.42428e-09	0.872385	3.66325e-12	0.870482	7.77401e-28	0.924555	3.06437e-10	0.873203	7.82306e-06	0.873863	3.07413e-14	0.797335	2.23927e-33	0.936548	0.000144342	0.834874	2.55469e-13	0.79486	4.76959e-17	0.838979	8.30056e-10	0.951282	0.000128041	0.825592	1.35676e-29	1.01589	0.394356	0.972243	0.0884268	0.970122
ENSMUSG00000050069	Grem2	1.16269	1.27428	1.30196	1.38183	1.60829	1.47785	1.09686	1.2015	1.40104	1.38092	1.31064	1.23313	1.40059	1.00463	1.47316	0.918796	2.45804e-08	0.900659	8.13654e-09	0.852111	1.75182e-14	0.739154	4.82303e-39	0.800256	1.91578e-29	1.055	0.390538	0.970181	0.0165339	0.84121	3.77476e-10	0.852637	1.25768e-09	0.895113	6.59708e-05	0.94716	9.98201e-05	0.841461	7.27823e-13	1.14309	5.23964e-10	0.802643	2.32833e-21	0.98026	0.504737	0.927422	0.00025477	0.804481
ENSMUSG00000026527	Rgs7	0.676444	0.475066	0.621844	0.618373	0.762408	0.632117	0.608182	0.739057	0.871685	0.700566	0.668329	0.675996	0.536429	0.573489	0.634979	1.35018	0.00603299	1.07564	0.668523	1.08084	0.938018	0.90032	0.135179	1.06055	0.719108	1.09639	0.718062	0.925376	0.0220854	0.79907	0.0491384	0.969868	0.707692	1.01056	0.901406	1.00058	0.53684	1.22	0.515254	1.15287	0.15942	1.05642	0.706731	0.796663	0.000478243	0.800512	6.99887e-07	0.666814
ENSMUSG00000026526	Fh1	0.508595	0.623541	0.560239	0.657864	0.6059	0.560527	0.600218	0.622621	0.640768	0.611571	0.607813	0.653203	0.619191	0.562869	0.677486	0.841134	8.65112e-07	0.92178	0.0105234	0.80304	1.96553e-07	0.862155	4.67564e-08	0.921379	0.0179544	0.869151	0.0088307	0.842205	4.38447e-07	0.821574	8.89525e-07	0.855284	0.00012197	0.859825	0.000506436	0.80801	0.000219082	0.846223	0.0875427	0.918123	0.0037264	0.782773	7.2517e-13	1.09588	0.00205439	0.954711	0.200564	1.02499
ENSMUSG00000039783	Kmo	1.11353	1.12814	1.07443	1.18179	1.19485	1.16583	0.992609	1.02487	1.15564	1.09147	1.08401	1.12455	1.16273	1.10805	1.18448	0.988104	0.52142	1.03329	0.354268	0.946743	0.0785362	0.937198	0.00872497	0.95868	0.135579	1.11067	0.0318051	1.07881	0.00239527	0.966461	0.227175	1.01851	0.542115	1.02493	0.563089	0.990998	0.429181	0.961032	0.185641	1.00454	0.9943	0.944761	0.020931	1.04573	0.0626991	0.958141	0.147654	0.94848
ENSMUSG00000026525	Opn3	0.465126	0.934415	0.455022	0.983904	1.31433	0.887444	0.487223	0.531259	1.05415	1.03995	0.554845	0.79923	0.865368	0.526429	0.911514	0.546324	4.30494e-57	1.0182	0.739124	0.52138	4.13801e-27	0.39957	3.65408e-141	0.572312	2.16784e-54	0.96237	0.318176	0.895236	6.31774e-06	0.489647	7.34127e-66	0.495747	2.10653e-66	0.862992	4.31215e-06	0.628455	5.29872e-20	0.585399	6.26572e-20	0.902139	0.000414535	0.558693	1.28876e-35	1.86374	2.31608e-65	0.954342	0.489333	0.731379
ENSMUSG00000026523	Wdr64	0.993598	1.15203	0.906079	1.06222	1.30413	1.16306	0.848127	0.87424	1.275	1.1077	0.920267	0.918768	1.10039	0.945765	1.06513	0.873463	1.02791e-19	1.08699	0.000897726	0.940956	1.11815e-06	0.778844	2.48429e-39	0.865832	3.2212e-18	1.15343	0.00247998	1.12251	0.000120156	0.795343	8.64868e-27	0.905522	8.73139e-07	1.07188	0.080711	1.07345	0.58095	0.911038	1.83222e-06	1.04574	0.0290724	0.938604	0.000258541	1.24446	4.52275e-31	1.07727	0.000601179	0.891674
ENSMUSG00000039748	Exo1	1.23615	1.56285	1.21674	1.64886	1.64605	1.50845	1.233	1.36128	1.65298	1.55111	1.34894	1.42668	1.45466	1.27652	1.67176	0.803529	2.56134e-19	1.01474	0.755604	0.764011	5.49573e-18	0.765239	2.30987e-27	0.830704	2.97619e-16	1.00236	0.725814	0.914368	0.000398398	0.762214	4.27709e-21	0.809241	5.31973e-13	0.922157	6.59708e-05	0.875201	0.000181604	0.859446	4.99825e-06	0.970671	0.162837	0.754136	7.14379e-30	1.26286	2.03067e-23	0.95082	0.145538	0.952348
ENSMUSG00000055214	Pld5	1.90759	1.90534	1.93015	1.70388	1.88775	1.91387	1.92116	1.79943	1.83191	1.7468	1.8687	1.78392	1.89385	2.11693	1.6907	1.00112	0.9777	0.988887	0.970865	1.11293	2.46402e-06	1.00998	0.704943	0.99688	0.973292	0.993287	0.9527	1.05694	0.0167576	1.03917	0.13338	1.08706	0.00206999	1.01975	0.301615	1.06564	0.0456993	1.00689	0.984094	0.905573	1.16733e-06	1.12112	2.45236e-05	0.987778	0.699424	1.11168	1.77352e-07	1.00885
ENSMUSG00000104021	Gm36536	2.16986	2.19724	2.22171	2.07532	2.21221	2.34279	2.26523	2.30031	2.52651	2.13052	2.21712	2.11218	2.14022	2.33824	1.90791	0.988082	0.850219	0.977669	0.68111	1.04346	0.113131	0.981686	0.8825	0.929208	0.222105	0.959679	0.626371	0.945655	0.135497	0.864212	0.0118395	1.01764	0.668517	0.979607	0.659724	1.02608	0.808893	1.01323	0.962313	0.930945	0.0925378	1.13046	0.00521595	0.989461	0.782102	1.05605	0.0784327	0.993526
ENSMUSG00000057335	Cep170	0.417784	0.437496	0.401948	0.364866	0.417441	0.385874	0.459231	0.472025	0.375234	0.442707	0.492704	0.459711	0.441084	0.467758	0.399632	0.963327	0.0301435	1.03155	0.475258	1.11383	0.113515	1.00066	0.251198	1.06568	0.398593	0.925886	0.144225	0.905178	0.00162556	1.08954	0.531384	0.954077	0.0482132	0.873596	0.184873	0.925093	0.280464	0.956939	0.518587	0.91198	5.91364e-05	1.03633	0.838674	1.07082	0.00593443	1.15624	0.000222603	1.03876
ENSMUSG00000026504	Sdccag8	0.788871	0.652651	0.694753	0.878022	0.721674	0.625052	0.888217	0.900725	0.746995	0.839262	0.685598	0.778872	0.638451	0.742759	0.630169	1.18099	4.85414e-21	1.11842	5.23919e-13	0.908846	0.0328535	1.08178	7.46619e-08	1.22594	2.3259e-35	0.89947	0.000131146	0.888227	7.25048e-06	1.04944	0.0175929	0.94635	0.00242766	1.13146	2.98532e-13	1.01138	0.68789	1.2037	9.93944e-09	1.05472	9.52576e-06	1.21735	2.72438e-21	0.947025	0.00371255	0.769564	3.02298e-23	0.915997
ENSMUSG00000019699	Akt3	0.305238	0.320138	0.313687	0.319127	0.344633	0.28679	0.350541	0.356986	0.325599	0.357033	0.312876	0.395607	0.347297	0.341443	0.310972	0.964534	0.152368	0.979576	0.356939	0.96686	0.0847899	0.911399	8.16896e-07	1.0477	0.715608	0.899446	0.00322521	0.886762	0.000597624	0.952159	0.00644	0.886669	1.9342e-05	0.981499	0.259032	0.817659	0.00135226	0.90597	0.0188907	0.917984	0.000268994	0.986046	0.0648029	1.0156	0.424023	1.00241	0.973037	0.944911
ENSMUSG00000015962	1700016C15Rik	0.933001	0.967952	0.921805	0.960225	0.921131	0.921234	0.886357	0.913287	0.890298	0.930213	0.978572	0.909951	1.00405	0.932333	0.948658	0.967273	0.0568155	1.01096	0.867082	0.974323	0.724658	1.01162	0.560225	1.01152	0.760151	1.04729	0.94235	1.01946	0.557968	1.04312	0.28065	1.00271	0.975072	0.957749	0.0760061	1.02282	0.790451	0.935646	0.0120389	1.00065	0.860462	0.98507	0.551884	1.04516	0.107273	1.00729	0.718478	1.04585
ENSMUSG00000015961	Adss	0.626001	0.619701	0.787425	0.642993	0.574812	0.661976	0.706819	0.720369	0.639793	0.638808	0.749346	0.72486	0.657479	0.606716	0.706006	1.00875	0.561098	0.818099	7.79168e-05	0.977131	0.986721	1.07586	0.0168168	0.952788	0.119234	0.899831	0.0268625	0.884969	6.27577e-06	0.981357	0.564181	0.982665	0.516644	0.854777	1.77441e-05	0.880151	0.000721806	0.958444	0.31488	1.02729	0.470989	0.90074	0.0339304	0.811	1.04588e-05	0.968652	0.472163	1.06652
ENSMUSG00000102483	Gm7068	1.121	1.11612	1.10277	1.1423	1.1495	1.15111	1.04442	1.08636	1.12057	1.02908	1.23889	1.07022	1.09137	1.07688	1.19845	1.00401	0.791769	1.01516	0.883882	0.982857	0.614088	0.977194	0.882911	0.975935	0.250239	1.06691	0.882165	1.0292	0.815533	1.00036	0.930918	1.08141	0.0128724	0.911953	0.046337	1.0434	0.861775	1.02488	0.553718	1.03749	0.103617	0.940355	0.00802682	1.0111	0.872771	0.978929	0.635539	0.973288
ENSMUSG00000091476	Gm16432	1.00381	1.09658	0.954545	1.07721	1.02306	1.01165	1.02614	1.13912	1.1454	1.14054	1.12374	1.0538	1.15576	0.971676	1.10748	0.922473	0.0319388	1.04672	0.350817	0.93765	0.00522969	0.982861	0.642055	0.992944	0.633867	0.980167	0.25751	0.8908	0.00107378	0.88631	0.00271683	0.88978	0.0201832	0.901997	0.00836402	0.956668	0.0408811	0.879	0.0278042	1.02998	0.582728	0.914142	0.00821232	1.13468	0.0104492	1.01645	0.73495	1.06546
ENSMUSG00000026502	Desi2	0.434397	0.686629	0.461826	0.489416	0.481681	0.433832	0.585648	0.598774	0.791227	0.53519	0.520746	0.613192	0.578218	0.549603	0.528553	0.67935	2.97095e-34	0.951178	0.0764871	0.906654	0.0648359	0.918711	0.000806987	1.00106	0.779762	0.779404	1.74807e-09	0.764763	1.27391e-21	0.599619	5.65512e-43	0.841317	7.89869e-08	0.860895	2.12245e-06	0.749302	4.23535e-09	0.787942	2.0088e-08	0.822651	7.87145e-11	0.850201	1.36318e-07	1.40013	4.27615e-34	1.33459	1.24418e-06	1.35234
ENSMUSG00000026495	Efcab2	1.00988	1.05935	1.03739	1.15974	0.908721	0.998152	1.19546	1.23922	1.14744	1.14403	1.20441	1.30258	1.24413	1.09397	1.22368	0.957333	0.599882	0.975813	0.559425	0.881045	0.00126718	1.10029	0.00266984	1.01068	0.741322	0.856749	0.0113785	0.828754	4.02317e-10	0.889728	0.002618	0.892172	0.00299115	0.85087	4.09893e-06	0.791318	0.000118597	0.825726	0.00148074	0.929573	0.00312072	0.838485	5.58808e-08	1.0193	0.543571	0.920312	0.00521048	1.14933
ENSMUSG00000026494	Kif26b	2.69923	1.2134	2.25987	2.08166	1.61548	1.76163	2.0769	1.34442	2.01215	1.16196	2.34867	1.84476	1.5306	1.63575	1.8579	2.13129	6.91832e-120	1.18618	1.93546e-43	1.28308	5.05968e-52	1.63175	7.34694e-159	1.50364	4.35718e-94	1.28588	2.3718e-43	1.93796	3.89609e-207	1.3253	2.90246e-48	2.21817	5.02497e-129	1.14316	3.33309e-24	1.43937	8.16578e-44	1.71669	2.68449e-72	1.61269	1.94298e-183	1.42972	2.14335e-87	0.556556	1.96804e-144	0.602018	3.49375e-88	0.765616
[truncated: 11,403 more rows]
[truncated: 177 more columns]

## Sheet: GO enrichment
Analysis Type:	PANTHER Overrepresentation Test (Released 20190711)
Annotation Version and Release Date:	GO Ontology database Released 2019-12-09
Analyzed List:	upload_1 (Mus musculus)
[truncated: 145 more rows]
