# Supplementary material for: Epigenomic diversity of cortical projection neurons in the mouse brain
Source: Nature. 2021 Oct 6;598(7879):167–73. doi: 10.1038/s41586-021-03223-w (PMC8494636; doi:10.1038/s41586-021-03223-w)
Supplement: Supplementary file 8 — Supplementary Table 5. CG-DMRs between L5-ET subclusters and target genes assigned by GREAT. [file 41586_2021_3223_MOESM8_ESM.xlsx]

## Sheet: Sheet1
Chr	Start	End	# DMS	Gene (Distance)	Hypo_in_0	Hypo_in_1	Hypo_in_2	Hypo_in_3	Hypo_in_4	Hypo_in_5	Hypo_in_6	Hypo_in_7	Hypo_in_8	Hypo_in_9	Hypo_in_10	Hypo_in_11	Hypo_in_12	Hypo_in_13	Hypo_in_14	mCG_0	mCG_1	mCG_2	mCG_3	mCG_4	mCG_5	mCG_6	mCG_7	mCG_8	mCG_9	mCG_10	mCG_11	mCG_12	mCG_13	mCG_14
chr1	3013519	3013579	2	Xkr4 (+657949)	0	0	0	0	1	0	0	0	0	1	0	0	0	0	0	0.95	0.666667	0.864865	0.803922	0.238095	0.631579	0.962963	0.849057	0.533333	0.380952	0.967742	0.857143	0.5	0.916667	0.619048
chr1	3113716	3114064	6	Xkr4 (+557608)	1	0	1	0	0	0	0	0	0	0	0	0	0	0	0	0.100962	0.537815	0.189944	0.418605	0.333333	0.321101	0.178571	0.574603	0.804348	0.657895	0.24026	0.694118	0.722222	0.365957	0.723404
chr1	3217168	3217393	2	Xkr4 (+454217)	0	0	0	0	0	0	0	0	0	0	0	0	0	1	0	0.948276	0.75	0.913043	0.880952	0.921053	0.97619	0.769231	0.848837	0.944444	0.833333	0.861111	1	0.925926	0.575758	1
chr1	3218948	3219090	3	Xkr4 (+452479)	0	1	0	0	0	0	0	0	1	1	0	0	0	1	0	1	0.404255	0.972477	0.959459	0.615385	0.826087	1	0.916667	0.375	0.433333	0.945946	0.909091	1	0.617647	0.977273
chr1	3237120	3237224	2	Xkr4 (+434326)	0	0	1	0	0	0	0	0	0	0	1	0	0	0	0	0.6875	0.592593	0.212766	0.888889	0.921053	0.7	0.666667	0.893333	0.782609	0.882353	0.222222	0.5	1	0.787879	0.827586
chr1	3297315	3297724	4	Xkr4 (+373978)	1	0	1	0	0	0	0	0	0	0	0	0	0	0	0	0.0243902	0.267606	0.0606061	0.493827	0.14	0.118421	0.266667	0.295699	0.25	0.4	0.306818	0.72973	0.742857	0.406667	0.736842
chr1	3301775	3301786	2	Xkr4 (+369717)	1	0	1	0	0	0	0	0	0	0	0	0	0	0	0	0.657895	0.952381	0.746835	0.909091	0.962963	0.93617	1	0.936	1	1	0.921053	0.954545	0.925926	0.890909	1
chr1	3322439	3322583	3	Xkr4 (+348987)	1	0	1	0	0	0	0	0	0	0	0	0	0	0	0	0.00934579	0.0784314	0.0138889	0.133333	0.125	0.0714286	0.234043	0.496063	0.194444	0.642857	0.0714286	0.125	0.533333	0.686047	0.235294
chr1	3360984	3361196	4	Xkr4 (+310408)	0	0	0	1	0	0	0	0	0	0	1	0	0	0	1	0.472727	0.582418	0.419048	0.287671	0.788889	0.489796	0.616822	0.441624	0.409836	0.851852	0.239583	0.425926	0.736842	0.766423	0.442857
chr1	3366991	3367090	2	Xkr4 (+304457)	0	1	1	0	1	1	0	0	0	0	0	0	0	0	0	0.666667	0.423077	0.471698	0.803571	0.384615	0.4375	0.863636	0.88	0.875	0.631579	0.738095	0.791667	0.833333	0.811594	0.793103
chr1	3369767	3369879	2	Xkr4 (+301675)	1	0	1	0	0	1	0	0	1	0	0	0	0	0	0	0.306667	0.423077	0.327273	0.742424	0.558824	0.381818	0.795918	0.739583	0.217391	0.772727	0.625	0.862069	0.882353	0.576271	0.84375
chr1	3371655	3371842	3	Xkr4 (+299749)	0	0	0	0	0	1	0	0	0	0	0	0	0	0	0	0.409091	0.142857	0.5	0.318182	0.518519	0.137255	0.141026	0.416667	0.4	0.5	0.192982	0.567568	0.576923	0.765432	0.526316
chr1	3380082	3380113	2	Xkr4 (+291400)	0	0	1	0	0	0	1	0	0	0	0	0	0	0	0	0.555556	0.5	0.264706	0.753425	0.891892	0.904762	0.195652	0.62766	0.8125	0.827586	0.421053	0.5	1	0.747475	0.809524
chr1	3381694	3381857	2	Xkr4 (+289722)	1	0	0	0	1	0	0	0	0	0	0	0	0	0	0	0.379747	0.384615	0.470588	0.552632	0.194444	0.48	0.634146	0.547945	1	0.384615	0.4	0.741935	0.769231	0.54	0.75
chr1	3387402	3387472	2	Xkr4 (+284061)	0	0	1	0	0	0	0	0	0	0	0	0	0	0	0	0.304348	0.5	0.0810811	0.689655	0.571429	0.190476	0.52	0.730769	0.7	1	0	0.466667	0.4375	0.479167	0.636364
chr1	3396371	3396423	2	Xkr4 (+275101)	0	0	0	0	0	0	0	1	0	0	0	0	0	0	0	0.951613	0.909091	0.909091	0.756757	1	0.870968	0.46875	0.367089	0.833333	0.545455	0.621622	0.588235	0.529412	0.732394	0.433333
chr1	3399092	3399109	2	Xkr4 (+272397)	0	0	0	0	0	0	0	0	0	0	0	0	0	1	0	0.531646	0.265306	0.318681	0.272727	0.2	0.392157	0.35	0.266667	0.486486	0.294118	0.5	0.555556	0.565217	0.0149254	0.354839
chr1	3399682	3399711	2	Xkr4 (+271801)	0	0	0	0	0	0	0	1	0	0	0	0	0	1	0	0.753623	0.677419	0.634615	0.297297	0.591837	0.648649	0.255319	0.171875	0.705882	0.176471	0.595238	0.411765	0.619048	0.203125	0.12
chr1	3449289	3449425	2	Xkr4 (+222141)	0	1	0	0	0	0	0	0	0	0	0	0	0	0	0	0.68	0.0857143	0.580645	0.527778	0.194444	0.52	0.678571	0.636364	0.307692	0.5	0.695652	0.625	0.111111	0.314286	0.590909
chr1	3451075	3451313	4	Xkr4 (+220304)	0	1	0	0	1	0	0	0	1	1	0	0	0	0	0	0.980952	0.457831	0.964912	0.962264	0.0892857	0.784615	0.965517	0.992647	0.333333	0.538462	0.986301	0.904762	0.84	0.974359	1
chr1	3457243	3457299	2	Xkr4 (+214227)	1	0	0	0	0	0	0	0	0	0	0	0	0	0	0	0.272727	0.724138	0.651163	0.666667	0.652174	0.578947	0.894737	0.892308	0.833333	0.9	0.8125	0.875	0.833333	0.818182	0.814815
chr1	3493588	3493768	2	Xkr4 (+177820)	0	0	0	0	0	0	0	1	0	0	0	0	0	0	0	0.588235	0.177778	0.355556	0.193548	0.305556	0.147059	0.333333	0.0821918	0.363636	0.142857	0.513514	0.347826	0.428571	0.207547	0.214286
chr1	3498151	3498337	3	Xkr4 (+173254)	1	1	0	0	1	0	0	0	0	0	0	0	0	1	0	0.69697	0.5	0.705882	0.958333	0.604651	0.857143	0.898551	0.946237	0.88	0.827586	0.901235	0.866667	1	0.546392	0.9375
chr1	3510441	3510623	3	Xkr4 (+160966)	1	0	0	0	0	0	0	0	0	0	0	0	0	0	0	0.542857	0.910448	0.83871	0.78481	0.948276	0.878049	0.833333	0.954955	0.939394	1	0.929825	0.958333	1	0.940299	0.921053
chr1	3552546	3552602	2	Xkr4 (+118924)	1	0	0	0	1	0	0	0	1	0	0	0	0	0	0	0.512821	0.73913	0.537313	0.882353	0.265306	0.512821	0.857143	0.860465	0.4375	0.866667	0.8125	1	1	0.851852	0.903226
chr1	3629591	3629668	3	Xkr4 (+41868)	0	1	0	0	0	0	0	1	0	0	0	0	0	0	0	0.544444	0.0128205	0.487179	0.0769231	0.037037	0.0227273	0.6875	0.1	0.3125	0	0.696429	0.410256	0.0769231	0.575758	0.0769231
chr1	3632829	3633010	3	Xkr4 (+38578)	1	0	1	0	0	0	0	0	0	0	0	0	0	0	0	0.173913	0.720588	0.0886076	0.733333	0.578947	0.454545	0.482759	0.666667	0.888889	0.875	0.418605	0.5	0.8	0.623529	0.828571
chr1	3635815	3635915	2	Xkr4 (+35633)	1	0	1	0	0	0	0	0	0	0	0	0	0	1	0	0.1	0.45098	0.196078	0.459016	0.342857	0.321429	0.372093	0.548387	0.526316	0.909091	0.439024	0.625	0.75	0.210526	0.810811
chr1	3643455	3643653	3	Xkr4 (+27944)	0	1	0	1	1	0	0	0	0	0	0	0	0	0	0	0.472973	0.186047	0.222222	0.22619	0.147059	0.15942	0.676056	0.671329	0	0.733333	0.346154	0.484848	0.708333	0.586667	0.515152
chr1	3651312	3651508	3	Xkr4 (+20088)	1	0	1	1	0	0	0	0	0	0	1	0	0	0	0	0.269663	0.774194	0.488636	0.344828	0.65	0.639344	0.517857	0.652174	0.8125	0.666667	0.523256	0.770833	1	0.576471	0.829268
chr1	3705871	3706035	2	Xkr4 (-34455), Rp1 (+654361)	0	0	0	0	0	0	0	1	0	0	0	0	0	0	0	0.644068	0.615385	0.461538	0.352941	0.333333	0.266667	0.65	0.367347	0.666667	0.307692	0.764706	1	0.6	0.947368	0.666667
chr1	3919115	3919342	2	Xkr4 (-247731), Rp1 (+441085)	1	0	1	0	0	1	0	0	0	0	1	0	0	0	0	0.0731707	0.73913	0.242424	0.558824	0.703704	0.241379	0.764706	0.826923	0.785714	0.8	0.192308	0.571429	0.727273	0.813953	0.708333
chr1	3934569	3934604	2	Xkr4 (-263089), Rp1 (+425727)	0	0	0	0	0	0	0	0	1	0	0	0	0	0	0	0.898551	1	1	0.974359	1	1	1	0.958904	0.375	1	0.973684	0.961538	1	0.978723	1
chr1	3978272	3978418	2	Xkr4 (-306847), Rp1 (+381969)	1	0	1	0	0	0	0	0	0	0	0	0	0	0	0	0.516129	0.919355	0.47619	0.851351	0.918919	0.764706	0.867925	0.954128	1	0.928571	0.87234	1	1	0.968254	0.891892
chr1	3980408	3980616	4	Xkr4 (-309014), Rp1 (+379802)	0	0	0	1	0	1	0	0	0	0	0	0	0	0	0	0.178808	0.486486	0.292553	0.135135	0.411111	0.0978261	0.493333	0.434783	0.853659	0.16129	0.619565	0.59322	0.333333	0.270833	0.337349
chr1	4024784	4024917	3	Xkr4 (-353353), Rp1 (+335463)	1	0	0	0	0	0	0	0	0	0	0	0	0	0	0	0.402299	0.915254	0.686567	0.756757	0.823529	0.839286	0.821429	0.828283	0.9375	0.913043	0.693878	0.916667	0.903226	0.984375	0.825
chr1	4033585	4033723	3	Xkr4 (-362156), Rp1 (+326660)	0	0	0	0	1	1	0	0	0	1	0	0	0	0	0	0.855556	0.492063	0.845238	0.810811	0.0793651	0.283784	0.963636	0.84375	1	0.347826	0.96	0.954545	0.730769	0.796117	0.92
chr1	4062045	4062194	2	Xkr4 (-390622), Rp1 (+298194)	0	1	0	0	0	0	0	0	0	0	0	0	0	1	0	0.45614	0.354167	0.756757	0.64	0.238095	0.484848	0.897436	0.691358	0.411765	0.272727	0.958333	0.961538	0.625	0.26	0.861111
chr1	4077667	4077904	3	Xkr4 (-406288), Rp1 (+282528)	1	0	1	0	0	0	1	0	0	0	1	0	0	0	0	0.203883	0.685185	0.324074	0.805556	0.92	0.673077	0.355932	0.8125	0.8125	1	0.254237	0.439024	0.821429	0.759036	0.777778
chr1	4098019	4098208	2	Xkr4 (-426616), Rp1 (+262200)	1	0	0	1	1	1	0	0	0	0	0	0	0	0	0	0.54386	0.814815	0.716049	0.531646	0.452055	0.654321	0.959184	0.908497	0.909091	0.866667	0.902439	0.955556	0.875	0.945055	0.979167
chr1	4187673	4187723	3	Xkr4 (-516200), Rp1 (+172616)	0	0	0	0	0	0	0	1	1	0	0	0	0	0	0	0.601156	0.444444	0.568807	0.767442	0.824742	0.463415	0.561798	0.36612	0.0877193	0.326531	0.518987	0.758065	0.681818	0.723077	0.492063
chr1	4273089	4273187	2	Xkr4 (-601640), Rp1 (+87176)	1	0	1	0	0	0	0	0	0	0	0	0	0	0	0	0.277778	0.833333	0.434783	0.425532	0.807692	0.482759	0.755102	0.492063	0.772727	0.571429	0.722222	0.727273	0.4375	0.729167	0.592593
chr1	4295342	4295365	2	Xkr4 (-623856), Rp1 (+64960)	0	0	1	0	0	0	0	0	0	0	0	0	0	0	0	0.552239	0.707692	0.358025	0.507463	0.85	0.568966	0.769231	0.789474	0.884615	0.833333	0.410256	0.75	0.909091	0.885057	0.621622
chr1	4314111	4314134	2	Xkr4 (-642625), Rp1 (+46191)	0	1	0	0	0	0	0	0	1	0	0	0	0	0	0	0.95	0.428571	0.928571	0.837838	0.947368	0.772727	0.970588	1	0.0625	0.928571	0.9	0.809524	1	0.878788	0.909091
chr1	4327634	4327662	2	Xkr4 (-656150), Rp1 (+32666)	0	0	0	0	0	0	0	0	1	0	0	0	0	0	0	1	0.952381	1	1	1	0.954545	0.97561	1	0.318182	1	1	1	1	0.976744	1
chr1	4351999	4352099	2	Xkr4 (-680551), Rp1 (+8265)	0	0	0	0	1	0	0	0	0	0	0	0	0	0	0	0.252874	0.358491	0.2	0.352113	0.0645161	0.270833	0.548387	0.61165	0.75	0.363636	0.357143	0.545455	0.695652	0.257576	0.555556
chr1	4354950	4355184	2	Xkr4 (-683569), Rp1 (+5247)	1	0	0	0	0	0	1	0	0	0	1	0	0	1	0	0.608247	1	0.568182	0.648148	0.938776	0.782609	0.557692	0.77027	0.947368	0.92	0.520833	0.875	0.95	0.493506	0.896552
chr1	4390240	4390289	2	Rp1 (-29951), Sox17 (+106148)	0	0	1	0	0	0	0	1	0	0	0	0	0	0	0	0.672727	0.925	0.311111	0.804348	0.964286	0.666667	0.585366	0.350649	1	0.791667	0.333333	0.619048	0.916667	0.710526	0.888889
chr1	4412580	4412781	3	Rp1 (-52367), Sox17 (+83732)	1	1	1	0	0	0	0	0	0	0	0	0	0	0	0	0.555556	0.246377	0.455696	0.72973	0.432836	0.45	0.913793	0.87218	0.916667	0.59375	0.703125	0.566667	0.655172	0.826772	0.78
chr1	4414508	4415001	4	Rp1 (-54441), Sox17 (+81658)	0	1	0	0	1	0	0	0	1	0	0	0	0	0	0	0.0496454	0.0224719	0.0754717	0.0921986	0.0235294	0.0365854	0.276316	0.421622	0	0.185185	0.165138	0.215686	0.0869565	0.198347	0.20339
chr1	4415560	4415625	2	Rp1 (-55279), Sox17 (+80820)	0	1	0	0	1	0	0	0	0	0	0	0	0	0	0	0.868852	0.297872	0.688525	0.927273	0.306122	0.533333	0.9	0.934579	0.611111	0.631579	0.851852	0.794118	0.611111	0.815385	0.92
chr1	4419027	4419242	4	Rp1 (-58821), Sox17 (+77278)	1	0	0	0	0	1	0	0	0	0	0	0	0	1	0	0.598131	0.833333	0.622951	0.920354	0.565789	0.45	0.8375	0.862745	0.904762	0.924528	0.95122	0.804348	0.714286	0.355932	0.818182
chr1	4456350	4456431	2	Rp1 (-96077), Sox17 (+40022)	0	1	1	0	0	0	0	0	1	0	0	0	0	0	0	0.90566	0.548387	0.708333	0.764706	1	0.71875	0.84	0.87013	0.285714	1	0.777778	0.782609	1	0.894118	0.722222
chr1	4469393	4469667	4	Rp1 (-109216), Sox17 (+26883)	0	1	1	0	0	0	0	0	0	0	0	1	0	0	0	0.615385	0.166667	0.439024	0.767857	0.662338	0.535714	0.849462	0.877005	0.714286	0.939394	0.577465	0.648649	0.765957	0.891892	0.826087
chr1	4471126	4471530	5	Rp1 (-111014), Sox17 (+25085)	1	0	1	0	0	0	0	0	0	0	0	0	0	1	0	0.472906	0.766082	0.513011	0.608527	0.899471	0.694175	0.642384	0.621908	0.865854	0.830508	0.615854	0.754237	0.777778	0.588235	0.783505
chr1	4508229	4508240	2	Sox17 (-11822), Mrpl15 (+277504)	1	0	1	0	0	1	0	0	0	0	0	0	0	0	0	0.125	0.285714	0.25	0.469388	0.714286	0.203704	0.62963	0.825581	0.653846	0.931034	0.268293	0.75	0.8	0.904762	0.314286
chr1	4554179	4554281	2	Sox17 (-57817), Mrpl15 (+231509)	0	0	0	0	1	0	0	0	0	1	0	0	0	1	0	0.699187	0.745763	0.707865	0.77451	0.529412	0.666667	0.913978	0.736434	0.724138	0.56	0.9	0.84	0.818182	0.504348	0.883721
chr1	4590107	4590165	2	Sox17 (-93723), Mrpl15 (+195603)	0	0	0	0	0	0	0	1	0	0	0	0	0	0	0	0.894118	0.730769	0.732143	0.564103	0.9	0.586957	0.536585	0.333333	0.5	0.625	0.765957	0.823529	0.7	0.768116	0.5
chr1	4604255	4604289	2	Sox17 (-107859), Mrpl15 (+181467)	0	0	0	0	1	0	0	0	0	1	0	0	0	0	0	0.873418	0.906977	0.844444	0.8125	0.44186	0.829268	0.916667	0.916667	0.909091	0.65	0.918367	0.85	0.923077	0.7375	0.923077
chr1	4616601	4616851	2	Sox17 (-120313), Mrpl15 (+169013)	1	0	1	0	0	1	0	0	0	0	0	0	0	0	0	0.350877	0.708333	0.323529	0.707317	0.594595	0.259259	0.777778	0.73913	0.909091	0.666667	0.708333	0.875	0.8	0.914286	0.761905
chr1	4617786	4617808	2	Sox17 (-121384), Mrpl15 (+167942)	0	0	1	0	0	0	0	0	0	0	1	0	0	0	0	0.860759	0.95	0.428571	0.802632	0.930233	0.681818	0.690476	0.614583	0.578947	0.8125	0.375	0.809524	0.827586	0.734375	0.888889
chr1	4622616	4622748	3	Sox17 (-126269), Mrpl15 (+163057)	1	0	1	0	0	0	0	0	0	0	0	0	0	0	0	0.213333	0.857143	0.328358	0.292683	0.446429	0.343284	0.723404	0.792308	0.891892	0.789474	0.388889	0.84	0.863636	0.924051	0.7
chr1	4628006	4628156	2	Sox17 (-131668), Mrpl15 (+157658)	1	0	0	0	0	0	0	0	0	0	0	0	0	1	0	0.521127	0.830189	0.695652	0.875	0.64	0.692308	0.833333	0.898876	0.791667	0.818182	0.8	1	0.894737	0.526316	0.961538
chr1	4692002	4692313	3	Sox17 (-195745), Mrpl15 (+93581)	0	0	0	0	0	1	0	0	0	0	0	0	1	0	0	0.852273	0.533333	0.652778	0.802817	0.849057	0.408163	0.931507	0.825688	0.619048	0.833333	0.767857	0.37931	0.151515	0.56044	0.724138
chr1	4703240	4703394	2	Sox17 (-206904), Mrpl15 (+82422)	1	0	0	0	0	0	0	0	0	0	0	0	0	0	0	0.0246914	0.0232558	0.031746	0.290323	0	0.025641	0.478261	0.234694	0.3125	0.117647	0.25	0.310345	0.333333	0.0384615	0.32
chr1	4703795	4703810	2	Sox17 (-207390), Mrpl15 (+81936)	0	1	0	0	1	1	0	0	0	0	0	0	0	1	0	0.671233	0.442308	0.547945	0.910714	0.125	0.4	0.969697	0.871287	1	0.681818	0.870968	0.904762	0.8	0.220339	0.869565
chr1	4742288	4742614	5	Sox17 (-246038), Mrpl15 (+43288)	0	0	0	0	0	0	0	1	0	0	0	0	0	0	0	0.552764	0.666667	0.643478	0.482143	0.744681	0.441176	0.70229	0.283721	0.97619	0.206897	0.644628	0.45	0.395349	0.761538	0.58427
chr1	4752444	4752486	3	Sox17 (-256052), Mrpl15 (+33274)	0	0	0	0	1	1	0	0	1	1	0	0	0	0	1	0.95098	0.913043	0.924528	0.666667	0.25	0.492063	0.965517	0.87619	0.117647	0.16	0.985714	0.956522	0.730769	0.964286	0.453125
chr1	4766665	4767186	11	Sox17 (-270513), Mrpl15 (+18813)	0	0	0	0	0	0	0	0	1	0	0	0	0	1	0	0.329154	0.637209	0.511111	0.444828	0.348259	0.428571	0.62963	0.524272	0.164948	0.276786	0.73444	0.694268	0.641304	0.145791	0.788889
chr1	4770197	4770926	7	Sox17 (-274149), Mrpl15 (+15177)	1	0	1	0	1	1	0	0	0	0	0	0	0	0	0	0.150794	0.342541	0.311404	0.525	0.0743802	0.306878	0.549587	0.514745	0.428571	0.318681	0.625	0.531469	0.488372	0.348348	0.661654
chr1	4773492	4773714	3	Sox17 (-277190), Mrpl15 (+12136)	1	0	1	0	0	0	0	0	0	0	0	0	0	0	0	0.223684	0.446154	0.253165	0.697368	0.481481	0.315789	0.546875	0.709924	0.631579	0.55	0.357143	0.655172	0.8	0.740741	0.666667
chr1	4775401	4775561	3	Sox17 (-279068), Mrpl15 (+10258)	0	1	0	0	1	0	0	0	0	0	0	0	0	0	0	0.651786	0.392857	0.530864	0.426966	0.227848	0.574468	0.772727	0.839695	0.964286	0.586207	0.717391	0.645161	0.909091	0.6875	0.658537
chr1	4776311	4776428	2	Sox17 (-279957), Mrpl15 (+9369)	0	0	0	0	0	0	0	0	1	1	0	0	0	0	0	0.913978	0.935484	0.910112	0.9	0.721311	0.84127	0.933333	0.953642	0.371429	0.694444	0.971429	0.962963	0.921053	0.929825	0.94
chr1	4780611	4780700	2	Sox17 (-284243), Mrpl15 (+5083)	0	0	0	0	0	0	0	0	0	0	0	0	0	1	0	0.854839	0.775	0.8125	0.842105	0.863636	0.868421	0.833333	0.802469	0.695652	0.789474	0.90625	0.90625	1	0.369231	0.875
chr1	4784216	4784242	2	Sox17 (-287816), Mrpl15 (+1510)	0	0	0	0	1	0	0	0	0	0	0	0	0	0	0	0.551724	0.416667	0.422222	0.837209	0.285714	0.372093	0.675	0.836364	0.666667	0.8125	0.885714	0.681818	0.272727	0.436364	0.846154
chr1	4793551	4793730	2	Lypla1 (-14182), Mrpl15 (-7902)	0	0	0	0	0	0	1	1	0	0	0	0	0	0	0	0.925926	1	0.9	0.866667	0.96875	1	0.46875	0.5	1	0.714286	0.84375	1	0.875	0.911765	1
chr1	4800114	4800195	5	Mrpl15 (-14416), Lypla1 (-7668)	0	0	0	0	0	0	1	0	0	0	1	1	0	1	0	0.976378	0.946429	0.89441	0.9625	0.941176	1	0.583333	0.871795	1	0.952381	0.673077	0.236364	0.910448	0.636364	0.91358
chr1	4812928	4813086	3	Tcea1 (-45031), Lypla1 (+5184)	0	1	0	0	0	0	0	0	0	0	0	0	0	0	1	0.529412	0.06	0.594937	0.34188	0.719298	0.25	0.597938	0.345178	0.609756	0.823529	0.366667	0.4	0.276596	0.678571	0.242424
chr1	4813501	4813523	2	Tcea1 (-44526), Lypla1 (+5689)	0	0	0	0	0	1	0	0	0	0	0	0	0	0	0	0.366197	0.243902	0.392857	0.3	0.317073	0.136364	0.733333	0.426966	0.157895	0.684211	0.7	0.136364	0.545455	0.3125	0.571429
chr1	4819710	4819765	3	Tcea1 (-38300), Lypla1 (+11915)	1	0	0	0	0	1	0	0	0	0	0	0	0	0	0	0.375	0.75	0.519231	0.824176	0.588235	0.34375	0.702128	0.864	0.933333	1	0.701493	0.767442	0.5	0.77381	0.8125
chr1	4831244	4831482	5	Tcea1 (-26675), Lypla1 (+23540)	1	1	1	0	1	1	0	0	0	0	0	0	0	0	0	0.343434	0.65812	0.583851	0.791045	0.318182	0.365385	0.850467	0.908696	1	0.769231	0.829787	0.921053	0.95	0.871795	0.938462
chr1	4851251	4851643	4	Tcea1 (-6591), Lypla1 (+43624)	1	0	1	0	0	0	0	0	0	0	1	0	0	0	1	0.626609	0.729032	0.69697	0.660256	0.905512	0.614583	0.890756	0.79932	0.913043	0.941176	0.460317	0.709302	0.864407	0.963158	0.636364
chr1	4853557	4853739	4	Tcea1 (-4390)	1	1	0	0	1	1	0	0	0	0	0	0	0	0	0	0.223022	0.344086	0.468254	0.54902	0.10989	0.216867	0.729412	0.63354	0.6	0.4	0.835821	0.76	0.571429	0.806202	0.857143
chr1	4876447	4876739	4	Tcea1 (+18555), Rgs20 (+193692)	0	0	0	0	1	1	0	0	0	0	0	0	1	0	0	0.818898	0.573333	0.821705	0.45098	0.328947	0.164835	0.877193	0.607595	0.529412	0.166667	0.932203	0.697674	0.0740741	0.503937	0.490566
chr1	4883283	4883364	2	Tcea1 (+25286), Rgs20 (+186961)	1	0	1	0	1	0	0	0	0	0	0	0	0	0	0	0.358491	0.896552	0.388889	0.909091	0.125	0.628571	0.677419	0.789474	0.636364	0.666667	0.75	1	1	0.787879	0.85
chr1	4888412	4888501	3	Tcea1 (+30419), Rgs20 (+181828)	0	1	0	0	1	0	0	0	1	0	0	0	0	0	0	0.914634	0.396552	0.920635	0.953125	0.413043	0.816327	1	0.972727	0.08	0.583333	0.934783	0.925926	0.821429	0.837838	0.933333
chr1	4889556	4889593	2	Tcea1 (+31537), Rgs20 (+180710)	0	0	0	0	0	0	0	0	1	0	0	0	0	0	0	0.966102	0.958333	1	0.961538	0.97619	0.969697	0.928571	0.968254	0.2	1	1	0.972222	0.857143	0.964286	1
chr1	4910960	4911278	4	Tcea1 (+53081), Rgs20 (+159166)	0	0	1	0	1	1	0	0	0	0	0	0	0	0	0	0.675277	0.598684	0.48	0.66875	0.290323	0.309735	0.808824	0.774319	0.603448	0.677966	0.839286	0.865672	0.816667	0.546448	0.912088
chr1	4917474	4917862	5	Tcea1 (+59630), Rgs20 (+152617)	1	0	0	0	0	0	1	0	0	0	0	0	0	0	0	0.122995	0.383721	0.262069	0.539683	0.575472	0.509615	0.222222	0.292035	0.673077	0.654545	0.53271	0.631579	0.836735	0.311558	0.886076
chr1	4923886	4924017	4	Tcea1 (+65914), Rgs20 (+146333)	0	0	0	1	1	0	0	0	0	0	0	0	0	1	0	0.903509	0.788043	0.800532	0.736025	0.691489	0.765957	0.883721	0.880435	0.713115	0.819149	0.832618	0.867188	0.769231	0.778426	0.8
chr1	4930142	4930148	2	Tcea1 (+72107), Rgs20 (+140140)	0	0	0	0	0	0	1	1	0	0	0	0	0	0	0	0.969697	1	0.893333	0.75	0.966667	1	0.5	0.640625	1	0.956522	0.941176	1	0.933333	1	0.9
chr1	4932414	4932959	8	Tcea1 (+74649), Rgs20 (+137598)	0	0	0	0	0	0	1	1	0	0	0	0	0	1	0	0.831776	0.804511	0.742991	0.827273	0.868613	0.76875	0.523438	0.600629	0.702381	0.735294	0.782313	0.755814	0.887097	0.241379	0.940476
chr1	4934577	4934621	2	Tcea1 (+76561), Rgs20 (+135686)	0	0	0	0	0	0	1	0	0	0	0	0	0	0	0	0.931818	1	0.788462	1	0.969697	0.961538	0.388889	0.815385	1	1	0.769231	0.785714	0.956522	0.861111	1
chr1	4995395	4995870	6	Rgs20 (+74652), Tcea1 (+137595)	0	0	1	0	0	1	0	1	0	0	0	0	0	1	0	0.941176	0.538462	0.515284	0.80625	0.603774	0.383929	0.728	0.52381	0.584615	0.655738	0.705263	0.680412	0.489362	0.606481	0.71831
chr1	4996196	4996237	2	Rgs20 (+74068), Tcea1 (+138179)	0	0	0	0	0	0	0	1	0	0	0	0	0	0	0	0.947368	0.682927	0.632353	0.810811	0.96875	0.536585	0.657143	0.385965	1	0.7	0.6	0.8	0.823529	0.924528	0.636364
chr1	5016388	5016607	3	Rgs20 (+53787), Tcea1 (+158460)	0	0	0	0	1	0	0	0	0	0	0	0	0	0	0	0.962406	0.901408	0.92	0.882883	0.447059	0.910714	0.959596	0.924528	0.980392	0.862069	0.95	0.982143	0.911765	0.929078	0.962264
chr1	5021054	5021243	2	Rgs20 (+49136), Tcea1 (+163111)	0	0	0	0	0	0	0	0	0	0	0	0	0	1	0	0.416667	0.28972	0.43662	0.578947	0.432203	0.492308	0.516393	0.394958	0.296296	0.139535	0.5	0.550725	0.333333	0.188341	0.571429
chr1	5031752	5031793	3	Rgs20 (+38512), Tcea1 (+173735)	0	0	0	1	1	0	0	0	0	0	0	0	0	0	0	0.61165	0.538462	0.59434	0.455696	0.1875	0.375	0.690476	0.701613	0.725	0.75	0.680556	0.567568	0.772727	0.760331	0.738095
chr1	5033542	5033749	3	Rgs20 (+36639), Tcea1 (+175608)	0	0	1	0	0	0	1	0	0	0	1	0	0	0	0	0.703704	0.538462	0.347826	0.731343	0.954545	0.55814	0.291667	0.775362	0.84	0.913043	0.27907	0.653846	0.72	0.879518	0.659091
chr1	5084508	5084567	3	Oprk1 (-503955), Atp6v1h (+1458)	1	0	1	0	0	0	0	0	0	0	0	0	0	0	0	0.0608696	0.3125	0.107143	0.660377	0.188679	0.184211	0.485714	0.6	0.861111	0.75	0.431818	0.605263	0.5625	0.390476	0.511628
chr1	5085041	5085050	2	Oprk1 (-503447), Atp6v1h (+1966)	1	0	1	0	0	0	0	0	0	0	0	0	0	0	0	0.25	0.5	0.245283	0.72973	0.846154	0.466667	0.863636	0.906977	0.9	0.625	0.648649	0.8125	0.875	0.745455	0.8125
chr1	5087281	5087309	2	Oprk1 (-501198), Atp6v1h (+4215)	1	0	0	0	1	0	0	0	0	0	0	0	0	0	0	0.162162	0.26087	0.179487	0.411765	0.0526316	0.137931	0.4	0.642857	0.571429	0.941176	0.25	0.518519	0.5	0.587302	0.56
chr1	5088938	5089072	2	Oprk1 (-499488), Atp6v1h (+5925)	0	0	0	0	1	1	0	0	0	0	0	0	1	0	0	0.824324	0.617647	0.868852	0.727273	0.366667	0.2	0.948276	0.872093	0.857143	0.615385	0.92	1	0.391304	0.825397	0.833333
chr1	5092052	5092170	4	Oprk1 (-496382), Atp6v1h (+9031)	1	0	1	0	1	1	0	0	0	0	0	0	0	0	0	0.157407	0.648649	0.18	0.77	0.135802	0.238806	0.794118	0.820513	0.478261	0.92	0.563636	0.894737	0.851852	0.752688	0.844828
chr1	5100033	5100132	2	Oprk1 (-488410), Atp6v1h (+17003)	0	0	1	0	0	0	0	0	0	0	0	0	0	0	0	0.5	0.28125	0.225806	0.612245	0.294118	0.325	0.826087	0.646465	0.315789	0.615385	0.418605	0.8	0.631579	0.514706	0.428571
chr1	5111167	5111195	2	Oprk1 (-477312), Atp6v1h (+28101)	1	0	0	0	0	0	0	0	0	0	0	0	0	0	0	0.0697674	0.285714	0.181818	0.333333	0.5	0.111111	0.222222	0.733333	1	0.75	0.5625	0.705882	0.2	0.628571	0.5625
chr1	5129811	5130122	4	Oprk1 (-458526), Atp6v1h (+46887)	0	0	0	0	1	1	0	0	1	0	0	0	0	0	0	0.480916	0.313725	0.418182	0.689655	0.125	0.227273	0.784314	0.642857	0.176471	0.416667	0.674699	0.609756	0.458333	0.45	0.516667
chr1	5131040	5131378	3	Oprk1 (-457284), Atp6v1h (+48129)	1	0	0	0	1	1	0	0	1	0	0	0	0	0	0	0.553191	0.4	0.528736	0.838235	0.271186	0.326087	0.910714	0.788991	0.368421	0.84	0.857143	0.555556	0.571429	0.708333	0.644444
chr1	5137961	5138003	3	Oprk1 (-450511), Atp6v1h (+54902)	0	1	0	0	1	0	0	0	0	0	0	0	0	0	0	0.96875	0.485149	0.907692	0.932584	0.363636	0.782178	0.944444	0.970297	0.913043	0.709677	0.982456	0.829787	0.69697	0.960784	0.767442
chr1	5139710	5139795	2	Oprk1 (-448740), Atp6v1h (+56673)	0	1	0	0	1	1	0	0	0	1	0	0	0	0	0	0.875	0.32	0.722222	0.735294	0.133333	0.361111	0.90625	0.724638	0.714286	0.0769231	0.947368	0.933333	0.611111	0.839286	0.652174
chr1	5146021	5146088	3	Oprk1 (-442438), Atp6v1h (+62975)	1	0	1	0	0	0	0	0	0	0	0	0	0	0	0	0.182927	0.454545	0.147541	0.373494	0.316667	0.25	0.39726	0.68595	0.6	0.851852	0.125	0.484848	0.857143	0.715789	0.545455
chr1	5146431	5146450	2	Oprk1 (-442052), Atp6v1h (+63361)	0	0	0	0	1	1	0	0	0	0	0	0	0	0	1	0.752941	0.227273	0.623188	0.384615	0.116279	0.27027	0.901961	0.613636	0.6	0.333333	0.666667	0.714286	0.666667	0.678571	0.1
chr1	5166882	5166998	3	Oprk1 (-421553), Atp6v1h (+83860)	0	1	0	0	0	0	0	0	1	0	0	0	0	1	0	0.910112	0.490909	0.858974	0.83871	0.809524	0.85	0.865385	0.718447	0.35	0.888889	0.970149	0.777778	0.636364	0.121622	0.837838
chr1	5171026	5171170	5	Oprk1 (-417395), Atp6v1h (+88018)	0	0	0	0	0	0	1	1	0	0	0	0	0	1	0	0.649718	0.747475	0.530612	0.876543	0.735632	0.846939	0.479167	0.555556	0.719298	0.774194	0.755102	0.724638	0.660377	0.180328	0.880952
chr1	5172675	5172702	3	Oprk1 (-415804), Atp6v1h (+89609)	0	0	0	0	0	0	1	0	0	0	0	0	0	1	0	0.904	0.703125	0.792453	0.977528	0.787879	0.813559	0.478873	0.666667	1	0.583333	0.788889	0.892857	1	0.0782609	1
chr1	5183572	5183825	5	Oprk1 (-404794), Atp6v1h (+100619)	0	0	0	0	0	0	0	1	0	0	0	0	0	1	0	0.757576	0.672131	0.670807	0.810345	0.738095	0.445783	0.438462	0.381579	0.674419	0.395833	0.666667	0.623529	0.438596	0.303448	0.659091
chr1	5185562	5185692	3	Oprk1 (-402866), Atp6v1h (+102547)	0	0	0	0	1	1	0	0	0	1	0	0	1	1	0	0.860759	0.369565	0.714286	0.826087	0	0.15873	0.785714	0.617188	0.0666667	0	0.92	0.935484	0.04	0.246575	0.611111
chr1	5221071	5221090	2	Oprk1 (-367412), Atp6v1h (+138001)	0	1	0	1	1	0	0	0	0	0	0	0	0	0	0	0.75	0.171429	0.661538	0.222222	0.255814	0.481481	0.615385	0.615385	0.4375	0.571429	0.5	0.826087	0.833333	0.78	0.552632
chr1	5224285	5224398	2	Oprk1 (-364151), Atp6v1h (+141262)	0	0	0	0	0	0	1	0	0	0	0	0	0	1	0	0.804878	0.870968	0.393939	0.875	0.944444	0.777778	0.2	0.333333	0.4	0.857143	0.333333	0.375	0.846154	0.133333	0.923077
chr1	5231257	5231493	3	Oprk1 (-357118), Atp6v1h (+148295)	0	1	0	0	0	0	0	0	0	0	0	0	0	1	0	0.904255	0.627119	0.833333	0.983607	0.854167	0.84	0.843137	0.870968	0.73913	0.882353	0.97619	0.76	0.892857	0.305882	0.875
chr1	5243284	5243371	3	Oprk1 (-345165), Atp6v1h (+160248)	1	0	1	0	0	0	0	0	0	0	0	0	0	1	0	0.664234	0.907895	0.581395	0.927711	0.871795	0.794118	0.772727	0.887179	1	0.88	0.809524	0.933333	0.90625	0.533981	0.95
chr1	5249484	5249662	2	Oprk1 (-338920), Atp6v1h (+166493)	1	0	1	0	0	0	0	0	0	0	1	0	0	0	0	0.188406	0.571429	0.348485	0.680851	0.785714	0.636364	0.4	0.684932	0.846154	0.8	0.307692	0.821429	0.818182	0.754386	0.653846
chr1	5277504	5277703	2	Oprk1 (-310889), Atp6v1h (+194524)	1	0	1	0	0	0	1	0	0	0	0	0	0	0	0	0.532258	0.486486	0.589744	0.830769	0.76087	0.62963	0.52459	0.666667	0.935484	0.7	0.788462	0.621622	0.52381	0.489583	0.827586
chr1	5279332	5279469	3	Oprk1 (-309092), Atp6v1h (+196321)	0	0	0	0	0	0	0	0	0	0	0	0	0	1	0	0.87156	0.938462	0.90625	0.986667	0.697674	0.846154	0.83871	0.835616	0.9	0.95	0.981818	0.906977	1	0.443396	1
chr1	5285328	5285461	2	Oprk1 (-303098), Atp6v1h (+202315)	0	0	0	0	0	0	1	1	0	0	0	0	0	0	0	0.769231	0.723404	0.683333	0.803279	0.916667	0.888889	0.4375	0.45	0.5	0.727273	0.542857	0.666667	0.666667	0.746479	0.833333
chr1	5297269	5297375	2	Oprk1 (-291171), Atp6v1h (+214242)	1	0	0	0	0	0	0	0	0	0	0	0	0	0	0	0.43662	1	0.742424	0.893617	0.974359	0.881356	0.911765	0.90099	0.904762	1	0.903846	0.862069	0.777778	0.925	0.88
chr1	5298100	5298176	2	Oprk1 (-290355), Atp6v1h (+215058)	1	0	1	0	0	0	0	0	0	0	0	0	0	1	0	0.166667	0.939394	0.238095	0.576923	0.933333	0.794872	0.272727	0.3625	1	1	0.344828	0.666667	0.90625	0.311688	0.9
chr1	5334727	5334934	2	Oprk1 (-253662), Atp6v1h (+251751)	0	0	0	0	0	0	0	0	1	0	0	0	0	0	0	0.915254	0.777778	0.931034	0.693878	0.955556	0.77551	0.805556	0.736264	0.0454545	1	0.904762	0.916667	0.9375	0.836066	0.52
chr1	5336382	5336671	3	Oprk1 (-251966), Atp6v1h (+253447)	0	1	0	0	1	0	0	0	0	0	0	0	0	0	0	0.894737	0.209302	0.716049	0.666667	0.25	0.381818	0.827586	0.778761	0.8125	0.318182	0.763158	0.846154	0.708333	0.755102	0.625
chr1	5346249	5346293	2	Oprk1 (-242222), Atp6v1h (+263191)	0	1	0	0	0	0	0	0	0	0	0	0	0	0	0	0.861111	0.181818	0.770833	0.861111	0.333333	0.382353	0.891892	0.76	0.916667	0.333333	0.909091	0.789474	0.266667	0.508475	0.551724
chr1	5382202	5382325	2	Oprk1 (-206229), Atp6v1h (+299184)	1	0	1	0	0	0	0	0	0	0	0	0	0	0	0	0	0.323529	0.0784314	0.44	0.285714	0.142857	0.575	0.615385	0.6	0.9	0.457143	0.772727	0.571429	0.901961	0.708333
chr1	5558853	5558964	2	Oprk1 (-29584), Atp6v1h (+475829)	0	1	0	0	0	0	0	0	0	0	0	0	0	0	0	0.530303	0.0625	0.307692	0.2	0.153846	0.121212	0.631579	0.136364	0.6	0	0.647059	0.333333	0	0.22807	0.181818
chr1	5560978	5561278	4	Oprk1 (-27365), Atp6v1h (+478048)	0	1	0	0	0	0	0	1	0	0	0	0	1	0	1	0.815126	0.328767	0.505263	0.729167	0.878788	0.525424	0.453333	0.388535	0.555556	0.666667	0.765432	0.425532	0.153846	0.54955	0.169811
chr1	5578576	5578707	2	Oprk1 (-9851), Atp6v1h (+495562)	0	0	0	0	1	1	0	0	0	0	0	0	0	1	0	0.723077	0.957447	0.660714	0.95122	0.512821	0.478261	0.878788	0.811765	1	0.823529	0.975	0.965517	0.833333	0.6	1
chr1	5590314	5590481	3	Oprk1 (+1905), Npbwr1 (+327000)	0	0	0	0	0	0	0	0	1	1	0	0	0	0	0	0.979592	0.966667	0.987952	0.96	0.854545	0.851852	0.977528	0.928571	0.128205	0.71875	0.953846	0.967742	0.892857	0.888889	0.823529
chr1	5656518	5656527	2	Oprk1 (+68030), Npbwr1 (+260875)	0	0	0	0	0	0	0	1	0	0	0	0	0	0	0	0.978723	0.909091	0.893617	0.964286	0.571429	0.533333	0.939394	0.237288	0.583333	0.315789	0.967742	0.875	0.615385	0.522388	0.642857
chr1	5662541	5662641	2	Oprk1 (+74098), Npbwr1 (+254807)	0	1	0	0	0	0	0	0	0	1	0	0	0	0	0	1	0.354839	0.890244	0.636364	0.724138	0.708333	0.981132	0.676471	0.789474	0.545455	0.925	0.875	0.789474	0.878788	0.657143
chr1	5680566	5680647	2	Oprk1 (+92114), Npbwr1 (+236791)	0	0	0	0	1	0	0	0	0	0	0	0	0	0	0	0.776119	0.352941	0.480769	0.638889	0.0526316	0.210526	0.851852	0.587629	0.411765	0.05	0.851852	0.380952	0.166667	0.339286	0.424242
chr1	5788430	5788660	6	Npbwr1 (+128853), Oprk1 (+200052)	1	0	1	1	0	1	0	0	0	0	0	0	0	0	0	0.34555	0.596154	0.456044	0.335135	0.5	0.362319	0.786982	0.766537	0.777778	0.724138	0.477941	0.819048	0.791667	0.76	0.711111
chr1	5909010	5909519	5	Npbwr1 (+8133), Oprk1 (+320772)	0	1	0	0	1	0	0	0	0	0	0	0	0	1	0	0.9	0.5625	0.888889	0.848214	0.56383	0.721154	0.970149	0.971564	0.763636	0.6875	0.986842	1	0.729167	0.737179	0.967213
chr1	5954919	5954926	2	Rb1cc1 (-259722), Npbwr1 (-37525)	1	0	0	0	1	1	0	0	0	0	0	0	0	0	0	0.782609	1	0.866667	0.93617	0.53125	0.756757	0.956522	0.959596	0.888889	1	0.97561	0.954545	0.833333	0.967742	0.964286
chr1	5955423	5955819	6	Rb1cc1 (-259024), Npbwr1 (-38223)	1	0	1	0	0	0	0	0	0	0	0	0	0	1	0	0.0921502	0.568493	0.111111	0.29798	0.179487	0.363636	0.22695	0.198895	0.674419	0.453608	0.234899	0.546667	0.742857	0.179592	0.581818
chr1	5962076	5962223	2	Rb1cc1 (-252495), Npbwr1 (-44752)	0	0	0	0	0	0	0	0	0	0	0	0	0	1	0	0.96124	0.94186	0.918919	0.979798	0.955224	0.965517	0.864583	0.935252	0.953488	0.9375	0.960526	0.975	0.928571	0.666667	0.949153
chr1	5983951	5984166	2	Rb1cc1 (-230586), Npbwr1 (-66661)	0	0	0	0	1	0	0	0	0	0	0	0	0	1	0	0.803571	0.545455	0.711864	0.938776	0.384615	0.625	0.884615	0.735294	0.631579	0.466667	0.888889	0.789474	0.409091	0.413793	0.8
chr1	6064462	6064548	3	Rb1cc1 (-150140), Npbwr1 (-147107)	1	0	0	0	0	0	0	0	0	0	0	0	0	0	0	0.455357	0.916667	0.746269	0.704545	0.878049	0.714286	0.833333	0.844037	0.944444	0.892857	0.844444	1	0.882353	0.857143	0.964286
chr1	6076310	6076600	4	Npbwr1 (-159057), Rb1cc1 (-138190)	0	0	1	0	0	0	0	1	0	0	0	0	0	0	0	0.470588	0.551724	0.269565	0.549451	0.69863	0.381579	0.45	0.345455	0.333333	0.4375	0.516129	0.657143	0.566667	0.719424	0.327273
chr1	6090145	6090164	3	Npbwr1 (-172757), Rb1cc1 (-124490)	0	1	1	0	1	0	0	0	0	0	0	0	0	0	0	0.841121	0.222222	0.465347	0.945455	0.387097	0.637681	0.793651	0.692308	0.703704	0.419355	0.829787	0.777778	0.794872	0.513274	0.833333
chr1	6092877	6093128	2	Npbwr1 (-175605), Rb1cc1 (-121642)	0	1	0	0	0	0	0	0	0	0	0	0	0	0	0	0.803571	0.0322581	0.382353	0.388889	0.0454545	0.1	0.833333	0.267857	0.0833333	0.0769231	0.538462	0.307692	0.222222	0.75	0.1
chr1	6097146	6097409	3	Npbwr1 (-179880), Rb1cc1 (-117367)	0	0	0	0	1	0	0	1	0	0	0	0	0	0	0	0.452632	0.423077	0.27381	0.485437	0.182927	0.447761	0.104167	0.214286	0.8	0.36	0.294118	0.413793	0.666667	0.578947	0.612903
chr1	6155254	6155413	2	Npbwr1 (-237936), Rb1cc1 (-59311)	1	0	0	0	1	0	0	0	0	0	0	0	0	0	0	0.141026	0.333333	0.351852	0.270833	0.047619	0.282051	0.448276	0.5	1	0.388889	0.594595	0.551724	0.772727	0.202703	0.733333
chr1	6207843	6208016	3	Npbwr1 (-290532), Rb1cc1 (-6715)	0	0	1	0	0	0	0	0	1	0	0	0	0	1	0	0.675	0.75641	0.45098	0.862069	0.65	0.537037	0.791045	0.90184	0.395349	0.904762	0.825	0.88	0.825	0.433824	0.867925
chr1	6212417	6212818	3	Rb1cc1 (-2027)	0	0	0	1	0	0	0	0	0	0	0	0	0	0	0	0.326923	0.125	0.209677	0	0.0625	0.206897	0.365854	0.231707	0.421053	0.2	0.333333	0.1875	0.125	0.635135	0.171429
chr1	6213336	6213340	2	Rb1cc1 (-1307)	1	0	0	0	1	0	0	0	0	0	0	0	0	0	0	0.0909091	0.290323	0.230769	0.323529	0	0.0769231	0.596154	0.510638	0.166667	0.6	0.425	0.28	0.416667	0.388889	0.166667
chr1	6220690	6220900	2	Alkal1 (-138423), Rb1cc1 (+6150)	0	0	0	0	0	0	0	0	0	0	0	0	0	1	0	0.95122	1	0.862069	0.971429	0.722222	0.76	0.931034	0.898305	0.666667	1	0.772727	0.761905	0.888889	0.545455	1
chr1	6221328	6221349	2	Alkal1 (-137879), Rb1cc1 (+6694)	0	0	0	0	0	0	0	0	0	0	0	0	0	1	0	0.811966	0.654762	0.615385	0.931034	0.606557	0.724638	0.921053	0.846774	0.916667	0.619048	0.921875	0.775	0.673469	0.456897	0.928571
chr1	6225146	6225153	2	Alkal1 (-134068), Rb1cc1 (+10505)	0	0	0	0	0	1	0	0	0	0	0	0	0	0	0	0.0512821	0	0.047619	0.212121	0.166667	0	0.5	0.519231	0.4	0.117647	0.6	0.16	0.5	0.178571	0.517241
chr1	6226085	6226256	2	Alkal1 (-133047), Rb1cc1 (+11526)	1	0	1	0	0	0	0	0	0	0	0	0	0	1	0	0.346154	0.738095	0.516129	0.886364	0.886364	0.761905	0.652174	0.907895	0.888889	0.842105	0.68	0.891892	0.727273	0.590909	0.88
chr1	6228047	6228375	4	Alkal1 (-131007), Rb1cc1 (+13566)	0	1	0	0	0	0	0	0	1	0	0	0	0	1	0	0.904	0.746835	0.938462	0.9375	0.901961	0.893617	0.792208	0.865169	0.371429	0.95122	0.967742	0.949153	0.952381	0.384	0.873239
chr1	6235006	6235078	5	Alkal1 (-124176), Rb1cc1 (+20397)	1	0	0	0	0	0	0	0	0	0	0	0	0	0	0	0.138889	0.552941	0.388158	0.725191	0.479592	0.339286	0.772358	0.741463	0.591837	0.789474	0.611842	0.473684	0.694444	0.557823	0.666667
chr1	6236814	6236873	2	Alkal1 (-122374), Rb1cc1 (+22199)	1	0	0	0	0	0	0	0	0	0	0	0	0	0	0	0.0597015	0.21875	0.122807	0.166667	0.653846	0.138889	0.25	0.385965	0.521739	0.714286	0.192308	0.166667	0.166667	0.122807	0.333333
chr1	6260424	6260476	2	Alkal1 (-98768), Rb1cc1 (+45805)	0	0	0	0	0	0	1	0	0	0	0	0	0	1	0	0.914894	0.895833	0.833333	0.953488	1	0.964286	0.481481	0.671053	0.9	0.866667	0.521739	0.882353	1	0.444444	1
chr1	6279320	6279385	2	Alkal1 (-79865), Rb1cc1 (+64708)	0	0	0	0	0	0	0	0	1	0	0	0	0	1	0	0.85	0.813953	0.959459	0.87037	0.974359	0.769231	0.7	0.670732	0.1	0.8125	0.805556	0.73913	0.466667	0.627451	0.833333
chr1	6283067	6283308	2	Alkal1 (-76030), Rb1cc1 (+68543)	1	0	0	0	0	0	0	0	0	0	0	0	0	0	0	0.0588235	0.126984	0.0789474	0.220779	0.309091	0.057971	0.183333	0.395683	0.264706	0.269231	0.272727	0.414634	0.2	0.23	0.348837
chr1	6286065	6286222	3	Alkal1 (-73074), Rb1cc1 (+71499)	0	0	0	0	0	1	0	0	0	0	0	0	0	1	0	0.304348	0.0377358	0.147541	0.253968	0.176471	0.0208333	0.585714	0.4375	0	0.72	0.439394	0.434783	0	0.103774	0.321429
chr1	6288259	6288551	3	Alkal1 (-70813), Rb1cc1 (+73760)	0	0	0	0	0	0	0	1	0	0	1	0	0	1	0	0.605042	0.690141	0.589744	0.783333	0.657143	0.6	0.464286	0.510791	0.871795	0.617647	0.539683	0.733333	0.818182	0.27	0.788462
chr1	6306403	6306670	4	Alkal1 (-52681), Rb1cc1 (+91892)	1	0	1	0	1	0	1	0	0	0	0	0	0	0	0	0.230159	0.611111	0.367347	0.405941	0.142857	0.373494	0.560976	0.7	0.290323	0.738095	0.474227	0.685714	0.769231	0.759615	0.638298
chr1	6307236	6307331	2	Alkal1 (-51934), Rb1cc1 (+92639)	0	0	1	0	0	0	0	0	0	0	0	0	0	0	0	0.238095	0.518519	0.0540541	0.22	0.285714	0.266667	0.0740741	0.412698	0.166667	0.692308	0.111111	0.647059	0.583333	0.66129	0.117647
chr1	6357918	6358034	3	Alkal1 (-1242)	0	0	0	1	0	0	0	0	0	0	0	0	0	0	0	0.836538	0.822581	0.857143	0.373494	0.779661	0.925	0.916667	0.905109	0.836735	0.894737	0.913043	0.965517	0.8	0.888889	0.829787
chr1	6361796	6361844	2	St18 (-125411), Alkal1 (+2602)	1	0	0	0	0	0	0	0	0	0	0	0	0	1	0	0.3	0.875	0.424242	0.758065	0.518519	0.545455	0.560976	0.654762	0.833333	0.533333	0.5	0.666667	0.916667	0.310345	0.84
chr1	6482344	6482492	5	St18 (-4813)	0	0	0	0	1	0	0	0	0	1	0	0	0	1	0	0.895	0.757764	0.847953	0.927007	0.411111	0.714286	0.792593	0.666667	0.758621	0.326087	0.871795	0.777778	0.762712	0.200873	0.897727
chr1	6487941	6488041	3	St18 (+760)	0	0	0	1	0	0	0	0	0	0	0	0	0	1	0	0.224138	0.391304	0.196429	0.0365854	0.717391	0.507937	0.084507	0.176871	0.730769	0.875	0.2	0.205882	0.64	0.1125	0.189189
chr1	6499681	6499785	2	Pcmtd1 (-589187), St18 (+12502)	0	0	0	0	1	1	0	0	0	0	0	0	0	0	0	0.714286	0.451613	0.47541	0.56	0.142857	0.342857	0.885714	0.8	0.722222	0.7	0.803922	0.727273	0.384615	0.979592	0.384615
chr1	6556321	6556332	2	Pcmtd1 (-532593), St18 (+69096)	1	0	1	0	0	0	0	0	0	0	0	0	0	0	0	0.261364	0.792453	0.45614	0.808511	0.592593	0.5	0.74	0.845361	0.607143	0.826087	0.75	0.903226	0.857143	0.779221	0.892857
chr1	6607524	6607605	2	Pcmtd1 (-481355), St18 (+120334)	0	0	1	1	0	1	0	0	0	0	0	0	0	0	0	0.517241	0.295455	0.232143	0.25	0.625	0.25641	0.857143	0.743243	0.666667	0.8125	0.605263	0.565217	0.736842	0.7625	0.434783
chr1	6610253	6610269	2	Pcmtd1 (-478659), St18 (+123030)	0	0	0	0	1	0	0	0	0	0	0	0	0	0	0	0.454545	0.766667	0.357143	0.425	0.25	0.473684	0.861111	0.876543	0.8	0.666667	0.682927	0.833333	0.894737	0.754386	0.769231
chr1	6678417	6678555	3	Pcmtd1 (-410434), St18 (+191255)	0	1	0	0	1	0	0	0	1	0	0	0	0	1	0	0.71028	0.262295	0.547368	0.617647	0.375	0.458333	0.942857	0.890756	0.25	0.8	0.711111	0.933333	0.777778	0.468468	0.866667
chr1	6706460	6706597	2	Pcmtd1 (-382391), St18 (+219298)	0	0	0	1	0	0	0	0	0	0	0	0	0	0	0	0.588235	0.666667	0.25	0.1	0.208333	0.26087	0.371429	0.318841	0.678571	0.0526316	0.384615	0.533333	0.3	0.868852	0.117647
chr1	6707113	6707133	2	Pcmtd1 (-381797), St18 (+219892)	0	0	0	1	1	0	0	0	0	0	0	0	0	0	0	0.9	0.883721	0.871795	0.490566	0.235294	0.653846	0.977273	0.708333	1	0.611111	1	0.925926	0.6	0.969697	0.863636
chr1	6718020	6718265	5	Pcmtd1 (-370777), St18 (+230912)	0	0	0	0	0	0	1	1	0	0	0	0	0	1	0	0.917431	0.8375	0.876404	0.757576	0.943396	0.933333	0.522388	0.57931	0.851852	0.769231	0.788732	0.85	0.92	0.246154	0.902439
chr1	6729761	6730121	8	Pcmtd1 (-358979), St18 (+242710)	1	0	1	0	0	0	1	1	0	0	0	0	0	0	0	0.155488	0.705882	0.338912	0.731481	0.577982	0.587209	0.25463	0.503876	0.662791	0.680556	0.369748	0.638462	0.652174	0.858521	0.735714
chr1	6734587	6734619	2	Pcmtd1 (-354317), St18 (+247372)	0	0	1	0	0	0	0	0	0	0	1	1	0	0	0	0.742857	0.625	0.245902	0.477273	0.411765	0.583333	0.708333	0.55	0.37037	0.777778	0.178571	0.111111	0.555556	0.637681	0.411765
chr1	6739157	6739344	2	Pcmtd1 (-349669), St18 (+252020)	1	0	0	0	0	0	0	0	0	0	0	0	0	0	0	0.0491803	0.75	0.269231	0.30303	0.583333	0.351351	0.395349	0.421053	0.625	0.791667	0.393939	0.791667	0.428571	0.795918	0.578947
chr1	6756234	6756457	3	Pcmtd1 (-332574), St18 (+269115)	0	0	0	0	0	0	0	1	0	0	0	0	0	0	1	0.890244	0.72	0.833333	0.5	0.903226	0.795455	0.644068	0.448819	0.894737	0.837838	0.629032	0.518519	0.666667	0.871287	0.304348
chr1	6760526	6761099	13	Pcmtd1 (-328107), St18 (+273582)	1	0	1	1	0	0	0	0	0	0	0	0	0	0	0	0.0686869	0.616915	0.165591	0.17268	0.229167	0.174074	0.406557	0.49654	0.859813	0.541096	0.325733	0.440994	0.578947	0.375	0.558011
chr1	6805432	6805475	3	Pcmtd1 (-283466), St18 (+318223)	1	0	1	1	0	0	0	0	0	0	0	0	0	0	0	0.48913	0.935065	0.455696	0.460526	0.921875	0.689655	0.94382	0.926471	1	0.961538	0.777778	0.890909	1	0.990476	0.909091
chr1	6809280	6809351	4	Pcmtd1 (-279604), St18 (+322085)	0	1	0	0	1	1	0	0	0	0	0	0	0	0	0	0.918182	0.711864	0.972603	0.689189	0.12	0.690141	0.984127	0.934783	1	0.783784	0.962963	0.96875	0.913043	0.974359	0.978261
chr1	6810534	6810651	3	Pcmtd1 (-278327), St18 (+323362)	1	0	1	1	0	0	0	0	0	0	0	0	0	0	0	0.0990099	0.6	0.105263	0.0740741	0.58209	0.301887	0.265823	0.224	0.962963	0.451613	0.129032	0.392857	0.576923	0.634146	0.409091
chr1	6844844	6845032	3	Pcmtd1 (-243982), St18 (+357707)	0	0	0	0	0	0	0	1	0	0	1	0	0	0	0	0.618421	0.810811	0.30137	0.173077	0.842105	0.675	0.227273	0.204819	0.75	0.761905	0.0243902	0.346154	0.6	0.586207	0.238095
chr1	6861420	6861463	2	Pcmtd1 (-227478), St18 (+374211)	0	0	0	0	1	0	0	0	0	1	0	1	0	0	0	0.94	0.4	0.727273	0.648148	0.243243	0.717949	0.767442	0.523077	0.666667	0.1	0.852941	0.264706	0.466667	0.767442	0.535714
chr1	6908058	6908100	2	Pcmtd1 (-180841), St18 (+420848)	1	0	0	0	0	0	0	0	0	0	0	0	0	0	0	0.0263158	0.116279	0.0727273	0.0454545	0	0.05	0.653846	0.427184	0.423077	0.16	0.55814	0.368421	0.190476	0.0833333	0.5
chr1	6928885	6929401	7	Pcmtd1 (-159777), St18 (+441912)	1	0	0	1	1	0	0	0	0	0	1	0	0	0	0	0.208469	0.586957	0.307692	0.337778	0.398844	0.413793	0.393064	0.495775	0.784946	0.745763	0.365385	0.421569	0.666667	0.84	0.48913
chr1	6939395	6939524	4	Pcmtd1 (-149460), St18 (+452229)	0	0	1	0	0	0	0	0	0	0	0	0	0	0	0	0.479592	0.837209	0.336364	0.425	0.95122	0.519231	0.566667	0.72381	0.935484	0.925926	0.462687	0.5	0.863636	0.876404	0.666667
chr1	6955800	6955955	2	Pcmtd1 (-133042), St18 (+468647)	1	0	0	0	1	0	0	0	0	0	0	0	0	0	0	0.527273	0.716981	0.729167	0.907407	0.606061	0.666667	0.857143	0.985714	1	0.909091	0.825	0.944444	0.75	0.948276	0.8
chr1	7000879	7000969	2	Pcmtd1 (-87996), St18 (+513693)	0	0	0	0	0	0	0	0	0	0	0	0	0	1	0	0.953846	0.866667	0.947368	0.967742	1	0.962963	0.945946	0.941176	0.923077	1	1	1	1	0.525	0.958333
chr1	7017842	7017867	2	Pcmtd1 (-71065), St18 (+530624)	0	0	0	0	0	0	0	1	0	0	0	0	0	1	0	0.756757	0.714286	0.636364	0.828571	0.956522	0.818182	0.46875	0.163934	0.384615	0.5	0.56	0.647059	0.8125	0.194444	0.84
chr1	7035701	7035711	2	Pcmtd1 (-53214), St18 (+548475)	0	0	0	0	0	0	0	0	0	0	0	0	0	1	0	0.72549	0.925	0.811321	0.818182	0.527778	0.714286	0.875	0.865169	0.875	0.709677	0.86	0.875	0.818182	0.416667	0.909091
chr1	7054889	7055223	6	Pcmtd1 (-33864), St18 (+567825)	0	0	1	0	0	0	1	1	0	0	0	1	0	0	0	0.799087	0.891892	0.554878	0.951049	0.904255	0.852273	0.336066	0.513043	0.891892	0.883333	0.6	0.392857	0.590909	0.714286	0.972222
chr1	7087333	7087401	4	Pcmtd1 (-1553)	0	0	0	0	0	0	0	0	1	0	0	0	0	1	0	0.916667	0.971429	0.906977	0.898305	0.965517	0.891892	0.841463	0.650943	0.0625	0.888889	0.958333	0.930233	0.5	0.0774194	0.804348
chr1	7090692	7090699	2	Pcmtd1 (+1776)	0	0	0	0	0	0	0	0	0	0	0	0	0	1	0	0.732394	0.394737	0.421053	0.79661	0.826087	0.434783	0.595745	0.376623	0	0.652174	0.5	0.333333	0.3125	0.329268	0.285714
chr1	7104596	7104648	2	Pcmtd1 (+15702)	0	0	0	0	0	0	0	0	0	0	0	0	0	1	0	0.769231	0.5	0.849315	0.861111	0.609756	0.730769	0.714286	0.77027	0.473684	0.857143	0.7	0.75	0.714286	0.303571	0.769231
chr1	7105392	7105543	3	Pcmtd1 (+16548)	1	0	0	0	1	0	0	0	0	0	0	0	0	1	0	0.179775	0.272727	0.305085	0.521739	0.0408163	0.183333	0.597015	0.724832	0.21875	0.761905	0.627119	0.618182	0.368421	0.0597015	0.657895
chr1	7105794	7106057	3	Pcmtd1 (+17006)	1	0	1	0	1	0	0	0	0	0	0	0	0	1	0	0.646552	0.726027	0.617021	0.864	0.616438	0.637681	0.846154	0.914286	0.83871	0.813953	0.875	0.888889	0.777778	0.714286	0.844444
chr1	7132541	7132680	2	Pcmtd1 (+43691)	0	0	0	0	0	0	0	1	0	0	0	0	0	0	0	0.803738	0.741379	0.550562	0.678571	0.868852	0.824561	0.596774	0.392857	0.466667	0.826087	0.464286	0.473684	0.6	0.771739	0.394737
chr1	7147383	7147525	3	Pcmtd1 (+58534)	0	0	0	0	0	0	0	0	1	0	0	0	0	1	0	0.84	0.921569	0.88	0.985714	0.875	0.76087	0.930556	0.956897	0.142857	0.944444	0.93617	0.942857	0.769231	0.52809	0.913043
chr1	7147849	7147981	2	Pcmtd1 (+58995)	0	0	0	0	0	0	0	0	0	0	0	0	0	1	0	0.538462	0.302326	0.223881	0.909091	0.793103	0.264706	0.404762	0.560976	0.263158	0.666667	0.5	0.5	0	0.177419	0.791667
chr1	7148225	7149163	9	Pcmtd1 (+59774)	0	0	1	0	1	1	0	0	0	0	0	0	1	1	0	0.62	0.515504	0.385757	0.819231	0.492063	0.478673	0.736402	0.752033	0.307143	0.831776	0.717593	0.578571	0.556452	0.421512	0.71875
chr1	7152845	7153036	4	Pcmtd1 (+64021)	1	0	0	0	0	1	0	0	0	0	0	0	0	1	0	0.419355	0.827586	0.446602	0.792683	0.77193	0.369048	0.527778	0.660131	0.857143	0.880952	0.653061	0.825	0.772727	0.32381	0.943396
chr1	7158200	7158338	4	Pcmtd1 (+69349)	0	1	0	0	1	1	0	0	0	0	0	0	0	1	0	0.648649	0.186667	0.524194	0.736264	0.164948	0.210084	0.888889	0.634731	0.69697	0.117647	0.909091	0.785714	0.380952	0.275591	0.666667
chr1	7160807	7160965	3	Pcmtd1 (+71966)	0	1	0	0	0	0	0	0	1	0	0	0	0	0	0	0.987805	0.565217	0.864407	0.972222	0.948718	0.916667	0.97561	0.910891	0.310345	1	0.970588	0.84	0.757576	0.892308	0.972222
chr1	7161522	7161532	2	Pcmtd1 (+72607)	0	0	0	0	0	0	0	0	1	0	0	0	0	1	0	0.931818	0.677419	0.959184	0.978723	1	0.954545	0.897959	0.818182	0.5	0.923077	0.956522	1	0.55	0.341463	1
chr1	7170239	7170604	5	Pcmtd1 (+81502)	0	1	0	0	0	1	0	0	0	0	0	0	0	1	0	0.708029	0.1	0.330357	0.733333	0.253333	0.0769231	0.762887	0.617647	0.0769231	0.681818	0.666667	0.340909	0.05	0.131944	0.423077
chr1	7171164	7171226	2	Pcmtd1 (+82275)	0	1	0	0	1	0	0	0	0	0	0	0	0	0	0	0.22449	0	0.127273	0.4	0.05	0.107143	0.533333	0.671233	0.04	0.692308	0.428571	0.0588235	0.111111	0.351351	0.529412
chr1	7173257	7173312	2	Pcmtd1 (+84365)	0	0	0	0	0	0	0	0	1	0	0	0	0	1	0	0.73913	0.27027	0.391304	0.716667	0.615385	0.333333	0.733333	0.607143	0	0.6	0.473684	0.478261	0.173913	0.15625	0.272727
chr1	7223620	7224047	3	Pcmtd1 (+134914)	1	0	1	0	0	0	0	0	0	0	1	0	0	0	0	0.333333	0.706667	0.433071	0.490385	0.655738	0.773333	0.632911	0.75	0.967742	0.846154	0.492537	0.520833	0.823529	0.855769	0.847826
chr1	7293155	7293413	4	Pcmtd1 (+204364)	0	0	0	1	1	1	0	0	0	0	0	0	0	0	0	0.883408	0.858333	0.829545	0.861111	0.579365	0.75	0.93007	0.930147	0.907692	0.984127	0.796875	0.885714	0.95	0.961905	0.953271
chr1	7316171	7316235	2	Pcmtd1 (+227283)	0	0	0	0	0	0	0	0	1	0	0	0	1	0	0	0.956522	0.875	0.863636	0.975	0.957447	0.852459	0.948718	0.949275	0.216216	0.95	0.95	0.954545	0.666667	0.889831	0.85
chr1	7360161	7360552	8	Pcmtd1 (+271437)	0	0	0	0	0	0	1	1	0	0	0	0	0	1	0	0.681818	0.809524	0.573705	0.880208	0.760331	0.823529	0.151163	0.332512	0.897436	0.6125	0.552147	0.523256	0.75	0.142857	0.903846
chr1	7371489	7371622	3	Pcmtd1 (+282636)	0	1	0	1	0	1	0	0	0	0	0	0	0	0	0	0.712766	0.5	0.767442	0.492754	0.928571	0.375	0.826923	0.784	0.9	1	0.935484	0.636364	0.608696	0.897727	0.464286
chr1	7384647	7384651	2	Pcmtd1 (+295729)	1	0	0	0	0	1	0	0	0	0	0	0	0	0	0	0.206522	0.354167	0.309524	0.583333	0.361111	0.0645161	0.522727	0.666667	0.541667	0.714286	0.702703	0.625	0.5	0.821429	0.588235
chr1	7398997	7399059	4	Pcmtd1 (+310108)	1	0	0	0	0	0	0	0	0	0	0	0	0	0	0	0.338028	0.736842	0.674797	0.685897	0.819672	0.8	0.713115	0.78125	0.913043	0.780488	0.883333	0.788732	0.78125	0.751515	0.766667
chr1	7416040	7417106	10	Pcmtd1 (+327653)	0	0	0	0	0	0	1	1	0	0	0	0	0	1	0	0.873817	0.676923	0.80315	0.830097	0.957576	0.784211	0.439306	0.614458	0.8	0.953271	0.9	0.708333	0.701149	0.226087	0.780952
chr1	7419495	7419677	2	Pcmtd1 (+330666)	0	0	0	0	0	0	0	0	0	0	1	0	0	1	0	0.901961	0.878788	0.907407	0.971429	0.833333	0.97619	0.967742	0.958333	0.75	0.809524	0.742857	0.913043	0.857143	0.6	0.956522
chr1	7430499	7430593	2	Pcmtd1 (+341626)	0	0	0	0	0	0	0	0	0	0	0	0	0	1	0	0.764706	0.30303	0.706897	0.725	0.914286	0.515152	0.621622	0.343284	0.4	0.7	0.607143	0.444444	0.2	0.166667	0.32
chr1	7447774	7448067	4	Pcmtd1 (+359001)	0	0	0	0	0	0	1	1	0	0	0	0	0	0	0	0.935065	0.951613	0.944444	0.653333	0.947368	0.964912	0.3625	0.423077	1	0.823529	0.68	0.893617	0.862069	0.809524	0.690476
chr1	7493212	7493308	2	Pcmtd1 (+404340)	0	1	0	0	0	0	0	1	0	1	0	0	0	1	0	0.859375	0.189189	0.777778	0.75	0.527778	0.518519	0.517857	0.326316	0.25	0.0833333	0.703704	0.892857	0.538462	0.305085	0.62069
chr1	7499207	7499510	5	Pcmtd1 (+410439)	0	0	0	0	0	0	0	1	0	0	1	0	0	1	0	0.347222	0.372671	0.196721	0.328205	0.817391	0.385246	0.153846	0.184818	0.346939	0.521739	0.116402	0.303371	0.180328	0.209125	0.155172
chr1	7500648	7500773	9	Pcmtd1 (+411791)	0	0	0	0	0	0	0	0	1	0	0	0	0	1	1	0.98125	0.617284	0.933735	0.854167	0.944444	0.883929	0.942675	0.909639	0.28125	0.603175	0.986301	0.869565	0.447368	0.210256	0.574468
chr1	7501225	7501261	2	Pcmtd1 (+412323)	0	1	0	0	1	0	0	0	0	0	0	0	0	0	0	0.813953	0.121212	0.645833	0.65	0.351351	0.577778	0.868421	0.55	0.538462	0.153846	0.897436	0.608696	0.0714286	0.373333	0.576923
chr1	7518332	7518437	2	Pcmtd1 (+429465)	0	0	0	0	0	0	0	0	0	0	0	0	0	1	0	1	0.894737	0.782609	0.928571	1	0.961538	0.769231	0.716667	0.909091	1	0.84	0.666667	1	0.142857	0.894737
chr1	7549950	7550055	2	Pcmtd1 (+461083)	0	1	0	0	1	1	0	0	0	0	0	0	0	0	0	0.898305	0.518519	0.745098	0.709091	0.258065	0.344828	1	0.833333	0.6875	0.8	0.842105	0.722222	0.4375	0.869565	0.631579
chr1	7562093	7562131	2	Pcmtd1 (+473192)	0	0	0	0	0	1	0	0	1	0	0	0	1	0	0	0.862745	0.846154	0.824561	0.851852	0.8	0.529412	0.952381	0.932203	0.117647	0.72	0.964286	0.888889	0.347826	0.827586	0.75
chr1	7614964	7615100	2	Pcmtd1 (+526112)	0	0	0	0	0	0	0	0	0	0	0	0	0	1	0	0.881579	0.6	0.804348	0.614035	0.9	0.769231	0.615385	0.511628	0.421053	0.5	0.83871	0.521739	0.5	0.363636	0.424242
chr1	7659925	7660017	2	Pcmtd1 (+571051)	0	0	0	0	0	0	0	0	1	0	0	0	0	0	0	0.968254	1	0.962264	0.951613	0.966667	0.921569	0.971429	0.9125	0	0.833333	0.964286	0.916667	0.944444	0.984375	0.956522
chr1	7697199	7697311	2	Pcmtd1 (+608335)	1	0	1	0	0	1	0	0	0	0	0	0	0	0	0	0.310345	0.833333	0.222222	0.684211	0.638889	0.28125	0.704545	0.619718	1	0.9375	0.8125	0.8	0.846154	0.675	0.896552
chr1	7727091	7727134	2	Pcmtd1 (+638193)	0	0	0	0	1	0	0	0	0	0	0	0	0	0	1	0.930233	0.391304	0.647059	0.72549	0.181818	0.433333	0.854167	0.722892	0.294118	0.2	0.62963	0.6	0.571429	0.705882	0.0810811
chr1	7737778	7738204	3	Pcmtd1 (+649071)	0	0	0	1	0	0	0	1	0	0	0	0	0	0	0	0.852632	0.807692	0.909091	0.573333	0.916667	0.59322	0.628571	0.371795	0.821429	0.708333	0.795455	0.76	0.625	0.753086	0.590909
chr1	7741393	7741428	2	Pcmtd1 (+652491)	0	0	0	0	1	0	0	0	0	0	0	0	0	1	0	0.631579	0.966667	0.654545	0.934783	0.428571	0.678571	0.744186	0.778846	1	0.888889	0.857143	0.972973	0.818182	0.371429	0.958333
chr1	7753856	7754053	2	Pcmtd1 (+665035)	0	0	0	0	0	0	0	0	0	0	0	0	0	1	0	0.59322	0.387755	0.540541	0.442308	0.21875	0.34375	0.259259	0.517241	0.315789	0.4	0.571429	0.5	0.368421	0.245902	0.44
chr1	7758623	7758804	4	Pcmtd1 (+669794)	0	0	0	1	1	0	0	0	0	0	0	0	0	0	0	0.915888	0.90625	0.958763	0.470588	0.528302	0.893939	0.984615	0.95614	0.896552	0.923077	0.90625	0.97619	0.945946	0.944444	0.975
chr1	7769077	7769295	3	Pcmtd1 (+680266)	0	0	0	1	0	1	0	0	0	0	0	0	0	0	0	0.486842	0.404255	0.57971	0.205128	0.5	0.219512	0.71875	0.314607	0.64	0.391304	0.488372	0.46875	0.55	0.813187	0.228571
chr1	7781331	7781477	3	Pcmtd1 (+692484)	0	0	0	0	0	0	0	1	0	0	0	0	0	1	0	0.876289	0.606557	0.884615	0.875	0.966667	0.897959	0.7625	0.550725	0.482759	1	0.842105	0.685714	0.85	0.44086	0.627907
chr1	7923603	7923607	2	Pcmtd1 (+834685)	0	0	0	0	0	0	0	1	0	0	0	0	0	1	0	0.923077	0.833333	0.791045	0.76	1	0.763158	0.775	0.42268	0.35	1	0.866667	0.928571	0.857143	0.47561	0.6
chr1	7949977	7950201	11	Pcmtd1 (+861169)	0	0	0	1	0	0	0	0	0	0	1	0	0	0	1	0.807229	0.9	0.576271	0.449198	0.80531	0.648649	1	0.828125	0.876712	0.84466	0.256579	0.468085	0.927273	0.970588	0.361446
chr1	7975225	7975343	3	Pcmtd1 (+886364)	0	0	0	0	0	0	0	1	0	0	0	0	0	0	1	0.648148	0.611111	0.618644	0.46875	0.789474	0.317073	0.407767	0.165414	0.815789	0.829268	0.678161	0.418605	0.12	0.3125	0.107692
chr1	8006003	8006121	2	Pcmtd1 (+917142)	0	0	0	1	0	0	0	0	0	0	0	0	0	0	0	0.613636	0.333333	0.555556	0.131579	0.862069	0.517241	0.375	0.283333	0.666667	0.9	0.315789	0.384615	0.388889	0.769231	0.208333
chr1	8019349	8019459	2	Pcmtd1 (+930484)	1	0	1	0	0	0	0	0	0	0	0	0	0	0	0	0.259259	0.675676	0.44	0.810811	0.702128	0.69697	0.648649	0.851852	0.733333	0.827586	0.709677	0.842105	0.818182	0.8	0.75
chr1	8065169	8065438	6	Pcmtd1 (+976384)	0	0	0	0	1	1	0	0	0	0	0	0	0	1	0	0.721154	0.52381	0.614504	0.787879	0.42069	0.484127	0.891775	0.792208	0.779221	0.752941	0.829146	0.743119	0.675	0.520249	0.726316
chr1	8066290	8066509	2	Pcmtd1 (+977480)	0	1	0	0	1	1	0	0	1	0	0	0	0	1	0	0.75	0.44898	0.671053	0.876712	0.42	0.446429	0.961538	0.89916	0.588235	0.875	0.892308	0.833333	0.894737	0.5	0.84375
chr1	8090395	8090541	2	NONE	0	1	0	1	0	0	0	1	0	1	0	0	0	0	0	0.893939	0.102564	0.761905	0.217391	0.461538	0.333333	0.837209	0.305263	0.785714	0.125	0.789474	0.583333	0.541667	0.809524	0.153846
chr1	8132174	8132184	2	NONE	0	0	0	0	1	0	0	0	0	1	0	0	0	0	0	0.980769	0.777778	0.980769	0.979592	0.619048	0.888889	0.965517	0.947368	1	0.590909	1	0.869565	0.916667	1	1
chr1	8177478	8177489	2	NONE	0	0	0	0	0	0	0	0	0	0	0	0	0	1	0	0.605263	0	0.311111	0.545455	0.0540541	0.32	0.52381	0.214286	0.25	0.0909091	0.727273	0.241379	0.571429	0.0806452	0.677419
chr1	8260599	8260762	3	NONE	0	0	1	0	0	0	0	0	0	0	0	0	0	0	0	0.677419	0.823529	0.440476	0.939759	0.820896	0.761194	0.868852	0.885714	0.958333	0.904762	0.860465	0.809524	0.974359	0.828571	1
chr1	8267355	8267794	3	NONE	0	0	0	0	0	0	0	1	0	0	0	0	0	0	0	0.430233	0.425926	0.5	0.405797	0.790698	0.545455	0.276596	0.196429	0.96	0.517241	0.306122	0.32	0.333333	0.181818	0.564103
chr1	8301969	8302029	2	Sntg1 (+997239)	0	0	0	0	0	0	0	0	1	0	0	0	0	0	0	0.990654	0.963636	0.941176	0.924528	1	0.952381	1	0.890909	0.259259	0.833333	0.97619	0.956522	0.9	0.919355	0.931034
chr1	8468601	8469074	12	Sntg1 (+830400)	1	0	1	0	1	1	0	0	0	0	0	0	0	0	0	0.0876133	0.441667	0.153846	0.548611	0.00613497	0.0456853	0.505051	0.618337	0.903226	0.597826	0.334951	0.575419	0.738462	0.527536	0.675159
chr1	8494235	8494241	2	Sntg1 (+805000)	1	0	0	0	0	0	0	0	0	0	0	0	0	0	0	0.491228	0.894737	0.767857	0.87037	0.809524	0.894737	0.66	0.930233	0.866667	0.769231	0.833333	0.9375	0.916667	0.893617	0.964286
chr1	8539592	8539728	2	Sntg1 (+759578)	1	0	1	0	0	0	0	0	0	0	0	0	0	0	0	0.315789	0.787879	0.261905	0.77193	0.846154	0.576923	0.588235	0.818182	1	1	0.52	1	0.818182	0.830189	0.961538
chr1	8569369	8569461	2	Sntg1 (+729823)	1	0	1	0	0	0	0	0	0	0	0	0	0	0	0	0.078125	0.578947	0	0.263158	0.384615	0.105263	0.583333	0.492537	0.466667	1	0.214286	0.2	0.666667	0.796296	0.0909091
chr1	8580090	8580209	3	Sntg1 (+719088)	1	0	0	0	0	0	0	0	0	0	1	0	0	0	0	0.4	0.9	0.613636	0.876923	0.756098	0.75	0.488372	0.764706	0.588235	0.967742	0.209677	0.642857	0.909091	0.611111	0.938776
chr1	8596017	8596023	2	Sntg1 (+703218)	0	0	0	0	0	1	0	0	1	0	0	0	0	0	0	0.666667	0.8	0.512195	0.740741	0.5	0.105263	0.875	0.903846	0.125	1	1	0.944444	0.875	0.877551	0.5
chr1	8674807	8674910	2	Sntg1 (+624379)	1	0	0	0	1	0	0	0	0	0	0	0	0	0	0	0.603175	0.878788	0.796296	0.933333	0.266667	0.738095	0.964286	0.983333	0.625	1	0.977273	1	1	0.935484	0.888889
chr1	8675807	8675898	2	Sntg1 (+623385)	0	0	0	0	1	0	0	0	1	0	0	0	0	0	0	1	0.942857	0.938462	1	0.571429	0.973684	0.97619	0.984615	0.368421	0.96	0.96875	1	1	0.943396	1
chr1	8678995	8679107	2	Sntg1 (+620187)	1	0	0	0	0	0	0	0	0	0	0	0	0	0	0	0.2	0.354839	0.363636	0.433333	0.315789	0.275862	0.533333	0.590909	0.454545	0.285714	0.529412	0.571429	0.526316	0.457627	0.564103
chr1	8679817	8679938	2	Sntg1 (+619360)	0	0	0	0	0	0	0	0	1	0	0	0	0	1	0	0.641791	0.354167	0.9	0.683333	0.486486	0.666667	0.734694	0.492958	0.08	0.470588	0.837209	0.772727	0.75	0.409091	0.807692
chr1	8688276	8688296	4	Sntg1 (+610952)	0	0	0	0	0	0	0	0	1	0	0	0	0	1	0	0.943182	0.903226	0.953271	0.975155	0.905405	0.945455	1	0.949438	0.170732	1	0.973333	0.977273	0.959184	0.532258	0.981132
chr1	8722193	8722396	3	Sntg1 (+576943)	1	0	0	0	0	0	0	0	0	0	1	0	0	0	0	0.0647482	0.650602	0.189189	0.388889	0.585106	0.361111	0.296703	0.365854	0.4	0.526316	0.0540541	0.226415	0.6	0.405172	0.311475
chr1	8742493	8742554	2	Sntg1 (+556714)	0	0	0	0	0	0	0	1	0	0	0	0	0	1	0	0.9	0.552632	0.808511	0.911111	0.777778	0.611111	0.588235	0.266667	0.5	0.333333	0.689655	0.538462	0.333333	0.276596	0.535714
chr1	8783540	8783877	7	Sntg1 (+515529)	0	1	0	0	1	0	0	0	1	0	0	0	0	1	0	0.884328	0.144928	0.702857	0.704433	0.270833	0.515625	0.769784	0.657895	0.0958904	0.544118	0.925	0.708333	0.534483	0.20339	0.71
chr1	8786705	8786709	2	Sntg1 (+512531)	1	0	0	0	0	0	0	0	0	0	0	0	0	0	0	0.584615	0.9375	0.973684	0.933333	0.892857	0.969697	0.92	0.961538	1	0.9	0.933333	1	0.916667	0.979167	1
chr1	8819347	8819393	2	Sntg1 (+479868)	1	0	0	0	0	0	0	0	0	0	0	0	0	0	0	0.263566	0.567164	0.360825	0.728571	0.313725	0.460317	0.445946	0.532374	0.714286	0.690476	0.578947	0.451613	0.536585	0.412281	0.680851
chr1	8821734	8821934	2	Sntg1 (+477404)	0	1	0	1	0	0	0	0	0	0	0	0	0	0	0	0.365854	0.348837	0.55102	0.204545	0.4	0.342105	0.682927	0.639535	0.0714286	0.882353	0.542857	0.636364	0.777778	0.887097	0.333333
chr1	8842936	8842992	2	Sntg1 (+456274)	1	0	0	0	0	0	0	0	0	0	0	0	0	0	0	0.0178571	0.317073	0.138889	0.428571	0.03125	0	0.37931	0.5625	0.684211	0.538462	0.219512	0.529412	0.733333	0.477612	0.791667
chr1	8890309	8890378	4	Sntg1 (+408894)	0	1	0	1	0	1	0	0	0	0	0	0	0	0	0	0.713235	0.222222	0.522388	0.126316	0.565217	0.277778	0.786885	0.751724	0.326087	0.536585	0.596774	0.6	0.625	0.894309	0.225806
chr1	8909003	8909038	2	Sntg1 (+390217)	0	1	0	0	1	0	0	0	0	0	0	0	0	0	0	0.895833	0.391304	0.811321	0.881356	0.26087	0.75	1	0.910448	0.833333	1	0.973684	0.4	1	0.947368	1
chr1	8963409	8963638	6	Sntg1 (+335714)	1	0	0	0	0	0	0	0	0	0	1	0	0	0	0	0.49434	0.775862	0.505208	0.695067	0.726257	0.544944	0.804348	0.840796	0.639175	0.90566	0.483696	0.813008	0.803571	0.77918	0.834711
chr1	9024423	9024658	4	Sntg1 (+274697)	0	1	0	0	1	1	0	0	0	0	0	0	0	0	0	0.843972	0.428571	0.859375	0.87013	0.155844	0.674157	0.961538	0.957317	0.92	0.592593	0.907692	0.944444	0.857143	0.763441	0.875
chr1	9032702	9032758	2	Sntg1 (+266508)	0	0	0	0	1	0	0	0	0	1	0	0	0	0	0	0.769231	0.888889	0.859155	0.953488	0.26087	0.74359	0.897959	0.909091	1	0.434783	1	0.974359	1	0.753623	0.947368
chr1	9033032	9033083	2	Sntg1 (+266180)	0	0	0	0	1	0	0	0	0	1	0	0	0	1	0	0.533333	0.85	0.943396	0.75	0.259259	0.565217	0.870968	0.675676	0.857143	0.0434783	0.977273	1	1	0.580645	1
chr1	9038454	9038587	3	Sntg1 (+260717)	1	0	0	0	1	0	0	0	0	0	0	0	0	0	0	0.685484	0.920635	0.891892	0.969697	0.469388	0.795455	0.918367	0.980263	1	0.769231	0.928571	0.933333	0.875	0.939759	1
chr1	9073710	9073849	2	Sntg1 (+225458)	0	0	0	0	1	0	0	0	1	0	0	0	0	0	0	0.710526	0.717391	0.84058	0.673913	0.425	0.608696	0.848485	0.976744	0.222222	0.56	0.837209	0.842105	0.8125	0.637931	0.807692
chr1	9079940	9079965	3	Sntg1 (+219285)	0	0	0	0	0	0	0	0	0	0	0	0	0	1	0	0.766129	0.416667	0.666667	0.783133	0.927536	0.691176	0.678161	0.724138	0.421053	0.681818	0.75	0.708333	0.64	0.169811	0.545455
chr1	9141819	9142058	3	Sntg1 (+157299)	1	0	1	0	0	0	0	0	0	0	0	0	0	0	0	0.150794	0.438596	0.0816327	0.465347	0.5	0.435897	0.111111	0.244444	0.551724	0.538462	0.2	0.393939	0.444444	0.138614	0.378378
chr1	9169727	9169778	2	Sntg1 (+129485)	1	1	0	0	1	0	0	0	0	0	0	0	0	0	0	0.444444	0.388889	0.488889	0.840909	0.464286	0.652174	0.852941	0.873418	0.727273	1	0.833333	0.923077	0.5	0.631579	0.947368
chr1	9173480	9173575	2	Sntg1 (+125710)	0	1	0	0	0	0	0	0	0	0	0	0	0	1	0	0.207317	0	0.28125	0.407407	0	0.047619	0.765957	0.510638	0.0625	0	0.828571	0.782609	0	0.1	0.516129
chr1	9207265	9207374	2	Sntg1 (+91918)	0	0	0	0	1	0	0	0	0	0	0	0	0	0	0	0.333333	0.434783	0.538462	0.514286	0.0967742	0.36	0.4	0.46875	0.714286	0.181818	0.666667	0.818182	0.875	0.612245	0.722222
chr1	9210417	9210563	3	Sntg1 (+88748)	1	0	1	0	1	0	0	0	0	0	0	0	0	0	0	0.113821	0.42623	0.171717	0.704918	0.0606061	0.243243	0.631579	0.592105	0.59375	0.428571	0.753623	0.877551	0.694444	0.411765	0.736842
chr1	9213162	9213252	2	Sntg1 (+86031)	0	0	1	0	1	1	0	0	0	0	0	0	0	0	0	0.583333	0.578947	0.453125	0.957447	0.0263158	0.153846	0.909091	0.861111	0.769231	0.588235	0.925926	0.805556	0.647059	0.681159	0.681818
chr1	9217948	9217997	2	Sntg1 (+81265)	0	1	0	0	0	0	0	0	0	0	0	0	0	1	0	0.386364	0.205882	0.45098	0.90625	0.37037	0.53125	0.822222	0.714286	0.833333	0.933333	0.75	0.590909	0.75	0.173077	0.916667
chr1	9218671	9218893	3	Sntg1 (+80456)	0	0	0	0	0	0	0	0	0	0	0	0	0	1	0	0.928571	0.846154	0.885057	0.928571	0.803922	1	0.578125	0.675	0.962963	0.806452	0.861111	0.833333	0.941176	0.33945	0.974359
chr1	9231379	9231439	2	Sntg1 (+67829)	0	1	0	0	0	0	0	0	1	0	0	0	1	1	0	0.762712	0.393939	0.875	0.926829	0.862069	0.595745	0.904762	0.719298	0	0.666667	0.885714	0.913043	0	0.22807	0.65
chr1	9237598	9237670	2	Sntg1 (+61604)	0	0	0	0	0	0	0	0	0	0	0	0	0	1	0	0.346939	0.176471	0.121212	0.625	0.0571429	0.15625	0.444444	0.387097	0.166667	0.190476	0.447368	0.214286	0.111111	0.0151515	0.583333
chr1	9249081	9249306	2	Sntg1 (+50044)	1	1	0	0	1	0	0	0	0	0	0	0	0	0	0	0.616438	0.64	0.734694	0.956522	0.538462	0.709677	0.821429	0.940476	0.684211	1	1	0.913043	0.692308	0.822785	0.909091
chr1	9253942	9254091	2	Sntg1 (+45221)	0	0	1	0	0	0	0	0	0	0	0	0	0	0	0	0.424242	0.727273	0.311475	0.4375	0.5	0.545455	0.388889	0.571429	0.722222	0.8125	0.473684	0.578947	0.928571	0.860465	0.45
chr1	9255172	9255267	3	Sntg1 (+44018)	0	0	0	0	1	0	0	0	0	0	0	0	0	0	0	0.590164	0.214286	0.686275	0.376623	0.132075	0.333333	0.8	0.29	0.515152	0.0769231	0.811321	0.628571	0.190476	0.556701	0.45
chr1	9286785	9286949	2	Sntg1 (+12371)	0	0	0	0	0	0	0	0	1	0	1	0	0	0	0	0.439024	0.153846	0.385965	0.857143	0.8	0.481481	0.28125	0.686567	0.352941	1	0.189189	0.411765	0.8	0.909091	0.473684
chr1	9289872	9289958	2	Sntg1 (+9323)	1	0	1	0	0	1	0	0	0	0	0	0	0	0	0	0	0.0675676	0.0326797	0.190476	0	0.037037	0.349398	0.365079	0.233333	0.129032	0.202532	0.108696	0.0810811	0.222222	0.255814
chr1	9297372	9297623	2	Sntg1 (+1740)	1	0	0	0	0	0	0	0	0	0	0	0	0	0	0	0.0283019	0.1	0.0877193	0.410714	0.0784314	0.129032	0.222222	0.287234	0.09375	0.366667	0.193548	0.290323	0.235294	0.156627	0.255814
chr1	9367572	9368100	8	Rrs1 (-177572), Sntg1 (-68598)	1	0	0	0	1	0	0	1	0	0	0	0	0	1	0	0.320312	0.48062	0.761682	0.654971	0.0227273	0.385965	0.62406	0.456869	0.972973	0.337662	0.860759	0.94186	0.983051	0.396761	0.965116
chr1	9376587	9376655	2	Rrs1 (-168787), Sntg1 (-77383)	0	0	0	1	0	0	0	1	0	0	0	0	0	0	0	0.625	0.703704	0.752212	0.313433	0.609756	0.558824	0.863014	0.353448	0.85	0.666667	0.789474	0.923077	0.642857	0.525773	0.692308
chr1	9457670	9457912	4	Sntg1 (-158553), Rrs1 (-87617)	0	0	0	0	1	0	0	0	0	1	0	0	0	0	0	0.916667	0.761364	0.976	0.973913	0.3375	0.916667	0.954545	0.948276	0.948718	0.5	0.986667	0.897436	0.948718	0.942446	1
chr1	9509981	9510188	5	Sntg1 (-210847), Rrs1 (-35323)	0	1	0	0	0	0	0	1	0	0	0	0	0	0	0	0.698413	0.344828	0.561151	0.552	0.96875	0.556701	0.596639	0.317181	0.784314	0.628571	0.490385	0.537313	0.589286	0.72	0.506329
chr1	9513383	9513604	4	Sntg1 (-214256), Rrs1 (-31914)	0	1	0	0	1	0	0	0	0	1	0	0	0	0	0	0.90099	0.180328	0.855422	0.457143	0.0526316	0.365385	0.849057	0.555556	0.733333	0.117647	0.9375	0.774194	0.194444	0.847458	0.717949
chr1	9548394	9548472	4	Adhfe1 (+485)	0	0	0	0	1	0	0	0	0	0	0	0	0	0	0	0.442308	0.219512	0.5	0.505952	0.165414	0.285714	0.690722	0.642633	0.211538	0.517241	0.676471	0.5	0.341463	0.372093	0.59322
chr1	9554245	9554793	9	3110035E14Rik (-46680), Adhfe1 (+6571)	1	0	0	1	1	0	0	0	1	0	0	0	0	0	0	0.623583	0.829787	0.875	0.774882	0.537549	0.798246	0.972093	0.919283	0.8	0.839286	0.873418	0.886076	0.88785	0.903061	0.925134
chr1	9559940	9560184	3	3110035E14Rik (-41137), Adhfe1 (+12114)	1	0	0	0	0	1	0	0	1	0	0	0	0	0	0	0.204545	0.275862	0.21519	0.260274	0.347826	0.0961538	0.66129	0.774194	0	0.788462	0.387097	0.678571	0.702703	0.717391	0.5
chr1	9564222	9564238	2	3110035E14Rik (-36969), Adhfe1 (+16282)	1	0	0	0	0	0	0	0	0	0	0	0	0	0	0	0.54023	0.976744	0.868421	0.742857	0.8125	0.833333	0.90566	0.960784	1	0.944444	0.883721	0.896552	0.966667	0.968254	0.974359
chr1	9564504	9564797	3	3110035E14Rik (-36548), Adhfe1 (+16703)	1	0	0	1	0	0	0	0	0	0	0	0	0	0	0	0.181818	0.342857	0.262295	0.23741	0.161616	0.22619	0.363636	0.454545	0.631579	0.276596	0.356436	0.626866	0.514286	0.338384	0.582418
chr1	9570217	9570455	3	3110035E14Rik (-30863), Adhfe1 (+22388)	0	0	1	0	0	0	0	1	0	0	1	0	0	0	0	0.330986	0.426667	0.103774	0.259259	0.62069	0.402985	0.209302	0.0829016	0.5	0.116279	0.101266	0.22	0.361702	0.503185	0.134146
chr1	9577682	9577845	3	3110035E14Rik (-23435), Adhfe1 (+29816)	1	0	1	0	0	0	0	0	0	0	0	0	0	0	0	0	0.368421	0.0310078	0.282051	0.173333	0.0892857	0.0126582	0.12069	0.689655	0.416667	0.0847458	0.241379	0.636364	0.359223	0.611111
chr1	9578206	9578510	6	3110035E14Rik (-22841), Adhfe1 (+30410)	1	0	1	0	0	0	0	0	0	0	1	0	0	0	0	0.0240964	0.436364	0.0232558	0.454545	0.4	0.288	0.010101	0.217877	0.826087	0.807018	0	0.202703	0.754717	0.396694	0.730159
chr1	9579155	9579405	2	3110035E14Rik (-21919), Adhfe1 (+31332)	0	0	0	0	0	0	0	0	1	1	0	0	0	0	0	0.824742	0.605263	0.752941	0.793651	0.634615	0.666667	0.65	0.61157	0.166667	0.26087	0.716981	0.785714	0.722222	0.775	0.763158
chr1	9591626	9591639	2	3110035E14Rik (-9566), Adhfe1 (+43685)	0	0	0	0	1	0	0	0	0	0	0	0	0	0	0	0.906667	0.705882	0.617647	0.797872	0.207547	0.769231	0.773585	0.744898	0.6	0.826087	0.592593	0.684211	0.769231	0.824561	0.810811
chr1	9592025	9592226	3	3110035E14Rik (-9073), Adhfe1 (+44178)	1	0	1	0	1	0	0	0	0	0	0	0	0	0	0	0.0896226	0.2	0.100719	0.254386	0.0512821	0.134831	0.521127	0.47027	0.666667	0.225806	0.203704	0.390625	0.666667	0.45977	0.46988
chr1	9593544	9593615	2	3110035E14Rik (-7619), Adhfe1 (+45632)	0	0	1	0	0	0	0	0	0	0	1	0	0	0	0	0.408451	0.707317	0.107143	0.981481	0.911765	0.692308	0.622222	0.674699	1	0.823529	0.242424	0.8	0.708333	0.567568	0.826087
chr1	9593903	9594071	4	3110035E14Rik (-7212), Adhfe1 (+46039)	1	0	1	0	0	0	0	0	0	0	1	0	0	0	0	0.231884	0.318182	0.101852	0.7625	0.898305	0.441558	0.315789	0.411348	0.909091	0.75	0.0465116	0.467742	0.545455	0.669118	0.568966
chr1	9603517	9603645	2	3110035E14Rik (+2382), Mybl1 (+96628)	1	0	1	0	0	0	0	0	0	0	0	0	0	0	0	0.0131579	0.340909	0.0617284	0.263158	0.166667	0.195122	0.163636	0.178571	0.954545	0.347826	0.153846	0.419355	0.75	0.292683	0.448276
chr1	9604201	9604493	3	3110035E14Rik (+3148), Mybl1 (+95862)	1	0	1	0	0	0	0	0	0	0	0	0	0	0	0	0.459259	0.924051	0.698276	0.873016	0.869565	0.825	0.861386	0.820225	0.981818	0.952381	0.630769	0.926829	0.925	0.863636	0.930556
chr1	9604789	9605314	6	3110035E14Rik (+3853), Mybl1 (+95157)	1	0	1	0	0	0	0	0	0	0	0	0	0	0	0	0.303249	0.802721	0.474576	0.570621	0.670103	0.655462	0.639752	0.664537	0.966102	0.90625	0.575472	0.744186	0.795918	0.759777	0.793103
chr1	9608531	9608781	2	3110035E14Rik (+7457), Mybl1 (+91553)	1	0	0	1	0	0	0	0	0	0	0	0	0	0	0	0.274194	0.490385	0.409639	0.38	0.662162	0.342105	0.521739	0.530488	0.857143	0.823529	0.31746	0.510638	0.525	0.423423	0.444444
chr1	9610736	9611092	4	3110035E14Rik (+9715), Mybl1 (+89295)	1	0	1	0	0	0	0	0	0	0	0	0	0	0	0	0.214286	0.330769	0.289308	0.422819	0.416667	0.302752	0.496454	0.548673	0.837838	0.66129	0.535714	0.418182	0.625	0.429577	0.434783
chr1	9611826	9611947	3	3110035E14Rik (+10688), Mybl1 (+88322)	1	0	1	0	0	0	0	0	0	0	0	0	0	0	0	0.11811	0.732394	0.2	0.416667	0.726027	0.461538	0.486486	0.459016	0.928571	0.875	0.122449	0.692308	0.565217	0.418182	0.540541
chr1	9615816	9615871	2	3110035E14Rik (+14645), Mybl1 (+84365)	0	0	1	0	0	0	0	0	0	0	0	0	0	0	0	0	0.0731707	0.00952381	0.26087	0.0333333	0	0	0.207317	0.461538	0.25	0.030303	0.0789474	0.3	0.105263	0.346154
chr1	9620029	9620226	2	3110035E14Rik (+18929), Mybl1 (+80081)	1	0	0	0	0	0	0	0	0	0	0	0	0	1	0	0.112676	0.25	0.177419	0.44186	0.428571	0.177778	0.375	0.284211	0.6875	0.461538	0.433333	0.6	0.375	0.12	0.694444
chr1	9621795	9621919	3	3110035E14Rik (+20658), Mybl1 (+78352)	1	0	0	0	0	0	0	0	0	0	0	0	0	0	0	0.168317	0.883333	0.6375	0.639535	0.605263	0.724138	0.583333	0.678322	0.942857	0.741935	0.641509	0.686275	0.78125	0.720588	0.736842
chr1	9622396	9622717	5	3110035E14Rik (+21358), Mybl1 (+77652)	1	0	1	0	0	0	1	0	0	0	0	0	0	0	0	0.0366972	0.690722	0.177273	0.420765	0.357798	0.237113	0.224299	0.418605	0.795918	0.527273	0.283784	0.553846	0.647059	0.483696	0.565217
chr1	9626573	9627375	7	3110035E14Rik (+25775), Mybl1 (+73235)	1	0	1	0	0	0	0	0	0	0	0	0	0	0	0	0.170543	0.509677	0.275556	0.572864	0.503185	0.343511	0.421053	0.437853	0.91954	0.515625	0.300813	0.463158	0.785714	0.469565	0.622047
chr1	9628043	9628278	4	3110035E14Rik (+26962), Mybl1 (+72048)	1	0	1	0	0	0	0	0	0	0	1	0	0	0	0	0.17037	0.721311	0.304348	0.770492	0.54878	0.482759	0.475248	0.647959	0.884615	0.690909	0.352273	0.641509	0.836735	0.550847	0.836364
chr1	9628678	9628854	2	3110035E14Rik (+27567), Mybl1 (+71443)	1	0	0	0	0	0	0	0	0	0	0	0	0	1	0	0.586667	0.777778	0.818182	0.955556	0.787879	0.761905	0.953488	0.792793	0.875	0.866667	0.705882	0.882353	0.727273	0.258065	0.88
chr1	9631090	9631173	3	3110035E14Rik (+29933), Mybl1 (+69077)	1	0	1	0	1	1	0	0	0	0	0	0	0	1	0	0.117117	0.298701	0.0934579	0.468085	0.0142857	0.144737	0.666667	0.736486	0.583333	0.478261	0.428571	0.567568	0.5625	0.195489	0.672414
chr1	9631556	9631897	3	3110035E14Rik (+30528), Mybl1 (+68482)	1	0	1	0	0	0	0	0	0	0	0	0	0	1	0	0.351852	0.581081	0.269737	0.631579	0.628205	0.569231	0.27619	0.381188	0.8	0.652174	0.37037	0.5	0.571429	0.160714	0.636364
chr1	9642314	9642333	2	3110035E14Rik (+41125), Mybl1 (+57885)	1	0	1	0	0	0	0	0	0	0	0	0	0	0	0	0.369565	0.809524	0.434783	0.869565	0.837209	0.833333	0.851064	0.886076	1	0.96875	0.708333	0.666667	1	0.573333	0.875
chr1	9651212	9651328	3	Mybl1 (+48939), 3110035E14Rik (+50071)	1	0	1	0	0	0	0	0	0	0	0	0	0	0	0	0.371681	0.921875	0.514286	0.632911	0.967742	0.72093	0.947368	0.888889	0.941176	0.966667	0.728261	0.774194	0.962963	0.988095	0.805556
chr1	9671086	9671197	2	Mybl1 (+29067), 3110035E14Rik (+69943)	1	0	1	0	0	0	0	0	0	0	1	0	0	0	0	0.529412	0.72549	0.465116	0.978261	0.965517	0.888889	0.765957	0.912088	0.8	1	0.285714	0.625	0.884615	0.9375	0.891892
chr1	9672621	9672898	3	Mybl1 (+27449), 3110035E14Rik (+71561)	0	0	0	0	0	0	0	0	0	0	1	0	0	0	0	0.237113	0.507692	0.190083	0.421875	0.881356	0.442623	0.279412	0.285714	0.444444	0.516129	0	0.346154	0.708333	0.394231	0.205128
chr1	9674114	9674274	3	Mybl1 (+26015), 3110035E14Rik (+72995)	1	0	1	0	0	0	0	0	0	0	1	0	0	1	0	0.364706	0.75	0.391753	0.771084	0.962963	0.597403	0.506667	0.689076	0.466667	0.866667	0.26	0.722222	0.814815	0.606838	0.717949
chr1	9717543	9717693	3	Mybl1 (-17409), Vcpip1 (+30764)	0	1	0	0	1	0	0	0	0	0	0	0	0	0	0	0.727273	0.0810811	0.5625	0.375	0.0512821	0.107143	0.857143	0.35443	0.590909	0.230769	0.851064	0.777778	0.692308	0.442857	0.576923
chr1	9723173	9723285	2	Mybl1 (-23020), Vcpip1 (+25153)	0	1	0	0	0	0	0	0	0	0	0	0	1	0	0	0.563636	0.139535	0.745098	0.451613	0.44	0.323529	0.793103	0.554217	0.214286	0.470588	0.785714	0.807692	0	0.403226	0.652174
chr1	9768418	9768421	2	Sgk3 (-29723), Vcpip1 (-20038)	0	1	0	0	1	1	0	0	1	0	0	0	0	0	0	0.915493	0.5	0.919355	0.835616	0.458333	0.533333	0.972222	0.876289	0.107143	0.545455	0.891304	0.833333	0.714286	0.892473	0.807692
chr1	9793354	9793518	2	Sgk3 (-4707)	1	0	0	0	0	0	0	0	0	0	0	0	0	0	0	0.0597015	0.128205	0.2	0.131148	0.1	0.228571	0.225	0.23	1	0.333333	0.14	0.363636	0.318182	0.578947	0.52381
chr1	9799222	9799592	5	Mcmdc2 (-109231), Sgk3 (+1264)	0	0	0	0	0	0	0	1	0	0	0	0	0	0	0	0.672414	0.404255	0.513514	0.28777	0.644444	0.790123	0.381356	0.265487	0.0833333	0.210526	0.34127	0.20339	0.340426	0.580838	0.288136
chr1	9799843	9800011	3	Mcmdc2 (-108711), Sgk3 (+1784)	0	0	0	0	0	0	0	1	1	0	0	0	1	0	0	0.907834	0.837838	0.934524	0.823529	0.962687	0.972414	0.826087	0.673973	0.517241	0.8	0.786517	0.652778	0.534483	0.791045	0.672566
chr1	9800794	9800837	2	Mcmdc2 (-107822), Sgk3 (+2673)	1	0	0	0	0	0	0	0	0	0	0	0	0	0	0	0.016129	0.0416667	0.159091	0.354839	0.0384615	0.09375	0.0833333	0.369231	0.785714	0.307692	0.25	0.266667	0.0666667	0.245283	0.454545
chr1	9804787	9804873	2	Mcmdc2 (-103808), Sgk3 (+6687)	0	0	0	0	1	0	0	0	1	0	0	0	0	0	0	0.448276	0.348837	0.528846	0.552941	0.192982	0.466667	0.681818	0.540146	0.121951	0.261905	0.525	0.434783	0.512195	0.419355	0.648649
chr1	9805468	9806152	14	Mcmdc2 (-102828), Sgk3 (+7667)	0	0	0	0	0	0	1	0	1	0	1	0	0	1	0	0.547368	0.709804	0.539683	0.607692	0.752976	0.682493	0.308333	0.537803	0.529801	0.693333	0.462025	0.446237	0.506849	0.245243	0.534188
chr1	9821903	9822128	2	Mcmdc2 (-86622), Sgk3 (+23873)	0	1	0	0	0	0	0	0	0	1	0	1	0	0	0	0.890909	0.4375	0.882353	0.925926	0.75	0.827586	0.846154	0.770492	0.333333	0.47619	0.730769	0.384615	0.521739	0.94	0.5
chr1	9823426	9823625	3	Mcmdc2 (-85112), Sgk3 (+25383)	0	0	0	1	1	0	0	0	0	1	0	0	0	0	0	0.408654	0.198347	0.350649	0.205357	0.0428571	0.344828	0.558559	0.432653	0.358209	0.0952381	0.44	0.433333	0.458333	0.425287	0.32
chr1	9824245	9824786	8	Mcmdc2 (-84122), Sgk3 (+26373)	0	0	0	0	0	0	0	0	0	0	0	1	0	0	0	0.567686	0.0596026	0.517949	0.10119	0.0636364	0.193548	0.496296	0.117647	0.0441176	0.0147059	0.411765	0.179775	0.216667	0.431818	0.105263
chr1	9825120	9825299	3	Mcmdc2 (-83428), Sgk3 (+27067)	0	0	0	0	1	0	0	0	1	1	0	0	0	0	0	0.981481	0.956835	0.964072	0.889908	0.828125	0.948052	0.944444	0.935115	0.317073	0.373134	0.95082	0.985075	0.944444	0.980296	0.943662
chr1	9839519	9839687	2	Mcmdc2 (-69035), Sgk3 (+41460)	0	0	0	0	0	0	0	0	1	0	0	0	0	0	0	0.983333	0.821429	0.96	0.914286	0.962963	1	1	0.810811	0.166667	0.9	0.965517	0.807692	0.611111	0.94	0.76
chr1	9841903	9841950	2	Mcmdc2 (-66711), Sgk3 (+43784)	1	0	1	0	0	0	0	0	0	0	1	0	0	0	0	0.465517	0.95	0.415385	0.847826	1	1	0.552632	0.95122	1	1	0.393939	0.714286	0.947368	0.947368	0.864865
chr1	9849154	9849402	4	Mcmdc2 (-59360), Sgk3 (+51135)	0	1	0	0	0	0	0	0	0	0	0	0	0	1	0	0.660377	0.23913	0.591241	0.327273	0.404255	0.4625	0.427184	0.485	0.192308	0.4	0.443478	0.183333	0.319149	0.365269	0.402174
chr1	9849977	9850301	5	Mcmdc2 (-58499), Sgk3 (+51996)	0	1	0	0	1	0	0	0	0	0	0	0	0	1	0	0.801932	0.150794	0.629032	0.333333	0.286765	0.462963	0.33121	0.533333	0.261538	0.269231	0.714286	0.373134	0.115385	0.334764	0.402299
chr1	9859210	9859535	6	Mcmdc2 (-49265), Sgk3 (+61230)	1	0	1	0	0	0	1	0	0	0	0	0	0	0	0	0.104603	0.694656	0.306818	0.44186	0.699029	0.5	0.424837	0.564885	0.933333	0.752941	0.328125	0.698925	0.818182	0.7713	0.660714
chr1	9860360	9860379	2	Mcmdc2 (-48268), Sgk3 (+62227)	1	0	1	0	0	0	0	0	0	0	0	0	0	0	0	0.0172414	0.148148	0.037037	0.296875	0.363636	0.32	0.166667	0.257143	0.416667	0.666667	0	0.0714286	0.473684	0.492308	0.0714286
chr1	9861608	9861625	3	Mcmdc2 (-47021), Sgk3 (+63474)	0	1	0	0	0	0	0	0	1	0	0	0	0	0	0	0.918182	0.25	0.785714	0.670886	0.882353	0.723404	0.829268	0.696203	0.27027	0.76	0.758621	0.62	0.8	0.873016	0.6875
chr1	9862770	9862973	2	Mcmdc2 (-45766), Sgk3 (+64729)	0	0	0	0	0	0	0	0	1	0	0	0	0	0	0	0.816667	0.811594	0.835616	0.855263	0.953125	0.873016	0.927536	0.787879	0.392857	0.9	0.753846	0.863636	0.846154	0.87069	0.913043
chr1	9869283	9869610	6	Mcmdc2 (-39191), Sgk3 (+71304)	0	0	1	0	0	0	0	0	0	0	1	0	0	0	0	0.647773	0.803371	0.353211	0.587879	0.954545	0.809524	0.669565	0.773438	0.897727	0.931507	0.20202	0.404255	0.714286	0.625668	0.572917
chr1	9870665	9870702	2	Mcmdc2 (-37954), Sgk3 (+72541)	0	0	0	0	0	0	0	0	0	0	1	0	0	0	1	0.716667	0.730769	0.611111	0.451613	0.916667	0.605263	0.7	0.657895	0.466667	0.8125	0.195122	0.538462	0.928571	0.843373	0.368421
chr1	9871491	9871543	2	Mcmdc2 (-37121), Sgk3 (+73374)	0	0	0	0	0	0	0	0	1	0	0	0	0	1	0	0.953846	0.758621	0.909091	0.963636	0.971429	0.8125	0.866667	0.861111	0.1875	0.9	0.909091	0.846154	0.583333	0.591837	0.8
chr1	9878252	9878338	2	Mcmdc2 (-30343), Sgk3 (+80152)	0	0	0	0	0	0	0	0	1	0	0	0	0	0	0	0.955882	0.95122	0.949153	0.910714	0.903226	0.90625	0.972973	0.949367	0.0909091	1	0.935484	0.954545	0.818182	0.961039	0.961538
chr1	9880474	9880525	2	Mcmdc2 (-28138), Sgk3 (+82357)	0	0	0	0	0	0	0	0	1	0	0	0	0	0	0	0.871287	0.906977	0.866667	0.888889	0.816667	0.8625	0.846154	0.87037	0.219512	0.8	0.84	0.76	0.727273	0.928571	0.72093
chr1	9881592	9881689	2	Mcmdc2 (-26997), Sgk3 (+83498)	0	1	0	1	0	0	0	0	0	1	0	0	0	0	0	0.824561	0.454545	0.87931	0.520833	0.552632	0.636364	0.868421	0.933333	0.5	0.411765	0.847826	0.769231	0.884615	0.842105	0.5
chr1	9882461	9882474	2	Mcmdc2 (-26170), Sgk3 (+84325)	0	0	0	1	0	0	1	0	0	0	0	0	0	0	0	0.384615	0.820513	0.636364	0.322581	0.930233	0.84375	0.245283	0.428571	0.705882	0.947368	0.521739	0.68	1	0.60241	0.903226
chr1	9891880	9892135	15	Mcmdc2 (-16630), Sgk3 (+93865)	1	0	1	0	0	0	0	0	0	0	0	0	0	0	0	0.254266	0.690265	0.21327	0.638142	0.549708	0.666667	0.352381	0.635317	0.945455	0.828571	0.491857	0.632911	0.783784	0.447712	0.802817
chr1	9898355	9898599	4	Mcmdc2 (-10161), Sgk3 (+100334)	0	1	0	0	1	1	0	0	0	0	0	0	1	1	0	0.90184	0.416667	0.942308	0.818182	0.24359	0.52381	0.955224	0.889447	0.6	0.555556	0.976744	0.882353	0.2	0.401869	0.84375
chr1	9898859	9898871	2	Mcmdc2 (-9773), Sgk3 (+100722)	0	0	0	0	0	0	0	0	0	0	0	0	0	1	0	0.902439	0.7	0.92	1	1	0.958333	0.733333	0.916667	1	1	0.88	0.941176	1	0.416667	1
chr1	9932890	9932950	2	Mcmdc2 (+24282), Tcf24 (+35012)	0	1	0	0	0	0	0	0	1	0	0	0	0	0	0	1	0.555556	1	0.976744	0.970588	1	1	0.900901	0.333333	1	0.975	0.8	0.846154	0.868852	0.909091
chr1	9934226	9934239	2	Mcmdc2 (+25595), Tcf24 (+33699)	0	0	0	0	0	0	0	0	0	0	0	0	0	1	0	0.829268	0.684211	0.952381	0.846154	0.947368	0.647059	0.8	0.909091	1	1	0.904762	0.875	1	0.487805	1
chr1	9936234	9936388	2	Mcmdc2 (+27673), Tcf24 (+31621)	1	0	0	0	0	0	0	0	0	0	0	0	0	0	0	0.108108	0.257143	0.192308	0.225	0.333333	0.34375	0.366667	0.407407	0.545455	0.714286	0.3	0.25	0.4	0.849057	0.545455
chr1	9973103	9973268	5	Tcf24 (-5254), Ppp1r42 (+35950)	0	0	0	0	0	0	0	0	0	0	0	0	0	1	0	0.956757	0.8375	0.964286	0.810219	0.892857	0.945455	0.977099	0.902778	0.944444	0.939394	0.977444	1	0.75	0.478873	0.954545
chr1	9980648	9980892	3	Tcf24 (-12838), Ppp1r42 (+28366)	0	0	0	0	0	0	0	1	1	0	0	0	0	0	0	0.910112	0.676471	0.849057	0.65	0.805556	0.686275	0.705882	0.292308	0.133333	0.409091	0.591837	0.738095	0.631579	0.573529	0.538462
chr1	9981832	9982425	6	Tcf24 (-14197), Ppp1r42 (+27007)	0	1	0	0	0	0	0	0	1	0	0	0	0	0	0	0.951327	0.61157	0.883333	0.895706	0.954198	0.864078	0.858268	0.843077	0.0128205	0.818182	0.87037	0.807692	0.711111	0.86911	0.808989
chr1	9984363	9984411	4	Tcf24 (-16455), Ppp1r42 (+24749)	0	0	0	0	1	0	0	0	0	1	0	0	0	0	0	0.652406	0.270492	0.67619	0.457746	0.0348837	0.255639	0.554054	0.384236	0.109375	0	0.831683	0.847458	0.8	0.478469	0.618421
chr1	9988948	9989234	3	Tcf24 (-21159), Ppp1r42 (+20045)	1	0	1	0	0	0	0	0	0	0	0	0	0	0	0	0.0952381	0.862745	0.275	0.625	0.769231	0.75	0.612245	0.892857	0.966667	1	0.416667	0.894737	0.869565	0.972973	0.742857
chr1	9994948	9995151	4	Tcf24 (-27118), Ppp1r42 (+14086)	0	0	0	0	0	0	0	0	1	0	0	0	1	0	1	0.961165	0.60274	0.77381	0.391304	0.692308	0.516667	0.652174	0.625	0.103448	0.37037	0.578947	0.446429	0.2	0.736	0.177778
chr1	9996139	9996716	8	Tcf24 (-28496), Ppp1r42 (+12708)	1	0	1	1	0	0	0	0	0	0	1	0	0	0	0	0.313208	0.443787	0.189055	0.147541	0.638462	0.363636	0.507463	0.35514	0.515625	0.519481	0.253425	0.4	0.458333	0.747573	0.280899
chr1	10004272	10004541	7	Tcf24 (-36475), Ppp1r42 (+4729)	1	0	1	0	0	0	0	0	0	0	1	0	0	1	0	0.233083	0.647399	0.124378	0.694118	0.850575	0.321429	0.588235	0.372781	0.548387	0.746269	0.118056	0.261682	0.183673	0.295775	0.327434
chr1	10012107	10012145	2	Ppp1r42 (-2990)	1	0	0	0	0	0	0	0	0	0	1	0	0	0	0	0.773585	0.847826	0.938462	0.783784	0.902439	0.857143	0.8	0.983871	0.958333	1	0.405405	0.8	0.933333	0.967742	0.846154
chr1	10013340	10013396	2	Ppp1r42 (-4232)	0	1	0	0	0	0	0	0	0	0	0	1	0	0	0	0.876923	0.535714	0.72	0.928571	0.92	0.632653	0.795455	0.72619	0.5	0.846154	0.621622	0.25	0.714286	0.849315	0.631579
chr1	10014382	10014670	5	Ppp1r42 (-5390), Cops5 (+23601)	0	0	0	0	0	0	0	1	0	0	0	1	0	0	0	0.616162	0.168919	0.372414	0.310345	0.483871	0.342342	0.336207	0.18018	0.302326	0.186047	0.227273	0.0454545	0.12	0.37788	0.133333
chr1	10026225	10026496	4	Ppp1r42 (-17225), Cops5 (+11766)	1	0	1	0	0	0	0	0	0	0	1	0	0	0	0	0.2249	0.35443	0.11215	0.502924	0.46281	0.292308	0.279503	0.335593	0.479452	0.5	0.20904	0.253521	0.446154	0.308696	0.462264
chr1	10032694	10032778	3	Ppp1r42 (-23600), Cops5 (+5391)	0	1	0	0	0	0	0	0	0	0	0	0	0	1	0	0.923077	0.542373	0.88172	0.909091	0.957447	0.904762	0.849057	0.905172	0.625	0.956522	0.892308	0.875	0.88	0.474138	0.930233
chr1	10056457	10056656	4	Cspp1 (+18340), Arfgef1 (+176113)	0	0	1	0	1	0	0	0	0	0	0	0	0	1	0	0.323529	0.557377	0.289855	0.621795	0.379032	0.373333	0.629032	0.636792	0.45	0.511628	0.598361	0.54717	0.652174	0.100671	0.615385
chr1	10057975	10058327	5	Cspp1 (+19934), Arfgef1 (+174519)	0	1	0	0	0	0	0	0	1	0	0	0	0	1	0	0.73	0.5	0.696429	0.838926	0.759259	0.555556	0.882353	0.653386	0.181818	0.763158	0.978947	0.857143	0.564516	0.352041	0.766234
chr1	10058637	10058958	5	Cspp1 (+20581), Arfgef1 (+173872)	0	0	0	0	0	0	0	1	1	0	0	0	0	1	0	0.59589	0.371429	0.471545	0.443396	0.66	0.280374	0.582278	0.196809	0	0.2	0.5	0.605263	0.288462	0.107143	0.261538
chr1	10076289	10076395	4	Cspp1 (+38125), Arfgef1 (+156328)	0	1	0	0	0	0	0	0	1	0	0	0	1	0	1	0.961905	0.4375	0.914634	0.929293	0.865672	0.77551	0.960526	0.892308	0.0526316	0.512195	0.919355	0.636364	0.117647	0.861111	0.377778
chr1	10083436	10083667	2	Cspp1 (+45335), Arfgef1 (+149118)	0	1	0	0	0	0	0	0	0	0	0	0	0	0	0	0.702381	0.333333	0.669725	0.877778	0.529412	0.481928	0.6	0.531915	0.425	0.461538	0.794521	0.678571	0.517241	0.794118	0.686275
chr1	10088133	10088147	2	Cspp1 (+49923), Arfgef1 (+144530)	0	0	1	0	0	0	0	0	0	0	0	1	0	0	0	0.479452	0.482759	0.318841	0.597222	0.771429	0.46875	0.816667	0.818182	0.28	0.782609	0.607843	0.34375	0.541667	0.628866	0.552632
chr1	10094902	10094913	2	Cspp1 (+56691), Arfgef1 (+137762)	0	0	0	0	0	0	0	0	0	0	1	0	0	0	0	0.214286	0.71875	0.282609	0.617021	0.692308	0.514286	0.24	0.383333	0.625	0.722222	0.111111	0.444444	0.941176	0.22	0.538462
chr1	10102409	10102467	3	Cspp1 (+64221), Arfgef1 (+130232)	0	1	0	0	0	0	0	0	0	0	0	0	0	1	0	0.63964	0.125	0.431034	0.677966	0.414634	0.333333	0.682353	0.370629	0	0.333333	0.688889	0.428571	0.1875	0.160377	0.269231
chr1	10104582	10104964	3	Cspp1 (+66556), Arfgef1 (+127897)	0	0	0	1	1	0	0	0	0	0	0	0	0	0	0	0.491071	0.408451	0.674157	0.259843	0.212121	0.360656	0.717949	0.543624	0.2	0.227273	0.657534	0.581395	0.5	0.703704	0.421053
chr1	10110958	10111142	2	Cspp1 (+72833), Arfgef1 (+121620)	0	1	0	0	1	0	0	0	0	0	0	0	0	0	0	0.633333	0.5625	0.704225	0.804348	0.178571	0.621622	0.9	0.873684	0.888889	0.583333	0.783784	0.875	0.588235	0.903226	0.515152
chr1	10112597	10112829	2	Cspp1 (+74496), Arfgef1 (+119957)	1	0	0	0	0	1	0	0	0	0	0	0	0	0	0	0.684211	0.638298	0.597701	0.714286	0.595745	0.44	0.735849	0.601695	0.730769	0.605263	0.821429	0.675676	0.875	0.741176	0.631579
chr1	10126294	10126519	4	Cspp1 (+88190), Arfgef1 (+106263)	1	0	0	0	0	1	0	0	0	0	0	0	0	0	0	0.2	0.71134	0.438095	0.634409	0.490196	0.45679	0.701754	0.806667	0.809524	0.827586	0.651163	0.82716	0.906977	0.881481	0.826087
chr1	10127357	10127548	5	Cspp1 (+89236), Arfgef1 (+105217)	1	0	0	0	0	1	0	0	0	0	0	0	0	0	0	0.0805687	0.0928571	0.213483	0.120805	0.128205	0.0263158	0.0895522	0.290043	0	0.356164	0.152542	0.2375	0.234375	0.465	0.132812
chr1	10132899	10133241	4	Cspp1 (+94853), Arfgef1 (+99600)	1	0	1	0	0	0	0	0	0	0	0	0	0	0	0	0.139785	0.212598	0.0714286	0.375	0.233645	0.172414	0.281553	0.4	0.457143	0.5	0.232323	0.365079	0.510204	0.139706	0.413793
chr1	10133860	10134157	4	Cspp1 (+95792), Arfgef1 (+98661)	0	0	0	0	0	1	0	0	0	0	0	0	0	1	0	0.570423	0.608108	0.648148	0.803279	0.619048	0.387097	0.810811	0.84878	0.454545	0.9	0.860759	0.8	0.896552	0.540984	0.919355
chr1	10135907	10136023	3	Arfgef1 (+96705), Cspp1 (+97748)	1	0	0	0	0	0	0	0	0	0	0	0	0	0	0	0.280303	0.594203	0.410448	0.641975	0.59322	0.372549	0.55914	0.691781	0.744186	0.66129	0.375	0.581395	0.488372	0.371429	0.678571
chr1	10138822	10139015	6	Arfgef1 (+93751), Cspp1 (+100702)	0	1	0	0	0	0	0	0	0	0	0	0	1	1	0	0.308176	0.115607	0.22449	0.35503	0.19708	0.0740741	0.570093	0.502183	0.0526316	0.236842	0.603448	0.552083	0.056338	0.130653	0.329268
chr1	10139566	10139611	5	Arfgef1 (+93081), Cspp1 (+101372)	1	0	1	0	0	0	0	0	0	0	0	0	0	0	0	0.275168	0.696429	0.323232	0.743421	0.483051	0.491379	0.839506	0.730769	0.852941	0.666667	0.728261	0.87156	0.931034	0.460317	0.756303
chr1	10141330	10141435	2	Arfgef1 (+91287), Cspp1 (+103166)	0	0	0	0	0	0	0	0	0	0	0	0	0	1	0	0.507353	0.785714	0.653631	0.835821	0.678899	0.681159	0.717391	0.712264	0.8	0.62963	0.638655	0.706897	0.725	0.46875	0.837838
chr1	10142206	10142258	3	Arfgef1 (+90438), Cspp1 (+104015)	1	0	1	0	0	0	0	0	0	0	0	0	0	1	0	0.223881	0.848485	0.228916	0.785714	0.490909	0.633333	0.71831	0.613208	0.923077	0.9	0.641026	0.793103	0.904762	0.269231	0.844444
chr1	10142688	10143163	7	Arfgef1 (+89744), Cspp1 (+104709)	1	0	1	1	0	0	0	0	0	0	0	0	0	1	0	0.0912698	0.570588	0.293839	0.430939	0.661765	0.480392	0.377622	0.510949	0.616438	0.757576	0.521008	0.53125	0.717949	0.333333	0.714286
chr1	10143624	10143834	2	Arfgef1 (+88941), Cspp1 (+105512)	1	1	0	0	0	0	0	0	0	0	0	0	0	0	0	0.677966	0.568627	0.921053	0.906977	0.756757	0.92	0.916667	0.911111	0.714286	0.916667	1	0.965517	0.9	0.88	0.972222
chr1	10145605	10145650	2	Arfgef1 (+87042), Cspp1 (+107411)	0	1	0	0	1	1	0	0	1	0	0	0	0	1	0	0.424242	0.0222222	0.347826	0.539683	0.130435	0.0425532	0.792453	0.785714	0	0.5	0.433333	0.533333	0.206897	0.134146	0.318182
chr1	10146618	10146661	2	Arfgef1 (+86030), Cspp1 (+108423)	0	1	0	0	0	0	0	0	1	0	0	0	0	0	0	0.862745	0.233333	0.763158	0.978723	0.730769	0.789474	0.965517	0.8875	0.357143	0.866667	0.884615	0.888889	0.814815	0.725806	0.826087
chr1	10148832	10148983	6	Arfgef1 (+83762), Cspp1 (+110691)	0	0	1	0	0	0	0	0	0	0	0	0	0	0	0	0.107143	0.46789	0.0197368	0.546875	0.865169	0.373494	0.0106383	0.111111	0.528302	0.881356	0.0708661	0.134146	0.0930233	0.0927835	0.125
chr1	10151452	10151501	3	Arfgef1 (+81193), Cspp1 (+113260)	1	0	1	0	0	0	0	0	0	0	0	0	0	0	0	0.393103	0.698925	0.453237	0.681416	0.769231	0.546667	0.617647	0.717791	0.25	0.625	0.631579	0.741379	0.790698	0.519084	0.72093
chr1	10152335	10152591	5	Arfgef1 (+80207), Cspp1 (+114246)	1	0	1	0	0	1	0	0	0	0	0	0	0	0	0	0.167702	0.597826	0.15528	0.8	0.693878	0.396396	0.537037	0.782828	0.69697	0.907407	0.53719	0.684211	0.78125	0.774566	0.8
chr1	10152882	10153385	7	Arfgef1 (+79536), Cspp1 (+114917)	1	0	1	0	0	1	0	0	1	0	0	0	0	0	0	0.332298	0.656805	0.523622	0.734597	0.835106	0.52795	0.751412	0.811881	0.403226	0.769231	0.59589	0.794521	0.830189	0.75	0.692308
chr1	10157902	10157934	2	Arfgef1 (+74752), Cspp1 (+119701)	0	1	0	0	0	0	0	0	1	0	0	0	0	1	0	0.984375	0.677419	0.946429	1	0.94	0.904762	1	0.935897	0.0526316	0.944444	0.911111	0.923077	0.769231	0.712329	0.971429
chr1	10163060	10163208	2	Arfgef1 (+69536), Cspp1 (+124917)	0	0	0	0	0	0	0	0	1	0	0	0	0	0	0	0.989899	0.783333	0.958333	0.939394	0.924528	0.915254	0.929825	0.908333	0.307692	0.962963	0.924242	0.909091	0.791667	0.966667	0.8
chr1	10171494	10171514	3	Arfgef1 (+61166), Cspp1 (+133287)	0	0	0	0	0	0	0	1	0	0	0	0	0	1	0	0.776699	0.680851	0.907895	0.911392	0.877193	0.678571	0.804348	0.481752	1	0.37931	0.928571	1	0.954545	0.385542	0.911765
chr1	10176907	10177144	4	Arfgef1 (+55644), Cspp1 (+138809)	1	0	1	0	1	0	0	0	0	0	0	0	0	0	0	0.517413	0.694656	0.656977	0.78169	0.633663	0.669421	0.864865	0.822314	0.745455	0.742857	0.863158	0.942857	0.883333	0.914634	0.867925
chr1	10184758	10184996	3	Arfgef1 (+47793), Cspp1 (+146660)	0	0	0	0	0	0	0	0	1	0	0	0	0	0	0	0.793939	0.775862	0.679612	0.87069	0.843137	0.808989	0.930693	0.804124	0.109375	0.866667	0.84375	0.68	0.586207	0.85	0.6875
chr1	10197579	10197593	2	Arfgef1 (+35084), Cspp1 (+159369)	0	1	0	0	0	0	0	0	0	0	0	0	0	0	0	0.833333	0.0555556	0.571429	0.306122	0.741935	0.564103	0.27907	0.123288	0.0666667	0.5	0.235294	0.151515	0.444444	0.129412	0.0384615
chr1	10208119	10208123	2	Arfgef1 (+24549), Cspp1 (+169904)	0	0	0	0	0	0	0	1	0	0	0	0	0	0	0	0.95082	0.740741	0.979592	0.96875	0.883721	1	0.954545	0.465753	1	0.888889	0.941176	0.578947	0.8	0.833333	1
chr1	10208664	10208786	4	Arfgef1 (+23945), Cspp1 (+170508)	0	0	1	0	0	0	0	1	0	0	0	0	0	0	0	0.603053	0.385714	0.336	0.754717	0.693548	0.394737	0.430108	0.258242	0.348837	0.6	0.382022	0.428571	0.647059	0.517647	0.475
chr1	10257674	10257792	4	Arfgef1 (-25063), Cpa6 (+462212)	0	0	0	0	0	0	0	0	0	0	0	0	0	1	0	0.883212	0.901639	0.91453	0.954955	0.929577	0.942529	0.939759	0.914894	1	0.984375	0.932584	1	0.913043	0.314516	0.970588
chr1	10285426	10285721	4	Arfgef1 (-52904), Cpa6 (+434371)	0	0	0	0	0	0	0	0	0	0	0	0	0	1	0	0.931034	0.87234	0.964286	0.929078	1	0.887324	0.827957	0.883041	0.756098	0.970588	0.909091	0.921569	0.742857	0.517857	0.8
chr1	10292231	10292268	2	Arfgef1 (-59580), Cpa6 (+427695)	0	1	0	0	0	1	0	0	0	0	0	0	1	0	0	0.757143	0.396226	0.66	0.77193	0.729167	0.344828	0.864865	0.808989	0.866667	0.941176	1	0.727273	0.136364	0.641791	0.791667
chr1	10300237	10300282	2	Arfgef1 (-67590), Cpa6 (+419685)	0	0	0	0	0	0	0	0	0	0	0	0	0	1	0	0.607143	0.16	0.254545	0.617021	0.4	0.324324	0.387097	0.266667	0.1875	0.533333	0.257143	0.115385	0	0.1	0.44
chr1	10308970	10309139	6	Arfgef1 (-76385), Cpa6 (+410890)	0	0	0	0	1	1	0	0	0	0	0	0	1	0	1	0.424051	0.339623	0.517241	0.588652	0.224719	0.151515	0.911392	0.783333	0.829787	0.777778	0.474359	0.357143	0	0.85124	0.107692
chr1	10317476	10317695	4	Arfgef1 (-84916), Cpa6 (+402359)	1	0	1	0	0	0	1	0	0	0	1	0	0	0	0	0.570732	0.963636	0.472222	0.944444	1	0.824818	0.669811	0.874016	1	1	0.397727	0.809524	0.97561	0.928889	0.84375
chr1	10323034	10323478	6	Arfgef1 (-90586), Cpa6 (+396689)	1	0	1	0	0	0	0	0	0	0	1	0	0	0	0	0.340611	0.72381	0.478261	0.497238	0.745763	0.529412	0.576642	0.671875	0.576471	0.819672	0.442748	0.63	0.792453	0.849315	0.677083
chr1	10329294	10329388	3	Arfgef1 (-96671), Cpa6 (+390604)	0	0	0	0	1	0	0	0	0	0	0	0	0	0	0	0.919118	0.741935	0.761364	0.9	0.45679	0.869048	0.75	0.883721	0.685714	0.638298	0.723077	0.657143	0.793103	0.92437	0.882353
chr1	10337350	10337538	7	Arfgef1 (-104774), Cpa6 (+382501)	0	1	0	0	0	0	0	0	0	0	0	1	0	1	0	0.904545	0.223776	0.808429	0.845638	0.903704	0.888	0.721805	0.8	1	0.968254	0.818182	0.565789	0.444444	0.556818	0.974684
chr1	10377838	10377972	4	Arfgef1 (-145235), Cpa6 (+342040)	0	1	0	0	0	0	0	0	1	0	0	0	0	0	0	0.976331	0.759036	0.910569	0.959596	1	0.919643	0.907407	0.948718	0.410959	0.952381	0.960526	0.847826	0.869565	0.903614	0.959459
chr1	10462906	10462934	2	Arfgef1 (-230250), Cpa6 (+257025)	0	0	0	0	1	0	0	0	0	1	0	0	0	0	0	0.975	0.84	0.923077	0.619048	0.322581	0.90625	0.928571	0.766234	1	0.5	0.964286	0.954545	0.928571	0.914286	0.894737
chr1	10477578	10477611	2	Arfgef1 (-244925), Cpa6 (+242350)	1	0	1	0	0	1	0	0	0	0	0	0	0	0	0	0.222222	0.864865	0.260274	0.585366	0.947368	0.170732	0.842105	0.835294	0.9375	0.923077	0.631579	0.642857	1	0.817073	0.692308
chr1	10483971	10484485	6	Arfgef1 (-251558), Cpa6 (+235717)	1	0	0	0	0	0	1	1	0	0	1	0	0	0	0	0.224138	0.7	0.246988	0.230769	0.945652	0.663043	0.142857	0.174074	0.985714	0.745763	0.176991	0.205479	0.473684	0.39899	0.21875
chr1	10535234	10535458	7	Arfgef1 (-302676), Cpa6 (+184599)	0	0	0	0	0	0	0	1	0	0	0	0	1	1	0	0.558081	0.242938	0.40411	0.531532	0.541096	0.259259	0.578125	0.353846	0.471264	0.283582	0.471204	0.22807	0.206897	0.280802	0.486726
chr1	10544903	10544916	2	Arfgef1 (-312240), Cpa6 (+175035)	0	0	0	0	0	0	0	0	0	0	0	0	0	1	0	0.608696	0.242424	0.631579	0.555556	0.266667	0.636364	0.571429	0.652632	0.842105	0.75	0.75	0.454545	0.4	0.25	0.6
chr1	10580109	10580218	2	Arfgef1 (-347494), Cpa6 (+139781)	0	0	0	0	0	0	0	0	1	0	0	1	1	0	1	0.96875	0.648649	0.955556	0.945455	0.914286	0.710526	0.972973	0.94186	0.307692	1	0.75	0.448276	0.2	0.981818	0.5
chr1	10592725	10592916	2	Arfgef1 (-360151), Cpa6 (+127124)	1	0	1	0	1	0	0	0	0	0	0	0	0	0	0	0.375	0.508475	0.380952	0.641791	0.228571	0.644068	0.625	0.857143	1	0.75	0.576923	0.764706	0.833333	0.573034	0.862745
chr1	10596454	10596536	2	Arfgef1 (-363825), Cpa6 (+123450)	1	0	1	0	0	0	0	0	0	0	0	0	0	0	0	0.0107527	0.254545	0.025641	0.253968	0.0285714	0.163265	0.196078	0.463918	0.136364	0.518519	0.193548	0.333333	0.5	0.212121	0.473684
chr1	10596890	10597057	7	Arfgef1 (-364304), Cpa6 (+122971)	1	0	1	0	0	0	0	0	0	0	0	0	0	0	0	0.261993	0.525316	0.351485	0.60199	0.444444	0.606061	0.625767	0.839394	0.789474	0.857143	0.752475	0.753086	0.615385	0.794118	0.891304
chr1	10607365	10607375	2	Arfgef1 (-374700), Cpa6 (+112575)	0	1	0	0	1	0	0	0	0	1	0	0	0	0	0	0.827586	0.351351	0.825	0.869565	0	0.5	0.955556	0.94	0.833333	0.25	0.833333	1	0.25	0.804348	0.809524
chr1	10620203	10620208	2	Arfgef1 (-387536), Cpa6 (+99739)	0	0	0	0	1	0	0	0	1	0	0	0	0	0	0	0.982759	0.9	0.983333	0.97619	0.472222	0.848485	1	0.985294	0.772727	0.933333	0.975	1	0.733333	0.967213	0.964286
chr1	10673506	10673544	3	Arfgef1 (-440855), Cpa6 (+46420)	0	0	0	0	1	0	0	0	0	1	0	0	0	0	0	0.877778	0.375	0.688312	0.57732	0.22449	0.298246	0.730769	0.483871	0.12	0	0.795455	0.909091	0.333333	0.87234	0.297297
chr1	10698914	10699029	2	Arfgef1 (-466302), Cpa6 (+20973)	0	0	1	0	0	0	0	0	0	0	0	0	0	0	0	0.25	0.696429	0.25	0.421053	0.612903	0.264706	0.547619	0.485714	0.75	0.529412	0.365854	0.722222	0.564103	0.705128	0.790698
chr1	10699950	10699986	2	Arfgef1 (-467298), Cpa6 (+19977)	1	0	1	0	0	0	0	0	0	0	0	0	0	0	0	0.133333	0.884615	0.348837	0.657143	0.551724	0.285714	0.642857	0.588235	1	0.75	0.588235	0.692308	1	0.637931	0.875
chr1	10701014	10701133	4	Arfgef1 (-468404), Cpa6 (+18871)	0	0	0	0	0	0	0	0	0	0	0	0	0	1	0	0.0955882	0.272727	0.0504202	0.166667	0.446154	0.185185	0.0727273	0.0917874	0	0	0.2375	0.481481	0.481481	0.02	0.666667
chr1	10717650	10717765	5	Arfgef1 (-485038), Cpa6 (+2237)	0	1	0	0	0	0	0	0	1	0	0	0	0	0	0	0.972222	0.283465	0.735484	0.975	0.840909	0.85	0.95122	0.85119	0.404255	0.822222	0.854839	0.615385	0.714286	0.740741	0.869048
chr1	10718679	10718977	5	Arfgef1 (-486158), Cpa6 (+1117)	0	0	0	0	1	1	0	0	0	0	0	0	0	0	0	0.480447	0.235294	0.320755	0.407692	0.17	0.0683761	0.452632	0.376147	0.488889	0.393939	0.222222	0.258621	0.28	0.75	0.171429
chr1	10719583	10720375	9	Cpa6 (-34)	1	0	1	0	1	1	0	0	0	0	0	0	0	0	0	0.224684	0.294416	0.249012	0.505338	0.0903955	0.209184	0.491525	0.514986	0.546512	0.590164	0.334928	0.265625	0.481013	0.649123	0.578947
chr1	10720787	10721463	7	Cpa6 (-1180)	1	0	1	0	1	1	0	0	0	0	0	0	0	0	0	0.196078	0.461538	0.298165	0.298429	0.121212	0.217391	0.703125	0.848148	0.903226	0.821429	0.353333	0.542553	0.5625	0.75	0.757576
chr1	10750406	10750576	4	Prex2 (-242974), Cpa6 (-30546)	0	0	1	0	0	0	0	0	0	0	0	0	1	1	0	0.950617	0.767442	0.615942	0.938272	0.985915	0.828947	0.795918	0.843284	0.880952	0.953488	0.657895	0.54	0.583333	0.463576	0.921569
chr1	10781793	10782048	4	Prex2 (-211544), Cpa6 (-61976)	0	0	0	0	0	0	0	1	0	0	1	0	0	0	0	0.660377	0.886364	0.524823	0.752475	0.793103	0.802083	0.474576	0.404545	0.6875	0.44	0.238636	0.267857	0.543478	0.506494	0.513889
chr1	10826789	10826967	2	Prex2 (-166587), Cpa6 (-106933)	1	0	1	0	0	0	0	0	0	0	1	0	0	0	0	0.339623	0.971429	0.316667	0.864407	0.961538	0.75	0.727273	0.868421	1	0.9	0.4375	0.857143	1	0.913043	0.966667
chr1	10833303	10833418	2	Prex2 (-160104), Cpa6 (-113416)	0	0	1	0	0	1	0	0	0	0	1	0	0	0	0	0.703704	0.827586	0.311111	0.474576	0.931034	0.382353	0.75	0.641975	0.75	0.571429	0.38	0.782609	0.722222	0.839286	0.5625
chr1	10835886	10836278	4	Prex2 (-157383), Cpa6 (-116137)	0	0	1	0	0	0	0	0	0	0	0	0	0	0	0	0.140496	0.361111	0.0841121	0.23	0.183333	0.0727273	0.341176	0.366197	0	0.179487	0.119565	0.147059	0.4	0.745902	0.192308
chr1	10845399	10845538	2	Prex2 (-147996), Cpa6 (-125524)	0	0	0	0	1	1	0	0	0	0	0	0	0	0	0	0.982456	0.853659	0.932432	0.928571	0.586207	0.795918	0.977778	0.978723	0.857143	0.892857	1	1	0.892857	0.985915	1
chr1	10851963	10852069	2	Prex2 (-141449), Cpa6 (-132071)	0	0	0	0	0	0	0	0	1	1	0	0	1	0	0	0.960784	0.970588	0.979592	0.985714	0.870968	0.928571	0.977273	0.987654	0.0588235	0.73913	0.953488	0.933333	0.72	0.986667	0.84
chr1	10852820	10853031	2	Prex2 (-140539), Cpa6 (-132981)	0	0	0	0	0	1	0	0	0	1	0	0	1	0	0	0.631579	0.214286	0.32	0.368421	0.08	0.121212	0.641026	0.333333	0.0714286	0	0.241379	0.380952	0	0.530612	0
chr1	10858058	10858063	2	Cpa6 (-138116), Prex2 (-135404)	0	1	0	0	0	0	0	0	0	0	0	0	0	0	0	0.880597	0.217391	0.466667	0.622222	0.372093	0.348837	0.914286	0.714286	0.5	0.3	0.444444	0.444444	0.461538	0.851852	0.357143
chr1	10861212	10861261	2	Cpa6 (-141292), Prex2 (-132228)	1	0	0	0	0	0	0	0	0	0	0	0	0	0	0	0	0.04	0.030303	0.448276	0	0.05	0.580645	0.280702	0.684211	0.555556	0.0588235	0.25	0.583333	0.673469	0.636364
chr1	10864943	10865025	3	Cpa6 (-145039), Prex2 (-128481)	0	0	1	0	1	1	0	0	0	0	0	0	0	0	0	0.315217	0.05	0.031746	0.576471	0.0425532	0	0.59322	0.5	0	0	0.153846	0.108108	0.238095	0.61	0.0857143
chr1	10875618	10875982	3	Cpa6 (-155855), Prex2 (-117665)	1	0	1	0	0	0	0	0	0	0	0	0	0	0	0	0.414414	0.754717	0.35	0.5375	0.761905	0.622642	0.779661	0.592308	0.882353	0.774194	0.45614	0.452381	0.657143	0.672414	0.58
chr1	10880359	10880680	6	Cpa6 (-160575), Prex2 (-112945)	0	0	0	0	1	0	0	0	0	1	0	0	0	0	0	0.625731	0.508333	0.638298	0.636364	0.104348	0.684932	0.660194	0.730088	0.936508	0.34375	0.734694	0.554054	0.697674	0.692308	0.747899
chr1	10905119	10905188	2	Cpa6 (-185209), Prex2 (-88311)	0	0	1	0	0	0	0	0	0	0	0	0	0	0	0	0.403226	0.88	0.21875	0.763636	0.615385	0.342857	0.727273	0.5	0.916667	0.8125	0.235294	0.48	0.761905	0.76087	0.52
chr1	10932554	10932795	2	Cpa6 (-212730), Prex2 (-60790)	0	0	0	0	0	1	0	0	1	0	0	0	1	1	0	0.915254	0.6	0.767857	0.78	0.59375	0.326087	0.894737	0.71134	0.05	0.304348	1	0.705882	0.047619	0.392857	0.659091
chr1	10937363	10937382	2	Cpa6 (-217428), Prex2 (-56092)	0	0	1	0	0	0	0	0	0	0	1	0	0	0	0	0.55102	0.870968	0.0689655	0.929825	0.863636	0.625	0.740741	0.836364	0.923077	1	0.294118	0.764706	0.916667	0.907407	0.647059
chr1	10943062	10943114	4	Cpa6 (-223143), Prex2 (-50377)	0	0	0	0	0	1	0	0	1	0	0	0	0	0	0	0.347826	0.349593	0.372549	0.584615	0.376068	0.169811	0.862069	0.828194	0.210526	0.68	0.686747	0.431373	0.584906	0.685083	0.611111
chr1	10943437	10943600	2	Cpa6 (-223574), Prex2 (-49946)	0	1	0	0	1	0	0	0	0	0	0	0	1	0	0	0.94	0.222222	0.792453	0.666667	0.241379	0.3125	0.885714	0.802198	0.411765	0.545455	0.941176	0.714286	0.1875	0.534483	0.785714
chr1	10955123	10955347	3	Cpa6 (-235290), Prex2 (-38230)	1	0	1	0	0	0	0	0	1	0	1	0	0	0	0	0.386792	0.483871	0.470588	0.736842	0.553571	0.634921	0.612245	0.878261	0.416667	0.944444	0.352941	0.823529	0.964286	0.905263	0.808511
chr1	10995036	10995314	3	A830018L16Rik (-419334), Prex2 (+1710)	0	0	0	0	0	0	0	0	1	0	0	1	0	0	0	0.940741	0.951613	0.788136	0.949153	0.753623	0.846939	0.972222	0.929936	0.45098	0.896552	0.828125	0.54	0.722222	0.931624	0.78
chr1	11005676	11005952	4	A830018L16Rik (-408695), Prex2 (+12349)	0	0	0	0	1	1	0	0	0	0	0	0	1	0	0	0.823529	0.579545	0.704762	0.73494	0.360656	0.13253	0.925	0.82963	0.916667	0.92	0.924051	0.783784	0.157895	0.989011	0.640625
chr1	11018900	11018936	2	A830018L16Rik (-395591), Prex2 (+25453)	0	0	1	0	0	0	0	0	0	0	0	1	0	0	0	0.790123	0.970149	0.530612	0.875	0.61194	0.507463	0.849315	0.859504	0.642857	0.947368	0.830189	0.360656	0.291667	0.730337	0.78125
chr1	11025258	11025311	4	A830018L16Rik (-389224), Prex2 (+31820)	0	0	1	0	1	1	0	0	0	0	0	0	0	0	0	0.578947	0.744186	0.434783	0.916667	0.301887	0.35	0.882353	0.866667	0.4	0.903226	0.904762	0.709677	0.758621	0.932432	0.875
chr1	11026309	11027019	6	A830018L16Rik (-387845), Prex2 (+33199)	1	0	1	0	1	0	0	0	1	0	0	0	0	0	0	0.519713	0.576923	0.392308	0.760766	0.234637	0.443299	0.655738	0.767263	0.3375	0.641509	0.52381	0.537037	0.589744	0.570796	0.731034
chr1	11027277	11027598	6	A830018L16Rik (-387071), Prex2 (+33973)	1	0	1	0	1	0	0	0	0	0	0	0	0	0	0	0.423913	0.814159	0.356164	0.7375	0.428571	0.654135	0.762295	0.853047	0.8125	0.915493	0.6875	0.710145	0.913043	0.814433	0.837838
chr1	11043317	11043505	2	A830018L16Rik (-371098), Prex2 (+49946)	0	0	1	0	0	0	0	0	0	0	0	0	0	0	0	0.672727	0.913043	0.45098	0.909091	0.883721	0.8	0.634146	0.814815	0.705882	1	0.658537	0.6	0.636364	0.907407	0.833333
chr1	11045817	11046148	3	A830018L16Rik (-368526), Prex2 (+52518)	0	0	0	0	0	0	0	0	0	0	0	0	0	1	0	0.345455	0.372093	0.421687	0.455882	0.691176	0.3375	0.25	0.302817	0.307692	0.6	0.193548	0.285714	0.26087	0.174312	0.404255
chr1	11057195	11057400	7	A830018L16Rik (-357211), Prex2 (+63833)	0	0	0	0	1	1	0	0	0	0	0	0	0	0	1	0.76555	0.417808	0.654639	0.339901	0	0.294521	0.847682	0.591398	0.786885	0.288136	0.773723	0.657407	0.297297	0.472119	0.32967
chr1	11057703	11057742	3	A830018L16Rik (-356786), Prex2 (+64258)	0	0	0	0	1	0	0	0	0	1	0	0	1	0	0	0.959016	0.655738	0.867347	0.890244	0.0714286	0.703704	0.916667	0.806452	0.96	0.463415	0.87037	0.806452	0.4375	0.62	0.871795
chr1	11065460	11065870	8	A830018L16Rik (-348844), Prex2 (+72200)	0	1	0	0	1	1	0	0	0	1	0	0	1	0	0	0.902622	0.222222	0.864407	0.819048	0.0666667	0.509202	0.891566	0.861765	0.915254	0.545455	0.902913	0.813725	0.580645	0.785978	0.790323
chr1	11066204	11066574	4	A830018L16Rik (-348120), Prex2 (+72924)	0	1	0	0	1	0	0	0	0	0	0	0	0	0	0	0.761062	0.267442	0.680851	0.431579	0.261538	0.507692	0.909091	0.729167	0.793103	0.378378	0.868421	0.612903	0.56	0.642276	0.571429
chr1	11068022	11068300	3	A830018L16Rik (-346348), Prex2 (+74696)	0	1	0	0	1	1	0	0	0	0	0	0	0	0	0	0.840909	0.415385	0.752688	0.609756	0.38806	0.492537	0.910256	0.703226	0.538462	0.6875	0.8	0.566667	0.533333	0.879032	0.538462
chr1	11078671	11079180	9	A830018L16Rik (-335583), Prex2 (+85461)	0	1	0	0	1	1	0	0	0	0	0	0	0	0	0	0.961131	0.615385	0.947581	0.849246	0.254438	0.736842	0.981707	0.919598	0.895833	0.709677	0.942857	0.865854	0.814815	0.956522	0.83
chr1	11089728	11089937	5	A830018L16Rik (-324676), Prex2 (+96368)	1	0	1	0	0	0	0	0	0	0	0	0	0	0	0	0.174863	0.708661	0.148718	0.834532	0.632653	0.550847	0.626761	0.736	0.811594	0.830189	0.430894	0.746479	0.773585	0.576531	0.759494
chr1	11114007	11114093	2	A830018L16Rik (-300459), Prex2 (+120585)	0	0	0	0	1	0	0	0	1	0	0	0	0	0	1	0.734375	0.38	0.395349	0.631579	0.115385	0.388889	0.566667	0.494505	0	0.0666667	0.405405	0.526316	0.190476	0.655738	0.135135
chr1	11120207	11120745	8	A830018L16Rik (-294033), Prex2 (+127011)	0	1	0	0	1	0	0	0	0	0	0	0	0	0	0	0.927711	0.281437	0.823529	0.650888	0.253521	0.593985	0.936709	0.770774	0.483871	0.549296	0.929134	0.744898	0.509091	0.823529	0.651786
chr1	11123778	11123832	3	A830018L16Rik (-290704), Prex2 (+130340)	0	1	0	0	0	1	0	0	0	0	0	0	0	0	0	0.505376	0.36	0.589474	0.775281	0.466667	0.188679	0.888889	0.861789	0.65625	0.818182	0.413333	0.724138	0.6	0.938776	0.390244
chr1	11128131	11128557	5	A830018L16Rik (-286165), Prex2 (+134879)	0	1	0	0	1	1	0	0	0	1	0	0	0	0	0	0.928962	0.798246	0.969388	0.986928	0.225806	0.843137	0.983607	0.973568	0.898305	0.730769	0.990291	0.978723	0.909091	0.956938	0.962025
chr1	11134189	11134281	2	A830018L16Rik (-280274), Prex2 (+140770)	0	0	0	0	0	0	0	0	0	0	0	0	1	1	0	0.903846	0.6	0.735849	0.896552	0.961538	0.5	0.848485	0.767857	0.285714	0.9375	0.76	0.263158	0.333333	0.465116	0.470588
chr1	11139996	11140215	2	A830018L16Rik (-274403), Prex2 (+146641)	0	1	0	0	1	0	0	0	1	0	0	0	0	0	0	0.842857	0.52	0.617021	0.961538	0.454545	0.625	0.911111	0.897059	0.352941	0.894737	0.769231	0.83871	0.714286	0.878788	0.875
chr1	11148023	11148430	6	A830018L16Rik (-266282), Prex2 (+154762)	0	0	1	0	1	1	0	0	0	0	1	0	0	0	0	0.465241	0.536765	0.339394	0.664921	0.138298	0.342857	0.86	0.844697	0.892857	0.956522	0.351852	0.655738	0.704545	0.916667	0.606061
chr1	11169109	11169359	5	A830018L16Rik (-245275), Prex2 (+175769)	1	0	1	0	0	1	0	0	0	0	0	0	0	0	0	0.283019	0.928	0.397059	0.830645	0.679612	0.589474	0.834951	0.869767	0.9375	1	0.649485	0.76	0.891892	0.854839	0.925373
chr1	11169750	11169980	5	A830018L16Rik (-244644), Prex2 (+176400)	1	1	1	0	1	0	0	0	1	0	0	0	1	0	0	0.538922	0.54386	0.603352	0.764045	0.458824	0.635417	0.840336	0.896266	0.55102	0.921875	0.835294	0.706897	0.458333	0.834254	0.8125
chr1	11170010	11170192	6	A830018L16Rik (-244408), Prex2 (+176636)	0	0	0	0	0	1	0	0	1	0	0	0	1	1	0	0.884956	0.572581	0.834395	0.884211	0.604167	0.519231	0.899083	0.848	0.0434783	0.611111	0.878378	0.710526	0.151899	0.429379	0.710843
chr1	11175613	11175888	4	A830018L16Rik (-238758), Prex2 (+182286)	0	0	1	0	0	0	0	0	0	0	1	1	0	0	1	0.967213	0.9	0.477477	0.990991	0.987013	0.703704	0.9	0.760479	0.757576	0.954545	0.619565	0.4375	0.723404	0.837607	0.627119
chr1	11177952	11178122	2	A830018L16Rik (-236472), Prex2 (+184572)	0	0	1	0	0	0	0	0	0	0	0	1	0	1	0	0.813131	0.949367	0.798165	0.92437	0.875	0.901786	0.88	0.895	0.909091	0.897436	0.94382	0.732143	0.851852	0.85	0.885246
chr1	11178380	11178395	2	A830018L16Rik (-236121), Prex2 (+184923)	1	0	1	0	0	0	0	0	0	0	0	0	0	0	0	0.48	0.966667	0.617021	0.833333	0.666667	0.657143	0.896552	0.918033	1	1	0.78125	0.96	0.923077	0.925373	0.857143
chr1	11180155	11180340	2	A830018L16Rik (-234261), Prex2 (+186783)	0	0	0	0	0	0	0	1	0	0	0	0	0	0	0	0.015873	0.422222	0	0.169811	0.0526316	0.0833333	0.0952381	0.0333333	0.809524	0.294118	0	0.217391	0.785714	0.0566038	0.62069
chr1	11196829	11196935	2	A830018L16Rik (-217627), Prex2 (+203417)	0	0	0	0	0	0	0	0	0	0	0	0	0	1	0	0.720588	0.772727	0.509804	0.580645	0.714286	0.548387	0.73913	0.679012	0.761905	0.526316	0.458333	0.666667	0.75	0.220588	0.814815
chr1	11200586	11200779	2	A830018L16Rik (-213826), Prex2 (+207218)	0	1	0	0	0	0	0	0	0	0	0	0	0	0	0	0.767857	0.190476	0.347826	0.4	0.6875	0.382353	0.787879	0.776471	0.166667	0.666667	0.354839	0.366667	0.454545	0.816327	0.346154
chr1	11211147	11211170	2	A830018L16Rik (-203350), Prex2 (+217694)	0	0	0	0	0	0	0	0	0	0	0	0	0	1	0	0.707317	0.557377	0.494118	0.704545	0.883721	0.5	0.69863	0.66242	0.923077	1	0.707317	0.487179	0.375	0.22973	0.705882
chr1	11216562	11216822	3	A830018L16Rik (-197817), Prex2 (+223227)	1	0	0	0	0	0	0	0	0	0	0	0	0	1	0	0.134752	0.313433	0.166667	0.280899	0.113208	0.168539	0.134021	0.363636	0.464286	0.404255	0.276596	0.274194	0.652174	0.0342466	0.471698
chr1	11217362	11217587	4	A830018L16Rik (-197034), Prex2 (+224010)	0	0	0	0	1	0	0	0	0	0	0	0	0	1	0	0.349206	0.356322	0.389706	0.578512	0.184783	0.333333	0.504425	0.60241	0.644444	0.560976	0.6	0.818182	0.590909	0.205298	0.811321
chr1	11232700	11232711	2	A830018L16Rik (-181803), Prex2 (+239241)	0	1	0	0	0	1	0	0	0	0	0	0	1	0	0	0.6875	0.37931	0.531915	0.909091	0.625	0.285714	0.962963	0.819672	0.823529	0.866667	1	0.777778	0.0769231	0.883333	1
chr1	11233025	11233101	2	A830018L16Rik (-181446), Prex2 (+239598)	1	0	0	0	0	1	0	0	0	0	0	0	0	0	0	0.395833	0.306122	0.396226	0.783333	0.394737	0.210526	0.73913	0.680556	0.21875	0.695652	0.703704	0.666667	0.190476	0.753846	0.647059
chr1	11234408	11234620	2	A830018L16Rik (-179995), Prex2 (+241049)	0	0	0	0	0	0	0	0	1	1	0	0	0	0	1	0.871795	0.813333	0.853933	0.717172	0.9375	0.723684	0.867647	0.727273	0.382353	0.533333	0.818182	0.738095	0.6	0.853933	0.333333
chr1	11244909	11244930	2	A830018L16Rik (-169589), Prex2 (+251455)	0	1	0	0	1	0	0	0	0	1	0	0	0	1	0	1	0.202899	0.953488	0.863636	0.194444	0.75	0.982759	0.75	0.904762	0.272727	0.971429	0.777778	0.466667	0.557377	0.944444
chr1	11245346	11245599	3	A830018L16Rik (-169036), Prex2 (+252008)	0	0	1	0	0	0	0	0	0	0	1	1	0	0	1	0.788732	0.433962	0.557143	0.703297	0.733333	0.488372	0.525424	0.777778	0.75	0.769231	0.2	0.206897	0.285714	0.86	0.307692
chr1	11255130	11255476	3	A830018L16Rik (-159206), Prex2 (+261838)	0	0	0	0	0	0	0	0	0	0	1	0	0	1	0	0.784091	0.541667	0.534653	0.785714	0.756098	0.573529	0.676923	0.689394	0.294118	0.892857	0.393939	0.55	0.636364	0.317308	0.425
chr1	11266117	11266201	4	A830018L16Rik (-148350), Prex2 (+272694)	1	0	1	0	0	0	0	0	0	0	0	0	0	0	0	0.487179	0.69863	0.45	0.907407	0.77027	0.676923	0.872093	0.931937	0.828571	1	0.790698	0.759494	0.857143	0.713115	0.85
chr1	11320331	11320443	3	A830018L16Rik (-94122), Prex2 (+326922)	0	0	1	0	1	1	0	0	0	0	0	0	0	0	0	0.569444	0.443038	0.457143	0.45	0.132075	0.268293	0.841463	0.787611	0.3	0.482759	0.591837	0.692308	0.785714	0.813333	0.457143
chr1	11350805	11350908	3	A830018L16Rik (-63652), Prex2 (+357392)	0	1	0	0	0	0	1	0	0	0	0	0	0	1	0	0.564356	0.193548	0.546667	0.604396	0.321429	0.446429	0.184211	0.511278	0.641026	0.4375	0.564516	0.677966	0.769231	0.30303	0.884615
chr1	11352919	11353070	2	A830018L16Rik (-61514), Prex2 (+359530)	0	0	1	0	0	0	0	1	0	0	0	0	0	0	0	0.0877193	0.40625	0	0.114286	0.651163	0.225806	0	0.0428571	0.826087	0.5625	0	0.310345	0.666667	0.0588235	0.461538
chr1	11355465	11355479	2	A830018L16Rik (-59037), Prex2 (+362007)	1	0	0	0	0	0	0	0	0	0	0	0	0	0	0	0.444444	0.909091	0.868421	1	0.96875	0.804878	0.666667	0.895349	0.952381	1	0.915254	0.909091	1	0.898305	1
chr1	11355752	11356006	3	A830018L16Rik (-58630), Prex2 (+362414)	1	0	1	0	0	0	1	0	0	0	1	0	0	0	0	0.516949	0.772727	0.325843	0.967742	0.981818	0.576271	0.490196	0.892562	1	0.9375	0.430769	0.909091	0.965517	1	0.936508
chr1	11411907	11412026	4	A830018L16Rik (-2542)	1	0	1	0	0	0	0	0	0	0	0	0	0	0	0	0.319328	0.6875	0.207921	0.607595	0.733333	0.576471	0.587302	0.791139	0.644068	0.814815	0.313725	0.8	0.90566	0.897959	0.771429
chr1	11415084	11415468	5	A830018L16Rik (+767)	0	0	1	0	0	0	0	0	0	0	0	0	0	0	0	0.146853	0.0786517	0.0301205	0.107383	0.018018	0.0786517	0.165049	0.398734	0.025	0.37037	0.0707071	0.0340909	0.103448	0.155039	0.0327869
chr1	11415766	11415966	2	A830018L16Rik (+1357)	0	1	1	0	0	0	0	0	0	0	0	0	0	0	0	0.396825	0.26	0.22619	0.539683	0.461538	0.204082	0.404255	0.68	0.368421	0.652174	0.212766	0.242424	0.333333	0.650602	0.27907
chr1	11416271	11416916	5	A830018L16Rik (+2085)	0	0	0	0	1	0	0	0	0	0	0	0	0	0	1	0.695804	0.463415	0.546512	0.688259	0.409574	0.536145	0.636364	0.85752	0.609756	0.84	0.692308	0.537634	0.609195	0.859848	0.588235
chr1	11417487	11417819	5	A830018L16Rik (+3144)	0	0	0	1	1	0	0	0	0	0	0	0	0	1	0	0.604061	0.5	0.612069	0.66879	0.157895	0.5	0.780488	0.896947	0.6	0.910714	0.748299	0.741573	0.746269	0.588889	0.764706
chr1	11420097	11420199	2	A830018L16Rik (+5639)	0	0	1	0	0	1	0	0	1	0	0	0	0	0	0	0.533333	0.545455	0.411765	0.894737	0.413793	0.294118	0.807018	0.835821	0.333333	1	0.793103	0.6875	0.142857	0.862069	0.714286
chr1	11427873	11427985	5	A830018L16Rik (+13420)	1	0	1	0	1	1	0	0	0	0	0	0	0	0	0	0.0779817	0.135135	0.0364583	0.133803	0.0204082	0	0.671329	0.618605	0.3	0.190476	0.17757	0.0701754	0.244898	0.458065	0.288288
chr1	11434148	11435333	12	A830018L16Rik (+20232)	1	1	1	1	1	0	0	0	0	0	0	0	0	0	0	0.282974	0.121951	0.236264	0.190909	0.124378	0.215613	0.795367	0.484314	0.472	0.398058	0.46748	0.42735	0.369048	0.829897	0.322581
chr1	11442963	11443327	4	A830018L16Rik (+28636)	0	1	1	0	0	0	1	0	0	0	0	0	0	0	0	0.32	0.195122	0.173554	0.359223	0.246575	0.41791	0.240964	0.588571	0.611111	0.740741	0.342105	0.403846	0.625	0.785047	0.433333
chr1	11451383	11451501	2	A830018L16Rik (+36933)	0	0	0	0	1	1	0	0	0	0	0	0	0	0	0	0.627907	0.225	0.288136	0.5625	0.0909091	0.0714286	0.657143	0.725	0.411765	0.333333	0.444444	0.52	0.461538	0.515152	0.461538
chr1	11473319	11473372	2	A830018L16Rik (+58837)	1	0	0	1	1	0	0	0	0	0	0	0	0	0	0	0.657534	0.736842	0.77381	0.56	0.25	0.767442	0.87234	0.884615	1	0.809524	0.794118	0.92	0.8	0.965517	0.896552
chr1	11492838	11493054	4	A830018L16Rik (+78437)	0	0	0	1	0	0	0	0	0	0	1	0	0	0	0	0.803922	0.904762	0.726316	0.696078	0.75	0.794521	0.947368	0.938389	0.892857	0.966667	0.475728	0.792453	0.791667	0.975758	0.722222
chr1	11493596	11493797	3	A830018L16Rik (+79188)	0	0	1	0	0	1	0	0	0	0	1	0	0	0	0	0.376238	0.428571	0.2	0.6	0.393443	0.109091	0.54717	0.781022	0.735294	0.666667	0.144928	0.369565	0.611111	0.896907	0.365385
chr1	11499900	11499935	2	A830018L16Rik (+85409)	0	1	0	0	0	0	0	0	0	1	0	0	0	0	0	0.982143	0.368421	0.961538	0.76	0.676471	0.857143	0.896552	0.701754	0.653846	0.388889	0.962963	0.894737	0.875	0.928571	0.825
chr1	11517738	11517813	2	A830018L16Rik (+103267)	0	0	0	0	1	0	0	0	0	0	0	0	0	0	0	0.697674	0.115385	0.489796	0.37037	0.0967742	0.296296	0.538462	0.411765	0.454545	0.285714	0.625	0.5	0.615385	0.877193	0.133333
chr1	11531379	11531394	2	A830018L16Rik (+116878)	1	0	1	0	1	1	0	0	0	0	0	0	0	0	0	0.53125	0.829268	0.530303	0.92	0.56	0.40625	0.933333	0.964286	0.615385	1	0.918919	0.925926	0.9	0.938462	0.814815
chr1	11535171	11535226	2	A830018L16Rik (+120690)	0	1	1	0	0	1	0	0	0	0	0	0	0	0	0	0.75	0.468354	0.518182	0.802817	0.87037	0.574074	0.766355	0.880597	0.75	1	0.658537	0.676471	0.793103	0.744681	0.852941
chr1	11544034	11544120	2	A830018L16Rik (+129568)	1	0	1	0	0	0	0	0	0	0	0	0	0	0	0	0.581818	0.607143	0.478261	0.87234	0.571429	0.705882	0.818182	0.970149	0.916667	0.916667	0.72	0.84	0.916667	0.857143	0.875
chr1	11545278	11545290	2	A830018L16Rik (+130775)	0	1	1	0	0	0	0	0	0	0	0	0	0	0	0	0.40678	0.163636	0.125	0.5625	0.354839	0.170732	0.677966	0.876923	0.5	1	0.413793	0.16	0.4375	0.838235	0.176471
chr1	11564120	11564233	2	A830018L16Rik (+149668)	0	0	0	1	0	0	1	0	0	0	0	0	0	0	0	0.45283	0.5	0.326087	0.136364	0.527778	0.551724	0.24	0.337838	0.125	0.833333	0.107143	0.391304	0.666667	0.901961	0.047619
chr1	11566287	11566489	5	A830018L16Rik (+151879)	1	0	1	0	0	0	0	0	0	0	0	0	0	0	0	0.152439	0.213235	0.111842	0.280899	0.144444	0.231884	0.439655	0.613383	0.297872	0.466667	0.300971	0.3125	0.291667	0.335135	0.394366
chr1	11577328	11577568	2	A830018L16Rik (+162939)	0	0	0	0	0	0	0	0	1	0	0	0	0	0	0	0.654545	0.487805	0.408163	0.631579	0.586207	0.297297	0.521739	0.802469	0	0.5	0.384615	0.52	0.7	0.824561	0.681818
chr1	11579736	11580685	7	A830018L16Rik (+165702)	1	0	1	0	1	0	0	0	1	0	0	0	0	1	0	0.246305	0.401786	0.240854	0.443137	0.341772	0.366279	0.413502	0.555046	0.272727	0.616438	0.383784	0.483051	0.522222	0.202156	0.643939
chr1	11588409	11588491	6	A830018L16Rik (+173941)	1	0	0	0	1	0	0	0	0	0	0	0	0	0	0	0.076087	0.083871	0.203947	0.147959	0.0264901	0.108108	0.41791	0.623318	0.32	0.217391	0.544	0.464789	0.367347	0.282609	0.137255
chr1	11598248	11598626	6	A830018L16Rik (+183928)	0	1	0	0	0	1	0	0	0	0	0	0	0	0	1	0.828283	0.142857	0.59116	0.451128	0.686275	0.417391	0.697674	0.646154	0.607843	0.925926	0.539326	0.4	0.419355	0.75641	0.345455
chr1	11614210	11614258	2	A830018L16Rik (+199725)	0	0	1	0	0	0	0	0	0	0	0	0	0	0	0	0.247312	0.283019	0.0441176	0.62963	0.0526316	0.263158	0.216216	0.450704	0.642857	0.529412	0.1	0.441176	0.5	0.16129	0.607143
chr1	11619941	11620005	2	A830018L16Rik (+205464)	0	1	1	0	0	1	0	0	0	0	0	0	0	0	0	0.925	0.178571	0.463415	0.869565	0.571429	0.382979	0.882353	0.910448	0.4	0.857143	0.85	0.631579	1	0.925926	0.411765
chr1	11638328	11638580	4	A830018L16Rik (+223945)	1	0	1	0	0	0	0	0	0	0	0	0	0	0	0	0.291667	0.724638	0.590476	0.870968	0.59322	0.546667	0.75641	0.841379	0.769231	0.911111	0.692308	0.777778	0.925926	0.933333	0.790698
chr1	11639707	11639786	3	A830018L16Rik (+225238)	0	0	1	0	0	0	0	0	0	0	0	0	0	0	0	0.101266	0.0344828	0	0.402985	0.0851064	0.0222222	0.32	0.64	0.533333	0.477273	0.0454545	0.28	0.241379	0.391892	0.314815
chr1	11659219	11659287	2	A830018L16Rik (+244744)	0	0	1	1	0	0	0	0	0	0	0	0	0	0	1	0.4625	0.631579	0.333333	0.128205	0.738095	0.3	0.647059	0.797872	0.875	0.96	0.403846	0.555556	0.695652	0.925373	0.267857
chr1	11659650	11659694	4	A830018L16Rik (+245163)	0	0	0	1	0	1	0	0	0	0	0	0	0	0	0	0.784615	0.885714	0.579545	0.534351	0.826923	0.365385	0.930556	0.966184	0.952381	0.971429	0.677419	0.926829	0.807692	0.978723	0.676923
chr1	11738686	11738841	5	Sulf1 (-953513), A830018L16Rik (+324255)	0	0	0	0	1	0	0	0	0	0	0	0	0	0	0	0.897143	0.950413	0.92517	0.93038	0.503106	0.807339	0.965116	0.982833	1	0.692308	0.973451	0.96	0.934211	0.934426	0.929825
chr1	11739720	11739922	2	Sulf1 (-952456), A830018L16Rik (+325312)	0	0	1	0	0	0	0	0	0	0	0	0	0	0	0	0.333333	0.6	0.189655	0.644444	0.291667	0.482759	0.448276	0.477612	0.631579	0.2	0.21875	0.733333	0.666667	0.285714	0.592593
chr1	11742014	11742030	3	Sulf1 (-950255), A830018L16Rik (+327513)	0	0	1	0	0	0	0	0	0	0	1	0	0	0	0	0.80597	0.388889	0.470588	0.878788	0.870968	0.571429	0.742857	0.914894	0.666667	1	0.365854	0.681818	1	0.978723	0.333333
chr1	11750828	11751072	2	Sulf1 (-941327), A830018L16Rik (+336441)	1	1	1	0	0	0	0	0	0	0	0	0	0	0	0	0.383333	0.291667	0.212766	0.574468	0.666667	0.310345	0.613636	0.619718	0.48	0.857143	0.391304	0.36	0.647059	0.578947	0.541667
chr1	11755954	11756088	2	Sulf1 (-936256), A830018L16Rik (+341512)	0	1	0	0	0	0	0	0	1	0	0	0	0	0	0	0.984615	0.866667	0.935484	0.948052	0.956522	0.904762	0.941176	1	0.047619	1	0.979592	1	0.941176	0.929825	0.891892
chr1	11758960	11758966	2	Sulf1 (-933314), A830018L16Rik (+344454)	0	0	1	0	0	1	0	0	0	0	0	0	0	0	0	0.333333	0.441176	0.2	0.395349	0.378378	0.137931	0.75	0.830508	0.529412	0.5	0.344828	0.466667	0.5	0.690909	0.565217
chr1	11795770	11795870	2	Sulf1 (-896457), A830018L16Rik (+381311)	1	0	1	0	0	0	0	0	0	0	0	0	0	0	0	0.0206186	0.339286	0	0.339286	0.0322581	0.177778	0.447368	0.643836	0.8125	0.352941	0.16	0.459459	0.565217	0.274194	0.5
chr1	11838394	11838458	3	Sulf1 (-853851), A830018L16Rik (+423917)	0	1	0	0	0	0	0	0	0	0	0	0	0	0	0	0.949153	0.263158	0.978261	0.930233	0.85	0.695652	0.902439	0.857143	0.777778	1	1	0.764706	0.733333	0.927536	0.885714
chr1	11842665	11842689	2	Sulf1 (-849600), A830018L16Rik (+428168)	0	1	0	0	0	0	0	0	0	0	0	0	0	0	0	0.848485	0	0.829787	0.651163	0.542857	0.444444	1	0.842857	0.65625	1	0.756098	0.785714	0.444444	0.966102	0.666667
chr1	11881926	11881967	2	Sulf1 (-810330), A830018L16Rik (+467438)	1	0	1	0	0	0	0	0	0	0	0	0	0	0	0	0.0285714	0.0833333	0.0434783	0.102564	0	0.0285714	0.5	0.5	0.8125	0.409091	0.212121	0.535714	0.222222	0.9	0.413793
chr1	11886145	11886209	3	Sulf1 (-806100), A830018L16Rik (+471668)	0	0	1	0	0	0	0	0	0	0	0	0	0	0	0	0.188119	0.357143	0.0571429	0.666667	0.766667	0.107143	0.102041	0.411215	0.923077	0.933333	0.117647	0.323529	0.433333	0.373626	0.384615
chr1	11896166	11896286	2	Sulf1 (-796051), A830018L16Rik (+481717)	1	0	1	1	0	0	0	0	0	0	0	0	0	0	0	0.0533333	0.25	0.0454545	0.0714286	0.388889	0.171429	0.395833	0.460784	0.8	0.357143	0.0769231	0.24	0.333333	0.342857	0.222222
chr1	11911180	11911191	2	Sulf1 (-781091), A830018L16Rik (+496677)	0	0	0	0	1	0	0	0	0	0	0	0	0	0	0	0.703125	0.634615	0.483333	0.653333	0.209302	0.533333	0.925926	0.897436	0.95	0.6875	0.8	1	0.846154	0.898551	0.714286
chr1	11937058	11937382	9	Sulf1 (-755057), A830018L16Rik (+522711)	1	0	0	1	1	1	0	0	0	0	0	0	0	0	0	0.184282	0.783133	0.633588	0.457286	0.385827	0.488506	0.780488	0.826705	0.98	0.931034	0.861702	0.895522	0.915254	0.881226	0.896104
chr1	11956260	11956264	2	Sulf1 (-736015), A830018L16Rik (+541753)	0	1	0	0	0	0	0	0	0	0	0	0	0	0	0	0.431373	0.0181818	0.191489	0.241379	0	0	0.707317	0.317647	0.0714286	0	0.424242	0.421053	0	0.596154	0.125
chr1	11975722	11975926	2	Sulf1 (-716453), A830018L16Rik (+561315)	1	0	1	0	0	0	0	0	0	0	1	0	0	0	0	0.327273	0.793103	0.121212	0.76	1	0.416667	0.363636	0.702128	0.952381	1	0.25	0.533333	0.933333	0.772727	0.823529
chr1	11977646	11977760	2	Sulf1 (-714574), A830018L16Rik (+563194)	1	0	1	0	0	0	0	0	0	0	0	0	0	0	0	0.192308	0.564103	0.0892857	0.549296	0.595745	0.324324	0.478261	0.638298	0.421053	0.866667	0.242424	0.545455	0.3125	0.576271	0.6
chr1	11980415	11980698	4	Sulf1 (-711720), A830018L16Rik (+566048)	1	0	1	1	1	1	0	0	0	0	0	0	0	0	0	0.0153846	0.544304	0.0925926	0.109489	0.0705882	0.0769231	0.820513	0.70303	1	0.454545	0.69863	0.774194	0.769231	0.882883	0.821918
chr1	11982456	11982913	7	Sulf1 (-709592), A830018L16Rik (+568176)	1	0	0	0	0	0	0	0	0	0	0	0	0	0	0	0.0777778	0.398693	0.159363	0.167401	0.124224	0.210191	0.263158	0.246377	0.468085	0.359375	0.237179	0.590909	0.670455	0.449393	0.362069
chr1	11983986	11984343	3	Sulf1 (-708112), A830018L16Rik (+569656)	0	0	0	0	0	0	0	0	1	0	0	0	0	0	0	0.486239	0.302632	0.344086	0.626866	0.322034	0.471698	0.384615	0.733333	0.135135	0.590909	0.465517	0.571429	0.47619	0.516484	0.714286
chr1	11989429	11989497	3	Sulf1 (-702814), A830018L16Rik (+574954)	0	0	0	0	0	0	0	0	1	0	1	0	0	0	0	0.573913	0.519481	0.322222	0.397436	0.4375	0.283784	0.647059	0.564935	0.114286	0.481481	0.204819	0.346939	0.527778	0.816327	0.117647
chr1	12008987	12009183	2	Sulf1 (-683192), A830018L16Rik (+594576)	0	0	0	1	0	0	0	0	0	0	0	0	0	0	0	0.0793651	0.09375	0.0526316	0	0	0.0294118	0	0.142857	0.333333	0	0	0.136364	0.214286	0.508772	0.08
chr1	12014004	12014164	2	Sulf1 (-678193), A830018L16Rik (+599575)	0	0	0	0	0	0	0	0	0	0	0	0	0	0	1	0.818182	0.178571	0.302326	0.282609	0.717949	0.44	0.351351	0.207792	0.388889	0.5	0.16	0.375	0.4	0.54902	0.0454545
chr1	12027658	12028082	3	Sulf1 (-664407), A830018L16Rik (+613361)	1	0	1	0	0	0	1	0	0	0	1	0	0	0	0	0.174312	0.875	0.345133	0.607143	0.723077	0.649351	0.328767	0.802721	0.97561	1	0.285714	0.828571	0.909091	0.757009	0.793103
chr1	12028724	12028892	3	Sulf1 (-663469), A830018L16Rik (+614299)	0	1	0	0	1	0	0	0	0	0	0	0	0	0	0	0.833333	0.225	0.56701	0.702128	0.290323	0.55814	0.736842	0.666667	0.777778	0.75	0.702703	0.52	0.733333	0.855263	0.487179
chr1	12029750	12029954	4	Sulf1 (-662425), A830018L16Rik (+615343)	1	0	1	0	0	0	0	0	0	0	0	0	0	0	0	0.015873	0.577465	0.075	0.29927	0.56962	0.411765	0.263158	0.404624	0.9	0.615385	0.272727	0.33871	0.4375	0.674242	0.581395
chr1	12052081	12052225	2	Sulf1 (-640124), A830018L16Rik (+637644)	0	1	0	0	0	0	0	0	0	0	0	0	0	1	0	0.883495	0.44	0.943182	0.719512	0.878049	0.883721	0.761194	0.75	0.846154	0.857143	0.725	0.742857	0.869565	0.493671	0.756098
chr1	12052654	12052743	3	Sulf1 (-639578), A830018L16Rik (+638190)	0	1	0	0	0	0	0	0	0	0	0	0	0	1	0	0.917526	0.272727	0.87	0.72093	0.925	0.977778	0.777778	0.609524	0.758621	0.916667	0.886364	0.611111	0.952381	0.511905	0.714286
chr1	12114470	12114569	2	Sulf1 (-577757), A830018L16Rik (+700011)	0	0	0	1	0	1	0	0	0	0	0	0	0	0	0	0.490566	0.648649	0.463415	0.320755	0.807692	0.363636	0.868421	0.62963	0.928571	0.75	0.775	0.68	0.842105	0.75	0.538462
chr1	12117448	12117462	2	Sulf1 (-574822), A830018L16Rik (+702946)	1	0	0	0	0	0	1	0	0	0	0	0	0	0	0	0.585714	0.878049	0.65625	0.837209	0.918919	1	0.47541	0.62963	1	0.954545	0.648649	0.608696	0.971429	0.928571	0.904762
chr1	12118706	12118851	4	Sulf1 (-573498), A830018L16Rik (+704270)	0	1	0	0	1	0	0	0	0	0	0	0	0	0	0	0.77037	0.2875	0.813953	0.818182	0.0947368	0.48913	0.770115	0.698529	1	0.342857	0.654545	0.78	0.756757	0.948454	0.782609
chr1	12134607	12134653	4	Sulf1 (-557647), A830018L16Rik (+720121)	1	0	0	0	1	0	0	0	0	0	0	0	0	0	0	0.474747	0.635417	0.648148	0.937008	0.258929	0.658537	0.977011	0.914286	0.967742	0.88	0.977778	0.92	0.944444	0.598639	1
chr1	12180189	12180462	4	Sulf1 (-511951), A830018L16Rik (+765817)	0	0	1	0	0	0	0	0	0	0	1	0	0	0	0	0.54955	0.5	0.258065	0.275362	0.725806	0.279412	0.529412	0.391304	1	0.789474	0.0307692	0.162162	0.428571	0.87013	0.0810811
chr1	12190283	12190313	2	Sulf1 (-501979), A830018L16Rik (+775789)	0	0	0	0	0	0	1	0	0	0	0	0	0	1	0	0.744186	0.657895	0.74	0.797101	0.904762	0.785714	0.27027	0.444444	0.571429	0.904762	0.73913	0.666667	0.411765	0.413333	0.863636
chr1	12238450	12238763	5	Sulf1 (-453670), A830018L16Rik (+824098)	0	1	0	0	0	0	0	1	0	0	0	0	0	0	0	0.792453	0.0235294	0.445255	0.295652	0.469697	0.409091	0.1875	0.14486	0.333333	0.5	0.302632	0.268657	0.0294118	0.532051	0.254902
chr1	12262193	12262227	2	Sulf1 (-430067), A830018L16Rik (+847701)	0	1	0	0	0	0	0	0	0	0	0	0	0	1	0	0.973684	0.378378	0.983051	0.964912	0.931818	0.877193	1	0.962617	0.722222	0.866667	1	0.914286	0.8	0.8125	1
chr1	12282574	12282790	4	Sulf1 (-409595), A830018L16Rik (+868173)	1	0	1	0	1	0	0	0	0	0	0	0	0	0	0	0.0903226	0.688525	0.131579	0.656863	0.204819	0.485714	0.62069	0.803371	0.909091	0.818182	0.369863	0.6	0.863636	0.896825	0.936709
chr1	12292400	12292542	3	Sulf1 (-399806), A830018L16Rik (+877962)	0	0	0	0	0	0	0	0	0	0	1	0	0	0	1	0.6	0.860215	0.596639	0.388889	0.972603	0.553846	0.586207	0.486842	0.925926	0.923077	0.306931	0.461538	0.466667	0.651852	0.263889
chr1	12309757	12309968	3	Sulf1 (-382414), A830018L16Rik (+895354)	0	1	0	0	0	0	0	0	1	0	0	1	1	0	1	0.966102	0.468085	0.983333	0.823529	1	0.809524	0.977778	0.833333	0.25	1	0.977273	0.56	0.125	1	0.535714
chr1	12344966	12345194	3	Sulf1 (-347197), A830018L16Rik (+930571)	1	0	1	0	0	0	0	0	0	0	0	0	0	0	0	0.421875	0.836957	0.555556	0.833333	0.724638	0.791045	0.727273	0.740506	0.979592	0.931034	0.728571	0.878049	0.906977	0.781955	0.907407
chr1	12345624	12345801	3	Sulf1 (-346564), A830018L16Rik (+931204)	1	0	1	0	0	0	1	0	0	0	1	0	0	0	0	0.0151515	0.529412	0	0.260274	0.45	0.32	0	0.175926	0.958333	0.266667	0.0714286	0.533333	0.681818	0.23301	0.642857
chr1	12363394	12363488	5	Sulf1 (-328836), A830018L16Rik (+948932)	1	1	1	0	0	0	0	0	0	0	1	0	0	0	0	0.703704	0.739583	0.689189	0.964602	0.982456	0.959677	0.852273	0.935252	1	1	0.416667	0.68	1	0.973262	0.857143
chr1	12404311	12404647	3	Sulf1 (-287798), A830018L16Rik (+989970)	0	0	1	0	0	0	0	0	0	0	1	0	0	0	0	0.792453	0.8	0.47561	0.6	0.852459	0.666667	0.790323	0.791667	1	0.931034	0.173077	0.454545	0.741935	0.820755	0.488372
chr1	12406097	12406195	2	Sulf1 (-286131), A830018L16Rik (+991637)	0	0	1	0	0	0	0	0	0	0	0	0	0	0	0	0.0576923	0.0754717	0.0344828	0.148936	0.0465116	0.030303	0.244444	0.406593	0.307692	0.25	0.0789474	0.48	0.125	0.548387	0.56
chr1	12453314	12453586	5	Sulf1 (-238827)	1	0	1	0	0	0	0	0	0	0	1	0	0	1	0	0.25974	0.56962	0.310606	0.608	0.595506	0.692308	0.504348	0.564103	0.972222	0.557692	0.355372	0.57377	0.775	0.26875	0.714286
chr1	12476653	12476946	5	Sulf1 (-215477)	0	0	0	0	0	0	0	1	0	0	0	0	0	0	1	0.472603	0.262136	0.438462	0.296875	0.206897	0.180851	0.698276	0.214634	0.241379	0.115385	0.369048	0.146341	0.290909	0.49359	0.126761
chr1	12500422	12500662	3	Sulf1 (-191735)	1	0	1	0	0	0	0	0	0	0	0	0	0	0	0	0.0129032	0.133929	0.0135135	0.157025	0.103448	0.0422535	0.147826	0.165138	0.704545	0.434783	0.158537	0.289855	0.361111	0.0791367	0.422535
chr1	12504762	12504954	5	Sulf1 (-187419)	0	1	0	0	0	1	0	0	1	0	0	0	0	1	0	0.625	0.190476	0.629371	0.671756	0.362319	0.409091	0.831776	0.731818	0.0833333	0.785714	0.861538	0.824561	0.709677	0.227273	0.736842
chr1	12509843	12510033	7	Sulf1 (-182339)	1	0	1	0	0	0	0	0	0	0	0	0	0	0	0	0.04329	0.362832	0.0204082	0.163366	0.47619	0.128571	0.0439024	0.203762	0.836066	0.701754	0.0225564	0.228814	0.338235	0.316742	0.288889
chr1	12510330	12510872	7	Sulf1 (-181676)	1	0	1	0	0	0	0	0	0	0	1	0	0	0	0	0.549575	0.847458	0.547059	0.677193	0.852399	0.720721	0.607509	0.628183	0.91	0.839506	0.458716	0.547619	0.851852	0.726744	0.775
chr1	12519491	12519962	5	Sulf1 (-172550)	1	0	0	0	0	0	0	0	0	0	0	0	0	0	0	0.277108	0.131313	0.160584	0.242424	0.209877	0.191176	0.465347	0.252137	0.8	0.326087	0.318182	0.341463	0.227273	0.585526	0.362319
chr1	12529867	12529921	2	Sulf1 (-162383)	0	0	0	1	0	0	0	1	0	0	0	0	0	0	0	0.465753	0.604651	0.54386	0.255814	0.787879	0.647059	0.372093	0.328767	0.705882	0.454545	0.647059	0.826087	0.866667	0.560606	0.848485
chr1	12539995	12540057	2	Sulf1 (-152251)	0	0	0	0	0	0	0	1	1	0	0	0	0	0	0	0.901961	0.833333	1	0.666667	0.857143	0.692308	0.941176	0.546875	0.375	0.533333	0.96	0.909091	0.647059	0.946429	0.947368
chr1	12555664	12555995	3	Sulf1 (-136447)	1	0	0	0	0	0	0	0	0	0	0	0	1	1	0	0.378049	0.6	0.580247	0.655462	0.732394	0.395349	0.578947	0.570136	0.805556	0.583333	0.477273	0.316667	0.0769231	0.285714	0.444444
chr1	12572118	12572174	3	Sulf1 (-120131)	0	0	0	0	0	0	0	1	1	0	0	0	0	0	0	0.671233	0.594595	0.6625	0.413793	0.740741	0.426471	0.626667	0.276423	0.0789474	0.206897	0.365854	0.448276	0.45	0.787234	0.225806
chr1	12584726	12584856	3	Sulf1 (-107486)	1	0	0	0	1	1	0	0	0	0	0	0	0	0	0	0.561151	0.948052	0.656566	0.742424	0.342105	0.553191	0.914286	0.91954	1	1	0.895522	0.827586	0.818182	0.875912	0.850746
chr1	12588017	12588325	5	Sulf1 (-104106)	1	0	1	0	1	1	0	0	0	0	1	0	0	0	0	0.421384	0.494949	0.223077	0.68	0.325	0.311927	0.593985	0.766082	0.787234	0.85	0.130841	0.615385	0.755556	0.919255	0.677419
chr1	12603833	12603938	2	Sulf1 (-88391)	0	1	0	0	1	0	0	0	0	1	0	0	0	1	0	0.875	0.25641	0.813953	0.938776	0.148148	0.636364	0.903226	0.924051	0.428571	0.555556	0.97561	1	0.571429	0.5	0.952381
chr1	12604407	12604837	4	Sulf1 (-87655)	1	0	1	0	0	0	1	0	0	0	0	0	0	0	0	0.164557	0.7	0.176991	0.353535	0.822581	0.453333	0.119565	0.292079	0.586207	0.833333	0.213483	0.4	0.428571	0.444444	0.410714
chr1	12609748	12609822	2	Sulf1 (-82492)	0	0	0	1	1	0	0	0	0	0	0	0	0	0	0	0.683333	0.5	0.734694	0.366667	0.151515	0.5	0.842105	0.867647	1	0.444444	0.952381	0.571429	0.722222	0.8	0.65625
chr1	12616677	12616942	7	Sulf1 (-75467)	1	0	0	0	0	0	1	1	0	0	0	0	0	0	0	0.365741	0.918367	0.78125	0.642487	0.913978	0.854839	0.669118	0.539683	0.974359	0.843137	0.581633	0.849057	0.847222	0.809524	0.885714
chr1	12620296	12620944	7	Sulf1 (-71657)	1	0	0	0	0	0	0	0	0	0	0	0	0	0	0	0.232394	0.471795	0.29918	0.247664	0.438462	0.447761	0.21134	0.294618	0.831325	0.346154	0.24183	0.305263	0.531646	0.365314	0.5
chr1	12623356	12623436	3	Sulf1 (-68881)	1	0	0	0	1	0	0	0	0	0	0	0	0	0	0	0.530864	0.683333	0.666667	0.903614	0.19697	0.785714	0.86	0.92437	0.857143	0.884615	0.788732	0.847458	0.904762	0.654321	0.923077
chr1	12647158	12647655	5	Sulf1 (-44870)	0	0	0	1	0	0	0	0	1	0	0	0	0	0	1	0.524064	0.483516	0.518797	0.325967	0.489796	0.34	0.66055	0.477679	0.109589	0.446809	0.511364	0.588235	0.346154	0.884615	0.220339
chr1	12655487	12655512	2	Sulf1 (-36777)	0	0	0	0	0	0	0	1	1	0	0	0	0	0	1	0.957143	0.567568	0.863636	0.822581	0.613636	0.777778	0.859649	0.534884	0.222222	0.285714	0.722222	0.666667	0.666667	0.835616	0.363636
chr1	12658590	12658633	2	Sulf1 (-33665)	0	1	0	0	0	0	0	0	0	0	0	0	0	0	0	0.113924	0	0.0526316	0.0612245	0.5625	0.257143	0.208333	0.397059	0.75	0.689655	0.0454545	0.0689655	0.5	0.528302	0.176471
chr1	12670732	12671033	6	Sulf1 (-21394)	0	0	0	0	0	0	1	0	0	0	0	0	0	1	0	0.506438	0.547619	0.308219	0.679739	0.722222	0.418033	0.180451	0.364964	0.293103	0.775862	0.247423	0.23301	0.304348	0.24878	0.258824
chr1	12689686	12690046	3	Sulf1 (-2411)	0	0	0	0	0	0	0	1	0	0	0	0	0	0	0	0.752381	0.71028	0.661017	0.453039	0.719512	0.696078	0.486726	0.425532	0.538462	0.558442	0.534884	0.555556	0.48	0.603524	0.5
chr1	12701471	12701659	6	Sulf1 (+9288), Slco5a1 (+289570)	0	1	0	0	0	0	0	0	0	0	0	1	0	0	0	0.832335	0.273504	0.65	0.372973	0.943662	0.481013	0.728261	0.430435	0.847826	0.666667	0.590909	0.166667	0.413793	0.772455	0.372881
chr1	12718540	12718974	7	Sulf1 (+26480), Slco5a1 (+272378)	0	0	1	0	0	0	0	0	0	0	0	0	0	1	0	0.135231	0.267081	0.0952381	0.374486	0.734848	0.303226	0.146739	0.270886	0.307692	0.538462	0.139706	0.0731707	0.219512	0.109312	0.22
chr1	12746432	12747005	8	Sulf1 (+54442), Slco5a1 (+244416)	1	0	1	0	0	0	0	0	0	0	1	0	0	0	0	0.442857	0.712329	0.221198	0.676113	0.832258	0.452055	0.708333	0.77809	0.869565	0.930233	0.236486	0.438017	0.538462	0.656	0.560345
chr1	12753960	12754031	2	Sulf1 (+61719), Slco5a1 (+237139)	0	1	0	0	0	1	0	0	1	0	0	0	0	0	0	0.913043	0.205882	0.5	0.645833	0.5	0.296296	0.964286	0.792208	0.266667	0.785714	0.709677	0.62069	0.454545	0.90625	0.586207
chr1	12764359	12765217	18	Sulf1 (+72511), Slco5a1 (+226347)	1	0	1	1	0	1	0	0	0	0	0	0	0	0	0	0.187786	0.354691	0.204047	0.133333	0.524038	0.364116	0.795322	0.758406	0.79878	0.916667	0.374083	0.437262	0.701149	0.527778	0.51938
chr1	12766890	12766966	2	Sulf1 (+74651), Slco5a1 (+224207)	0	0	0	1	0	1	0	0	0	0	0	0	1	0	0	0.760563	0.35	0.784314	0.372093	0.526316	0.166667	0.796296	0.72619	0.611111	0.35	0.829787	0.75	0	0.847826	0.571429
chr1	12767435	12767751	4	Sulf1 (+75316), Slco5a1 (+223542)	0	1	0	1	0	1	0	0	0	0	0	0	0	0	0	0.859459	0.45098	0.748252	0.635659	0.8125	0.428571	0.84466	0.622318	0.857143	0.779412	0.811321	0.775862	0.642857	0.980392	0.628571
chr1	12771109	12771853	8	Sulf1 (+79204), Slco5a1 (+219654)	1	0	1	1	0	0	0	0	0	0	0	0	0	0	0	0.0843373	0.786982	0.240664	0.372093	0.683616	0.508108	0.482759	0.57716	0.890411	0.582418	0.432099	0.706422	0.835443	0.587121	0.808696
chr1	12795199	12795309	4	Sulf1 (+102977), Slco5a1 (+195881)	1	0	1	0	0	1	0	0	0	0	0	0	0	0	0	0.242424	0.732673	0.0909091	0.425743	0.511364	0.121951	0.8	0.634703	0.977273	0.814815	0.567901	0.555556	0.5	0.614815	0.808511
chr1	12800857	12800963	5	Sulf1 (+108633), Slco5a1 (+190225)	1	1	1	0	0	0	1	0	0	0	0	0	0	0	0	0.5	0.410526	0.31746	0.928	1	0.61165	0.430233	0.79661	0.625	1	0.619048	0.372093	0.75	0.86631	0.897959
chr1	12807474	12807601	3	Sulf1 (+115261), Slco5a1 (+183597)	0	0	0	1	0	0	0	0	0	0	0	1	0	0	0	0.402174	0.34375	0.196721	0.125	0.825	0.291667	0.25	0.302326	0.793103	0.75	0.137255	0.03125	0.0714286	0.391892	0.107143
chr1	12814948	12814964	2	Sulf1 (+122679), Slco5a1 (+176179)	0	0	0	0	0	0	0	0	1	0	0	0	1	0	0	0.981481	0.695652	0.878049	0.942308	0.866667	1	0.928571	0.796875	0.148148	0.75	0.875	0.785714	0.6	0.833333	0.774194
chr1	12838916	12839004	2	Sulf1 (+146683), Slco5a1 (+152175)	1	0	1	0	0	0	0	0	0	0	0	0	0	0	0	0.352113	0.627907	0.208955	0.755102	0.627907	0.35	0.6	0.569767	0.944444	1	0.414634	0.583333	0.454545	0.591837	0.678571
chr1	12842387	12842482	3	Slco5a1 (+148700), Sulf1 (+150158)	1	0	1	0	0	0	0	0	0	0	0	0	0	0	0	0.34507	0.670103	0.359649	0.526316	0.905882	0.646465	0.519481	0.756906	0.75	0.852941	0.484848	0.677419	0.571429	0.64	0.710526
chr1	12851922	12852086	2	Slco5a1 (+139131), Sulf1 (+159727)	1	0	0	0	0	0	0	0	0	0	0	0	0	0	0	0.232558	0.944444	0.47619	0.833333	0.9	0.852941	0.612245	0.683761	0.888889	0.956522	0.64	0.821429	0.777778	0.731343	0.918367
chr1	12862216	12862462	5	Slco5a1 (+128796), Sulf1 (+170062)	1	0	1	0	1	0	0	0	0	0	1	0	0	0	0	0.293785	0.858696	0.295302	0.8125	0.127907	0.585366	0.894737	0.953368	0.976744	0.87037	0.528302	0.890625	0.953846	0.982759	0.881579
chr1	12865026	12865604	18	Slco5a1 (+125820), Sulf1 (+173038)	1	0	1	0	1	0	0	0	0	0	0	0	0	1	0	0.0831354	0.163717	0.119438	0.205497	0.0825336	0.16129	0.361526	0.440454	0.6875	0.353535	0.282158	0.327138	0.422886	0.171633	0.526515
chr1	12874628	12874671	2	Slco5a1 (+116485), Sulf1 (+182373)	1	0	1	0	0	0	0	0	0	0	0	0	0	0	0	0.190476	0.440678	0.224138	0.4	0.891892	0.425	0.714286	0.696629	0.84	0.916667	0.657143	0.48	0.428571	0.492063	0.483871
chr1	12877618	12877926	3	Slco5a1 (+113363), Sulf1 (+185495)	1	0	1	0	0	0	0	0	0	0	1	0	0	0	0	0.214286	0.480519	0.242424	0.450704	0.452055	0.370968	0.463918	0.68	1	0.75	0.22973	0.45283	0.617021	0.435484	0.609375
chr1	12883246	12883368	2	Slco5a1 (+107828), Sulf1 (+191030)	1	0	1	0	0	0	0	0	0	0	1	0	0	0	0	0.689655	0.931818	0.552239	0.880952	0.939394	0.918919	0.764706	0.849315	0.9375	1	0.482759	0.894737	0.941176	0.972973	0.966667
chr1	12911278	12911614	3	Slco5a1 (+79689), Sulf1 (+219169)	0	0	0	0	0	0	0	1	0	0	0	0	1	0	0	0.707071	0.162162	0.585366	0.290698	0.418182	0.207547	0.391304	0.141667	0.884615	0.375	0.883333	0.482759	0.0769231	0.357895	0.45
chr1	12917958	12918005	2	Slco5a1 (+73153), Sulf1 (+225705)	1	0	0	1	0	0	0	0	0	0	0	0	0	0	0	0.226415	0.71875	0.403509	0.290323	0.55	0.454545	0.4375	0.818182	1	0.904762	0.9	0.703704	0.875	0.576923	0.928571
chr1	12920941	12921083	5	Slco5a1 (+70123), Sulf1 (+228735)	1	0	0	1	1	1	0	0	0	0	0	0	0	0	0	0.700461	0.840336	0.91195	0.393103	0.646341	0.496063	0.980198	0.883621	0.950617	0.890625	0.974576	0.985714	0.754717	0.872611	0.947368
chr1	12924427	12924624	3	Slco5a1 (+66609), Sulf1 (+232249)	1	0	1	0	0	1	0	0	0	0	1	0	0	0	0	0.108911	0.550562	0.0625	0.236111	0.827586	0.12963	0.492754	0.462069	0.9	0.942857	0.102041	0.477273	0.435897	0.8125	0.475
chr1	12943579	12943607	2	Slco5a1 (+47542), Sulf1 (+251316)	1	0	0	0	0	0	0	0	0	0	0	0	0	1	0	0.377358	0.878049	0.640625	0.784314	0.533333	0.761905	0.653846	0.864583	1	1	0.741935	0.709677	1	0.541667	0.935484
chr1	12947310	12947440	4	Slco5a1 (+43760), Sulf1 (+255098)	1	0	0	1	0	0	0	0	0	0	0	0	0	0	0	0.0245399	0.230769	0.0791367	0.00961538	0.135922	0.0779221	0.191919	0.141667	0.292683	0.231884	0.139785	0.296875	0.512821	0.486957	0.0365854
chr1	12949834	12950083	3	Slco5a1 (+41176), Sulf1 (+257682)	1	0	1	0	1	1	0	0	0	0	0	0	0	0	0	0.446429	0.661765	0.407407	0.761194	0.442308	0.338235	0.83871	0.856	1	0.904762	0.894737	0.75	0.47619	0.914286	0.854167
chr1	12950729	12951004	5	Slco5a1 (+40268), Sulf1 (+258590)	0	0	0	0	1	1	0	0	0	0	0	0	0	0	0	0.203125	0.310811	0.190476	0.273585	0.0677966	0.156863	0.694118	0.504673	0.978261	0.325581	0.591549	0.474359	0.275862	0.802469	0.568182
chr1	12973119	12973554	5	Slco5a1 (+17798), Sulf1 (+281060)	0	0	1	0	1	1	0	0	0	0	0	0	0	0	0	0.154321	0.152174	0.120253	0.33945	0.0843373	0.0769231	0.6	0.2	0.795455	0.0789474	0.634409	0.372549	0.472222	0.139344	0.645161
chr1	12979321	12979578	6	Slco5a1 (+11685), Sulf1 (+287173)	1	0	1	0	0	1	0	0	0	0	0	0	0	0	0	0.135458	0.803279	0.430233	0.970238	0.705263	0.41	0.886957	0.896996	0.865385	1	0.618557	0.901961	0.885714	0.936842	0.934783
chr1	12982702	12982708	2	Slco5a1 (+8430), Sulf1 (+290428)	0	0	0	0	1	1	0	0	0	0	0	0	0	0	0	0.971429	0.681818	0.815789	1	0.423077	0.647059	1	1	1	1	0.967742	0.9375	1	0.978261	1
chr1	12983014	12983403	6	Slco5a1 (+7926), Sulf1 (+290932)	1	1	0	0	1	1	0	0	0	0	0	0	1	0	0	0.30814	0.268519	0.480663	0.705479	0.204082	0.207792	0.792683	0.754545	0.84375	0.628571	0.824074	0.666667	0.234375	0.62963	0.690141
chr1	12983673	12983957	3	Slco5a1 (+7320), Sulf1 (+291538)	1	1	0	0	1	0	0	0	0	0	0	0	1	0	0	0.436782	0.5	0.612903	0.914286	0.438596	0.456522	0.846154	0.922078	1	0.692308	0.978723	0.888889	0.448276	0.676056	0.9
chr1	12984890	12985100	3	Slco5a1 (+6140), Sulf1 (+292718)	0	1	0	0	1	1	0	0	1	0	0	0	0	0	0	0.73822	0.546392	0.716981	0.729358	0.670588	0.646409	0.927152	0.867284	0.580645	0.842105	0.907767	0.797619	0.636364	0.87251	0.867925
chr1	13002370	13002651	6	Slco5a1 (-11376), Prdm14 (+124652)	1	0	1	0	0	0	0	0	0	0	0	0	0	1	0	0.129032	0.278846	0.166667	0.543307	0.164384	0.25	0.543478	0.480519	0.729167	0.627451	0.539216	0.509434	0.617021	0.191489	0.705128
chr1	13004868	13004881	2	Slco5a1 (-13740), Prdm14 (+122288)	0	0	0	0	0	0	0	0	0	0	0	0	0	1	0	0.720588	0.644444	0.783784	0.368421	0.541667	0.76087	0.553191	0.582418	0.521739	0.133333	0.73913	0.529412	0.722222	0.209677	0.8
chr1	13005180	13005374	3	Slco5a1 (-14142), Prdm14 (+121886)	0	0	0	0	0	0	1	0	0	0	0	0	0	1	0	0.925926	0.905405	0.875	0.746667	0.8	0.918919	0.698925	0.760417	0.765957	0.652174	0.91954	0.777778	0.867925	0.385965	0.875
chr1	13012863	13012870	2	Slco5a1 (-21732), Prdm14 (+114296)	0	0	0	0	0	0	1	0	0	0	0	0	0	0	0	0.5	0.846154	0.426471	0.833333	0.764706	0.90625	0.333333	0.7	0.882353	0.9	0.516667	0.85	0.818182	0.6	0.545455
chr1	13017436	13017860	5	Slco5a1 (-26513), Prdm14 (+109515)	1	0	1	0	1	0	0	0	0	0	0	0	0	0	0	0.371429	0.68595	0.553571	0.582677	0.601852	0.718447	0.72381	0.85567	0.622642	0.703704	0.610169	0.666667	0.789474	0.853107	0.688312
chr1	13019258	13019276	3	Slco5a1 (-28132), Prdm14 (+107896)	1	0	0	1	0	1	0	0	0	0	0	0	0	0	0	0.306818	0.95	0.625	0.462687	0.589286	0.484375	0.904762	0.893617	0.78125	0.85	0.982143	0.925	0.826087	0.882883	0.891304
chr1	13027621	13027909	3	Slco5a1 (-36630), Prdm14 (+99398)	1	0	1	0	0	0	0	0	0	0	0	0	0	0	0	0.402439	0.965517	0.633333	0.828125	1	0.796875	0.797101	0.924812	0.962963	0.956522	0.868852	0.947368	0.952381	0.967742	0.983051
chr1	13033927	13034138	2	Slco5a1 (-42898), Prdm14 (+93130)	1	0	0	0	0	0	0	0	0	0	0	0	0	0	0	0.047619	0.857143	0.292683	0.24	0.875	0.428571	0.2	0.276923	1	0.928571	0.0909091	0.434783	0.785714	0.963636	0.5
chr1	13038207	13038236	2	Slco5a1 (-47087), Prdm14 (+88941)	1	0	0	0	0	0	0	0	0	0	0	0	0	0	0	0.324324	0.942857	0.657895	0.860465	0.928571	0.911765	0.763158	0.954545	1	0.944444	0.724138	0.818182	1	0.964286	0.875
chr1	13039923	13040081	5	Slco5a1 (-48867), Prdm14 (+87161)	1	0	1	0	0	0	0	0	0	0	1	0	0	0	0	0.192308	0.875	0.240741	0.612613	1	0.68254	0.652778	0.766949	0.893617	1	0.261538	0.627451	0.847826	0.868613	0.890411
chr1	13040702	13040776	2	Slco5a1 (-49604), Prdm14 (+86424)	0	1	1	0	0	0	0	0	1	0	0	0	0	0	0	0.355263	0.195652	0.129032	0.695652	0.814815	0.415094	0.553191	0.77907	0.222222	1	0.622642	0.555556	0.8	0.5	0.939394
chr1	13042851	13042899	3	Slco5a1 (-51740), Prdm14 (+84288)	1	0	1	0	0	1	0	0	0	0	0	0	0	0	0	0.20979	0.930556	0.190476	0.936842	0.969231	0.414634	0.721154	0.878981	0.9375	0.894737	0.650943	0.790698	0.95	0.773438	0.894737
chr1	13046331	13046334	2	Slco5a1 (-55198), Prdm14 (+80830)	0	0	0	0	0	0	0	0	0	0	0	0	0	0	1	0.78	0.888889	0.724138	0.3	0.5	0.416667	0.666667	0.385965	0	0	0.615385	0.5625	0.625	0.891892	0.05
chr1	13069551	13069722	6	Slco5a1 (-78502), Prdm14 (+57526)	0	0	0	0	0	0	1	1	0	0	0	0	0	1	0	0.88	0.666667	0.772973	0.662722	0.915789	0.859504	0.41989	0.405145	0.882353	0.771084	0.532787	0.4375	0.54717	0.511719	0.745614
chr1	13086495	13086519	2	Slco5a1 (-95372), Prdm14 (+40656)	0	0	0	0	0	1	0	0	0	0	0	0	0	1	0	0.865385	0.911111	0.726027	0.94	0.975	0.65	0.875	0.888889	0.733333	1	0.9375	0.869565	0.821429	0.452055	0.972222
chr1	13094672	13094757	6	Slco5a1 (-103580), Prdm14 (+32448)	0	0	1	0	0	1	0	0	0	0	0	0	0	0	0	0.827381	0.579618	0.471204	0.770833	0.72	0.246575	0.833333	0.817164	0.95122	0.818182	0.944	0.685714	0.561798	0.547739	0.815534
chr1	13108172	13108503	4	Slco5a1 (-117203), Prdm14 (+18825)	0	0	0	0	0	0	1	0	0	0	0	0	0	1	0	0.948148	0.859649	0.919192	0.965517	1	0.923077	0.675676	0.878641	0.897436	1	0.915663	0.785714	0.763158	0.357143	0.909091
chr1	13133724	13133775	2	Prdm14 (-6587), Ncoa2 (+240333)	1	0	1	0	0	1	0	0	0	0	0	0	0	0	0	0.720721	0.854545	0.63	0.958333	0.880952	0.761905	0.928571	0.943182	1	0.930233	0.807018	0.866667	0.903226	0.8125	0.90625
chr1	13141710	13141716	2	Prdm14 (-14550), Ncoa2 (+232370)	1	0	1	0	0	0	0	0	0	0	0	0	0	0	0	0.376623	0.819672	0.433962	0.686567	0.857143	0.568182	0.895833	0.789474	0.777778	0.705882	0.785714	0.933333	0.95	0.776316	0.9
chr1	13142182	13142210	3	Prdm14 (-15033), Ncoa2 (+231887)	1	0	0	0	0	0	0	0	0	0	0	0	0	0	0	0.382979	0.594203	0.690476	0.483516	0.553571	0.423729	0.925926	0.87619	0.9375	0.47619	0.75	0.870968	0.833333	0.645669	0.672727
chr1	13142467	13142689	8	Prdm14 (-15415), Ncoa2 (+231505)	1	0	0	0	1	1	0	0	0	0	0	0	0	0	0	0.326733	0.762097	0.529968	0.532567	0.247423	0.320513	0.880531	0.733216	0.86087	0.552941	0.700535	0.729032	0.677165	0.545906	0.678161
chr1	13146795	13146990	4	Prdm14 (-19730), Ncoa2 (+227190)	1	0	0	0	0	0	0	0	0	0	0	0	0	1	0	0.477987	0.652778	0.603448	0.706422	0.444444	0.578125	0.685714	0.691781	0.785714	0.594595	0.894737	0.703704	0.678571	0.278912	0.839506
chr1	13147342	13147650	7	Prdm14 (-20333), Ncoa2 (+226587)	0	0	0	0	1	1	0	0	0	0	0	0	1	1	0	0.585821	0.706422	0.673077	0.757895	0.407407	0.411215	0.651007	0.84252	0.931034	0.8	0.8	0.767857	0.536232	0.292079	0.769231
chr1	13148168	13148522	7	Prdm14 (-21182), Ncoa2 (+225738)	0	0	0	0	0	0	0	0	0	0	0	0	0	1	0	0.850467	0.830508	0.817891	0.879032	0.941176	0.751515	0.899441	0.912676	0.882353	0.989796	0.862637	0.875	0.752381	0.357414	0.859873
chr1	13148880	13148912	2	Prdm14 (-21733), Ncoa2 (+225187)	0	0	0	0	0	0	0	0	0	0	0	0	0	1	0	0.712121	0.673913	0.537313	0.375	0.821429	0.302326	0.648649	0.542373	0.73913	0.818182	0.511111	0.631579	0.4	0.0535714	0.448276
chr1	13149721	13150164	14	Prdm14 (-22780), Ncoa2 (+224140)	1	1	1	0	0	0	0	0	1	0	0	0	0	0	0	0.594958	0.660767	0.652087	0.792056	0.885294	0.729927	0.825758	0.916786	0.463918	0.924419	0.740506	0.740741	0.855346	0.899061	0.831034
chr1	13156912	13157043	3	Prdm14 (-29815), Ncoa2 (+217105)	0	1	0	0	0	0	0	0	0	0	0	0	0	1	0	0.358333	0.283333	0.506667	0.490566	0.369565	0.441176	0.490909	0.68	0.826087	0.529412	0.589286	0.5	0.517241	0.182692	0.581818
chr1	13163769	13164263	8	Prdm14 (-36853), Ncoa2 (+210067)	1	0	1	0	0	0	0	0	0	0	0	0	0	0	0	0.0714286	0.287582	0.0944882	0.175862	0.197719	0.17603	0.384279	0.355236	0.57732	0.354167	0.123932	0.275862	0.357724	0.476744	0.328283
chr1	13171236	13171386	2	Prdm14 (-44148), Ncoa2 (+202772)	1	0	0	0	0	0	0	0	0	0	1	0	0	0	1	0.446154	0.777778	0.361702	0.594595	0.775862	0.678161	0.528736	0.666667	0.488372	0.82	0.325301	0.456522	0.805556	0.661871	0.5
chr1	13176161	13176223	3	Prdm14 (-49029), Ncoa2 (+197891)	0	1	0	0	0	0	0	1	0	0	0	0	1	0	0	0.631579	0.393939	0.71875	0.689655	0.7	0.688525	0.647059	0.344371	0.851852	0.744186	0.745455	0.631579	0.311111	0.647727	0.818182
chr1	13176649	13176758	2	Prdm14 (-49541), Ncoa2 (+197379)	0	0	0	0	0	0	0	1	0	0	0	0	1	0	0	0.65	0.375	0.712329	0.877193	0.77193	0.480769	0.431818	0.336283	0.9	0.2	0.658537	0.611111	0.272727	0.666667	0.848485
chr1	13176905	13177202	7	Prdm14 (-49891), Ncoa2 (+197029)	1	0	0	0	0	0	1	1	0	0	0	0	0	0	0	0.407738	0.622951	0.454849	0.60241	0.776786	0.524324	0.287671	0.382883	0.879121	0.555556	0.413174	0.672414	0.645455	0.671756	0.660606
chr1	13178928	13179043	3	Prdm14 (-51823), Ncoa2 (+195097)	0	0	0	0	0	0	0	0	0	0	0	0	0	1	0	0.682119	0.71875	0.690476	0.75	0.474359	0.672727	0.868852	0.860465	0.818182	0.586207	0.885714	0.857143	0.745455	0.456376	0.84
chr1	13183868	13184400	12	Prdm14 (-56971), Ncoa2 (+189949)	0	0	0	0	1	0	0	0	0	0	0	0	0	1	0	0.58371	0.437681	0.618147	0.580786	0.380435	0.512281	0.899654	0.753602	0.639706	0.470588	0.758364	0.591837	0.605505	0.409336	0.700441
chr1	13184713	13184718	2	Prdm14 (-57553), Ncoa2 (+189367)	0	0	0	0	1	0	0	0	0	0	0	0	0	0	0	0.339623	0.240741	0.25	0.5	0	0.269231	0.851852	0.705128	0.142857	0.208333	0.36	0.222222	0.307692	0.380952	0.35
chr1	13190670	13191079	3	Prdm14 (-63712), Ncoa2 (+183208)	0	1	0	0	0	0	0	1	1	0	0	0	1	0	1	0.873786	0.536232	0.946237	0.580645	0.886076	0.682927	0.844444	0.6	0.190476	0.588235	0.808219	0.6875	0.346154	0.764151	0.509804
chr1	13191531	13191948	4	Prdm14 (-64577), Ncoa2 (+182343)	1	0	0	0	1	0	0	0	1	1	0	0	0	1	1	0.827988	0.79927	0.90604	0.816817	0.651934	0.714286	0.928571	0.825301	0.588889	0.602151	0.856209	0.853211	0.63	0.796296	0.61236
chr1	13194464	13194692	4	Prdm14 (-67415), Ncoa2 (+179505)	1	0	1	0	0	0	0	0	0	0	0	0	0	0	0	0.0995475	0.445783	0.173184	0.277027	0.434783	0.164948	0.456311	0.384615	0.645833	0.685185	0.135417	0.265823	0.272727	0.180905	0.303797
chr1	13197504	13197661	2	Prdm14 (-70420), Ncoa2 (+176500)	1	0	1	0	0	0	0	0	0	0	0	0	0	0	0	0.144737	0.616667	0.28169	0.403846	0.339623	0.5	0.681818	0.697917	0.65	0.666667	0.543478	0.730769	0.823529	0.480519	0.72973
chr1	13203756	13204046	10	Prdm14 (-76738), Ncoa2 (+170182)	1	0	1	0	0	1	0	0	1	0	0	0	0	1	0	0.28882	0.489583	0.363934	0.69145	0.437768	0.141243	0.710843	0.68171	0.0449438	0.684211	0.699454	0.580952	0.349593	0.240793	0.535294
chr1	13204309	13204420	2	Prdm14 (-77202), Ncoa2 (+169718)	0	0	0	0	0	0	0	0	1	0	0	0	0	1	0	0.67033	0.486486	0.535354	0.494382	0.515152	0.36	0.607143	0.390533	0.047619	0.348837	0.704918	0.707317	0.454545	0.243243	0.483871
chr1	13204820	13205693	10	Prdm14 (-78094), Ncoa2 (+168826)	0	0	1	0	0	1	0	0	0	0	1	0	0	1	0	0.18018	0.235632	0.162741	0.335317	0.246032	0.15427	0.332326	0.410923	0.28125	0.401235	0.206897	0.257426	0.296875	0.228361	0.26506
chr1	13214539	13214547	2	Prdm14 (-87380), Ncoa2 (+159540)	0	1	0	0	0	0	0	0	1	0	0	0	0	1	0	0.9	0.378378	0.857143	0.609756	0.648148	0.627451	0.657143	0.785714	0.238095	0.928571	0.71875	0.789474	0.846154	0.333333	0.568182
chr1	13215300	13215387	3	Prdm14 (-88181), Ncoa2 (+158739)	0	0	0	0	0	0	0	0	0	0	0	0	0	1	0	0.765957	0.453333	0.5	0.8625	0.872727	0.34	0.534483	0.646552	0.111111	0.758621	0.725806	0.666667	0.3	0.134831	0.555556
chr1	13216384	13216495	2	Prdm14 (-89277), Ncoa2 (+157643)	0	0	0	0	0	0	0	0	1	0	0	0	0	1	0	0.854167	0.755102	0.931034	0.904762	0.727273	0.758621	0.978261	0.884058	0.25	0.724138	0.945946	0.945946	0.740741	0.608108	0.954545
chr1	13221043	13221150	4	Prdm14 (-93934), Ncoa2 (+152986)	1	0	1	0	0	1	0	0	0	0	0	0	0	0	0	0.528455	0.728261	0.41129	0.759036	0.6	0.378378	0.877193	0.87027	0.513514	0.75	0.788732	0.558824	0.631579	0.752475	0.756098
chr1	13230466	13230737	5	Prdm14 (-103439), Ncoa2 (+143481)	1	0	0	0	0	0	0	0	0	0	0	0	0	0	0	0.027027	0.188889	0.00787402	0.297297	0.880952	0.313253	0.0357143	0.17284	0.595238	0.413793	0.0655738	0.0327869	0.275862	0.0807453	0.150685
chr1	13230989	13231135	2	Prdm14 (-103899), Ncoa2 (+143021)	1	0	1	0	0	0	0	0	0	0	0	0	0	0	0	0.122807	0.469388	0.0701754	0.166667	0.576271	0.19403	0.238095	0.134454	0.677419	0.540541	0.0350877	0.292683	0.4375	0.504505	0.222222
chr1	13235171	13235178	2	Prdm14 (-108012), Ncoa2 (+138908)	0	0	0	0	0	0	0	0	0	0	0	1	0	0	1	0.56338	0.463415	0.418919	0.583333	0.666667	0.488889	0.846154	0.786667	0.392857	0.766667	0.565217	0.275862	0.65	0.824561	0.254902
chr1	13235493	13235630	5	Prdm14 (-108399), Ncoa2 (+138521)	1	0	1	0	0	0	0	0	0	0	0	0	0	0	0	0.392523	0.921739	0.543011	0.755952	0.83871	0.733333	0.901961	0.9125	0.847458	0.883333	0.866071	0.870588	0.865672	0.852217	0.909091
chr1	13235942	13236160	7	Prdm14 (-108888), Ncoa2 (+138032)	0	0	0	1	0	0	0	0	0	0	1	0	0	0	1	0.540741	0.850467	0.484018	0.424028	0.929134	0.656442	0.77707	0.513784	0.771429	0.733333	0.25	0.409524	0.674157	0.842975	0.24031
chr1	13238426	13238542	5	Prdm14 (-111321), Ncoa2 (+135599)	0	0	0	0	1	1	0	0	0	0	0	0	0	0	0	0.72549	0.876106	0.66	0.849206	0.176991	0.525253	0.880342	0.847619	0.741935	0.727273	0.808333	0.8125	0.884615	0.77037	0.87234
chr1	13240135	13240184	2	Prdm14 (-112997), Ncoa2 (+133923)	1	0	0	0	0	0	0	0	0	0	0	0	0	0	0	0.00847458	0.173077	0.0740741	0.0571429	0.0983607	0.0298507	0.333333	0.136691	0.45	0.151515	0.222222	0.457627	0.258065	0.516484	0.285714
chr1	13244542	13244774	3	Prdm14 (-117495), Ncoa2 (+129425)	1	0	0	0	0	0	0	1	0	0	0	0	0	0	0	0.446927	0.619565	0.547297	0.51497	0.453488	0.327869	0.636364	0.35122	0.396552	0.586667	0.432624	0.5	0.609375	0.581818	0.3375
chr1	13247012	13247215	3	Prdm14 (-119951), Ncoa2 (+126969)	1	0	1	0	0	1	0	0	0	0	0	0	0	0	0	0.0900901	0.782609	0.382353	0.428571	0.467742	0.258621	0.407895	0.658333	0.7	0.7	0.416667	0.777778	0.681818	0.623853	0.55
chr1	13249795	13249814	2	Prdm14 (-122642), Ncoa2 (+124278)	0	0	0	0	1	0	0	0	0	0	0	0	0	0	0	0.712329	0.816327	0.68	0.769231	0.358491	0.660377	0.976744	0.91358	0.65	0.857143	0.85	0.875	0.787879	0.884058	0.785714
chr1	13251733	13251773	2	Prdm14 (-124590), Ncoa2 (+122330)	0	0	0	0	0	0	0	1	0	0	0	0	0	1	0	0.54717	0.541667	0.634921	0.285714	0.87037	0.774194	0.414634	0.247191	0.388889	0.733333	0.535714	0.352941	0.4375	0.280488	0.304348
chr1	13255540	13255603	3	Prdm14 (-128409), Ncoa2 (+118511)	0	1	0	0	0	1	0	0	0	0	0	0	0	0	0	0.236559	0.0408163	0.268519	0.326923	0.254902	0.207792	0.666667	0.536145	0.258065	0.515152	0.409091	0.461538	0.454545	0.524272	0.380952
chr1	13255894	13255902	2	Prdm14 (-128735), Ncoa2 (+118185)	0	0	0	0	0	0	0	0	0	0	0	1	0	0	0	0.78125	0.511111	0.7	0.934426	0.575	0.630435	1	0.916667	0.423077	1	0.851852	0.40625	0.5	0.733333	0.707317
chr1	13259649	13259977	4	Prdm14 (-132650), Ncoa2 (+114270)	0	0	0	0	1	0	0	0	0	0	0	0	0	0	0	0.240876	0.30303	0.383838	0.46281	0.0869565	0.369231	0.505618	0.618182	0.724138	0.5	0.474576	0.354839	0.5	0.331361	0.383333
chr1	13260620	13260654	2	Prdm14 (-133474), Ncoa2 (+113446)	0	0	0	0	0	0	0	0	0	0	0	0	0	0	1	0.544118	0.27027	0.175824	0.619718	0.666667	0.244898	0.254545	0.17094	0	0.235294	0.129032	0.12766	0.133333	0.236559	0
chr1	13266697	13266936	4	Prdm14 (-139654), Ncoa2 (+107266)	0	0	0	0	0	0	0	0	0	0	0	0	0	1	0	0.596154	0.54902	0.572368	0.797386	0.424242	0.452991	0.697183	0.738197	0.510638	0.676923	0.716049	0.578947	0.372881	0.309859	0.55
chr1	13276175	13276329	3	Prdm14 (-149089), Ncoa2 (+97831)	1	0	1	0	0	1	0	0	0	0	0	0	0	0	0	0.26087	0.881356	0.375	0.696203	0.641026	0.229508	0.689655	0.677686	0.53125	0.878788	0.484848	0.744186	0.416667	0.84375	0.32
chr1	13279763	13279888	3	Prdm14 (-152663), Ncoa2 (+94257)	1	0	1	0	0	0	0	0	0	0	1	0	0	0	0	0.336842	0.921569	0.43662	0.736842	0.85	0.666667	0.84375	0.858696	0.967742	0.866667	0.415094	0.714286	1	0.933333	0.846154
chr1	13280161	13280300	5	Prdm14 (-153068), Ncoa2 (+93852)	1	0	1	0	0	0	0	0	0	0	1	0	0	0	0	0.513761	0.946429	0.548148	0.814516	0.855422	0.784314	0.8	0.920635	0.971429	0.954545	0.41573	0.882353	0.947368	0.948387	0.8
chr1	13281395	13281706	6	Prdm14 (-154388), Ncoa2 (+92532)	1	0	1	0	0	0	0	0	0	0	0	0	0	0	0	0.0958904	0.568	0.132184	0.320755	0.746575	0.226415	0.472222	0.513333	0.819672	0.811321	0.214953	0.388235	0.428571	0.680851	0.3125
chr1	13286519	13286593	4	Prdm14 (-159393), Ncoa2 (+87527)	0	0	0	0	0	0	0	1	0	0	0	0	0	0	1	0.316129	0.410526	0.210884	0.201754	0.721154	0.180851	0.320388	0.205742	0.682927	0.583333	0.242857	0.15873	0.205882	0.507042	0.0882353
chr1	13287995	13288154	3	Prdm14 (-160912), Ncoa2 (+86008)	1	0	1	0	0	0	0	0	0	0	0	0	0	0	0	0.0162602	0.34	0.0657895	0.208955	0.25	0.0571429	0.482759	0.577778	0.576923	0.416667	0.190476	0.194444	0.4375	0.511111	0.351351
chr1	13288889	13289642	8	Prdm14 (-162103), Ncoa2 (+84817)	1	0	1	1	0	1	0	0	0	0	0	0	0	0	0	0.293939	0.503106	0.442006	0.455516	0.476744	0.365079	0.757447	0.715328	0.619048	0.633663	0.60355	0.646154	0.707965	0.730114	0.603896
chr1	13290221	13290290	3	Prdm14 (-163093), Ncoa2 (+83827)	1	0	0	0	0	0	0	0	0	0	0	0	0	0	0	0.239669	0.677966	0.520408	0.575	0.644444	0.512821	0.66129	0.779412	0.714286	0.785714	0.8	0.684211	0.607143	0.772727	0.702703
chr1	13292719	13292869	4	Prdm14 (-165631), Ncoa2 (+81289)	0	0	0	0	0	0	0	0	0	0	0	0	0	1	0	0.44697	0.693182	0.385827	0.782609	0.541284	0.390244	0.78481	0.741935	0.622951	0.692308	0.792208	0.54	0.413043	0.222222	0.681159
chr1	13293139	13293209	2	Prdm14 (-166011), Ncoa2 (+80909)	0	0	0	0	0	0	0	0	0	0	0	0	0	1	0	0.965517	0.974359	0.878049	1	0.958333	0.9375	0.967742	0.97561	0.714286	1	1	0.95	0.846154	0.534483	0.892857
chr1	13293466	13293506	2	Prdm14 (-166323), Ncoa2 (+80597)	0	0	0	0	0	0	0	0	0	0	0	0	0	1	0	0.809524	0.563636	0.515152	0.741379	0.490196	0.469388	0.717949	0.752688	0.72	0.823529	0.594595	0.642857	0.5	0.241935	0.6875
chr1	13296390	13296687	4	Prdm14 (-169376), Ncoa2 (+77544)	0	0	0	0	0	0	0	0	1	0	0	0	0	1	0	0.683417	0.67234	0.5625	0.776256	0.830508	0.550201	0.781646	0.65411	0.410072	0.725	0.738854	0.682464	0.548077	0.621247	0.661616
chr1	13299301	13299458	3	Prdm14 (-172217), Ncoa2 (+74703)	0	0	1	0	0	0	0	0	0	0	0	0	0	1	0	0.119266	0.4	0.125	0.479167	0.857143	0.372881	0.3	0.280702	0.0740741	0.566667	0.225	0.205128	0.1875	0.0744681	0.404762
chr1	13300966	13301320	4	Prdm14 (-173980), Ncoa2 (+72940)	0	0	0	0	0	0	0	0	0	0	0	0	0	1	0	0.964706	0.990909	0.975309	0.93985	0.97619	0.97561	0.96	0.964	0.95082	0.946429	0.935897	0.931034	0.968254	0.424731	0.985075
chr1	13302135	13302543	8	Prdm14 (-175176), Ncoa2 (+71744)	0	1	0	0	1	1	0	0	0	1	0	0	0	1	0	0.754601	0.416309	0.762097	0.777293	0.503145	0.595376	0.796703	0.796703	0.541667	0.5	0.87037	0.647482	0.597561	0.640118	0.629921
chr1	13302559	13302644	2	Prdm14 (-175439), Ncoa2 (+71481)	0	1	0	0	1	0	0	0	0	1	0	0	0	0	0	0.686567	0.391304	0.708333	0.704918	0.23913	0.574468	0.88	0.866667	0.407407	0.172414	0.555556	0.552632	0.470588	0.772727	0.707317
chr1	13306085	13306559	6	Prdm14 (-179159), Ncoa2 (+67761)	1	0	1	0	0	0	0	0	0	0	1	0	0	0	0	0.192771	0.583942	0.282927	0.761194	0.460784	0.530973	0.621849	0.763052	0.930233	0.783784	0.394737	0.774648	0.810811	0.791304	0.766667
chr1	13308387	13308968	8	Prdm14 (-181515), Ncoa2 (+65405)	0	1	0	0	0	0	0	0	0	0	0	0	0	1	0	0.596154	0.442623	0.544529	0.697548	0.627193	0.526531	0.602871	0.701923	0.488189	0.756303	0.635468	0.585034	0.471429	0.322449	0.662162
chr1	13312711	13312734	2	Prdm14 (-185560), Ncoa2 (+61360)	0	0	0	0	1	0	0	0	0	0	0	0	0	0	0	0.402174	0.384615	0.443182	0.676923	0.254545	0.491803	0.859375	0.71875	0.666667	0.789474	0.656716	0.666667	0.5	0.60396	0.788462
chr1	13314633	13314841	5	Prdm14 (-187574), Ncoa2 (+59346)	1	0	1	0	0	0	0	0	0	0	0	0	0	1	0	0.0903226	0.275862	0.0944625	0.365462	0.0775862	0.154639	0.503597	0.38992	0.183333	0.38	0.153846	0.193548	0.586207	0.16875	0.521008
chr1	13317128	13317227	2	Prdm14 (-190015), Ncoa2 (+56905)	0	0	0	0	0	0	0	0	0	0	0	0	0	1	0	0.685185	0.75	0.613636	0.772727	0.71875	0.454545	0.722222	0.5	0.285714	0.466667	0.673077	0.65625	0.517241	0.0704225	0.605263
chr1	13320394	13320483	2	Prdm14 (-193276), Ncoa2 (+53644)	1	0	0	0	0	0	0	0	0	0	0	0	0	0	0	0.0294118	0.4	0.155172	0.05	0.270833	0.0862069	0.136364	0.177778	0.483871	0.3125	0.05	0.454545	0.4375	0.853333	0.162162
chr1	13326653	13326927	7	Prdm14 (-199627), Ncoa2 (+47293)	1	0	1	0	0	0	0	0	0	0	0	0	0	1	0	0.121622	0.300578	0.11583	0.461017	0.25	0.228311	0.382514	0.317191	0.840426	0.290909	0.247126	0.344262	0.525773	0.199454	0.492308
chr1	13327320	13327538	3	Prdm14 (-200266), Ncoa2 (+46654)	1	0	0	0	0	0	0	0	0	0	0	0	0	0	0	0.455556	0.757143	0.541667	0.672414	0.666667	0.602941	0.793103	0.890756	0.935484	1	0.614035	0.774194	0.944444	0.987342	0.904762
chr1	13332453	13332530	2	Prdm14 (-205329), Ncoa2 (+41591)	1	0	0	0	0	0	0	0	0	0	0	0	0	0	0	0.419643	0.743902	0.658537	0.602273	0.602941	0.68	0.731343	0.722689	0.694915	0.730769	0.811765	0.913043	0.8	0.785714	0.833333
chr1	13335916	13336239	6	Prdm14 (-208915), Ncoa2 (+38005)	1	0	1	0	0	0	0	0	0	0	0	0	0	0	0	0.322275	0.751678	0.663317	0.776536	0.903704	0.690265	0.803681	0.870229	0.765957	0.931818	0.710526	0.851064	0.848485	0.857143	0.777778
chr1	13339907	13339988	4	Prdm14 (-212785), Ncoa2 (+34135)	0	0	0	0	1	0	0	0	0	0	0	0	0	0	0	0.865854	0.787234	0.764706	0.747253	0.401869	0.608108	1	0.929825	0.804878	0.8	0.90411	0.897436	0.857143	0.882353	0.84507
chr1	13352747	13353029	3	Prdm14 (-225725), Ncoa2 (+21195)	1	0	0	0	0	0	1	0	0	0	0	0	0	0	0	0.107843	0.675676	0.411765	0.5	0.666667	0.38806	0.246154	0.6	0.6	0.862069	0.333333	0.6	0.76	0.783784	0.645161
chr1	13354285	13354391	2	Prdm14 (-227175), Ncoa2 (+19745)	0	0	0	0	1	0	0	0	1	0	0	0	0	0	0	0.941176	0.898305	0.9875	0.925373	0.57971	0.825397	0.960784	0.966102	0.653846	0.785714	0.949153	0.952381	0.8125	0.944444	0.958333
chr1	13354934	13355177	4	Prdm14 (-227893), Ncoa2 (+19027)	0	0	0	1	0	0	0	0	0	0	0	0	0	0	0	0.864865	0.940476	0.918519	0.571429	0.857143	0.871287	0.969466	0.908714	0.934426	0.833333	0.912409	0.95	0.986667	0.950311	0.947368
chr1	13357661	13357728	5	Prdm14 (-230532), Ncoa2 (+16388)	0	0	0	1	1	1	0	0	0	1	0	0	0	0	0	0.548571	0.455446	0.603604	0.120879	0.121739	0.154545	0.611765	0.350515	0.571429	0.0689655	0.729167	0.565217	0.354167	0.708571	0.214286
chr1	13360524	13360570	2	Prdm14 (-233384), Ncoa2 (+13536)	0	0	0	0	0	0	0	1	0	1	0	0	0	0	0	0.857143	0.722222	0.851064	0.442308	0.571429	0.6	0.871795	0.511364	0.785714	0.235294	0.96	0.928571	0.478261	0.775862	0.677419
chr1	13370660	13370725	2	Prdm14 (-243530), Ncoa2 (+3390)	1	0	0	0	0	0	0	0	0	0	0	0	0	0	0	0.482759	0.694444	0.547445	0.666667	0.788235	0.452381	0.453333	0.460674	0.780488	0.483871	0.758621	0.75	0.785714	0.649123	0.895833
chr1	13388241	13388413	2	Ncoa2 (-14244), Tram1 (+201583)	1	0	0	0	1	0	0	0	0	0	0	0	0	0	0	0.211538	0.333333	0.315789	0.296296	0.08	0.314286	0.571429	0.447059	0.238095	0.210526	0.5	0.526316	0.318182	0.708333	0.407407
chr1	13388782	13389286	6	Ncoa2 (-14951), Tram1 (+200876)	0	1	0	0	1	0	0	0	0	0	0	0	0	0	0	0.487288	0.229299	0.372222	0.393258	0.248619	0.289256	0.656805	0.59661	0.552239	0.37037	0.709924	0.518519	0.367347	0.620192	0.537815
chr1	13403764	13403918	4	Ncoa2 (-29758), Tram1 (+186069)	1	0	0	0	1	1	0	0	0	0	0	0	0	0	0	0.492308	0.804348	0.558442	0.72449	0.354167	0.246377	0.875	0.89071	0.371429	0.789474	0.839506	0.914894	0.789474	0.885714	0.783333
chr1	13423701	13423778	2	Ncoa2 (-49657), Tram1 (+166170)	0	0	1	0	0	0	0	0	0	0	0	0	0	0	0	0.342857	0.183673	0.0481928	0.33871	0.657895	0.170732	0.510204	0.100917	0.65	0.285714	0.05	0.115385	0.333333	0.28169	0.47619
chr1	13437447	13437888	7	Ncoa2 (-63585), Tram1 (+152242)	1	0	1	0	0	0	0	0	0	0	1	0	0	0	0	0.0714286	0.770492	0.269231	0.585987	0.814815	0.52381	0.5	0.799392	0.742857	0.833333	0.31405	0.783784	0.897959	0.841584	0.55914
chr1	13438158	13438434	5	Ncoa2 (-64213), Tram1 (+151614)	1	0	1	0	0	0	0	0	0	0	0	0	0	0	0	0.0168539	0.135338	0.0337079	0.0184049	0.310345	0.115385	0.0727273	0.248889	0.328125	0.705128	0.0223881	0.13	0.442623	0.552764	0.164557
chr1	13449740	13450061	7	Ncoa2 (-75818), Tram1 (+140009)	1	1	0	1	0	1	0	0	0	0	0	0	0	0	0	0.549784	0.376623	0.565957	0.397321	0.705521	0.466292	0.788571	0.867769	0.746835	0.926829	0.445255	0.71831	0.957143	0.978873	0.612903
chr1	13454694	13454782	2	Ncoa2 (-80655), Tram1 (+135172)	1	0	0	0	0	0	0	0	0	0	0	0	0	0	0	0.2	0.555556	0.555556	0.492063	0.333333	0.583333	0.745455	0.85567	0.95	0.833333	0.711111	0.608696	0.590909	0.80303	0.909091
chr1	13487610	13487682	2	Ncoa2 (-113563), Tram1 (+102264)	0	1	1	0	1	0	0	0	0	0	0	0	0	0	0	0.419355	0.0961538	0.137931	0.666667	0	0.206897	0.586957	0.52381	0.615385	0.285714	0.454545	0.666667	0.214286	0.357143	0.590909
chr1	13514800	13514872	2	Ncoa2 (-140753), Tram1 (+75074)	0	0	0	1	1	0	0	0	0	0	0	1	0	0	0	0.949438	0.875	0.85124	0.785714	0.57971	0.868132	0.975904	0.938889	0.875	0.923077	0.828125	0.821429	0.957447	1	0.742857
chr1	13530930	13531114	3	Ncoa2 (-156939), Tram1 (+58888)	0	0	0	0	0	0	1	1	0	0	0	0	0	1	0	0.912088	0.948718	0.77907	0.926471	0.886364	0.967213	0.458333	0.626263	0.870968	0.722222	0.780488	0.722222	0.923077	0.597938	0.904762
chr1	13561035	13561193	3	Ncoa2 (-187031), Tram1 (+28796)	1	0	1	0	0	0	1	0	0	0	0	0	0	0	0	0.118056	0.291667	0.0555556	0.740741	0.637681	0.205479	0.19802	0.379121	0.71875	0.472222	0.105263	0.270833	0.53125	0.601852	0.62069
chr1	13564726	13564802	2	Ncoa2 (-190681), Tram1 (+25146)	0	0	0	0	0	0	1	1	0	0	1	1	0	0	0	0.802469	0.829787	0.741379	0.733333	1	0.761905	0.243243	0.4375	0.866667	0.785714	0.46875	0.214286	0.571429	0.544118	0.478261
chr1	13574999	13575191	2	Ncoa2 (-201012), Tram1 (+14815)	1	0	0	1	0	0	0	0	0	0	0	0	0	0	0	0.619266	0.829787	0.745098	0.707006	0.865672	0.768116	0.867647	0.888393	0.941176	0.904762	0.764706	0.857143	0.848485	0.765432	0.827586
chr1	13588417	13588485	3	Ncoa2 (-214368), Tram1 (+1459)	0	1	0	0	0	1	0	0	1	0	0	0	0	0	0	0.776398	0.614679	0.75974	0.816667	0.795699	0.672131	0.85567	0.904306	0.3125	1	0.872549	0.745763	0.658537	0.747967	0.831169
chr1	13600250	13600362	3	Tram1 (-10396), Lactb2 (+60240)	1	0	1	0	0	0	0	0	0	0	0	0	0	0	0	0.3625	0.915254	0.588235	0.911392	0.830189	0.759494	0.97619	0.924419	0.9	0.95122	0.8	0.947368	0.914286	0.973451	1
chr1	13614727	13614975	4	Tram1 (-24941), Lactb2 (+45695)	0	0	0	0	1	0	0	0	0	0	0	0	0	1	0	0.37561	0.386555	0.24031	0.496894	0.157303	0.353535	0.390909	0.527197	0.297297	0.333333	0.414414	0.309859	0.425	0.0552486	0.390625
chr1	13620244	13620465	2	Tram1 (-30445), Lactb2 (+40191)	0	0	0	0	0	0	0	0	0	0	0	0	0	1	1	0.927273	0.875	0.958333	0.8	0.869565	0.652174	0.764706	0.735849	0.846154	0.7	0.958333	0.363636	0.363636	0.0392157	0.307692
chr1	13623444	13623549	2	Tram1 (-33587), Lactb2 (+37049)	0	0	0	0	0	0	1	0	0	0	0	0	0	1	0	0.837209	0.886792	0.74	0.987179	0.981481	0.935484	0.57377	0.790541	0.857143	0.916667	0.74	0.956522	0.814815	0.512605	0.946429
chr1	13627602	13628321	10	Tram1 (-38052), Lactb2 (+32584)	0	1	0	1	0	1	0	0	0	0	0	0	1	0	1	0.793981	0.46988	0.761905	0.617089	0.782313	0.552632	0.897638	0.689464	0.706897	0.801724	0.885827	0.845455	0.479339	0.846535	0.497268
chr1	13629544	13629635	3	Tram1 (-39680), Lactb2 (+30956)	1	0	1	0	1	0	0	0	0	0	0	0	0	1	0	0.445783	0.5625	0.387755	0.746667	0.369565	0.538462	0.714286	0.84375	0.96875	0.571429	0.857143	0.740741	0.909091	0.311828	0.948718
chr1	13631701	13632064	6	Tram1 (-41973), Lactb2 (+28663)	0	0	1	0	0	0	1	0	1	0	0	0	0	1	0	0.547231	0.674699	0.469565	0.696429	0.691358	0.601562	0.221591	0.47541	0.2125	0.597938	0.351562	0.584158	0.585714	0.373206	0.548148
chr1	13639278	13639898	8	Tram1 (-49678), Lactb2 (+20958)	1	0	1	0	0	0	0	0	0	0	0	0	0	1	0	0.304487	0.524691	0.36	0.668246	0.524096	0.458065	0.557522	0.70024	0.931507	0.775	0.584507	0.584746	0.737374	0.229508	0.785047
chr1	13641130	13641200	2	Tram1 (-51255), Lactb2 (+19381)	1	0	0	0	0	0	1	0	0	0	0	0	0	1	0	0.650943	0.777778	0.75	0.94382	0.945205	0.858974	0.493976	0.877863	1	0.857143	0.777778	0.82	0.971429	0.564706	0.98
chr1	13647982	13648234	7	Tram1 (-58198), Lactb2 (+12438)	1	0	1	0	0	1	0	0	0	0	0	0	0	0	0	0.27234	0.604317	0.435185	0.871951	0.660131	0.367925	0.907801	0.882143	0.95098	0.914894	0.759398	0.880597	0.767123	0.845494	0.7625
chr1	13649676	13649796	9	Tram1 (-59826), Lactb2 (+10810)	0	0	0	0	1	1	0	0	0	0	0	0	0	0	1	0.149123	0.0725389	0.101974	0.0580205	0.0730594	0.0324074	0.515419	0.339806	0.226667	0.088	0.0746269	0.274648	0.245455	0.265027	0.0387597
chr1	13651465	13652059	5	Tram1 (-61852), Lactb2 (+8784)	1	1	1	0	0	0	0	0	0	0	0	0	0	1	0	0.312102	0.102362	0.259843	0.53125	0.359551	0.298969	0.655172	0.670635	0.454545	0.794872	0.574257	0.45614	0.342857	0.231293	0.605263
chr1	13659711	13659772	2	Lactb2 (+804)	0	0	0	0	0	0	0	0	0	0	0	0	0	1	0	0.485149	0.52	0.642857	0.680851	0.452381	0.5	0.782609	0.595745	0.68	0.576923	0.736842	0.742857	0.470588	0.282353	0.366667
chr1	13665075	13665211	2	Lactb2 (-4597), Xkr9 (-3628)	1	0	1	0	0	0	0	0	0	0	0	0	0	0	0	0.642857	0.875	0.554054	0.897959	0.702703	0.75	0.878049	0.913978	0.947368	1	0.972222	0.95	0.88	0.847222	0.933333
chr1	13684041	13684534	6	Xkr9 (+15517), Eya1 (+625912)	0	0	0	1	1	1	0	0	1	0	0	0	0	0	1	0.542714	0.524064	0.521127	0.375546	0.246753	0.143713	0.680628	0.695522	0.0363636	0.466667	0.575	0.634146	0.421053	0.712551	0.217822
chr1	13693240	13693519	6	Xkr9 (+24609), Eya1 (+616820)	0	0	1	0	1	1	0	0	0	0	1	0	0	0	0	0.294444	0.246032	0.133333	0.547945	0.182609	0.116438	0.546875	0.547703	0.203704	0.383333	0.226804	0.489796	0.291667	0.835821	0.229167
chr1	13698762	13699097	3	Xkr9 (+30159), Eya1 (+611270)	1	0	1	0	0	0	0	0	0	0	0	0	0	1	0	0.170213	0.467742	0.234694	0.434211	0.690909	0.313725	0.245902	0.563758	0.909091	0.5	0.534483	0.5	0.565217	0.280702	0.826923
chr1	13714224	13714737	4	Xkr9 (+45710), Eya1 (+595719)	0	0	1	0	0	0	0	0	1	0	0	0	1	1	0	0.922018	0.798507	0.676056	0.921053	0.962617	0.780488	0.884956	0.889908	0.860465	0.859375	0.964286	0.694915	0.723404	0.631579	0.897059
chr1	13738961	13739088	3	Xkr9 (+70254), Eya1 (+571175)	1	0	0	0	1	0	0	0	0	0	0	0	0	0	0	0.254237	0.435897	0.422535	0.394737	0.172414	0.456522	0.842105	0.836735	0.833333	0.833333	0.795455	0.678571	0.9	0.882353	0.823529
chr1	13780114	13780403	4	Xkr9 (+111488), Eya1 (+529941)	1	0	1	0	0	1	0	0	0	0	0	0	1	0	0	0.301471	0.836735	0.219355	0.698795	0.737705	0.147059	0.816327	0.894737	0.894737	1	0.719512	0.541667	0.16	0.829457	0.785714
chr1	13783498	13784073	8	Xkr9 (+115015), Eya1 (+526414)	0	1	0	0	1	1	0	0	0	0	0	0	0	1	0	0.318008	0.184971	0.329966	0.532374	0.185185	0.210526	0.509346	0.655612	0.25	0.635294	0.528846	0.409091	0.22973	0.184971	0.532374
chr1	13802051	13802115	2	Xkr9 (+133312), Eya1 (+508117)	1	0	0	0	0	0	0	0	0	0	0	0	0	1	0	0.261538	0.733333	0.421053	0.677419	0.666667	0.654545	0.482759	0.686441	1	0.702128	0.554054	0.789474	0.92	0.261905	0.9
chr1	13826480	13826488	2	Xkr9 (+157713), Eya1 (+483716)	0	1	0	0	0	0	0	0	0	0	0	0	1	0	0	0.963636	0.414634	0.727273	0.897436	0.787879	0.714286	0.965517	0.925	0.588235	0.6875	0.714286	0.692308	0.227273	0.696429	0.736842
chr1	13828501	13828518	2	Xkr9 (+159739), Eya1 (+481690)	0	0	0	1	0	0	0	0	0	0	0	0	0	0	0	0.392405	0.447368	0.27027	0.157895	0.234043	0.243243	0.636364	0.680556	0.666667	0.484848	0.588235	0.615385	0.555556	0.787234	0.535714
chr1	13842392	13842433	2	Xkr9 (+173642), Eya1 (+467787)	0	0	1	0	0	0	0	0	1	0	0	0	0	1	0	0.932203	0.755556	0.795181	0.982456	0.967213	0.877551	0.939024	0.944444	0.628571	0.92	0.964912	0.979167	0.935484	0.673077	0.960784
chr1	13843867	13844194	4	Xkr9 (+175260), Eya1 (+466169)	0	1	0	0	0	1	0	0	0	0	0	0	0	1	0	0.875	0.26506	0.590909	0.790476	0.62069	0.376812	0.931034	0.761682	0.716981	0.473684	0.894118	0.595238	0.566667	0.485714	0.6875
chr1	13845573	13845862	3	Xkr9 (+176947), Eya1 (+464482)	0	1	0	0	0	0	0	0	0	0	0	0	0	1	0	0.871622	0.512821	0.796992	0.830189	0.8375	0.793103	0.807692	0.835749	0.472222	0.811321	0.776471	0.661538	0.681159	0.52451	0.826923
chr1	13847210	13847292	3	Xkr9 (+178480), Eya1 (+462949)	0	0	1	0	1	1	0	0	0	0	0	0	0	0	0	0.912281	0.690909	0.563218	0.953846	0.423729	0.5	0.805195	0.840278	0.666667	0.631579	0.982143	0.735294	0.714286	0.953125	0.864865
chr1	13849268	13849298	3	Xkr9 (+180512), Eya1 (+460917)	0	1	0	0	0	1	0	0	0	0	0	0	1	0	0	0.988372	0.446154	0.91954	1	0.804878	0.526316	0.945946	0.905983	0.967742	0.857143	0.952381	0.828571	0.0645161	0.647059	0.923077
chr1	13851324	13851391	4	Xkr9 (+182587), Eya1 (+458842)	0	0	0	0	0	1	1	0	0	0	0	0	0	0	0	0.34127	0.268041	0.198529	0.25	0.761364	0.0843373	0.0964912	0.414365	0.761905	0.818182	0.289474	0.114754	0.333333	0.209877	0.254545
chr1	13858765	13858823	2	Xkr9 (+190023), Eya1 (+451406)	0	0	0	0	0	0	0	0	0	0	0	0	0	1	0	0.755556	0.923077	0.894737	0.848101	0.969697	0.977273	0.717391	0.91195	0.916667	1	0.884615	0.854167	0.75	0.601942	0.967742
chr1	13859959	13860102	3	Xkr9 (+191260), Eya1 (+450169)	0	0	0	0	0	0	0	0	0	0	0	0	1	1	0	0.964706	0.953846	0.9875	0.96	1	0.923077	0.952381	0.967213	0.857143	1	0.921569	0.962963	0.695652	0.545455	0.904762
chr1	13862537	13862977	6	Xkr9 (+193986), Eya1 (+447443)	0	0	0	0	0	0	0	0	0	0	0	0	1	1	0	0.885593	0.75	0.764085	0.748744	0.707317	0.675	0.762626	0.670702	0.537634	0.617391	0.707006	0.640351	0.4375	0.5	0.684211
chr1	13864174	13864431	3	Xkr9 (+195532), Eya1 (+445897)	0	0	0	0	0	0	0	0	0	0	0	0	1	1	0	0.894737	0.714286	0.788235	0.862745	0.847826	0.793103	0.610169	0.826772	0.8	0.789474	0.915493	0.744186	0.441176	0.401575	0.894737
chr1	13864734	13864760	3	Xkr9 (+195976), Eya1 (+445453)	0	0	0	0	0	0	0	0	0	0	0	0	0	1	0	0.364407	0.342857	0.180556	0.602273	0.462687	0.365385	0.104167	0.226415	0.673913	0.111111	0.41791	0.135135	0	0	0.368421
chr1	13914066	13914786	6	Xkr9 (+245655), Eya1 (+395774)	0	0	0	0	0	0	0	1	0	0	0	0	0	1	0	0.34657	0.222222	0.305439	0.392086	0.490099	0.432099	0.388535	0.356354	0.916667	0.39759	0.426036	0.443548	0.463415	0.148276	0.533333
chr1	13926092	13926185	2	Xkr9 (+257368), Eya1 (+384061)	1	0	1	0	1	0	0	0	0	0	0	0	0	0	0	0.333333	0.352941	0.2	0.55814	0.131579	0.5	0.608696	0.774194	0.941176	0.772727	0.638889	0.666667	0.47619	0.470588	0.6875
chr1	13936522	13936679	3	Xkr9 (+267830), Eya1 (+373599)	1	0	0	1	0	1	0	0	0	0	0	0	0	0	0	0.336538	0.789474	0.418367	0.210526	0.411765	0.173077	0.765957	0.747059	0.882353	0.7	0.72549	0.6875	0.7	0.636364	0.514286
chr1	13966361	13966379	2	Xkr9 (+297599), Eya1 (+343830)	0	1	0	0	0	0	0	0	0	0	1	1	0	0	0	0.961538	0.565217	0.958333	0.852459	1	0.685714	0.642857	0.776316	0.962963	1	0.666667	0.466667	1	0.886792	0.869565
chr1	13980218	13980361	4	Xkr9 (+311519), Eya1 (+329910)	0	0	1	0	0	0	0	0	0	0	1	1	0	0	1	0.891566	0.771429	0.388889	0.551724	0.83871	0.490566	0.646154	0.547059	1	0.666667	0.245614	0.151515	0.192308	0.865979	0.184211
chr1	13989450	13989602	3	Eya1 (+320674), Xkr9 (+320755)	0	0	1	0	0	0	0	0	0	0	0	0	0	1	0	0.039604	0.494118	0.037037	0.163934	0.618182	0.05	0.0344828	0.192593	0.285714	0.444444	0.0606061	0.133333	0.0833333	0.09	0.109091
chr1	13989953	13990262	6	Eya1 (+320092), Xkr9 (+321337)	0	0	1	0	0	0	0	0	0	0	1	0	0	0	0	0.137725	0.445455	0.0490798	0.328571	0.939759	0.193548	0.188679	0.236842	0.794118	0.911111	0	0.0625	0.134328	0.0743243	0.142857
chr1	13991241	13991389	3	Eya1 (+318885), Xkr9 (+322544)	1	0	0	0	0	1	0	0	0	0	0	0	0	0	0	0.188235	0.5	0.294118	0.62	0.541667	0.0689655	0.395349	0.581633	0.941176	0.888889	0.21875	0.64	0.666667	0.817073	0.483871
chr1	13992798	13993285	9	Eya1 (+317158), Xkr9 (+324271)	1	1	0	1	1	1	0	0	0	0	0	0	0	0	0	0.203857	0.223077	0.276163	0.214286	0.107843	0.0863636	0.600897	0.476923	0.628099	0.43871	0.557018	0.41989	0.272	0.397222	0.405556
chr1	14001024	14001080	2	Eya1 (+309148), Xkr9 (+332281)	0	0	1	0	0	0	1	0	0	0	1	0	0	0	0	0.491803	0.866667	0.264151	0.666667	0.947368	0.717949	0.310345	0.662162	1	0.9	0.0344828	0.333333	0.88	0.37931	0.925926
chr1	14009021	14009143	2	Eya1 (+301118), Xkr9 (+340311)	0	0	0	1	0	0	0	0	0	0	0	0	0	0	0	0.246575	0.0731707	0.145161	0.142857	0.0952381	0.170732	0.326923	0.463415	0.782609	0.2	0.441176	0.375	0.357143	0.229508	0.555556
chr1	14018116	14018243	2	Eya1 (+292020), Xkr9 (+349409)	1	0	1	0	0	1	0	0	0	0	0	0	0	0	0	0.444444	0.875	0.320755	0.875	0.891892	0.346154	0.72093	0.808219	1	1	0.65	0.857143	1	0.590909	0.875
chr1	14035184	14035269	2	Eya1 (+274973), Xkr9 (+366456)	0	0	0	0	0	1	0	0	1	1	0	0	1	0	0	0.848101	0.79661	0.82	0.857143	0.741935	0.534884	0.97619	0.776316	0.0952381	0.117647	0.714286	0.884615	0.241379	0.571429	0.487805
chr1	14044539	14044549	2	Eya1 (+265656), Xkr9 (+375773)	0	0	0	0	0	0	0	0	0	0	0	0	0	1	0	0.96875	0.944444	1	0.863636	1	0.935484	0.952381	0.939759	0.923077	1	1	0.9375	1	0.464286	1
chr1	14100978	14101274	5	Eya1 (+209074), Xkr9 (+432355)	1	0	1	0	0	0	0	0	0	0	1	0	0	0	0	0.075188	0.864583	0.295455	0.666667	0.691489	0.671053	0.653333	0.797872	0.861111	0.918367	0.433333	0.661017	0.821429	0.949275	0.72043
chr1	14108212	14108902	6	Eya1 (+201643), Xkr9 (+439786)	1	0	1	0	0	0	0	0	0	0	1	0	0	0	0	0.0663507	0.367089	0.046875	0.23494	0.666667	0.145833	0.0839161	0.175258	0.672131	0.836364	0.023622	0.1	0.0886076	0.153509	0.141593
chr1	14109156	14109612	9	Eya1 (+200816), Xkr9 (+440613)	1	0	1	0	0	0	1	1	0	0	1	0	0	0	0	0.184932	0.798883	0.345794	0.492481	0.955947	0.464286	0.18018	0.353488	0.875	0.923077	0.2	0.403509	0.623529	0.469657	0.539474
chr1	14110535	14110559	2	Eya1 (+199653), Xkr9 (+441776)	0	0	0	0	0	0	0	0	0	0	0	0	0	1	0	0.623762	0.625	0.717949	0.61165	0.727273	0.690141	0.868852	0.817518	0.733333	0.972222	0.876712	0.777778	0.675676	0.392857	0.828571
chr1	14136641	14136878	3	Eya1 (+173440), Xkr9 (+467989)	0	0	0	0	0	0	0	0	0	0	0	0	1	1	0	0.987342	0.863014	0.918919	0.97619	0.891892	0.882353	0.911765	0.724771	0.633333	0.83871	0.9375	0.871795	0.147059	0.473118	0.767442
chr1	14143188	14143223	2	Eya1 (+166994), Xkr9 (+474435)	1	0	0	0	0	0	0	0	0	0	0	0	0	0	0	0.0735294	0.44898	0.111111	0.546875	0.125	0.138889	0.170732	0.387387	1	0.32	0.4	0.730769	0.5	0.174603	0.909091
chr1	14144183	14144388	3	Eya1 (+165914), Xkr9 (+475515)	0	0	0	0	0	0	0	1	0	0	0	0	0	0	0	0.70229	0.625	0.586957	0.511364	0.803922	0.4625	0.308824	0.245033	0.55	0.40625	0.403226	0.305556	0.4	0.382114	0.350877
chr1	14145089	14145119	2	Eya1 (+165096), Xkr9 (+476333)	0	0	0	0	0	0	0	0	0	0	0	0	0	1	0	1	0.979592	0.983871	0.96875	0.967742	0.97561	1	0.923077	1	0.952381	0.906977	1	0.952381	0.77907	0.904762
chr1	14150911	14150958	2	Eya1 (+159265), Xkr9 (+482164)	0	0	0	0	0	0	0	0	0	0	0	0	0	1	0	0.581395	0.666667	0.530612	0.883721	0.793103	0.689655	0.583333	0.621622	0.555556	0.727273	0.576923	0.545455	0.73913	0.0925926	0.75
chr1	14151278	14151447	4	Eya1 (+158837), Xkr9 (+482592)	1	0	0	0	0	0	0	0	0	0	0	0	0	0	0	0.0375	0.107143	0.0786517	0.266667	0.565789	0.119403	0.0930233	0.236364	0.05	0.688525	0.0133333	0.289474	0.448276	0.0952381	0.462963
chr1	14163203	14163578	4	Eya1 (+146809), Xkr9 (+494620)	1	0	1	0	0	1	0	0	0	0	0	0	0	0	0	0.037594	0.77381	0.0990991	0.552846	0.639344	0.272727	0.683544	0.641026	0.692308	0.851852	0.580645	0.894737	0.888889	0.73	0.792208
chr1	14165403	14165683	3	Eya1 (+144657), Xkr9 (+496772)	1	0	1	1	0	0	0	0	0	0	0	0	0	0	0	0.140244	0.701299	0.245283	0.38	0.586207	0.515152	0.607595	0.710345	0.906977	0.931034	0.455882	0.686275	0.925	0.875	0.75
chr1	14179466	14179671	6	Eya1 (+130631), Xkr9 (+510798)	0	0	0	0	0	0	0	0	1	0	0	0	0	0	0	0.982833	0.96875	0.987805	0.913333	0.882812	0.893805	0.91453	0.927083	0.166667	0.877551	1	0.98	0.896552	0.981013	0.87963
chr1	14181636	14181904	5	Eya1 (+128430), Xkr9 (+512999)	0	0	0	1	1	1	0	0	1	0	0	0	0	0	0	0.771429	0.232558	0.701389	0.22069	0.0704225	0.108911	0.854545	0.528517	0.263158	0.191781	0.826531	0.5625	0.355556	0.65641	0.3
chr1	14182303	14182444	3	Eya1 (+127826), Xkr9 (+513603)	0	1	0	0	0	1	0	0	0	0	0	1	0	0	1	0.911765	0.254545	0.611111	0.344262	0.533333	0.205882	0.777778	0.565574	0.333333	0.611111	0.7	0.172414	0.142857	0.759036	0.0588235
chr1	14185205	14185500	5	Eya1 (+124847), Xkr9 (+516582)	0	1	0	0	0	0	0	0	1	0	0	0	0	1	0	0.935897	0.391753	0.871287	0.805556	0.920635	0.835165	0.885057	0.875	0.131579	0.918033	0.927273	0.723404	0.666667	0.46281	0.862745
chr1	14189667	14189753	2	Eya1 (+120490), Xkr9 (+520939)	0	0	0	0	0	0	1	0	0	0	0	0	0	1	0	0.931507	0.95	0.84507	0.910714	0.971429	0.96875	0.607843	0.766234	1	0.935484	0.783784	1	1	0.534884	0.925926
chr1	14190026	14190083	2	Eya1 (+120145), Xkr9 (+521284)	1	0	0	0	0	0	1	0	0	0	0	0	0	1	0	0.328767	0.909091	0.318182	0.890411	0.771429	0.821429	0.326923	0.617284	1	0.545455	0.405405	0.636364	0.8	0.19697	0.928571
chr1	14192980	14193310	4	Eya1 (+117055), Xkr9 (+524374)	0	1	0	0	0	0	0	0	1	0	0	0	1	0	0	0.948718	0.470588	0.942857	0.715686	0.830508	0.671875	0.949367	0.782609	0.347826	0.644444	0.875	0.710526	0.21875	0.743802	0.766667
chr1	14196413	14196449	2	Eya1 (+113769), Xkr9 (+527660)	0	1	0	0	1	0	0	0	0	1	0	0	1	0	0	0.948276	0.458333	0.96	0.703704	0.162162	0.578947	0.977273	0.917647	0.545455	0.307692	1	1	0.3	0.878788	0.842105
chr1	14201970	14201984	2	Eya1 (+108223), Xkr9 (+533206)	0	0	0	0	0	0	0	0	0	0	0	0	0	1	0	0.932432	0.72549	0.877193	0.941176	0.725	0.885714	1	0.957895	1	0.571429	0.954545	0.973684	0.958333	0.293333	0.913043
chr1	14202287	14202538	3	Eya1 (+107787), Xkr9 (+533642)	0	0	0	0	0	0	0	0	0	0	0	0	0	1	0	0.736264	0.419753	0.443396	0.486842	0.505882	0.559322	0.614035	0.448	0.375	0.590909	0.434783	0.482143	0.513514	0.11215	0.723404
chr1	14207863	14208456	17	Eya1 (+102040), Xkr9 (+539389)	0	0	1	0	0	0	1	0	0	0	1	0	0	1	0	0.676892	0.505747	0.346253	0.823377	0.967066	0.882129	0.151862	0.607527	0.955414	0.937143	0.248252	0.419643	0.828402	0.40493	0.854077
chr1	14208501	14209019	5	Eya1 (+101440), Xkr9 (+539989)	1	1	1	0	0	0	0	0	0	0	1	0	0	0	0	0.392523	0.471545	0.330827	0.753846	0.666667	0.565217	0.590551	0.691964	0.641791	0.866667	0.306931	0.608696	0.627451	0.638743	0.72043
chr1	14219897	14220008	4	Eya1 (+90247), Xkr9 (+551182)	0	0	0	0	0	0	0	0	0	0	0	0	1	1	0	0.596639	0.225806	0.709402	0.421053	0.702381	0.241935	0.757576	0.657895	0.228571	0.92	0.753425	0.793103	0.188679	0.131579	0.508475
chr1	14221332	14221489	2	Eya1 (+88789), Xkr9 (+552640)	1	0	0	0	0	0	0	0	0	0	0	0	0	0	0	0.0273973	0.46875	0.0188679	0.289474	0.59375	0.0344828	0.0217391	0.191489	0.894737	0.47619	0.0526316	0.217391	0.428571	0.202703	0.26087
chr1	14229850	14230028	2	Eya1 (+80261), Xkr9 (+561168)	1	0	1	0	0	1	0	0	0	0	0	0	0	0	0	0.0487805	0.875	0.172414	0.585366	0.531915	0.318182	0.608696	0.819277	0.846154	0.9	0.552632	0.852941	1	0.955882	0.9
chr1	14232059	14232101	2	Eya1 (+78120), Xkr9 (+563309)	1	0	0	0	1	0	0	0	0	0	0	0	0	0	0	0.254237	0.507246	0.39759	0.45614	0.12766	0.525	0.702128	0.66087	0.947368	0.555556	0.586957	0.897436	0.809524	0.431373	0.75
chr1	14232483	14232565	2	Eya1 (+77676), Xkr9 (+563753)	0	0	0	0	1	0	0	0	0	1	0	0	0	1	0	0.674419	0.583333	0.787234	0.981481	0.236842	0.6875	0.828571	0.834951	0.653846	0.5	0.95122	0.857143	0.777778	0.344262	0.921053
chr1	14244924	14245180	4	Eya1 (+65148), Xkr9 (+576281)	0	1	0	0	1	1	0	0	0	0	0	0	0	0	0	0.703226	0.54023	0.682692	0.785714	0.283784	0.4	0.865854	0.938547	1	0.84	0.911765	0.864407	0.8125	0.82069	0.933333
chr1	14248451	14248631	4	Eya1 (+61659), Xkr9 (+579770)	0	1	1	0	0	1	0	0	0	0	0	0	0	0	0	0.422222	0.166667	0.211111	0.296296	0.205882	0.0465116	0.897059	0.814607	0.825	0.413043	0.453488	0.394737	0.463415	0.833333	0.44186
chr1	14257101	14257300	2	Eya1 (+52999), Xkr9 (+588430)	1	0	1	0	0	0	0	0	0	0	0	0	0	0	0	0.808219	0.935484	0.775701	0.95122	0.984127	0.822785	0.911765	0.944828	0.65625	1	0.920635	0.933333	0.866667	0.969072	0.904762
chr1	14263303	14263356	5	Eya1 (+46870), Xkr9 (+594559)	0	0	0	0	0	0	1	0	0	0	1	1	0	0	0	0.616438	0.853933	0.517857	0.752066	1	0.917526	0.155738	0.493506	0.974359	0.982456	0.174603	0.152174	0.603448	0.585714	0.490909
chr1	14265340	14265344	2	Eya1 (+44858), Xkr9 (+596571)	0	0	0	0	0	0	0	1	0	0	0	0	0	0	0	0.482143	0.461538	0.26087	0.230769	0.72973	0.183673	0.421053	0.145833	0.68	0.05	0.115385	0.294118	0.434783	0.545455	0.148148
chr1	14268328	14268455	4	Eya1 (+41808), Xkr9 (+599621)	0	1	0	0	0	1	0	0	1	0	0	0	0	1	0	0.835714	0.542857	0.832168	0.910714	0.588235	0.480519	0.915493	0.89899	0.25	0.774194	0.934211	0.738095	0.571429	0.59542	0.66129
chr1	14274373	14274656	5	Eya1 (+35685), Xkr9 (+605744)	0	0	0	0	1	1	0	0	0	0	0	0	0	0	0	0.537313	0.157895	0.431193	0.272727	0	0.119403	0.767442	0.283019	0.561404	0.0645161	0.907895	0.435484	0.2	0.180952	0.45
chr1	14293771	14294674	13	Eya1 (+15977), Xkr9 (+625452)	1	0	1	0	0	0	1	0	0	0	1	0	0	0	0	0.263248	0.691729	0.295359	0.574209	0.795775	0.501558	0.323442	0.651799	0.875	0.813333	0.326599	0.616071	0.853659	0.640777	0.642553
chr1	14344725	14344767	2	Eya1 (-34546), Msc (+411244)	0	0	0	0	1	0	0	0	1	0	0	0	0	0	0	0.951923	0.906977	1	0.938776	0.862745	0.93617	1	0.973451	0	0.84	1	1	1	0.973684	0.833333
chr1	14368276	14368341	3	Eya1 (-58109), Msc (+387681)	0	1	0	0	1	0	0	0	0	0	0	0	0	1	0	0.836364	0.294872	0.869565	0.402174	0.116667	0.4	0.597222	0.497006	0.744186	0.16	0.890909	0.54	0.0909091	0.424779	0.651163
chr1	14369388	14369834	8	Eya1 (-59411), Msc (+386379)	0	0	1	0	0	0	0	0	0	0	1	1	0	0	1	0.642534	0.789474	0.276243	0.916667	0.811966	0.666667	0.73913	0.909465	0.847458	0.975904	0.368852	0.367647	0.650794	0.810056	0.586207
chr1	14384809	14384925	2	Eya1 (-74667), Msc (+371123)	0	1	0	0	1	0	0	0	1	0	0	0	0	0	0	0.943396	0.58	0.939394	0.944444	0.538462	0.829268	0.933333	0.910448	0.4	0.941176	0.972973	0.9375	0.814815	0.898734	0.933333
chr1	14404515	14405560	11	Eya1 (-94838), Msc (+350952)	1	0	1	0	0	0	1	0	0	0	1	0	0	0	1	0.233146	0.623377	0.129693	0.598684	0.751634	0.358382	0.264591	0.469854	0.789474	0.825	0.163551	0.471545	0.602941	0.618529	0.369565
chr1	14409015	14409149	2	Eya1 (-98882), Msc (+346908)	0	0	0	0	0	0	1	0	0	0	1	0	0	0	0	0.777778	0.710526	0.472727	0.666667	0.971429	0.733333	0.24	0.697917	0.941176	0.826087	0.272727	0.689655	0.666667	0.797101	0.419355
chr1	14429105	14429115	2	Eya1 (-118910), Msc (+326880)	1	0	1	0	0	0	0	0	0	0	0	0	0	0	0	0.347826	0.957447	0.38961	0.584416	0.975	0.945946	0.754098	0.785124	0.947368	1	0.878788	0.857143	0.954545	0.732558	1
chr1	14470501	14470723	3	Eya1 (-160412), Msc (+285378)	1	0	1	0	0	0	0	0	0	0	1	0	0	0	0	0.525253	0.924528	0.511628	0.716418	1	0.68	0.595238	0.875	1	0.875	0.144928	0.736842	1	0.833333	0.844444
chr1	14472616	14472847	2	Eya1 (-162532), Msc (+283258)	0	0	0	0	0	1	0	0	0	0	0	0	1	0	0	0.709677	0.658537	0.571429	0.666667	0.862069	0.487805	0.918919	0.92	1	1	0.675	0.517241	0.416667	0.92	0.552632
chr1	14484656	14484675	2	Eya1 (-174466), Msc (+271324)	1	0	0	0	0	0	0	0	0	0	0	0	0	0	0	0.0119048	0.134328	0.195122	0.111111	0.0727273	0.183673	0.362319	0.426573	0.916667	0.666667	0.190476	0.234043	0.615385	0.454545	0.32
chr1	14507484	14507667	7	Eya1 (-197376), Msc (+248414)	0	0	0	1	0	0	0	0	0	0	0	0	0	0	0	0.689189	0.647059	0.639241	0.221739	0.632812	0.689655	0.717647	0.763066	0.8	0.741935	0.686441	0.836957	0.786885	0.744076	0.614458
chr1	14552529	14553308	6	Eya1 (-242719), Msc (+203071)	1	0	1	0	0	0	1	0	0	0	1	0	0	0	0	0.316832	0.762376	0.404762	0.655405	0.731959	0.670588	0.355769	0.753304	0.966102	0.967742	0.468085	0.836066	0.894737	0.872093	0.806452
chr1	14606686	14606723	2	Eya1 (-296505), Msc (+149285)	1	0	1	0	0	0	0	0	0	0	0	0	0	0	0	0.380952	0.789474	0.170732	0.809524	0.571429	0.615385	0.823529	0.78481	0.857143	0.6	0.461538	0.571429	0.708333	0.82	0.857143
chr1	14620586	14620684	3	Eya1 (-310435), Msc (+135355)	0	0	1	0	0	0	1	0	0	0	1	0	0	0	0	0.515152	0.875	0.326923	0.714286	1	0.675676	0.122449	0.532609	0.833333	0.833333	0.3	0.47619	0.518519	0.693548	0.586207
chr1	14621022	14621263	3	Eya1 (-310943), Msc (+134847)	0	0	1	0	0	0	0	0	0	0	1	0	0	0	0	0.604167	0.75	0.409091	0.661765	1	0.759259	0.545455	0.426087	0.724138	0.833333	0.348837	0.230769	0.9	0.930556	0.540541
chr1	14623030	14623470	5	Eya1 (-313050), Msc (+132740)	0	0	0	0	0	0	1	1	0	0	1	0	0	0	0	0.466216	0.633333	0.223881	0.788618	0.883721	0.641509	0.0578512	0.300493	0.775	0.894737	0.0666667	0.137255	0.323529	0.309091	0.5
chr1	14625986	14625999	2	Eya1 (-315793), Msc (+129997)	0	0	1	0	0	0	0	0	0	0	0	0	0	0	0	0.212766	0.153846	0.0350877	0.365854	0.111111	0.272727	0.0930233	0.428571	0.857143	0.464286	0.0689655	0.047619	0.47619	0.309524	0.365854
chr1	14626510	14626542	2	Eya1 (-316326), Msc (+129464)	0	0	1	0	0	0	0	0	0	0	0	0	0	0	0	0.71875	0.904762	0.408163	1	0.7	0.833333	0.631579	0.857143	0.5	0.933333	0.538462	0.5	0.666667	0.814815	0.714286
chr1	14627237	14627451	5	Eya1 (-317144), Msc (+128646)	1	0	1	0	0	0	0	0	0	0	0	0	0	0	0	0.113475	0.678261	0.0872483	0.383333	0.71831	0.271429	0.266667	0.491124	0.837838	0.689655	0.258824	0.377049	0.8125	0.719008	0.71875
chr1	14667260	14667329	2	Eya1 (-357095), Msc (+88695)	0	1	0	0	0	0	0	0	0	0	0	0	0	0	0	0.963415	0.519231	0.813333	0.885714	0.626866	0.622222	0.903846	0.811881	0.571429	0.636364	0.928571	0.811321	0.714286	0.602151	0.847826
chr1	14674072	14674098	2	Eya1 (-363885), Msc (+81905)	0	1	0	0	0	0	0	0	0	0	0	1	0	0	0	0.866667	0.304348	0.508197	0.730159	0.968254	0.666667	0.6	0.588235	1	0.764706	0.34375	0.108108	0.222222	0.851852	0.545455
chr1	14685309	14685338	2	Eya1 (-375124), Msc (+70666)	1	0	1	0	0	0	0	0	0	0	0	0	0	0	0	0.264151	0.6	0.214286	0.722222	0.5	0.321429	0.808511	0.875	0.95	0.789474	0.777778	0.470588	0.2	0.764706	0.55
chr1	14692238	14692350	3	Eya1 (-382094), Msc (+63696)	1	0	1	0	0	0	0	0	0	0	0	0	0	0	0	0.0379747	0.675	0.0547945	0.147541	0.54902	0.220339	0.45098	0.433333	0.866667	0.722222	0.3125	0.65	0.818182	0.7375	0.571429
chr1	14692625	14692727	3	Eya1 (-382476), Msc (+63314)	1	0	1	0	0	1	0	0	0	0	0	0	0	0	0	0.241379	0.931034	0.426829	0.875	0.609756	0.509434	0.945946	0.985816	0.956522	1	1	0.794118	0.85	0.972973	0.982456
chr1	14710245	14710501	3	Eya1 (-400173), Msc (+45617)	1	0	0	1	0	0	0	0	0	0	0	0	0	1	0	0.27305	0.331658	0.322034	0.0682927	0.380435	0.277174	0.4375	0.314763	0.169492	0.257576	0.305195	0.53012	0.433735	0.2	0.333333
chr1	14711948	14711992	2	Eya1 (-401770), Msc (+44020)	1	0	0	0	0	0	0	0	0	0	1	0	0	0	0	0.246154	0.319149	0.237288	0.483871	0.861111	0.25	0.710526	0.506173	1	0.75	0.102564	0.428571	0.157895	0.84375	0.391304
chr1	14712443	14712581	3	Eya1 (-402312), Msc (+43478)	0	1	0	0	0	0	0	1	0	0	1	0	0	0	1	0.460784	0.3	0.337662	0.5125	0.828571	0.403509	0.666667	0.394161	0.592593	0.83871	0.210526	0.196078	0.347826	0.861789	0.20339
chr1	14713497	14713527	3	Eya1 (-403312), Msc (+42478)	0	0	1	0	0	0	0	0	0	0	1	1	0	0	0	0.646018	0.727273	0.511628	0.710145	1	0.701493	0.728571	0.818182	0.925926	0.916667	0.454545	0.321429	0.622222	0.884298	0.586207
chr1	14718221	14718258	2	Eya1 (-408040), Msc (+37750)	0	1	0	0	0	0	0	0	0	0	0	1	1	0	0	0.918605	0.296296	0.893617	0.928571	0.918919	0.82	0.97561	0.761905	0.8	0.705882	0.857143	0.6	0.423077	0.857143	0.83871
chr1	14750143	14750252	2	Eya1 (-439998), Msc (+5792)	0	0	1	0	0	0	0	0	0	0	0	0	0	1	0	0.627451	0.847826	0.434211	0.872727	0.689655	0.632653	0.833333	0.845361	0.954545	1	0.862745	0.846154	0.722222	0.402778	1
chr1	14757954	14757966	2	Msc (-1970)	0	0	0	0	0	0	0	0	0	0	0	0	0	1	0	0.95	0.666667	1	0.820513	0.3	0.428571	0.828571	0.780822	0.3125	0.583333	1	0.85	0.5	0.340426	0.764706
chr1	14758267	14758314	2	Msc (-2301)	0	0	0	0	1	0	0	0	0	0	0	0	0	1	0	0.835294	0.826923	0.791667	0.864407	0.515152	0.6	0.826087	0.828283	0.8	0.631579	0.930233	0.928571	0.846154	0.383333	0.851852
chr1	14775078	14775537	4	Msc (-19318), Trpa1 (+143554)	1	0	1	0	0	0	0	0	0	0	0	0	0	0	0	0.119048	0.594059	0.210191	0.529412	0.637168	0.35461	0.322581	0.409692	0.534884	0.886364	0.330357	0.553571	0.466667	0.453202	0.576923
chr1	14779981	14780127	4	Msc (-24064), Trpa1 (+138808)	1	0	1	0	0	0	1	0	0	0	0	0	0	0	0	0.170543	0.630952	0.155963	0.416667	0.934426	0.480769	0.0987654	0.568421	1	0.913793	0.4	0.5	0.40625	0.594059	0.846154
chr1	14817332	14817414	2	Msc (-61383), Trpa1 (+101489)	0	0	0	0	0	0	0	0	0	0	0	0	1	1	0	0.622951	0.555556	0.766667	0.592593	0.944444	0.310345	0.529412	0.391892	0.5	0.533333	0.761905	0.466667	0.137931	0.0588235	0.534884
chr1	14900016	14900197	5	Msc (-144117), Trpa1 (+18755)	0	0	0	0	0	0	0	0	0	1	0	0	0	1	0	0.940171	0.726316	0.871212	0.795918	0.794872	0.518519	0.836957	0.712644	0.463415	0.372093	0.822581	0.87931	0.447368	0.333333	0.767857
chr1	14905973	14906063	2	Msc (-150028), Trpa1 (+12844)	0	0	1	0	0	0	1	0	0	0	1	0	0	0	0	0.589286	0.735294	0.224138	0.756098	0.888889	0.74359	0.12	0.535211	1	0.954545	0.309524	0.5	0.818182	0.758621	0.666667
chr1	14916280	14916681	4	Msc (-160491), Trpa1 (+2381)	0	0	0	0	1	0	0	1	0	0	0	0	0	0	0	0.58871	0.414634	0.393617	0.384615	0.0833333	0.0819672	0.666667	0.274648	0	0.030303	0.431818	0.404255	0.0666667	0.892473	0.113208
chr1	14917390	14917752	5	Msc (-161581), Trpa1 (+1291)	0	1	0	0	1	1	0	0	1	0	0	0	0	0	0	0.539683	0.0888889	0.4375	0.408602	0.118421	0.105263	0.835821	0.448087	0.117647	0.0638298	0.652778	0.563636	0.166667	0.659259	0.230769
chr1	14952518	14952615	3	Kcnb2 (-359885), Trpa1 (-33705)	0	0	0	0	0	0	0	0	1	0	0	0	0	0	1	0.895833	0.883721	0.671233	0.826087	0.730769	0.55	0.859155	0.632353	0.0606061	0.48	0.862745	0.677419	0.4	0.891304	0.255319
chr1	14998592	14998604	2	Kcnb2 (-313854), Trpa1 (-79736)	0	0	0	0	0	0	0	0	0	0	0	0	0	1	0	0.844444	0.846154	0.909091	0.893617	0.861111	0.962963	0.851852	0.913043	0.9375	0.85	0.96	0.833333	1	0.153846	0.923077
chr1	15009245	15009382	3	Kcnb2 (-303138), Trpa1 (-90452)	0	0	0	0	0	0	0	0	1	0	0	0	0	0	1	0.926606	0.641026	0.852941	0.743902	0.666667	0.653061	0.739726	0.580645	0.162162	0.727273	0.854167	0.766667	0.772727	0.545455	0.578947
chr1	15011636	15011890	3	Kcnb2 (-300689), Trpa1 (-92901)	0	0	0	0	0	0	0	0	0	0	0	0	0	1	0	0.717391	0.71875	0.552941	0.755556	0.481481	0.459016	0.666667	0.70122	0.652174	0.515152	0.722222	0.823529	0.707317	0.481132	0.685714
chr1	15042613	15042690	2	Kcnb2 (-269800), Trpa1 (-123790)	0	1	0	0	0	1	0	0	0	0	0	0	0	0	0	0.75	0.212121	0.770833	0.565217	0.533333	0.448276	0.970588	0.826923	0.333333	0.25	0.862069	0.75	0.5	0.952381	0.555556
chr1	15053280	15053749	5	Kcnb2 (-258937), Trpa1 (-134653)	0	0	0	1	0	1	0	1	0	0	0	0	0	0	0	0.331658	0.156863	0.239264	0.0942029	0.333333	0.173913	0.291667	0.100746	0.74359	0.12963	0.482143	0.242857	0.145455	0.591111	0.207547
chr1	15111367	15111473	2	Kcnb2 (-201032), Trpa1 (-192558)	0	0	1	0	0	1	0	0	0	0	0	0	0	0	0	0.236842	0.607143	0.305556	0.647059	0.266667	0.24	0.648649	0.782609	0.6	0.555556	0.307692	0.692308	0.923077	0.875	0.684211
chr1	15143735	15143826	2	Trpa1 (-224919), Kcnb2 (-168671)	0	0	1	0	0	0	0	0	0	0	0	0	0	1	0	0.704225	0.811321	0.521127	0.891892	0.540541	0.666667	0.622222	0.888889	0.8	0.92	0.704545	0.880952	0.833333	0.478261	0.852941
chr1	15153302	15153382	2	Trpa1 (-234480), Kcnb2 (-159110)	0	0	1	0	0	0	0	0	0	0	0	0	1	0	0	0.322581	0.659574	0.122807	0.484848	0.793103	0.05	0.571429	0.357143	0.95	0.6	0.674419	0.333333	0	0.576923	0.692308
chr1	15155598	15155624	3	Trpa1 (-236749), Kcnb2 (-156841)	1	0	1	0	0	0	0	0	0	0	0	0	0	0	0	0.00847458	0.728814	0.0135135	0.59596	0.28125	0.12	0.403846	0.53913	0.944444	0.714286	0.388889	0.478261	0.142857	0.211864	0.705882
chr1	15242723	15242764	2	Trpa1 (-323882), Kcnb2 (-69708)	1	0	0	0	0	1	0	0	0	0	0	0	0	0	0	0.359375	0.666667	0.592593	0.854167	0.75	0.4	0.941176	0.880597	1	0.625	0.884615	0.764706	1	0.566038	0.96875
chr1	15247643	15247839	4	Trpa1 (-328879), Kcnb2 (-64711)	0	0	0	1	0	0	0	1	0	0	0	0	0	0	1	0.6	0.157895	0.298387	0.167939	0.565217	0.256098	0.123288	0.161905	0.5	0.358491	0.212766	0.20339	0.3125	0.512397	0.156863
chr1	15250548	15250627	5	Trpa1 (-331726), Kcnb2 (-61864)	0	0	0	1	0	0	0	0	0	0	0	0	0	0	1	0.616352	0.424242	0.357798	0.0632184	0.809524	0.147727	0.198113	0.12987	0.878049	0.7375	0.335821	0.111111	0.0444444	0.22619	0
chr1	15288171	15288510	3	Trpa1 (-369479), Kcnb2 (-24111)	0	0	0	0	0	0	0	1	0	0	0	0	0	1	0	0.315789	0.485149	0.540741	0.423077	0.346154	0.397849	0.164835	0.184549	0	0.27451	0.442857	0.22807	0.25	0.10303	0.443038
chr1	15292536	15292555	2	Trpa1 (-373684), Kcnb2 (-19906)	1	0	0	0	1	1	0	0	0	0	0	0	0	0	0	0.160494	0.153846	0.488889	0.267857	0.0731707	0.0930233	0.794872	0.421569	0.454545	0.0909091	0.770833	0.516129	0.15	0.304348	0.612903
chr1	15293992	15294533	8	Trpa1 (-375401), Kcnb2 (-18189)	1	0	0	0	1	0	0	0	0	0	0	0	0	1	0	0.388889	0.633188	0.59375	0.713004	0.478873	0.622754	0.748691	0.701266	0.568182	0.682927	0.692308	0.704082	0.695122	0.539474	0.846154
chr1	15299624	15299986	4	Trpa1 (-380943), Kcnb2 (-12647)	0	0	0	0	0	0	0	0	1	0	0	0	0	1	0	0.917197	0.820513	0.914634	0.912409	0.90411	0.730769	0.76378	0.73399	0.442623	0.833333	0.981818	0.875	0.487179	0.363057	0.842857
chr1	15310228	15310244	2	Kcnb2 (-2216)	0	0	0	0	0	1	0	0	1	0	0	0	0	0	0	0.986486	0.740741	0.971429	0.927536	0.851852	0.777778	0.945455	0.933333	0.0909091	0.75	0.95	0.73913	0.916667	0.877778	0.958333
chr1	15312897	15313018	7	Kcnb2 (+506)	0	0	0	0	0	0	0	0	0	0	0	0	0	1	0	0.830565	0.855615	0.892361	0.917431	0.794355	0.9375	0.889401	0.864952	0.949153	0.890411	0.901316	0.920354	0.932203	0.484663	0.908451
chr1	15316411	15316622	2	Terf1 (-489129), Kcnb2 (+4065)	0	0	0	0	0	0	0	1	1	0	0	0	0	0	0	0.971154	0.954545	0.989796	0.9625	0.95	0.966667	0.884058	0.840764	0.555556	1	1	0.973684	0.966667	0.964912	0.945455
chr1	15326903	15327106	2	Terf1 (-478641), Kcnb2 (+14553)	0	0	0	0	0	0	0	1	0	0	0	0	0	0	0	0.421569	0.139535	0.388889	0.306452	0.415094	0.36	0.243902	0.113636	0.0740741	0.0833333	0.382353	0.171429	0.105263	0.230769	0.117647
chr1	15344122	15344391	3	Terf1 (-461389), Kcnb2 (+31805)	0	1	0	0	0	0	0	0	0	0	0	0	1	1	0	0.681818	0.134615	0.828947	0.790323	0.333333	0.4	0.811594	0.539568	0.2	0.586207	0.763636	0.482759	0.027027	0.0243902	0.473684
chr1	15370310	15370321	2	Terf1 (-435330), Kcnb2 (+57864)	0	0	0	0	0	1	0	0	0	0	0	0	0	0	0	0.333333	0.230769	0.345455	0.525641	0.147059	0.047619	0.722222	0.56701	0.5	0.333333	0.756098	0.5625	0.375	0.37931	0.8
chr1	15380201	15380224	2	Terf1 (-425433), Kcnb2 (+67761)	0	1	0	0	0	0	0	0	0	0	0	0	0	1	0	0.803279	0.0294118	0.54386	0.476923	0.222222	0.212766	0.574468	0.416667	0	0.4	0.90625	0.294118	0	0.0125	0.24
chr1	15383684	15383931	3	Terf1 (-421838), Kcnb2 (+71356)	0	0	0	0	0	0	0	1	0	0	1	0	0	0	0	0.304348	0.277778	0.188889	0.209677	0.595745	0.237288	0.164384	0.198276	0.545455	0.615385	0.0535714	0.212121	0.238095	0.598039	0.216216
chr1	15401877	15401978	2	Terf1 (-403718), Kcnb2 (+89476)	0	0	0	0	0	0	0	0	0	0	0	0	1	1	0	0.878788	0.285714	0.642857	0.773585	0.580645	0.461538	0.428571	0.4	0.692308	0.6	0.684211	0.354839	0.142857	0.293103	0.297297
chr1	15406779	15406951	3	Terf1 (-398781), Kcnb2 (+94413)	0	0	0	0	0	0	0	1	0	0	0	0	0	0	0	0.625	0.208333	0.836066	0.217391	0.408163	0.511628	0.375	0.0990991	1	0.24	0.545455	0.375	0.590909	0.3375	0.208333
chr1	15408681	15409284	6	Terf1 (-396663), Kcnb2 (+96531)	1	0	0	1	0	0	0	0	0	0	0	0	0	0	1	0.187773	0.281481	0.28	0.13369	0.201389	0.24375	0.305732	0.213793	0.543478	0.5	0.303704	0.371429	0.459459	0.631313	0.154639
chr1	15413815	15413959	2	Terf1 (-391759), Kcnb2 (+101435)	0	1	0	0	0	0	0	0	0	1	0	0	0	0	0	0.6	0.128205	0.641791	0.785714	0.469388	0.611111	0.761194	0.714286	0.318182	0.0454545	0.595238	0.8	0.28	0.461538	0.65
chr1	15424402	15424639	3	Terf1 (-381125), Kcnb2 (+112069)	0	1	0	0	1	0	0	0	0	0	0	0	0	0	0	0.757895	0.4	0.861111	0.658228	0.253968	0.693878	0.944444	0.848	0.9	0.904762	0.867647	0.914894	1	0.885714	0.866667
chr1	15426781	15427000	3	Terf1 (-378755), Kcnb2 (+114439)	1	0	1	0	0	0	0	0	0	0	0	0	0	0	0	0.247619	0.966102	0.481481	0.680556	0.959184	0.8	0.6	0.765517	0.73913	0.967742	0.555556	0.75	0.75	0.84466	0.75
chr1	15428601	15428673	2	Terf1 (-377009), Kcnb2 (+116185)	1	0	1	0	1	0	0	0	0	0	0	0	0	0	0	0.0895522	0.634146	0.184615	0.421053	0.153846	0.354167	0.543478	0.354839	1	0.4	0.35	0.642857	0.647059	0.269841	0.774194
chr1	15438681	15438737	2	Terf1 (-366937), Kcnb2 (+126257)	1	0	0	0	0	0	0	0	0	0	0	0	0	0	0	0.412698	0.884615	0.73913	0.844444	0.826087	1	0.823529	0.833333	0.846154	0.904762	0.96875	0.958333	0.761905	0.704918	0.962963
chr1	15440810	15440938	2	Terf1 (-364772), Kcnb2 (+128422)	0	0	0	0	1	0	0	0	1	0	0	0	0	0	0	0.915493	0.825	0.932203	0.932203	0.574468	0.833333	0.952381	0.885057	0.681818	0.944444	0.926829	0.969697	0.916667	0.963855	0.972973
chr1	15442256	15442545	4	Terf1 (-363245), Kcnb2 (+129949)	0	0	0	0	0	0	1	1	0	0	0	0	0	0	0	0.977528	0.989362	0.954545	0.960938	0.946429	0.984615	0.793478	0.666667	0.883721	0.896552	0.881818	0.958333	0.95122	0.968504	0.885246
chr1	15446185	15446196	2	Terf1 (-359455), Kcnb2 (+133739)	1	0	0	0	0	0	0	0	0	0	0	0	0	0	0	0.132353	0.826087	0.452055	0.784314	0.35	0.454545	0.558824	0.744681	1	0.941176	0.55814	0.909091	1	0.925373	0.903226
chr1	15451660	15451898	3	Terf1 (-353867), Kcnb2 (+139327)	0	0	0	0	1	1	0	0	1	1	0	0	0	0	0	0.892562	0.654545	0.929577	0.845361	0.232558	0.5625	0.857143	0.768519	0.1875	0.259259	0.861538	0.857143	0.75	0.828283	0.733333
chr1	15537905	15538021	3	Terf1 (-267683), Kcnb2 (+225511)	0	0	1	0	0	0	0	0	0	0	0	0	0	1	0	0.171717	0.676923	0.131579	0.702128	0.745455	0.308824	0.185714	0.552	0.826087	0.862069	0.442623	0.212121	0.296296	0.037037	0.583333
chr1	15538951	15539187	5	Terf1 (-266577), Kcnb2 (+226617)	1	0	0	0	0	0	0	1	0	0	0	0	0	0	0	0.177083	0.67619	0.373418	0.412903	0.684211	0.431193	0.331126	0.205323	0.566038	0.615385	0.300813	0.488095	0.714286	0.431818	0.53012
chr1	15545030	15545140	2	Terf1 (-260561), Kcnb2 (+232633)	0	0	0	0	0	0	0	1	0	0	0	0	0	0	0	0.949495	0.953125	0.961039	0.981132	0.976744	1	0.888889	0.682927	0.9	1	0.875	0.975	0.95	0.842857	0.913043
chr1	15557777	15557808	2	Terf1 (-247853), Kcnb2 (+245341)	0	0	0	0	0	0	0	0	1	0	0	0	1	0	0	0.919355	0.95	0.857143	0.939394	0.962963	0.911111	0.952381	0.895522	0.178571	1	0.904762	1	0.666667	0.870968	0.931034
chr1	15558450	15558536	2	Terf1 (-247153), Kcnb2 (+246041)	0	1	0	0	0	0	0	0	1	0	0	0	0	1	0	0.987179	0.8	1	1	0.964286	0.939394	0.930233	0.885417	0.166667	0.967742	1	0.909091	0.85	0.658824	0.973684
chr1	15560504	15560874	3	Terf1 (-244957), Kcnb2 (+248237)	0	1	0	0	0	0	0	0	1	0	0	0	0	1	0	0.988095	0.73913	1	0.971831	1	0.897959	0.90625	0.900901	0.285714	1	0.949153	0.8	0.848485	0.45679	1
chr1	15564071	15564118	2	Terf1 (-241551), Kcnb2 (+251643)	0	0	0	0	0	0	0	0	0	0	0	0	0	1	0	0.363636	0.219512	0.359375	0.315068	0.851064	0.638889	0.217391	0.204301	0.457143	0.285714	0.207547	0.361111	0.391304	0	0.34375
chr1	15566076	15566312	4	Terf1 (-239452), Kcnb2 (+253742)	0	0	0	0	0	0	0	0	1	0	0	0	0	1	0	0.743455	0.82	0.645161	0.873874	0.808081	0.691057	0.657895	0.66129	0.345455	0.774194	0.75	0.810811	0.555556	0.131944	0.814286
chr1	15568933	15569127	2	Terf1 (-236616), Kcnb2 (+256578)	1	0	1	0	0	0	1	0	1	0	1	0	0	0	0	0.19403	0.928571	0.35	0.727273	1	0.805556	0.244444	0.733333	0.380952	0.85	0.390244	0.842105	1	0.878788	0.90625
chr1	15605466	15605686	4	Terf1 (-200070), Kcnb2 (+293124)	1	0	0	0	1	0	0	0	0	0	0	0	0	1	0	0.0704225	0.464286	0.277228	0.495726	0.0810811	0.315068	0.448276	0.539394	0.735294	0.512195	0.558824	0.766667	0.825	0.214724	0.83871
chr1	15609684	15609876	3	Terf1 (-195866), Kcnb2 (+297328)	1	0	1	0	0	0	0	0	0	0	1	0	0	0	0	0.00787402	0.62963	0.0481928	0.441176	0.292308	0.373494	0.153846	0.524272	0.6	0.7	0.047619	0.4	0.806452	0.61165	0.594595
chr1	15613846	15613889	2	Terf1 (-191778), Kcnb2 (+301416)	0	1	0	0	0	0	0	0	1	0	0	0	0	1	0	0.924242	0.136364	0.77551	0.762712	0.589744	0.7	0.657895	0.630137	0	0.384615	0.588235	0.368421	0.222222	0.216667	0.277778
chr1	15632257	15632304	2	Terf1 (-173365), Kcnb2 (+319829)	0	0	0	0	0	0	0	0	1	0	0	0	0	0	0	0.96875	0.974359	0.982759	0.979592	0.934783	1	0.971429	0.977778	0.0869565	0.944444	0.977778	0.96	0.941176	0.987805	0.892857
chr1	15635035	15635117	2	Terf1 (-170570), Kcnb2 (+322624)	0	0	0	0	0	0	0	0	1	0	0	0	0	1	0	0.745763	0.466667	0.72	0.452381	0.617647	0.538462	0.444444	0.513514	0.148148	0.6	0.538462	0.576923	0.416667	0.327586	0.515152
chr1	15635181	15635312	2	Terf1 (-170399), Kcnb2 (+322795)	0	0	0	0	0	0	0	1	0	0	0	0	0	0	0	0.657895	0.578947	0.529412	0.290323	0.615385	0.545455	0.0909091	0.142857	0.388889	0.636364	0.2	0.0769231	0.0714286	0.638889	0
chr1	15638279	15638432	2	Terf1 (-167290), Kcnb2 (+325904)	0	0	0	0	0	1	0	0	0	0	0	0	1	0	0	0.527778	0.694444	0.72	0.473684	0.255814	0.113208	0.885714	0.474227	0.142857	0.304348	0.870968	0.7	0	0.637931	0.333333
chr1	15640331	15640481	3	Terf1 (-165240), Kcnb2 (+327954)	0	0	0	0	0	0	0	1	0	0	0	0	0	1	0	0.786517	0.913043	0.573333	0.830508	0.906977	0.827586	0.693878	0.302326	0.8	0.894737	0.649123	0.342857	0.769231	0.317308	0.7
chr1	15649487	15649867	4	Terf1 (-155969), Kcnb2 (+337225)	0	0	0	0	1	0	0	1	1	0	0	0	0	0	0	0.554839	0.231707	0.339806	0.404255	0.105263	0.191011	0.590909	0.333333	0.0222222	0.157895	0.404762	0.170732	0.333333	0.372093	0.21875
chr1	15651861	15652487	13	Terf1 (-153472), Kcnb2 (+339722)	1	0	0	0	1	0	0	0	1	0	0	0	0	0	0	0.0718563	0.545139	0.293217	0.29803	0.167247	0.295154	0.577586	0.497248	0.168	0.454545	0.703846	0.623377	0.604317	0.472648	0.670213
chr1	15652745	15653241	8	Terf1 (-152653), Kcnb2 (+340541)	0	0	0	0	1	1	0	0	1	0	0	0	0	0	0	0.645914	0.694611	0.781818	0.568889	0.215686	0.361446	0.823232	0.699164	0.240964	0.45679	0.78626	0.727273	0.734375	0.861111	0.5
chr1	15654149	15654363	3	Terf1 (-151390), Kcnb2 (+341804)	0	1	0	0	0	0	0	0	1	0	0	0	0	1	0	0.923077	0.39726	0.824176	0.972222	0.52	0.591549	0.655738	0.884354	0.571429	0.702703	0.918033	0.844444	0.658537	0.194175	0.803922
chr1	15688079	15688295	6	Terf1 (-117459), Kcnb2 (+375735)	0	0	0	0	0	1	0	0	1	1	0	0	0	0	0	0.979167	0.962617	0.980263	0.97191	0.947917	0.821138	0.988506	0.841379	0.0175439	0.551724	1	0.95	0.863636	0.952055	0.853933
chr1	15696059	15696378	5	Terf1 (-109427), Kcnb2 (+383767)	0	1	0	0	1	0	0	0	0	0	0	0	0	1	0	0.801136	0.327434	0.829114	0.790698	0.164706	0.523364	0.825581	0.645022	0.382979	0.375	0.923077	0.730159	0.393939	0.339394	0.563218
chr1	15698624	15698993	3	Terf1 (-106837), Kcnb2 (+386357)	0	1	0	0	0	0	0	0	1	0	0	0	0	0	0	0.681034	0.405797	0.578947	0.650485	0.866667	0.609524	0.484848	0.536585	0.25	0.534884	0.47619	0.5	0.52381	0.676768	0.414634
chr1	15709390	15709571	5	Terf1 (-96165), Kcnb2 (+397029)	1	0	0	0	0	0	0	1	0	0	0	0	0	1	0	0.491124	0.900826	0.720339	0.850394	0.8	0.880952	0.454545	0.364807	0.84507	0.661017	0.46281	0.653061	0.878788	0.186441	0.863636
chr1	15710467	15710809	5	Terf1 (-95008), Kcnb2 (+398186)	1	0	0	0	0	0	1	1	0	0	0	0	0	0	0	0.265306	0.590909	0.235294	0.402367	0.474359	0.403101	0.263158	0.258278	0.580247	0.288462	0.32	0.440678	0.625	0.208092	0.494118
chr1	15717175	15717384	2	Terf1 (-88366), Kcnb2 (+404828)	0	0	0	0	0	0	0	1	1	0	0	0	0	0	0	0.881356	0.608696	0.795918	0.535714	0.454545	0.724138	0.961538	0.578125	0.25	0.357143	0.741935	0.842105	0.909091	1	0.733333
chr1	15720693	15721047	3	Terf1 (-84776), Kcnb2 (+408418)	0	0	0	0	0	0	0	1	0	0	1	0	0	0	0	0.451327	0.253731	0.330189	0.19685	0.614035	0.447761	0.226804	0.199029	0.566667	0.388889	0.126582	0.192982	0.454545	0.534722	0.220339
chr1	15749575	15749810	2	Terf1 (-55953), Kcnb2 (+437241)	0	0	0	1	0	0	0	0	1	0	0	0	0	0	1	0.892308	0.764706	0.764706	0.489796	0.75	0.451613	0.896552	0.554054	0.333333	0.736842	0.612903	0.769231	0.789474	0.844828	0.315789
chr1	15754129	15754268	2	Terf1 (-51447), Kcnb2 (+441747)	0	0	0	0	0	0	0	0	0	0	0	0	0	1	0	0.937143	0.554054	0.867347	0.918367	0.743243	0.675325	0.859375	0.64557	0.6	0.37037	0.883333	0.592593	0.4375	0.605263	0.846154
chr1	15755152	15755413	3	Terf1 (-50363), Kcnb2 (+442831)	0	0	0	0	0	0	0	0	0	0	0	0	0	1	0	0.835165	0.745098	0.743363	0.727273	0.817204	0.679012	0.865169	0.738636	0.796296	0.769231	0.895349	0.842105	0.73913	0.543011	0.706897
chr1	15770494	15770622	4	Terf1 (-35088), Kcnb2 (+458106)	1	0	1	0	0	0	0	0	0	0	0	0	0	0	0	0.0104167	0.0238095	0.00649351	0.17037	0.0842105	0.0824742	0.258065	0.34466	0.586957	0.181818	0.19708	0.25	0.394737	0.277027	0.566667
chr1	15771027	15771106	3	Terf1 (-34579), Kcnb2 (+458615)	1	1	1	0	1	1	0	0	0	0	0	0	0	0	0	0.144144	0.111111	0.136	0.204545	0.0136986	0.12987	0.604651	0.486111	0.953488	0.0697674	0.772727	0.474576	0.344828	0.183486	0.736842
chr1	15776319	15776341	2	Terf1 (-29316), Kcnb2 (+463878)	0	0	0	0	0	0	0	1	0	0	0	0	0	0	0	0.744681	0.7	0.315789	0.857143	0.758621	0.666667	0.366667	0.186441	0.461538	0.275862	0.533333	0.647059	0.416667	0.416667	0.594595
chr1	15776772	15777458	7	Terf1 (-28531), Kcnb2 (+464663)	0	0	0	0	0	0	1	1	0	0	0	0	0	1	0	0.671111	0.676471	0.489933	0.857143	0.912698	0.762712	0.277372	0.314103	0.290909	0.462687	0.448276	0.613333	0.760563	0.372807	0.817073
chr1	15778649	15779423	8	Terf1 (-26610), Kcnb2 (+466584)	0	1	0	0	0	0	0	0	1	1	0	0	0	1	0	0.770035	0.222222	0.453659	0.841176	0.412429	0.491803	0.585034	0.390582	0.15625	0.166667	0.490909	0.306818	0.213115	0.292254	0.579832
chr1	15802090	15802148	3	Terf1 (-3527)	1	0	1	0	0	0	1	0	0	0	0	0	0	0	0	0.4375	0.869565	0.537313	0.819672	0.716667	0.71875	0.696721	0.936047	0.814815	0.931818	0.862745	0.783784	0.912281	0.881356	0.943396
chr1	15807296	15807339	2	Terf1 (+1672), Sbspon (+85404)	0	0	0	0	0	0	0	0	1	0	0	0	0	1	0	1	0.979167	0.973684	0.948718	1	1	0.972973	0.954545	0.409091	0.846154	1	1	0.846154	0.66129	0.956522
chr1	15811175	15811274	2	Terf1 (+5579), Sbspon (+81497)	1	0	0	0	0	0	0	0	0	0	0	0	0	1	0	0.183333	0.5	0.23913	0.844444	0.257143	0.473684	0.206897	0.542169	0.933333	0.368421	0.444444	0.761905	0.571429	0.194805	0.894737
chr1	15813830	15813861	2	Terf1 (+8200), Sbspon (+78876)	0	1	0	0	0	0	0	0	0	0	0	0	0	0	1	0.898305	0.115385	0.714286	0.5	0.916667	0.4	0.8125	0.478261	0.2	0.333333	0.666667	0.44	0.25	0.56	0.192308
chr1	15848223	15848320	3	Terf1 (+42626), Sbspon (+44450)	1	0	1	0	0	0	0	0	0	0	0	0	0	0	0	0.134831	0.678571	0.356436	0.704082	0.591837	0.368421	0.671875	0.644809	0.736842	0.689655	0.506329	0.84375	0.96	0.568807	1
chr1	15853708	15853725	2	Sbspon (+39005), Terf1 (+48071)	0	1	0	0	0	1	0	0	1	0	0	0	0	0	0	0.849315	0.553191	0.877551	0.947368	0.758621	0.536585	0.925926	0.898876	0.375	0.833333	0.909091	0.896552	0.882353	0.835616	0.818182
chr1	15855823	15855917	2	Sbspon (+36852), Terf1 (+50224)	0	0	0	0	0	0	0	1	0	0	0	0	0	0	0	0.916667	0.719101	0.857143	0.759259	0.732759	0.721739	0.809524	0.602273	0.741935	0.585366	0.897436	0.769231	0.444444	0.804878	0.678571
chr1	15861433	15861661	4	Sbspon (+31175), Terf1 (+55901)	1	0	1	0	0	1	0	0	0	0	0	0	0	0	0	0.147239	0.793478	0.318966	0.819672	0.785714	0.44186	0.827957	0.815029	0.833333	0.96875	0.662162	0.755556	0.964286	0.85	0.823529
chr1	15883913	15883917	2	Sbspon (+8807), Terf1 (+78269)	0	0	0	0	0	0	0	0	1	0	0	0	0	1	0	0.785714	0.734694	0.8	0.828125	0.963636	0.695652	0.8125	0.840708	0.45	0.8	0.892857	0.868421	0.833333	0.474227	0.818182
chr1	15914686	15914724	3	Sbspon (-21983), 4930444P10Rik (+178620)	0	0	0	0	0	0	1	1	0	0	0	0	0	0	0	0.816993	0.638889	0.538462	0.42623	0.933333	0.727273	0.26087	0.273438	0.666667	0.5	0.291667	0.419355	0.675	0.333333	0.391304
chr1	15915041	15915072	4	Sbspon (-22335), 4930444P10Rik (+178268)	0	0	1	0	0	0	0	0	0	0	0	0	0	0	0	0.188119	0.307692	0.12381	0.169811	0.884058	0.542373	0.138462	0.226994	0.909091	0.870968	0.056338	0.28125	0.614035	0.225806	0.0857143
chr1	15924870	15925044	4	Sbspon (-32235), 4930444P10Rik (+168368)	0	0	0	0	1	1	0	0	0	0	0	0	0	0	0	0.764706	0.533333	0.584158	0.864198	0.0882353	0.382353	0.777778	0.877419	0.375	0.606061	0.781818	0.695652	0.380952	0.75969	0.711111
chr1	15943893	15944604	7	Sbspon (-51527), 4930444P10Rik (+149076)	0	0	0	0	1	1	0	0	1	1	0	0	0	0	0	0.901786	0.563218	0.730769	0.806283	0.415205	0.651064	0.906736	0.731308	0.35	0.438202	0.864706	0.714286	0.767442	0.802721	0.8
chr1	15961292	15961434	3	Sbspon (-68641), 4930444P10Rik (+131962)	0	0	0	0	0	0	0	1	0	0	0	0	0	0	0	0.442478	0.0172414	0.109589	0.449275	0.55814	0.0714286	0.404255	0.0277778	0	0.1	0.0694444	0.0909091	0.111111	0.0826446	0
chr1	15985419	15985678	3	Sbspon (-92827), 4930444P10Rik (+107776)	0	0	0	0	0	0	0	0	1	0	0	0	0	0	1	0.8	0.610169	0.734043	0.285714	0.918919	0.764706	0.655738	0.402174	0.115385	0.666667	0.411765	0.357143	0.5	0.642857	0.288462
chr1	15986904	15987102	4	Sbspon (-94281), 4930444P10Rik (+106322)	0	1	0	0	1	0	0	0	0	0	0	0	0	0	0	0.393548	0.0232558	0.288288	0.641304	0.0769231	0.425532	0.741176	0.458065	0.536585	0.142857	0.703125	0.690476	0.538462	0.429577	0.756098
chr1	15992867	15992989	2	Sbspon (-100206), 4930444P10Rik (+100397)	0	0	0	1	0	0	0	0	0	0	0	0	0	0	0	0.627907	0.6	0.642857	0.192308	0.428571	0.535714	0.75	0.333333	0.2	0.277778	0.75	0.8125	0.555556	0.957447	0.285714
chr1	16058232	16058241	2	Sbspon (-165515), 4930444P10Rik (+35088)	1	0	0	0	0	0	0	0	0	0	0	0	0	0	0	0.730337	0.977273	0.807229	0.909091	1	0.966667	0.909091	0.976471	0.928571	0.964286	0.829268	0.8	1	0.916667	0.983051
chr1	16058588	16059054	6	Sbspon (-166099), 4930444P10Rik (+34504)	1	0	1	0	0	0	1	0	1	0	1	0	0	0	0	0.287554	0.675978	0.302419	0.463054	0.913669	0.415094	0.276119	0.653374	0.309524	0.893939	0.290323	0.528736	0.84375	0.810484	0.504505
chr1	16059333	16059390	2	Sbspon (-166640), 4930444P10Rik (+33963)	0	0	0	0	0	0	0	0	1	0	0	0	0	0	0	0.887097	0.914634	0.897059	0.945055	0.935484	0.808511	0.97619	0.926829	0.266667	0.875	0.833333	0.95	0.913043	0.924242	0.727273
chr1	16059717	16059743	3	Sbspon (-167008), 4930444P10Rik (+33595)	0	0	0	0	0	0	0	0	1	0	0	0	1	0	1	0.980392	0.711111	0.876712	0.821429	0.860465	0.795455	0.946429	0.633333	0.375	0.466667	0.683333	0.692308	0.366667	0.873684	0.475
chr1	16064232	16064540	4	Sbspon (-171664), 4930444P10Rik (+28939)	0	1	0	1	0	0	0	1	0	1	0	0	0	0	0	0.972727	0.35514	0.858491	0.341667	0.722222	0.621359	0.647727	0.393805	0.48	0.205882	0.684783	0.375	0.6	0.79096	0.421053
chr1	16109078	16109117	2	Rpl7 (-4436), Rdh10 (+3324)	0	0	0	0	0	0	0	0	1	0	0	0	0	0	0	1	0.870968	0.928571	0.979592	1	1	0.966667	0.984848	0.16129	1	1	0.833333	0.944444	1	1
chr1	16112231	16112626	6	Rdh10 (+6655), Stau2 (+406877)	0	0	0	0	0	0	0	0	1	0	0	1	0	0	0	0.927083	0.824074	0.833333	0.934911	0.825243	0.814159	0.9	0.933333	0.135135	0.788732	0.9	0.721519	0.875	0.945652	0.883117
chr1	16113223	16113509	5	Rdh10 (+7592), Stau2 (+405940)	1	1	0	0	0	1	0	0	0	0	0	0	0	0	0	0.430556	0.345455	0.444444	0.71	0.522388	0.363636	0.756522	0.858639	0.294118	0.727273	0.477612	0.528302	0.727273	0.840909	0.648649
chr1	16114687	16115221	11	Rdh10 (+9180), Stau2 (+404352)	0	1	0	0	1	1	0	0	1	0	0	0	1	0	0	0.829885	0.429185	0.67541	0.801653	0.568182	0.270936	0.816327	0.585317	0.0147059	0.274194	0.876777	0.647059	0.0754717	0.51497	0.531646
chr1	16116281	16116496	2	Rdh10 (+10615), Stau2 (+402917)	0	0	0	0	0	0	0	0	1	0	0	0	1	1	0	0.94709	0.855072	0.929825	0.965035	0.972973	0.918919	0.919643	0.881773	0.315789	0.882353	0.930233	0.815789	0.707692	0.77193	0.783333
chr1	16117782	16117987	4	Rdh10 (+12111), Stau2 (+401421)	0	0	0	0	0	0	0	0	1	0	0	0	0	0	0	0.98324	0.971014	0.972222	0.932692	0.990099	0.972727	0.94186	0.965	0.0350877	0.892857	1	0.903846	1	0.940789	0.985714
chr1	16160474	16160696	2	Rdh10 (+54811), Stau2 (+358721)	0	0	0	0	0	0	0	0	0	0	0	0	0	1	0	0.983607	0.8	0.697674	0.974359	0.464286	0.714286	0.62069	0.623188	0.809524	0.25	0.916667	0.882353	0.666667	0.454545	0.9
chr1	16177669	16177886	6	Rdh10 (+72004), Stau2 (+341528)	0	1	1	0	1	0	0	0	0	0	0	0	0	1	0	0.672986	0.355372	0.350515	0.708955	0.260504	0.387597	0.802721	0.746575	0.828125	0.686275	0.718121	0.612903	0.564516	0.391705	0.643678
chr1	16205537	16205830	4	Rdh10 (+99910), Stau2 (+313622)	0	0	0	0	0	0	0	1	0	0	0	0	0	1	0	0.971014	0.969697	0.97561	0.975232	0.972414	0.975207	0.965517	0.922747	0.986111	0.967391	0.945274	0.975207	0.987342	0.735905	0.966443
chr1	16206232	16206287	2	Rdh10 (+100486), Stau2 (+313046)	0	0	0	0	0	0	0	0	0	0	0	0	0	1	0	0.56701	0.854167	0.491525	0.824561	0.84375	0.833333	0.521739	0.793103	1	0.8	0.66	0.65	0.9	0.12987	0.961538
chr1	16208567	16208630	2	Rdh10 (+102825), Stau2 (+310707)	0	0	0	0	0	0	1	1	0	0	1	0	0	0	0	0.8875	0.930556	0.915663	0.88	0.903846	0.909091	0.375	0.590476	0.730769	1	0.54902	0.903226	0.833333	0.788991	0.735849
chr1	16208986	16209012	2	Rdh10 (+103225), Stau2 (+310307)	0	0	0	0	0	0	1	0	0	0	1	0	0	1	0	0.979167	1	0.962963	0.975	1	1	0.636364	0.867647	1	1	0.695652	0.777778	1	0.714286	0.909091
chr1	16216887	16216896	2	Rdh10 (+111118), Stau2 (+302414)	1	0	0	1	0	0	0	0	0	0	0	0	0	0	0	0.114286	0.852941	0.575342	0.385714	0.590164	0.657895	0.745098	0.787234	1	0.916667	0.52381	0.962963	1	0.985294	1
chr1	16224046	16224498	4	Rdh10 (+118498), Stau2 (+295034)	1	1	1	0	1	0	0	0	0	0	0	0	0	1	0	0.372222	0.245763	0.271318	0.485714	0.271028	0.25	0.578947	0.65625	0.857143	0.65	0.484211	0.369565	0.545455	0.274648	0.618421
chr1	16224781	16224947	2	Rdh10 (+119090), Stau2 (+294442)	0	1	0	0	1	0	0	0	0	0	0	0	0	1	0	0.365854	0.0588235	0.45283	0.561404	0.0222222	0.179487	0.585366	0.591549	0.888889	0.166667	0.577778	0.285714	0.428571	0.0833333	0.433333
chr1	16225498	16225573	2	Rdh10 (+119762), Stau2 (+293770)	0	1	0	0	1	0	0	0	0	0	0	0	0	1	0	0.942857	0.425926	0.907692	1	0.27907	0.705882	0.90566	0.927835	0.857143	1	0.904762	1	0.538462	0.252874	1
chr1	16227695	16227714	3	Rdh10 (+121931), Stau2 (+291601)	0	1	0	0	1	1	0	0	0	0	0	0	0	0	0	0.722772	0.15	0.772727	0.733333	0.0714286	0.0862069	0.936508	0.915888	0.285714	0.789474	0.961538	1	0.5	0.473118	0.803571
chr1	16229716	16229755	4	Rdh10 (+123962), Stau2 (+289570)	0	0	0	1	0	0	0	0	0	0	0	0	0	0	0	0.727723	0.510791	0.72028	0.37037	0.951456	0.807692	0.490385	0.501818	0.871795	0.938776	0.443299	0.421875	0.78125	0.784431	0.464286
chr1	16236569	16236942	5	Rdh10 (+130982), Stau2 (+282550)	0	1	0	0	0	0	0	0	0	0	0	1	0	0	0	0.606838	0.223022	0.309645	0.550296	0.815534	0.462963	0.194915	0.328358	0.596491	0.636364	0.333333	0.0172414	0.24	0.411111	0.368421
chr1	16242367	16242517	4	Rdh10 (+136668), Stau2 (+276864)	0	0	1	0	0	0	0	0	0	0	0	0	0	1	0	0.142857	0.1875	0.116279	0.447368	0.356436	0.114943	0.663158	0.529801	0.441176	0.512195	0.547619	0.581395	0.195122	0.245902	0.445783
chr1	16248906	16250041	11	Rdh10 (+143700), Stau2 (+269832)	1	0	1	0	0	0	0	0	0	0	0	0	0	1	0	0.408537	0.610922	0.281818	0.643182	0.799127	0.526984	0.341317	0.452174	0.548148	0.682243	0.279863	0.356643	0.584	0.313076	0.613169
chr1	16256491	16257134	8	Rdh10 (+151039), Stau2 (+262493)	0	0	0	0	0	0	0	0	1	0	0	0	1	1	0	0.837838	0.696035	0.848057	0.741313	0.817259	0.724638	0.707547	0.601713	0.421687	0.695122	0.742424	0.650485	0.472527	0.316667	0.614583
chr1	16258762	16258987	3	Rdh10 (+153101), Stau2 (+260431)	1	0	0	1	0	0	0	0	0	0	0	0	0	1	0	0.119171	0.293233	0.15873	0.167488	0.317308	0.234043	0.304636	0.373665	0.509434	0.354839	0.321839	0.256757	0.358491	0.146893	0.297872
chr1	16260213	16260290	3	Rdh10 (+154478), Stau2 (+259054)	0	1	0	0	1	0	0	0	1	1	0	0	1	1	0	0.840909	0.278689	0.598291	0.732143	0.247059	0.40678	0.72	0.617886	0.186047	0.133333	0.84058	0.552632	0.166667	0.112245	0.323529
chr1	16261588	16261645	2	Rdh10 (+155843), Stau2 (+257689)	0	0	0	0	0	0	0	0	1	0	0	1	0	0	0	0.633333	0.369565	0.658537	0.52459	0.714286	0.571429	0.576923	0.441558	0	0.384615	0.514286	0.222222	0.363636	0.37037	0.354839
chr1	16266891	16267440	5	Rdh10 (+161392), Stau2 (+252140)	0	0	0	0	0	0	0	0	0	0	0	0	0	1	0	0.397015	0.55122	0.362069	0.448864	0.733333	0.427481	0.409357	0.361765	0.380952	0.516667	0.30137	0.406593	0.378378	0.380597	0.440945
chr1	16267760	16267798	2	Rdh10 (+162005), Stau2 (+251527)	0	0	0	0	0	0	0	1	0	0	1	0	0	0	0	0.818182	0.42	0.48	0.607843	0.921053	0.589744	0.511111	0.305882	0.3	0.733333	0.215686	0.347826	0.32	0.625	0.564103
chr1	16268519	16268833	3	Rdh10 (+162902), Stau2 (+250630)	1	0	0	0	0	0	0	0	0	0	0	0	0	0	0	0.193966	0.273885	0.165094	0.253247	0.437908	0.188889	0.0977444	0.157143	0.68254	0.479167	0.166667	0.159091	0.288889	0.268182	0.296703
chr1	16272147	16272268	2	Rdh10 (+166434), Stau2 (+247098)	0	0	0	1	1	0	0	0	1	0	0	0	0	0	0	0.882353	0.803922	0.847458	0.642857	0.555556	0.780488	0.954545	0.793814	0.15	0.647059	0.864865	0.85	1	0.887324	0.689655
chr1	16294351	16295014	10	Rdh10 (+188909), Stau2 (+224623)	0	0	0	0	0	0	0	1	0	0	0	0	0	0	0	0.411765	0.233202	0.287462	0.367589	0.758065	0.418502	0.193548	0.195695	0.190476	0.39823	0.195238	0.25	0.27027	0.163218	0.267677
chr1	16307453	16307686	6	Rdh10 (+201796), Stau2 (+211736)	1	0	0	1	0	0	0	0	0	0	1	0	0	0	0	0.0930233	0.253521	0.116279	0.0420168	0.658228	0.303371	0.256098	0.306011	0.511628	0.657895	0.0128205	0.133333	0.5	0.590164	0.0645161
chr1	16336463	16336628	2	Stau2 (+182760), Rdh10 (+230772)	1	0	1	0	1	0	0	0	0	0	0	0	0	0	0	0.0625	0.242424	0.229508	0.675	0.145833	0.290323	0.522727	0.759494	0.555556	0.52381	0.407407	0.5	0.789474	0.870968	0.771429
chr1	16348428	16348847	3	Stau2 (+170668), Rdh10 (+242864)	0	0	0	0	0	1	0	0	0	0	0	0	0	0	0	0.486111	0.50495	0.469799	0.548387	0.382114	0.333333	0.619048	0.653465	0.407895	0.650794	0.70297	0.563636	0.52	0.435028	0.680412
chr1	16357148	16357180	3	Stau2 (+162142), Rdh10 (+251390)	0	0	0	0	0	0	0	1	1	0	0	0	0	0	0	0.93578	0.911765	0.913043	0.869048	0.981132	1	0.767857	0.573913	0.5	1	0.907407	1	0.818182	0.920455	0.904762
chr1	16361244	16361341	2	Stau2 (+158013), Rdh10 (+255519)	0	0	0	0	0	0	0	1	0	0	0	0	0	0	0	0.779412	0.5625	0.603175	0.346939	0.857143	0.393939	0.444444	0.361446	0.909091	0.545455	0.407407	0.4375	0.357143	0.689655	0.608696
chr1	16384621	16384645	2	Stau2 (+134673), Rdh10 (+278859)	0	0	0	0	1	1	0	0	0	0	0	0	0	0	0	0.643836	0.285714	0.690909	0.433333	0.114286	0.0909091	0.6875	0.469697	0	0.285714	0.818182	0.482759	0.266667	0.676923	0.333333
chr1	16385901	16386052	4	Stau2 (+133329), Rdh10 (+280203)	0	0	0	0	0	0	0	0	0	0	0	0	0	1	0	0.487395	0.389474	0.421569	0.779817	0.64	0.539683	0.272727	0.270968	0.4	0.482759	0.320513	0.367347	0.380952	0.262069	0.548387
chr1	16389839	16390060	5	Stau2 (+129356), Rdh10 (+284176)	0	0	0	0	0	0	0	0	0	0	0	0	0	1	0	0.640777	0.48	0.366972	0.707071	0.846154	0.474576	0.428571	0.384106	0.129032	0.642857	0.287879	0.102564	0.114286	0.183824	0.135593
chr1	16391880	16392076	4	Stau2 (+127328), Rdh10 (+286204)	0	1	0	0	0	0	0	0	1	0	0	0	0	0	1	0.650407	0.247312	0.446809	0.662921	0.625	0.1875	0.768116	0.512346	0.225806	0.611111	0.478261	0.267857	0.0588235	0.437037	0.160714
chr1	16401321	16401445	2	Stau2 (+117923), Rdh10 (+295609)	0	0	0	0	0	0	0	1	0	0	1	0	0	0	0	0.661972	0.803922	0.509091	0.478261	0.972973	0.725	0.447368	0.295775	0.6	0.851852	0.351351	0.5	0.68	0.684211	0.466667
chr1	16406691	16406956	4	Stau2 (+112482), Rdh10 (+301050)	0	0	1	0	0	0	0	0	0	0	1	0	0	0	0	0.530435	0.556962	0.175	0.181818	0.823529	0.260274	0.320755	0.4	0.791667	0.648649	0.031746	0.342857	0.59375	0.711538	0.166667
chr1	16408382	16408588	4	Stau2 (+110821), Rdh10 (+302711)	0	0	0	0	0	0	0	0	0	0	0	0	0	1	0	0.714286	0.74026	0.621429	0.868852	0.690476	0.636364	0.819444	0.795455	0.74	0.7	0.8875	0.881356	0.74359	0.146154	0.883721
chr1	16413478	16413604	3	Stau2 (+105765), Rdh10 (+307767)	0	0	0	0	0	0	0	0	0	0	0	0	0	1	0	0.8625	0.717949	0.875	0.897436	0.964286	0.819672	0.763889	0.789855	0.857143	0.958333	0.934783	0.769231	0.823529	0.346154	0.883721
chr1	16430865	16430882	4	Stau2 (+88432), Rdh10 (+325100)	0	0	0	0	0	1	0	0	1	0	0	0	0	0	0	0.778571	0.843373	0.578512	0.888889	0.952381	0.425532	0.795699	0.826484	0.375	0.860465	0.835616	0.746269	0.603774	0.598684	0.794118
chr1	16465639	16465668	2	Stau2 (+53652), Rdh10 (+359880)	0	0	0	0	0	0	0	0	0	0	0	0	0	1	0	0.174603	0.225	0.0483871	0.515625	0.297872	0.16	0.111111	0.24	0.347826	0.3	0.0731707	0.352941	0.2	0.0181818	0.422222
chr1	16466457	16466529	3	Stau2 (+52813), Rdh10 (+360719)	0	0	0	0	0	0	0	0	0	0	0	0	1	0	0	0.22619	0.0212766	0.252874	0.205882	0.0625	0.0545455	0.511628	0.295918	0.538462	0.137931	0.645161	0.307692	0.0196078	0.244681	0.389831
chr1	16483219	16483304	4	Stau2 (+36044), Rdh10 (+377488)	0	1	0	0	0	0	0	0	1	0	0	0	0	1	0	0.92053	0.693878	0.894737	0.974684	0.896552	0.857143	0.880435	0.846626	0	0.923077	0.870968	0.945946	0.857143	0.507692	0.934783
chr1	16483676	16483864	3	Stau2 (+35536), Rdh10 (+377996)	0	1	0	0	1	1	0	0	1	0	0	0	0	0	0	0.9	0.4375	0.897436	0.711111	0.230769	0.454545	0.944444	0.869159	0.291667	0.444444	0.827586	0.894737	0.285714	0.86	0.684211
chr1	16509230	16509558	4	Stau2 (+9912), Rdh10 (+403620)	0	0	0	0	0	0	1	1	0	0	0	0	0	1	0	0.319372	0.467626	0.339806	0.480769	0.52	0.426829	0.34375	0.342756	0.518519	0.517857	0.540816	0.36	0.538462	0.14486	0.542553
chr1	16513227	16513326	3	Stau2 (+6029), Rdh10 (+407503)	0	0	0	0	0	0	0	0	0	0	0	0	0	1	0	0.511364	0	0.180723	0.535211	0.62963	0.40678	0.424242	0.39823	0.107143	0.333333	0.4	0.142857	0.0434783	0.0409836	0.333333
chr1	16513892	16513922	2	Stau2 (+5399), Rdh10 (+408133)	1	0	0	0	0	0	0	0	0	0	0	0	0	0	0	0.0724638	0.32	0.216216	0.567568	0.90625	0.351351	0.137931	0.535211	0.6	0.666667	0.137931	0.5625	0.285714	0.343284	0.636364
chr1	16520662	16520756	4	Stau2 (-1403)	0	0	0	0	0	0	0	0	0	0	0	0	0	1	0	0.876471	0.728972	0.875	0.852941	0.819672	0.797872	0.828125	0.798913	0.659574	0.913043	0.878378	0.607143	0.375	0.373418	0.586667
chr1	16534299	16534512	2	Stau2 (-15100), Ube2w (+85083)	0	0	0	0	0	0	1	1	0	0	0	0	0	0	0	0.974194	0.980583	0.873874	0.980392	0.960526	0.954023	0.72973	0.730769	0.9	0.978261	0.940299	0.844444	0.966667	0.803571	0.905882
chr1	16545153	16545413	6	Stau2 (-25977), Ube2w (+74206)	0	0	0	0	0	0	1	0	0	0	0	1	0	1	0	0.878788	0.66087	0.554878	0.814103	0.903226	0.839623	0.323308	0.597938	0.354839	0.901408	0.578313	0.27027	0.773585	0.38961	0.72043
chr1	16546324	16546449	2	Stau2 (-27081), Ube2w (+73102)	0	0	0	0	0	0	0	0	0	0	0	0	0	1	0	0.964286	0.694444	0.903846	0.978723	0.756757	0.95122	0.810811	0.810811	0.884615	0.764706	0.945946	0.875	0.846154	0.557143	1
chr1	16555385	16555494	2	Stau2 (-36134), Ube2w (+64049)	0	0	0	0	0	0	0	1	1	0	0	0	0	0	0	0.855263	0.297297	0.61039	0.454545	0.217391	0.6	0.458333	0.246753	0.0434783	0.136364	0.325	0.4	0.4	0.350877	0.212121
chr1	16558331	16558576	2	Stau2 (-39148), Ube2w (+61035)	0	0	0	0	1	0	0	0	0	0	0	0	0	0	0	0.4	0.290323	0.369231	0.387755	0.0697674	0.179487	0.625	0.651163	0.625	0.230769	0.396552	0.565217	0.676471	0.311475	0.483871
chr1	16561471	16561638	3	Stau2 (-42249), Ube2w (+57934)	0	0	0	0	0	0	1	1	0	0	0	0	0	1	0	0.738739	0.797468	0.769231	0.846154	0.673913	0.830986	0.464789	0.417266	0.808511	0.756757	0.732394	0.871795	0.88	0.446809	0.773585
chr1	16565368	16565448	3	Stau2 (-46102), Ube2w (+54081)	0	0	0	0	0	1	0	0	0	0	0	0	0	0	0	0.398374	0.481928	0.435484	0.630631	0.5	0.266667	0.62	0.629834	0.5	0.652174	0.860465	0.694444	0.702703	0.375	0.709677
chr1	16566168	16566570	7	Stau2 (-47063), Ube2w (+53120)	1	0	1	1	0	0	0	0	0	0	0	0	0	0	0	0.346341	0.372093	0.455882	0.209424	0.393617	0.452055	0.653846	0.59919	0.560606	0.607595	0.4	0.684211	0.651163	0.791411	0.404762
chr1	16567395	16567463	4	Stau2 (-48123), Ube2w (+52060)	1	0	1	1	0	1	0	0	0	0	0	0	0	0	0	0.274286	0.481928	0.346154	0.165289	0.797468	0.246377	0.948276	0.857143	0.981818	0.941176	0.529412	0.740741	0.911765	0.793478	0.654762
chr1	16568982	16569363	6	Stau2 (-49867), Ube2w (+50316)	1	0	1	0	0	0	0	0	0	0	0	0	0	1	0	0.392962	0.618605	0.427419	0.516014	0.875706	0.590062	0.618182	0.678663	0.772277	0.907216	0.3	0.570312	0.674699	0.416928	0.584507
chr1	16573154	16573183	2	Stau2 (-53863), Ube2w (+46320)	1	0	0	0	0	1	0	0	0	0	0	0	0	0	0	0.057971	0.0294118	0.0888889	0.407407	0.371429	0.106383	0.6875	0.447917	0.0625	0.636364	0.548387	0.578947	0.666667	0.147059	0.733333
chr1	16576256	16576386	2	Stau2 (-57015), Ube2w (+43168)	0	1	0	0	1	1	0	0	0	0	0	0	0	0	0	0.259259	0.162791	0.189189	0.555556	0.08	0	0.878788	0.80597	0.133333	0.454545	0.72	0.6	0.571429	0.425532	0.384615
chr1	16583408	16583460	3	Stau2 (-64128), Ube2w (+36055)	1	0	1	0	0	0	0	0	0	0	0	0	0	0	0	0.27907	0.679245	0.144578	0.676923	0.894737	0.327586	0.815789	0.788889	0.666667	1	0.1875	0.703704	0.5	0.697917	0.3
chr1	16588158	16588407	2	Stau2 (-68977), Ube2w (+31206)	1	0	0	0	0	0	0	0	0	0	0	0	0	0	0	0.689266	0.77027	0.75	0.817391	0.818182	0.741176	0.779661	0.862245	0.763158	0.893617	0.704225	0.880952	0.807692	0.798817	0.873418
chr1	16594004	16594391	4	Stau2 (-74892), Ube2w (+25291)	1	0	0	1	0	0	0	0	0	0	0	0	0	0	0	0.264706	0.346154	0.291971	0.232258	0.495327	0.262626	0.532609	0.511182	0.59322	0.580645	0.32	0.517857	0.567164	0.609375	0.44186
chr1	16605355	16605383	2	Stau2 (-86063), Ube2w (+14120)	1	0	1	0	0	0	0	0	0	0	0	0	0	0	0	0.546392	0.689655	0.486111	0.897959	0.536585	0.645833	0.857143	0.93578	0.9	0.9	0.872727	0.789474	0.833333	0.811594	0.95
chr1	16619960	16619992	2	Ube2w (-487)	1	0	1	0	0	0	0	0	0	0	0	0	0	0	0	0.0869565	0.516129	0.160714	0.553846	0.386364	0.333333	0.387097	0.479592	0.473684	0.62963	0.325581	0.454545	0.666667	0.241935	0.676471
chr1	16620602	16620623	2	Ube2w (-1124)	0	0	0	0	1	0	0	0	0	0	0	0	0	1	0	0.578313	0.510638	0.585714	0.865385	0.0909091	0.62069	0.782609	0.818182	0.866667	0.481481	0.888889	0.909091	0.714286	0.333333	0.956522
chr1	16621109	16621645	7	Ube2w (-1888)	0	0	0	0	1	1	0	0	1	1	0	0	1	0	0	0.758772	0.375	0.704918	0.593939	0.154545	0.226804	0.779817	0.429864	0.178571	0.04	0.87	0.75	0.271186	0.685841	0.404762
chr1	16628926	16629111	3	Ube2w (-9530), Eloc (+28019)	0	0	0	0	1	1	0	0	0	0	0	0	0	0	0	0.666667	0.835616	0.614583	0.984127	0.22	0.4125	0.970588	0.936306	1	0.666667	0.970149	0.979592	0.857143	0.659574	1
chr1	16633894	16633930	2	Ube2w (-14423), Eloc (+23126)	0	0	0	0	0	0	0	1	0	0	0	0	0	0	0	0.0338983	0.351351	0.0350877	0.424658	0.964286	0.208333	0.0285714	0.0348837	0	0.785714	0	0.0714286	0.166667	0	0.173913
chr1	16671859	16671990	2	Ly96 (-16508), Tmem70 (+6718)	1	0	0	0	0	0	0	0	0	0	0	0	0	0	0	0.345324	0.685185	0.409639	0.702703	0.416667	0.3	0.745455	0.78	0.485714	0.538462	0.630769	0.705882	0.6	0.618421	0.76
chr1	16672505	16672590	2	Ly96 (-15885), Tmem70 (+7341)	1	0	0	0	0	0	0	0	0	0	0	0	0	0	0	0.236111	0.518519	0.576923	0.719512	0.646154	0.52459	0.627119	0.869863	0.7	0.722222	0.758621	0.6	0.8	0.849315	0.791667
chr1	16677079	16677242	3	Ly96 (-11272), Tmem70 (+11954)	1	0	0	0	0	1	0	0	0	0	0	0	0	0	0	0.638614	0.864	0.717105	0.897059	0.819048	0.7	0.869231	0.912821	0.867647	0.925	0.826087	0.886792	0.842105	0.836066	0.9
chr1	16689725	16689770	2	Ly96 (+1315), Jph1 (+408141)	0	0	1	0	0	1	0	0	0	0	0	0	0	0	0	0.634921	0.531915	0.485714	0.884058	0.676056	0.52	0.956522	0.922222	0.566667	0.941176	0.709677	0.764706	0.583333	0.908163	0.848485
chr1	16703480	16703854	9	Ly96 (+15234), Jph1 (+394222)	0	1	0	0	0	1	0	0	1	0	0	0	0	1	0	0.725714	0.494048	0.529617	0.783784	0.707113	0.445255	0.637209	0.646651	0.00862069	0.616162	0.815385	0.440945	0.464646	0.226866	0.759563
chr1	16718352	16718371	2	Ly96 (+29929), Jph1 (+379527)	0	0	1	0	0	0	0	0	0	0	0	0	0	1	0	0.683333	0.83871	0.388889	0.984615	0.939394	0.583333	0.452381	0.879518	0.388889	0.954545	0.571429	0.75	0.818182	0.450549	0.894737
chr1	16758604	16759217	5	Ly96 (+70478), Jph1 (+338978)	1	0	1	0	0	0	0	0	0	0	0	0	0	1	0	0.36	0.643564	0.357143	0.666667	0.474576	0.530612	0.580952	0.766667	0.911111	0.606061	0.742857	0.853659	0.686275	0.239521	0.838384
chr1	16759606	16759693	2	Ly96 (+71217), Jph1 (+338239)	1	0	0	0	0	0	0	0	0	0	0	0	0	1	0	0.173077	0.54717	0.245614	0.533333	0.309091	0.565217	0.444444	0.52439	0.444444	0.277778	0.435897	0.62963	0.76	0.0175439	0.9
chr1	16769142	16769435	6	Ly96 (+80856), Jph1 (+328600)	0	0	0	0	0	0	0	0	0	0	0	0	0	1	0	0.973451	0.968992	0.9375	0.959538	0.960396	0.961538	0.947368	0.965986	0.907692	1	0.986111	0.967033	0.985915	0.504808	0.989247
chr1	16798778	16798800	2	Ly96 (+110356), Jph1 (+299100)	1	0	1	0	0	0	0	0	0	0	0	0	0	0	0	0.538462	0.848485	0.467742	0.866667	0.909091	0.857143	0.893617	0.938776	0.714286	1	0.767442	0.75	0.923077	0.890625	0.846154
chr1	16809343	16809492	4	Ly96 (+120985), Jph1 (+288471)	1	0	1	0	0	0	0	0	0	0	0	0	0	0	0	0.354037	0.717172	0.315556	0.757143	0.654762	0.647059	0.655738	0.76	0.76	0.842105	0.602273	0.792453	0.933333	0.805195	0.648148
chr1	16811332	16811472	4	Ly96 (+122969), Jph1 (+286487)	1	0	1	0	0	0	0	0	0	0	1	0	0	0	0	0.101351	0.978947	0.294964	0.786667	0.693548	0.590909	0.75	0.854545	1	1	0.396552	0.863636	0.925926	0.97351	0.929825
chr1	16816870	16816937	6	Ly96 (+128471), Jph1 (+280985)	1	0	1	0	0	0	0	0	0	0	0	0	0	0	0	0	0.672566	0.0487805	0.322368	0.148515	0.191781	0.315789	0.614035	0.943182	0.75	0.302083	0.549451	0.796296	0.232804	0.746032
chr1	16821132	16821238	3	Ly96 (+132752), Jph1 (+276704)	1	0	1	0	0	0	0	0	0	0	1	0	0	0	0	0.375	0.72973	0.319328	0.813559	0.944444	0.693878	0.454545	0.848	0.735294	0.948718	0.339286	0.666667	0.857143	0.893443	0.825
chr1	16847295	16847319	2	Ly96 (+158874), Jph1 (+250582)	0	0	0	0	0	0	1	0	1	0	0	0	0	0	0	0.8125	0.956522	0.534884	0.891892	0.954545	0.4375	0.357143	0.625	0	0.823529	0.333333	0.6875	1	0.842105	0.222222
chr1	16870144	16870404	5	Ly96 (+181841), Jph1 (+227615)	1	0	1	1	0	1	0	0	0	0	0	0	0	0	0	0.143791	0.775	0.359155	0.280303	0.560976	0.28125	0.72973	0.657692	0.826087	0.787234	0.4375	0.753846	0.75	0.834532	0.614035
chr1	16878785	16878899	4	Ly96 (+190409), Jph1 (+219047)	1	0	1	1	0	0	0	0	0	0	0	0	0	0	0	0.452381	0.870968	0.663717	0.607477	0.884615	0.833333	0.821918	0.864865	0.860465	1	0.666667	0.951613	1	0.983471	0.759259
chr1	16905112	16905197	2	Jph1 (+192734), Ly96 (+216722)	1	0	1	0	0	0	0	0	0	0	0	0	0	0	0	0.52	0.95	0.520833	0.731707	0.909091	0.56	0.9	0.905405	1	1	0.84375	0.666667	0.875	0.901639	1
chr1	16916232	16916379	2	Jph1 (+181583), Ly96 (+227873)	0	1	0	0	0	0	0	0	1	0	0	0	0	0	0	0.673077	0.470588	0.660377	0.911111	0.731707	0.735294	0.923077	0.934211	0.0555556	0.933333	0.62963	0.652174	0.78125	0.970149	0.7
chr1	16917068	16917433	6	Jph1 (+180638), Ly96 (+228818)	1	0	1	0	0	0	0	0	0	0	1	1	0	0	1	0.314103	0.393617	0.408537	0.560976	0.606061	0.505495	0.494845	0.688596	0.776119	0.733333	0.25	0.178571	0.791667	0.830986	0.323944
chr1	16930104	16930171	2	Jph1 (+167751), Ly96 (+241705)	1	0	1	0	0	0	1	0	0	0	1	0	0	0	0	0.380952	0.907407	0.277778	0.731707	0.953488	0.857143	0.181818	0.533333	1	1	0.171429	0.32	0.866667	0.757576	0.814815
chr1	16930890	16931089	2	Jph1 (+166899), Ly96 (+242557)	1	0	1	0	0	0	1	0	0	0	0	0	0	0	0	0.463918	0.847826	0.445946	0.763889	0.95122	0.702128	0.410714	0.63964	0.933333	0.913043	0.340909	0.576923	0.909091	0.681818	0.666667
chr1	16934369	16934611	2	Jph1 (+163399), Ly96 (+246057)	0	0	0	0	0	0	0	0	0	0	1	0	0	0	0	0.27381	0.510638	0.236559	0.542857	0.733333	0.342105	0.428571	0.39823	0.2	0.428571	0.12	0.269231	0.625	0.378378	0.418605
chr1	16935127	16935151	2	Jph1 (+162750), Ly96 (+246706)	0	0	1	0	0	0	0	0	0	0	1	1	0	0	0	0.826087	0.529412	0.526316	0.90566	0.857143	0.846154	0.775	0.769231	0.736842	0.888889	0.261905	0.304348	0.846154	0.777778	0.884615
chr1	16935778	16935817	2	Jph1 (+162091), Ly96 (+247365)	1	0	1	0	0	0	0	0	0	0	0	0	0	0	0	0.294118	0.954545	0.529412	0.787234	0.883721	0.935484	0.755102	0.784946	1	0.913043	0.64	0.809524	1	0.814815	0.88
chr1	16938032	16938063	2	Jph1 (+159841), Ly96 (+249615)	1	0	1	0	0	0	0	0	0	0	0	0	0	0	0	0.375	0.869565	0.228571	0.914286	0.954545	0.65	0.785714	0.833333	0.909091	1	0.666667	0.733333	0.888889	0.508772	0.882353
chr1	16940480	16940681	3	Jph1 (+157308), Ly96 (+252148)	0	0	0	0	0	0	0	1	0	0	0	0	0	0	0	0.728395	0.703704	0.671642	0.828571	0.976744	0.793651	0.75	0.392308	0.870968	0.8	0.538462	0.54902	0.763158	0.75	0.548387
chr1	16944537	16944558	2	Jph1 (+153341), Ly96 (+256115)	1	0	1	0	0	0	0	0	0	0	1	0	0	0	0	0.625	0.9	0.679487	0.918033	0.823529	1	0.860465	0.935484	0.96	1	0.395349	0.892857	0.909091	0.943182	0.956522
chr1	16980353	16980522	2	Jph1 (+117451), Ly96 (+292005)	1	0	1	0	0	0	1	0	0	0	0	0	0	1	0	0.223301	0.816667	0.285714	0.768116	0.825	0.511111	0.04	0.403509	0.892857	0.931034	0.309524	0.192308	0.733333	0.047619	0.692308
chr1	16987921	16988209	3	Jph1 (+109824), Ly96 (+299632)	1	0	1	0	0	0	1	0	0	0	1	0	0	0	0	0.163636	0.53125	0.0810811	0.618421	0.645833	0.346939	0.183333	0.561538	0.909091	0.869565	0.122449	0.53125	0.833333	0.830189	0.761905
chr1	17006701	17006843	2	Jph1 (+91117), Ly96 (+318339)	1	0	0	0	0	0	1	0	0	0	0	0	0	1	0	0.0655738	0.615385	0.186047	0.583333	0.815789	0.333333	0.142857	0.506494	0.631579	0.666667	0.0930233	0.272727	0.333333	0.0612245	0.789474
chr1	17008103	17008268	3	Jph1 (+89703), Ly96 (+319753)	0	0	1	0	0	0	0	0	0	0	0	0	0	0	0	0.0131579	0.3	0	0.246154	0.647059	0.142857	0.12766	0.314286	0.428571	0.617647	0.0666667	0.2	0.235294	0.047619	0.325581
chr1	17016122	17016404	5	Jph1 (+81626), Ly96 (+327830)	1	0	1	0	0	0	0	0	0	0	0	0	0	1	0	0.0113636	0.239437	0.0698925	0.25	0.138298	0.256098	0.0352941	0.39207	0.947368	0.506494	0.0619469	0.297872	0.581818	0.0738636	0.657143
chr1	17024367	17024443	5	Jph1 (+73484), Ly96 (+335972)	1	0	1	0	0	0	0	0	0	0	0	0	1	0	0	0.25	0.822581	0.134328	0.714286	0.895522	0.351852	0.708861	0.834862	0.925926	0.9	0.652632	0.491525	0.613636	0.841584	0.571429
chr1	17041623	17041659	2	Jph1 (+56248), Ly96 (+353208)	1	0	1	0	0	0	0	0	0	0	1	0	0	0	0	0.375	0.854545	0.413793	0.894737	0.810811	0.826087	0.891892	0.775862	0.809524	0.769231	0.348837	0.347826	0.818182	0.851852	0.666667
chr1	17044344	17044665	4	Jph1 (+53384), Ly96 (+356072)	0	0	0	0	0	0	0	0	0	0	0	0	0	1	0	0.290076	0.238095	0.366337	0.75	0.436364	0.446154	0.252874	0.448485	0.605263	0.378378	0.321429	0.512821	0.514286	0.0569106	0.785714
chr1	17053883	17054266	3	Jph1 (+43814), Ly96 (+365642)	1	0	1	0	1	0	0	0	0	0	0	0	0	0	0	0.0620155	0.185567	0.0927152	0.407767	0.0574713	0.113924	0.207792	0.37766	0.305556	0.26	0.204545	0.220339	0.307692	0.206452	0.4
chr1	17059048	17059222	4	Jph1 (+38754), Ly96 (+370702)	0	1	0	0	0	0	0	0	1	0	0	0	0	1	0	0.52381	0.240506	0.393939	0.693878	0.275362	0.333333	0.373333	0.647727	0.0645161	0.333333	0.455696	0.470588	0.228571	0.120567	0.590164
chr1	17059959	17060325	4	Jph1 (+37747), Ly96 (+371709)	1	0	1	0	0	0	1	0	0	0	1	0	0	0	0	0.443038	0.819444	0.389381	0.846154	0.809524	0.71831	0.504587	0.610778	0.714286	0.736842	0.45977	0.577778	0.689655	0.603774	0.698795
chr1	17061006	17061060	2	Jph1 (+36856), Ly96 (+372600)	1	0	1	0	0	0	0	1	0	0	0	0	0	0	0	0.025974	0.72	0	0.220339	0.888889	0.117647	0.0344828	0.045977	1	0.526316	0.025641	0.03125	0.769231	0.0555556	0.5
chr1	17067166	17067198	2	Jph1 (+30707), Ly96 (+378749)	1	0	1	0	0	0	0	0	0	0	0	0	0	0	0	0.0377358	0.631579	0.030303	0.375	0.884615	0.212121	0.214286	0.385542	0.454545	0.724138	0.111111	0.157895	0.285714	0.459459	0.0769231
chr1	17069721	17069963	2	Jph1 (+28047), Ly96 (+381409)	1	0	1	0	0	0	0	0	0	0	0	0	0	0	0	0.693878	0.862069	0.578313	0.88172	0.80597	0.769231	0.836364	0.907895	0.9	1	0.763636	0.857143	0.766667	0.849206	0.910714
chr1	17072715	17072841	4	Jph1 (+25111), Ly96 (+384345)	1	0	1	0	0	0	0	0	0	0	0	0	0	0	0	0.268657	0.960396	0.740741	0.917647	0.906667	0.764706	0.93	0.967391	0.975	0.952381	0.896104	0.941176	0.952381	0.965035	0.891304
chr1	17085473	17085540	2	Jph1 (+12382), Ly96 (+397074)	1	0	0	0	0	1	0	0	0	0	0	0	0	0	0	0.208955	0.789474	0.347826	0.636364	0.576923	0.16	0.666667	0.518072	0.842105	0.714286	0.444444	0.882353	0.8125	0.453125	0.730769
chr1	17088307	17088338	3	Jph1 (+9566), Ly96 (+399890)	1	0	1	0	0	0	0	0	0	0	0	0	0	0	0	0.43617	0.854167	0.573333	0.8	0.741935	0.772727	0.863014	0.885496	0.882353	0.863636	0.803279	0.875	0.956522	0.8375	0.923077
chr1	17088854	17089106	3	Jph1 (+8909), Ly96 (+400547)	1	0	1	0	0	0	0	0	0	0	0	0	0	0	0	0.354839	0.770115	0.333333	0.818182	0.855072	0.602273	0.735294	0.774834	0.84	0.875	0.657895	0.84	0.95	0.796748	0.907407
chr1	17121141	17121253	2	Gdap1 (-24165), Jph1 (-23308)	0	0	1	0	0	0	0	0	0	0	0	0	0	0	0	0.0813008	0.193548	0.0652174	0.441558	0.0625	0.111111	0.403509	0.288288	0.25	0.0333333	0.0434783	0.194444	0.47619	0.0851064	0.415094
chr1	17132281	17132640	4	Jph1 (-34572), Gdap1 (-12901)	1	1	0	0	1	1	0	0	0	0	0	0	0	0	0	0.338028	0.215909	0.485981	0.654545	0.0897436	0.2125	0.847222	0.712575	0.617647	0.25	0.747126	0.72	0.545455	0.5	0.666667
chr1	17146970	17147051	3	Pi15 (-454890), Gdap1 (+1649)	0	0	0	0	0	1	0	0	0	0	0	0	0	0	0	0.182432	0.0792079	0.213592	0.253425	0.09375	0.0363636	0.419355	0.12	0.0285714	0.166667	0.477273	0.0961538	0.130435	0.158273	0.365385
chr1	17148954	17149078	3	Pi15 (-452885), Gdap1 (+3654)	0	0	0	0	0	0	1	1	0	0	0	0	0	1	0	0.553191	0.808511	0.438596	0.940476	0.914894	0.596491	0.179487	0.217742	0.888889	0.851852	0.310345	0.392857	0.391304	0.0747664	0.452381
chr1	17154946	17154974	2	Pi15 (-446941), Gdap1 (+9598)	1	0	1	0	0	0	0	0	0	0	0	0	0	0	0	0.278689	0.945946	0.363636	0.8	0.894737	0.529412	0.638298	0.824324	0.615385	1	0.77551	0.74359	0.827586	0.716418	0.619048
chr1	17156982	17157257	7	Pi15 (-444781), Gdap1 (+11758)	1	1	0	0	1	1	0	0	0	0	0	0	0	1	0	0.35	0.169118	0.354978	0.63871	0.0697674	0.242188	0.81295	0.796491	0.431373	0.378788	0.781818	0.685393	0.298851	0.244635	0.770492
chr1	17161200	17161360	6	Pi15 (-440621), Gdap1 (+15918)	1	0	1	0	0	0	0	0	0	0	1	0	0	0	0	0.196721	0.881119	0.397516	0.813665	0.845455	0.686957	0.805085	0.877622	0.8	0.980769	0.586538	0.756757	0.756098	0.813084	0.90566
chr1	17163040	17163274	2	Pi15 (-438744), Gdap1 (+17795)	1	0	0	0	0	0	0	0	0	0	0	0	0	0	0	0.190476	0.666667	0.442623	0.604167	0.763158	0.583333	0.609756	0.715789	0.642857	0.785714	0.463415	0.722222	0.76	0.636364	0.677419
chr1	17171993	17172167	3	Pi15 (-429821), Gdap1 (+26718)	0	0	0	0	0	0	0	0	0	0	0	0	0	1	0	0.785714	0.708333	0.695652	0.883117	0.942308	0.784314	0.826923	0.666667	0.939394	0.85	0.776119	0.741935	0.85	0.164706	0.888889
chr1	17172531	17172632	2	Pi15 (-429319), Gdap1 (+27220)	0	1	0	0	0	0	0	0	0	0	0	0	0	0	0	0.733333	0.104167	0.411765	0.703704	0.344828	0.357143	0.826087	0.358209	0.5	0.333333	0.64	0.529412	0.392857	0.303571	0.24
chr1	17181495	17181580	2	Pi15 (-420363), Gdap1 (+36176)	1	0	1	0	0	0	1	0	0	0	1	0	0	0	0	0.0909091	0.75	0.108696	0.695652	0.923077	0.608696	0.0416667	0.58	0.846154	1	0	0.375	0.461538	0.489362	0.222222
chr1	17222820	17223145	5	Pi15 (-378918), Gdap1 (+77621)	0	0	0	1	0	0	0	0	0	0	0	0	1	0	1	0.920455	0.619469	0.809211	0.714286	0.813725	0.64	0.804878	0.755906	0.652174	0.788462	0.879032	0.470588	0.255319	0.678322	0.287356
chr1	17309761	17309779	2	Pi15 (-292131), Gdap1 (+164408)	0	0	0	0	1	0	0	0	0	1	0	0	0	0	0	0.511628	0.457143	0.7	0.333333	0.234043	0.3125	0.980769	0.493827	1	0.0666667	0.975	0.916667	0.5	0.647059	0.346154
chr1	17375925	17375992	2	Pi15 (-225942), Gdap1 (+230597)	0	0	0	0	0	0	1	0	0	0	0	0	0	1	0	0.841463	0.955556	0.797297	0.938776	0.9375	0.829787	0.659574	0.885246	1	0.809524	0.87037	0.925	0.961538	0.613636	0.95
chr1	17395089	17395196	4	Pi15 (-206758), Gdap1 (+249781)	0	0	1	0	0	0	0	0	1	0	1	0	0	0	0	0.765101	0.869565	0.447552	0.929032	0.93617	0.741071	0.849558	0.857741	0.473684	0.958333	0.495146	0.80303	0.969697	0.935897	0.670455
chr1	17428454	17428537	2	Pi15 (-173405), Gdap1 (+283134)	0	1	0	0	1	1	0	0	0	0	0	0	1	0	0	0.9375	0.555556	0.918919	0.868852	0.571429	0.413793	1	0.809917	0.75	0.894737	0.928571	0.958333	0.35	0.76	0.766667
chr1	17480757	17480761	2	Pi15 (-121142), Gdap1 (+335397)	1	0	0	0	0	0	0	0	0	0	0	0	0	0	0	0.0588235	0.733333	0.0434783	0.487179	0.96	0.473684	0.025641	0.240964	1	1	0	0.4	0.583333	0.40678	0.285714
chr1	17481072	17481371	6	Pi15 (-120679), Gdap1 (+335860)	1	0	1	0	0	0	1	0	0	0	1	0	0	0	0	0.263889	0.867347	0.282486	0.80531	0.923729	0.732673	0.336283	0.737864	0.939394	0.952381	0.150442	0.6	0.980769	0.564103	0.746269
chr1	17522375	17522553	2	Pi15 (-79437), Gdap1 (+377102)	0	0	0	0	0	0	0	1	0	0	0	0	0	0	0	0.3875	0.405405	0.177083	0.307692	0.681818	0.341463	0.0921053	0.18705	0.612903	0.53125	0.0535714	0.204545	0.28	0.258065	0.263158
chr1	17537240	17537403	2	Pi15 (-64579), Gdap1 (+391960)	1	0	1	0	0	0	1	0	0	0	1	0	0	0	0	0.0740741	0.814815	0.152542	0.72093	0.967742	0.783784	0.204545	0.450549	0.944444	1	0.0526316	0.535714	0.952381	0.868852	0.928571
chr1	17552001	17552011	2	Pi15 (-49895), Gdap1 (+406644)	0	0	0	0	0	0	1	0	0	0	0	0	0	0	0	0.767442	0.925926	0.508475	0.575758	0.956522	0.882353	0.2	0.526316	1	0.928571	0.675	0.92	1	0.711864	0.818182
chr1	17570363	17570457	3	Pi15 (-31491), Gdap1 (+425048)	1	0	1	0	0	0	1	0	0	0	1	0	0	0	0	0.12766	0.410714	0.0571429	0.672414	0.814815	0.478261	0.188406	0.448276	0.576923	0.869565	0.12	0.536585	0.85	0.568421	0.590909
chr1	17601403	17601445	2	Pi15 (-477)	0	0	1	0	0	0	1	0	0	0	0	0	0	0	0	0.206349	0.533333	0.0217391	0.4	0.8	0.447368	0	0.141176	0.789474	0.6875	0	0	0.571429	0.24	0.428571
chr1	17601999	17602328	3	Pi15 (+263)	0	0	1	0	0	0	0	0	0	0	1	0	0	0	0	0.684783	0.767123	0.189474	0.865672	0.537037	0.736842	0.378788	0.540541	0.606061	0.583333	0.216667	0.463415	0.9	0.53012	0.625
chr1	17602676	17602815	6	Pi15 (+845)	0	0	1	0	1	0	0	0	0	0	1	0	0	0	0	0.795122	0.840708	0.542373	0.924324	0.491525	0.867769	0.736527	0.898305	0.944444	0.767857	0.651007	0.818182	0.943396	0.920245	0.914894
chr1	17603632	17603692	2	Crispld1 (-123426), Pi15 (+1761)	0	0	1	0	0	0	1	0	0	0	1	0	0	0	0	0.152174	0.944444	0	0.4375	0.9375	0.454545	0.0454545	0.257576	0.866667	0.892857	0	0.157895	0.8	0.686275	0.181818
chr1	17603973	17604154	4	Crispld1 (-123024), Pi15 (+2163)	0	0	1	0	0	0	1	0	0	0	1	0	0	0	0	0.330357	0.859375	0.119048	0.695122	0.884615	0.493976	0.115385	0.352564	0.962963	0.9	0.037037	0.222222	0.846154	0.67619	0.596491
chr1	17631174	17631266	3	Crispld1 (-95868), Pi15 (+29319)	0	0	0	0	0	0	0	0	0	0	0	1	0	0	1	0.943262	0.659091	0.769231	0.787879	0.947368	0.852941	0.59375	0.639241	0.923077	1	0.652174	0.464286	0.457143	0.730435	0.591837
chr1	17647240	17647255	2	Crispld1 (-79840), Pi15 (+45347)	1	0	1	0	0	0	0	0	0	0	1	0	0	0	0	0.157143	0.722222	0.135593	0.634921	0.717949	0.307692	0.680851	0.876106	0.611111	1	0.15625	0.529412	0.826087	0.887324	0.470588
chr1	17648192	17648254	3	Crispld1 (-78865), Pi15 (+46322)	0	0	0	1	0	0	0	0	0	0	0	0	0	0	1	0.432432	0.28	0.387097	0.276596	0.692308	0.448276	0.911111	0.571429	0.857143	0.75	0.595238	0.5625	0.25	0.824561	0
chr1	17689388	17689493	2	Crispld1 (-37647), Pi15 (+87540)	0	0	1	0	0	0	0	0	0	0	1	0	0	0	0	0.358209	0.580645	0.0833333	0.692308	0.75	0.357143	0.266667	0.2	0.888889	0.272727	0.0697674	0.407407	0.5	0.75	0.34375
chr1	17751255	17751292	2	Crispld1 (+24186), Crisp4 (+394628)	1	0	1	0	1	0	0	0	0	0	0	0	0	0	0	0.515625	0.632653	0.474359	0.979592	0.5	0.684211	0.446429	0.840708	1	0.947368	0.58	0.8125	0.875	0.8	0.85
chr1	17756270	17756312	3	Crispld1 (+29203), Crisp4 (+389611)	0	1	0	0	0	0	0	0	0	0	0	0	1	0	0	0.928571	0.1	0.87234	0.938776	0.868421	0.727273	0.945455	0.85	1	0.9375	1	0.882353	0.529412	0.862069	0.921053
chr1	17771019	17771341	3	Crispld1 (+44092), Crisp4 (+374722)	0	0	1	0	0	0	0	0	0	0	0	0	0	0	0	0.524691	0.238095	0.215827	0.565574	0.744898	0.367521	0.668874	0.314286	0.84375	0.774194	0.494624	0.515152	0.22	0.326923	0.388889
chr1	17805077	17805166	2	Crispld1 (+78034), Crisp4 (+340780)	0	0	0	0	1	0	0	0	0	0	0	0	0	0	0	0.615385	0.333333	0.275	0.305556	0.0487805	0.166667	0.608696	0.207792	0.5	0.1	0.363636	0.230769	0.230769	0.76	0.0769231
chr1	17857834	17857868	2	Crispld1 (+130763), Crisp4 (+288051)	0	0	1	0	0	0	0	0	0	0	0	1	0	0	0	0.47619	0.545455	0.18	0.891892	0.948718	0.510638	0.85	0.738095	0.75	0.947368	0.354839	0.285714	0.652174	0.561404	0.761905
chr1	17863508	17863599	3	Crispld1 (+136466), Crisp4 (+282348)	0	1	0	0	1	1	0	0	0	1	0	0	0	0	0	0.737374	0.454545	0.628571	0.552941	0.0952381	0.358025	1	0.801282	0.740741	0.529412	0.807692	0.733333	0.72	0.970588	0.479167
chr1	17908087	17908151	2	Crispld1 (+181031), Crisp4 (+237783)	0	0	0	0	0	0	1	1	0	0	0	0	0	0	0	0.828571	0.888889	0.714286	0.884615	0.914894	0.909091	0.133333	0.333333	1	1	0.625	0.916667	0.875	0.763636	0.933333
chr1	17939604	17939629	2	Crisp4 (+206285), Crispld1 (+212529)	0	0	1	0	0	0	0	0	1	0	0	0	0	0	0	0.946429	0.666667	0.469388	0.977778	0.947368	0.708333	0.837838	0.602564	0	0.84	0.6875	0.758621	0.75	0.813559	0.791667
chr1	18005617	18005779	2	Crisp4 (+140204), Crispld1 (+278610)	0	0	0	0	0	0	0	0	0	0	0	0	0	0	1	0.577778	0.321429	0.259259	0.375	0.758621	0.466667	0.310345	0.264706	0.555556	0.9375	0.176471	0.272727	0.157895	0.358974	0.0909091
chr1	18010806	18010860	2	Crisp4 (+135069), Crispld1 (+283745)	0	1	0	0	0	0	0	0	0	0	0	0	0	0	0	0.893939	0.0487805	0.6	0.27907	0.321429	0.391304	0.766667	0.390625	0.384615	0.230769	0.363636	0.421053	0	0.536232	0.190476
chr1	18117537	18117802	3	Crisp4 (+28232), Crispld1 (+390582)	0	0	0	0	0	0	0	0	0	0	0	0	0	1	0	0.5	0.233333	0.362205	0.483051	0.222222	0.288288	0.632911	0.434579	0.208333	0.326923	0.574468	0.571429	0.333333	0.145349	0.237288
chr1	18129926	18130208	3	Crisp4 (+15835), Crispld1 (+402979)	1	0	0	0	0	0	0	0	0	0	0	0	0	0	0	0.0661157	0.362319	0.221311	0.389381	0.216867	0.261364	0.277108	0.495192	1	0.529412	0.357143	0.477273	0.787879	0.645455	0.574713
chr1	18170617	18170760	3	Crisp4 (-24787), Defb18 (+66754)	0	0	1	0	0	0	1	0	0	0	1	0	0	0	0	0.534591	0.638554	0.397849	0.742857	0.833333	0.721154	0.278261	0.718232	0.555556	0.866667	0.451613	0.652174	0.808511	0.643939	0.761194
chr1	18181196	18181617	4	Crisp4 (-35505), Defb18 (+56036)	1	0	1	1	0	0	0	0	0	0	1	0	0	0	0	0.210884	0.6	0.252252	0.209524	0.594203	0.270588	0.547945	0.35533	0.419355	0.5	0.168224	0.608696	0.352941	0.796875	0.358491
chr1	18187051	18187148	2	Crisp4 (-41198), Defb18 (+50343)	1	0	1	0	0	0	0	0	0	0	1	0	0	0	0	0.264706	0.88	0.25	0.571429	1	0.666667	0.85	0.865385	0.909091	1	0.047619	0.75	0.555556	0.676471	0.7
chr1	18191806	18192013	4	Crisp4 (-46008), Defb18 (+45533)	0	0	0	1	1	1	0	0	0	0	0	0	0	0	0	0.360902	0.62963	0.456	0.381679	0.156627	0.164835	0.757895	0.771739	0.647059	0.44186	0.777778	0.8	0.666667	0.876923	0.602564
chr1	18232666	18232794	2	Crisp4 (-86828), Defb18 (+4713)	0	0	1	0	0	0	0	0	0	0	1	0	0	0	0	0.703125	0.722222	0.395833	0.93617	1	0.815789	0.829268	0.783133	1	1	0.363636	0.647059	0.888889	0.802817	0.846154
chr1	18266890	18266974	2	Defb41 (-1852)	0	0	0	0	0	0	0	0	0	0	0	0	0	1	0	0.87037	0.791667	0.867925	0.714286	0.64	0.68	0.8	0.745455	0.5625	0.5	0.846154	0.705882	0.5	0.130435	0.823529
chr1	18271847	18271855	2	Tfap2d (-831171), Defb41 (-6771)	0	1	0	0	0	1	0	0	0	0	0	0	1	0	0	0.970588	0.604651	0.911111	0.914286	0.833333	0.521739	1	0.897436	0.615385	0.9	0.833333	0.944444	0.25	0.692308	0.807692
chr1	18302663	18302884	4	Tfap2d (-800248), Defb41 (-37694)	0	1	0	1	1	1	0	0	0	0	0	0	0	0	0	0.848	0.337079	0.471698	0.42963	0.0693069	0.0789474	0.875	0.857143	0.721311	0.405405	0.77551	0.636364	0.428571	0.818182	0.272727
chr1	18311951	18312103	2	Tfap2d (-790995), Defb41 (-46947)	0	0	0	0	1	1	0	0	0	0	0	0	0	0	0	0.916667	0.628571	0.893617	0.857143	0.243902	0.659574	0.978723	0.936842	0.882353	0.8125	0.974359	0.875	0.882353	0.852459	0.935484
chr1	18313678	18313784	2	Tfap2d (-789291), Defb41 (-48651)	0	0	0	0	1	1	0	0	0	0	0	0	0	0	0	0.545455	0.725	0.62963	0.466667	0.142857	0.235294	0.939394	0.824561	0.923077	0.647059	0.903226	0.916667	0.823529	0.844828	0.913043
chr1	18314848	18314956	2	Tfap2d (-788120), Defb41 (-49822)	0	0	1	1	0	1	0	0	0	0	0	0	0	0	0	0.837209	0.809524	0.333333	0.258065	0.368421	0.16129	0.84	0.875	0.952381	1	0.705882	0.733333	0.888889	0.807018	0.555556
chr1	18315567	18315644	2	Tfap2d (-787416), Defb41 (-50526)	0	0	0	0	1	1	0	0	0	0	0	0	0	1	0	0.651515	0.791667	0.671642	0.59375	0.128205	0.295455	0.65	0.543103	0.565217	0.666667	0.862069	0.636364	0.782609	0.190476	0.583333
chr1	18318017	18318099	2	Tfap2d (-784964), Defb41 (-52978)	0	0	1	0	1	1	0	0	0	0	0	0	0	0	0	0.8	0.958333	0.54902	0.904762	0.481481	0.357143	1	0.923077	1	0.952381	0.862069	0.772727	0.866667	0.913793	0.894737
chr1	18371840	18371988	2	Tfap2d (-731108), Defb41 (-106834)	0	0	0	0	0	1	0	0	0	0	0	0	0	0	0	0.637931	0.45	0.46875	0.452381	0.458333	0.138889	0.911765	0.670886	0.272727	0.677419	0.55	0.533333	0.75	0.883721	0.363636
chr1	18377544	18377773	4	Tfap2d (-725363), Defb41 (-112579)	0	0	0	1	0	0	0	1	0	0	0	0	0	0	0	0.679104	0.516129	0.585106	0.333333	0.586957	0.440678	0.843137	0.232143	0.918919	0.529412	0.553571	0.744186	0.857143	0.455882	0.65
chr1	18446921	18446958	2	Tfap2d (-656082), Defb41 (-181860)	0	0	1	0	0	0	0	0	0	0	0	0	0	0	0	0.684211	0.857143	0.472727	0.809524	1	0.482759	0.925926	0.952381	1	0.882353	0.9375	0.692308	1	1	0.868421
chr1	18459341	18459581	4	Tfap2d (-643561), Defb41 (-194381)	0	0	0	0	0	0	1	0	1	0	0	0	0	1	0	0.875	0.758621	0.817073	0.893333	0.967213	0.772727	0.5	0.596386	0.318182	0.9	0.737705	0.789474	0.68	0.463415	0.695652
chr1	18464653	18464900	4	Tfap2d (-638245), Defb41 (-199697)	0	0	1	0	0	1	0	0	0	0	1	0	0	0	1	0.424	0.555556	0.141414	0.370787	0.943396	0.282609	0.69	0.652174	1	0.75	0.274725	0.22	0.695652	0.865979	0.265625
chr1	18465955	18466028	2	Tfap2d (-637030), Defb41 (-200912)	0	0	0	0	0	0	0	1	0	0	0	0	0	1	0	0.853448	0.793478	0.863014	0.977273	0.836066	0.754717	0.720588	0.742424	0.826087	0.647059	0.932203	0.666667	0.758621	0.596639	0.894737
chr1	18536393	18536594	2	Tfap2d (-566528), Defb41 (-271414)	0	0	0	0	1	0	0	0	0	0	0	0	0	0	0	0.324786	0.414286	0.25	0.395604	0.047619	0.243243	0.628571	0.340741	0.678571	0.209302	0.430556	0.74359	0.357143	0.378641	0.431373
chr1	18537045	18537066	2	Tfap2d (-565966), Defb41 (-271976)	0	0	0	0	1	0	0	0	0	0	0	0	0	0	0	0.877358	0.631579	0.87013	0.805556	0.0833333	0.692308	0.915254	0.669643	0.666667	0.142857	0.96875	0.961538	0.714286	0.686747	0.875
chr1	18578689	18578735	2	Tfap2d (-524310), Defb41 (-313632)	0	1	0	0	1	1	0	0	0	0	0	0	0	0	0	0.625	0.131579	0.515152	0.3125	0	0.166667	0.674419	0.354839	0.928571	0	0.588235	0.222222	0.214286	0.871795	0.481481
chr1	18579121	18579286	3	Tfap2d (-523818), Defb41 (-314124)	0	0	0	0	1	0	0	1	0	1	0	0	0	0	0	0.838384	0.482759	0.672131	0.740741	0.0645161	0.513889	0.890909	0.504274	0.956522	0.0869565	0.829787	0.892857	0.703704	0.776471	0.787234
chr1	18592474	18592720	2	Tfap2d (-510425), Defb41 (-327517)	0	1	0	0	1	0	0	0	0	1	0	0	1	0	0	0.911765	0.222222	1	0.735294	0.193548	0.3125	0.96875	0.622222	0.857143	0	0.96	0.842105	0	0.925	0.555556
chr1	18594101	18594234	2	Tfap2d (-508854), Defb41 (-329088)	0	1	0	1	0	1	0	0	0	0	0	0	0	0	0	0.787879	0.0625	0.625	0.125	0.1875	0.166667	0.793103	0.506667	0.7	0.375	0.935484	0.608696	0	0.645833	0.619048
chr1	18608896	18608944	2	Tfap2d (-494102), Defb41 (-343840)	0	1	0	0	0	0	0	0	0	0	0	0	1	1	0	0.914286	0.25	0.7	0.775862	1	0.72973	0.833333	0.674157	0.833333	0.538462	0.95	0.416667	0.0909091	0.328125	0.48
chr1	18639837	18640015	2	Tfap2d (-463096), Defb41 (-374846)	0	0	0	0	0	0	0	0	1	0	0	0	0	0	0	0.775701	0.786667	0.703704	0.866667	0.490566	0.588235	0.9125	0.841379	0.025	0.675676	0.829787	0.766667	0.545455	0.733333	0.793651
chr1	18671297	18671480	2	Tfap2d (-431633), Defb41 (-406309)	0	1	0	0	1	0	0	0	0	0	0	0	0	0	0	0.655172	0.116279	0.632653	0.342857	0.121212	0.459459	0.930233	0.615385	0.769231	0.461538	0.807692	0.75	0.571429	0.948276	0.681818
chr1	18755442	18755906	6	Defb41 (-490594), Tfap2d (-347348)	0	0	0	0	0	0	1	0	0	0	0	0	0	1	0	0.748201	0.287037	0.358621	0.447368	0.891892	0.520408	0.136842	0.232759	0.0769231	0.545455	0.290323	0.1875	0.15	0.0753425	0.285714
chr1	18758991	18759003	2	Defb41 (-493917), Tfap2d (-344025)	0	0	0	0	0	0	0	1	0	0	0	0	0	1	0	0.929577	0.73913	0.957746	0.758621	0.967742	0.914286	0.735849	0.561644	1	0.615385	0.891304	0.95	0.952381	0.673913	0.884615
chr1	18763360	18763384	2	Defb41 (-498292), Tfap2d (-339650)	0	0	0	0	0	0	0	1	0	0	0	0	0	1	0	0.9	0.918919	0.878049	0.951613	1	0.947368	1	0.745763	0.95	0.888889	0.857143	0.954545	0.967742	0.673077	0.925926
chr1	18764304	18764505	2	Defb41 (-499325), Tfap2d (-338617)	0	0	0	0	0	1	0	0	0	0	0	0	0	1	0	0.769231	0.625	0.742857	0.891892	0.83871	0.673913	0.97619	0.835821	1	0.75	1	0.695652	0.722222	0.796875	0.894737
chr1	18807384	18807466	2	Defb41 (-542345), Tfap2d (-295597)	0	1	0	0	1	1	0	0	0	0	0	0	0	0	0	0.657895	0.342105	0.488889	0.75	0.122449	0.111111	0.829268	0.860465	0.75	0.588235	0.575	0.666667	0.578947	0.5	0.588235
chr1	18813110	18813175	2	Defb41 (-548063), Tfap2d (-289879)	0	0	0	1	0	0	0	0	0	0	0	0	0	0	0	0.5	0.363636	0.326087	0.227273	0.333333	0.352941	0.895833	0.605263	1	0.846154	0.807692	0.857143	0.529412	0.822222	0.642857
chr1	18850023	18850246	2	Defb41 (-585055), Tfap2d (-252887)	1	0	1	0	0	0	0	0	0	0	0	0	0	0	0	0.0727273	0.146341	0.0930233	0.210526	0.241379	0.333333	0.615385	0.548387	1	0.578947	0.333333	0.428571	0.4	0.630769	0.4
chr1	18850560	18850583	2	Defb41 (-585492), Tfap2d (-252450)	0	0	0	0	0	1	0	0	0	0	0	0	0	0	0	0.462963	0.470588	0.272727	0.75	0.521739	0.233333	0.714286	0.696203	0.777778	0.8	0.315789	0.352941	0.125	0.695652	0.5
chr1	18857607	18857832	3	Defb41 (-592640), Tfap2d (-245302)	1	0	0	1	0	0	0	0	0	0	0	0	0	0	0	0	0.0185185	0	0.0240964	0.0454545	0.0277778	0.360656	0.322917	0.684211	0.130435	0.113636	0.285714	0.416667	0.772152	0.297297
chr1	18859553	18859640	2	Defb41 (-594517), Tfap2d (-243425)	1	0	0	0	0	0	0	0	0	0	0	0	0	1	0	0.323944	0.685714	0.535714	0.384615	0.909091	0.424242	0.534884	0.558559	0.9	0.842105	0.814815	0.782609	0.666667	0.320513	0.8
chr1	18872076	18872125	2	Defb41 (-607021), Tfap2d (-230921)	0	1	0	0	0	0	0	0	1	0	0	0	1	1	0	0.907407	0.4	0.96	0.852941	0.923077	1	1	0.925373	0	0.9	1	0.85	0.4	0.245614	0.571429
chr1	18902820	18903012	2	Defb41 (-637836), Tfap2d (-200106)	0	0	0	0	0	0	0	1	0	0	0	0	0	0	0	0.436364	0.771429	0.52381	0.446429	0.870968	0.727273	0.388889	0.388235	0.4	0.894737	0.463415	0.5	0.875	0.552239	0.538462
chr1	18904011	18904093	2	Defb41 (-638972), Tfap2d (-198970)	1	0	1	0	0	0	0	0	0	0	0	0	0	0	0	0.0263158	0.333333	0.0188679	0.44186	0.875	0.181818	0.12	0.310345	0.571429	0.588235	0	0.285714	0.384615	0.555556	0.368421
chr1	18905731	18905816	2	Defb41 (-640694), Tfap2d (-197248)	0	0	1	0	0	1	0	0	0	0	0	0	0	0	0	0.653061	0.941176	0.585366	0.864865	0.909091	0.589744	0.92	0.918919	0.882353	0.826087	0.911765	0.84	0.8125	0.968254	1
chr1	18907377	18907475	2	Defb41 (-642346), Tfap2d (-195596)	1	0	1	0	0	0	0	0	0	0	0	0	0	0	0	0.115385	0.869565	0	0.863636	0.8	0.483871	0.964286	0.902778	0.764706	0.9375	0.571429	0.857143	0.833333	0.754386	0.916667
chr1	18910370	18910382	2	Defb41 (-645296), Tfap2d (-192646)	0	0	1	0	0	1	0	0	0	0	0	0	0	0	0	0.758621	0.925926	0.561404	0.931034	0.807692	0.578947	0.944444	0.95122	1	1	0.92	1	1	1	0.84375
chr1	18923060	18923071	2	Defb41 (-657986), Tfap2d (-179956)	0	1	0	0	0	0	0	0	1	0	0	0	0	1	0	0.884058	0.355556	0.891304	0.911111	0.933333	0.826087	0.977778	0.928571	0	0.894737	1	0.909091	0.888889	0.662162	1
chr1	18936729	18936752	2	Defb41 (-671661), Tfap2d (-166281)	1	0	0	1	0	0	0	0	0	0	0	0	0	0	0	0.714286	0.918367	0.934426	0.73913	0.7	0.704918	1	0.915663	0.882353	0.814815	0.928571	0.933333	1	0.985915	0.92
chr1	18941847	18942012	2	Defb41 (-676850), Tfap2d (-161092)	0	0	1	0	0	1	0	0	0	0	0	0	0	0	0	0.765625	0.684211	0.382353	0.869565	0.806452	0.527778	0.875	0.826531	0.823529	0.785714	0.589744	0.875	0.740741	0.838235	0.909091
chr1	18973077	18973266	4	Defb41 (-708092), Tfap2d (-129850)	0	1	1	0	0	1	0	0	1	0	0	0	0	0	1	0.549618	0.0571429	0.153846	0.462185	0.588235	0.08	0.5	0.561224	0.1	0.821429	0.397727	0.190476	0.452381	0.6	0.0344828
chr1	18975361	18975745	4	Defb41 (-710473), Tfap2d (-127469)	0	0	0	0	1	1	0	0	0	0	0	0	0	0	0	0.662338	0.681818	0.657407	0.506173	0.191919	0.277228	0.863636	0.629956	0.909091	0.595238	0.925926	0.9	0.703704	0.700599	0.734375
chr1	18980034	18980109	2	Defb41 (-714992), Tfap2d (-122950)	0	0	1	0	0	0	0	0	0	0	0	0	0	0	0	0.5	0.125	0.0892857	0.163265	0.448276	0.0588235	0.529412	0.559322	0.0666667	0.454545	0.138889	0.173913	0.2	0.27907	0.05
chr1	18982967	18983213	3	Defb41 (-718010), Tfap2d (-119932)	0	0	1	1	0	0	0	0	0	0	1	0	0	0	0	0.666667	0.78	0.582609	0.402778	0.946429	0.818182	0.384615	0.52518	0.952381	0.875	0.307692	0.695652	0.787879	0.716049	0.604167
chr1	19087040	19087048	2	Defb41 (-821964), Tfap2d (-15978)	0	0	0	0	0	0	0	0	0	0	0	0	0	1	0	0.88	0.68	0.971429	0.787234	0.666667	0.857143	0.882353	0.958333	1	0.785714	1	0.916667	0.833333	0.296296	1
chr1	19159712	19159843	2	Tfap2b (-49136), Tfap2d (+56756)	0	0	0	0	0	0	0	0	0	0	0	0	0	1	0	0.694915	0.657143	0.64	0.574468	0.896552	0.757576	0.71875	0.753846	0.75	1	0.636364	0.7	0.533333	0.342105	0.791667
chr1	19216762	19216827	2	Tfap2b (+7881)	0	0	0	0	0	0	0	1	0	0	0	0	0	0	0	0.15942	0.531915	0.540984	0.173077	0.5	0.344828	0.218182	0.12381	0.363636	0.333333	0.512195	0.565217	0.344828	0.382353	0.2
chr1	19265599	19265812	6	Tfap2b (+56792)	0	0	0	1	1	0	0	0	0	0	0	0	0	1	0	0.696682	0.860465	0.768116	0.611111	0.3	0.635135	0.855172	0.850174	0.829787	0.490566	0.841121	0.893805	0.870968	0.545788	0.913978
chr1	19267831	19267891	2	Tfap2b (+58947)	0	0	0	0	1	0	0	0	0	0	0	0	0	0	0	0.454545	0.147059	0.148148	0.179487	0	0.0666667	0.538462	0.172414	0.607143	0.25	0.52381	0.5	0.037037	0.508197	0.27027
chr1	19292382	19293127	9	Tfap2b (+83841)	0	0	1	0	0	0	1	1	0	0	0	0	0	1	0	0.694915	0.494318	0.506276	0.730769	0.862069	0.614973	0.4	0.479899	0.794521	0.828947	0.503448	0.504065	0.72619	0.290598	0.588235
chr1	19317104	19317182	2	Tfap2b (+108229)	0	0	0	0	0	0	0	0	0	0	0	0	0	1	0	0.823529	0.826923	0.87931	0.947368	0.878049	0.820513	0.648649	0.820513	1	0.857143	0.83871	0.863636	0.6	0.466667	0.916667
chr1	19360632	19360657	2	Tfap2b (+151731)	1	0	1	0	0	0	0	0	0	0	1	0	0	0	0	0.236364	0.955556	0.196078	0.924528	0.846154	0.75	0.538462	0.844156	1	1	0.363636	0.933333	1	0.880952	0.772727
chr1	19459888	19460486	12	Tfap2b (+251273)	1	0	0	0	1	0	0	0	0	0	0	0	0	1	0	0.387543	0.484594	0.5	0.840841	0.417808	0.709434	0.803681	0.83225	0.945736	0.738739	0.831897	0.893617	0.941748	0.320423	0.937824
chr1	19506742	19506868	2	Tfap2b (+297891)	0	1	0	0	1	1	0	0	0	0	0	0	0	0	0	0.929825	0.410256	0.935484	0.888889	0.5	0.444444	0.894737	0.849462	0.352941	0.590909	1	0.714286	0.736842	0.773585	0.863636
chr1	19564583	19564788	4	Tfap2b (+355772)	0	0	0	0	1	1	0	0	1	0	0	0	0	0	0	0.896373	0.918367	0.961165	0.898305	0.180328	0.660377	0.986842	0.976526	0.484848	0.823529	0.964286	0.918367	0.888889	0.958904	0.962264
chr1	19566145	19566448	3	Tfap2b (+357383)	0	0	0	0	1	1	0	0	0	0	0	0	0	0	0	0.792793	0.811881	0.875	0.844444	0.341772	0.425	1	0.924444	0.78125	0.871795	1	0.966102	0.903226	0.976378	0.948718
chr1	19569387	19569397	2	Tfap2b (+360478)	0	0	0	0	0	0	0	0	0	0	0	0	0	1	0	0.909091	0.71875	0.867925	0.882353	0.966667	1	0.72093	0.734375	0.888889	1	0.837838	0.925926	1	0.571429	0.90625
chr1	19584120	19584124	2	Tfap2b (+375208)	0	0	0	0	0	0	0	0	0	0	0	1	0	1	0	0.904762	0.787879	0.836066	0.935484	0.909091	0.833333	0.707317	0.757143	0.666667	0.55	0.714286	0.304348	0.5625	0.480519	0.571429
chr1	19619050	19619362	3	Tfap2b (+410292), Pkhd1 (+998858)	1	0	1	0	1	1	0	0	0	0	0	0	0	0	0	0.137931	0.195876	0.123529	0.36875	0.154472	0.156863	0.34375	0.380282	0.505495	0.333333	0.314815	0.325	0.351351	0.473684	0.292135
chr1	19634490	19634739	2	Tfap2b (+425701), Pkhd1 (+983449)	0	1	0	0	0	0	0	0	1	0	0	0	0	0	0	0.969697	0.166667	0.795918	0.902439	0.730769	0.756757	1	0.829787	0.4	0.85	1	0.842105	0.833333	0.80303	0.827586
chr1	19754131	19754351	3	Tfap2b (+545327), Pkhd1 (+863823)	1	0	1	0	0	0	0	0	0	0	0	0	0	0	0	0.0897436	0.462963	0.047619	0.55	0.903846	0.306122	0.121951	0.327586	0.78125	0.944444	0	0.0740741	0.75	0.345679	0.583333
chr1	19770773	19770860	3	Tfap2b (+561903), Pkhd1 (+847247)	0	0	0	0	0	0	0	1	0	0	0	0	0	0	0	0.243243	0.5	0.230769	0.741935	0.609756	0.4	0.169014	0.125	0.16	0.0769231	0.258065	0.64	0.740741	0.2	0.651163
chr1	19786753	19786918	2	Tfap2b (+577922), Pkhd1 (+831228)	1	0	0	0	0	0	0	0	0	0	0	0	0	0	0	0.0166667	0.405405	0	0.113636	0.827586	0.162791	0.264706	0.27907	0.833333	0.947368	0.0833333	0.375	0.615385	0.553571	0.08
chr1	19793768	19793840	2	Tfap2b (+584890), Pkhd1 (+824260)	0	0	0	0	0	0	0	0	1	0	0	0	0	0	0	0.956522	0.681818	0.914894	0.766667	0.823529	0.541667	0.961538	0.746269	0.173913	0.944444	0.740741	0.941176	0.428571	0.866667	0.434783
chr1	19850176	19850406	2	Tfap2b (+641377), Pkhd1 (+767773)	1	0	0	0	0	0	0	0	0	0	1	0	0	0	0	0.02	0.303571	0.186813	0.193182	0.371429	0.196721	0.26	0.319728	0.9	0.37931	0.0576923	0.166667	0.527778	0.217822	0.185185
chr1	19877381	19877414	3	Tfap2b (+668484), Pkhd1 (+740666)	1	0	0	0	0	0	0	0	0	0	0	0	0	0	0	0.529412	0.935897	0.969388	0.894737	0.938776	0.898734	0.772727	0.971831	1	1	0.838235	1	1	0.978723	0.984127
chr1	19881201	19881212	2	Tfap2b (+672293), Pkhd1 (+736857)	0	0	0	0	0	0	0	1	0	0	0	0	0	0	0	0.447059	0.833333	0.471698	0.703704	0.65625	0.589041	0.237288	0.166667	1	0.62069	0.638889	0.333333	0.263158	0.303922	0.625
chr1	19884381	19884450	2	Tfap2b (+675502), Pkhd1 (+733648)	0	0	0	0	0	0	0	0	1	0	0	0	0	0	0	0.973684	0.84	0.933333	1	0.9	1	0.964286	0.941176	0	0.9	1	1	1	0.944444	1
chr1	19901977	19902013	2	Tfap2b (+693081), Pkhd1 (+716069)	0	0	0	0	0	1	0	0	0	1	0	0	0	0	0	0.792453	0.25	0.333333	0.611111	0.380952	0.0344828	0.888889	0.678161	0.0588235	0	0.785714	0.761905	0.0833333	0.238806	0.105263
chr1	19918806	19919084	3	Pkhd1 (+699119), Tfap2b (+710031)	0	0	0	0	0	0	0	0	0	0	0	0	0	1	0	0.974026	0.870968	0.987805	0.986842	0.964286	1	0.975	0.992754	1	0.970588	0.972973	0.96875	0.9375	0.605634	0.972222
chr1	19969725	19969777	3	Pkhd1 (+648313), Tfap2b (+760837)	0	0	1	0	0	0	0	0	0	0	0	0	0	0	0	0.677419	0.641026	0.415842	0.774194	0.512821	0.647059	0.777778	0.902655	0.461538	0.724138	0.666667	0.863636	0.866667	0.517544	0.913043
chr1	19982868	19983118	3	Pkhd1 (+635071), Tfap2b (+774079)	1	0	1	0	0	0	0	0	0	0	1	0	0	0	0	0.336634	0.921053	0.222222	0.641791	0.980769	0.82	0.678571	0.898734	0.896552	0.933333	0.196078	0.875	1	0.93617	0.9
chr1	19983584	19983697	2	Pkhd1 (+634423), Tfap2b (+774727)	1	0	1	0	0	0	1	0	0	0	1	0	0	0	0	0.0384615	0.6	0.0441176	0.591837	0.869565	0.466667	0.375	0.784946	0.777778	0.95	0.136364	0.32	0.785714	0.819444	0.772727
chr1	20010551	20010805	3	Pkhd1 (+607386), Tfap2b (+801764)	1	0	0	0	0	0	0	0	0	0	0	0	0	0	0	0.028169	0.0166667	0.0288462	0.1375	0.0526316	0	0.298701	0.496689	0.0606061	0.103448	0	0.0512821	0.030303	0.177419	0.0909091
chr1	20017840	20017936	2	Pkhd1 (+600176), Tfap2b (+808974)	1	0	1	0	0	0	0	0	0	0	0	0	0	0	0	0.0232558	0.0689655	0.0555556	0.0961538	0.421053	0.142857	0.157895	0.207921	0.692308	0.678571	0.15	0.210526	0.352941	0.39	0.34375
chr1	20018260	20018540	4	Pkhd1 (+599664), Tfap2b (+809486)	1	1	1	0	1	1	0	0	0	0	0	0	0	0	0	0.398305	0.30303	0.402597	0.701031	0.25	0.234375	0.815534	0.802548	0.914286	0.74359	0.785714	0.851852	0.852941	0.9	0.88
chr1	20039282	20039895	7	Pkhd1 (+578475), Tfap2b (+830675)	1	0	1	0	0	0	1	0	0	0	1	0	0	0	0	0.0913978	0.824742	0.303571	0.655405	0.693333	0.560748	0.377358	0.865385	0.95122	0.981818	0.395604	1	1	0.923077	0.815217
chr1	20050385	20050607	3	Pkhd1 (+567568), Tfap2b (+841582)	1	0	1	0	0	1	0	0	0	0	0	0	0	0	0	0.363636	0.954545	0.401961	0.727273	0.921569	0.41573	0.833333	0.900662	0.540541	0.965517	0.673469	0.90625	0.972222	0.859504	0.73913
chr1	20068418	20068430	2	Pkhd1 (+549640), Tfap2b (+859510)	1	0	1	0	0	0	0	0	0	0	1	0	0	0	0	0.0212766	0.711111	0.0392157	0.3	0.228571	0.565217	0.0638298	0.423529	0.916667	0.714286	0	0.235294	0.913043	0.649123	0.333333
chr1	20149816	20150103	3	Pkhd1 (+468104), Tfap2b (+941046)	0	0	0	0	0	0	1	1	0	0	0	0	0	0	0	0.877551	0.951613	0.69697	0.774194	0.959184	0.746269	0.403509	0.526316	0.965517	0.903226	0.870968	0.916667	0.861111	0.818182	0.75
chr1	20179846	20179949	2	Pkhd1 (+438166), Tfap2b (+970984)	0	0	0	1	1	0	0	0	0	0	0	0	0	0	0	0.8	0.884615	0.988506	0.681416	0.653061	0.909091	0.958904	0.865079	0.833333	0.903226	1	0.9375	0.941176	0.916667	0.955224
chr1	20183100	20183116	2	Pkhd1 (+434956), Tfap2b (+974194)	0	0	1	0	0	0	0	0	0	0	0	0	0	0	0	0.823529	1	0.424242	0.964286	1	1	0.78125	0.920635	1	1	0.642857	0.894737	1	0.95122	0.95
chr1	20190458	20190787	9	Pkhd1 (+427441), Tfap2b (+981709)	1	0	1	0	0	0	1	0	0	0	1	0	0	0	0	0.255906	0.662921	0.191336	0.910798	0.71223	0.537037	0.270073	0.675079	0.78	0.755556	0.230769	0.704225	0.813187	0.744076	0.857143
chr1	20224572	20224791	7	Pkhd1 (+393382)	1	0	1	0	0	1	0	0	1	0	0	0	0	1	0	0.297491	0.742857	0.321782	0.82	0.74	0.315385	0.793814	0.905109	0.15942	0.850746	0.840909	0.9	0.75	0.226667	0.829268
chr1	20235366	20235927	5	Pkhd1 (+382417)	0	0	0	0	0	0	0	0	1	0	0	0	1	0	1	0.96	0.96	0.937984	0.888889	0.864407	0.901408	0.940594	0.912088	0	0.939394	0.962025	0.928571	0.666667	0.976	0.766234
chr1	20243521	20243582	2	Pkhd1 (+374512)	0	0	1	0	0	1	0	0	0	0	0	0	0	0	0	0.35	0.309524	0.0181818	0.162791	0.571429	0.0196078	0.210526	0.458333	0.423077	0.8125	0.136364	0.277778	0.136364	0.816901	0.1875
chr1	20265150	20265394	2	Pkhd1 (+352792)	0	0	0	0	0	0	0	0	0	0	0	0	0	1	0	0.197183	0.13253	0.108108	0.361702	0.166667	0.189655	0.126984	0.188406	0.322581	0.291667	0.455882	0.444444	0.333333	0.0319149	0.625
chr1	20302707	20303229	5	Pkhd1 (+315096)	0	0	1	0	0	0	1	1	0	0	1	0	0	0	0	0.528302	0.681529	0.361607	0.363636	0.802817	0.54491	0.268421	0.366559	0.721649	0.714286	0.246575	0.432432	0.583333	0.614108	0.5
chr1	20332442	20332569	2	Pkhd1 (+285558)	0	0	0	0	0	0	1	0	0	0	1	0	0	1	0	0.887097	0.894737	0.882353	0.893617	1	0.892857	0.416667	0.75641	1	0.965517	0.638889	0.888889	0.944444	0.584615	0.794872
chr1	20345678	20346370	10	Pkhd1 (+272040)	0	0	0	0	0	0	0	1	0	0	0	1	1	1	0	0.952632	0.61236	0.707407	0.820449	0.953608	0.811321	0.562016	0.479245	0.629032	0.8125	0.554348	0.503145	0.485915	0.52	0.586207
chr1	20376797	20376930	2	Pkhd1 (+241200)	1	0	1	0	0	0	0	0	0	0	0	0	0	0	0	0.338462	0.62069	0.204082	0.441176	0.62069	0.173913	0.44	0.701754	0.916667	0.692308	0.521739	0.625	0.8	0.828125	0.611111
chr1	20399296	20399397	2	Pkhd1 (+218717)	1	0	1	0	0	0	1	0	0	0	0	0	0	0	0	0.04	0.486486	0.0212766	0.434783	0.416667	0.147059	0.037037	0.208955	0.8	0.545455	0.05	0.321429	0.583333	0.804348	0.210526
chr1	20428671	20428678	2	Pkhd1 (+189389)	0	0	0	0	0	0	0	1	0	0	0	0	0	0	0	0.547945	0.341463	0.557143	0.25	0.363636	0.21875	0.155556	0.0862069	1	0.12	0.377778	0.214286	0.157895	0.39759	0.318182
chr1	20428933	20429255	5	Pkhd1 (+188970)	0	0	0	0	0	0	0	1	0	0	0	0	0	0	0	0.460905	0.287129	0.3	0.196203	0.479167	0.216783	0.140351	0.0833333	0.575342	0.239437	0.228346	0.142857	0.101124	0.263345	0.1
chr1	20470433	20470605	5	Pkhd1 (+147545)	1	0	1	0	0	1	0	0	0	0	0	0	0	0	0	0.182353	0.457447	0.0887097	0.618557	0.880734	0.291667	0.609524	0.623894	0.672727	0.916667	0.383178	0.697674	0.631579	0.791946	0.681818
chr1	20540422	20540471	3	Pkhd1 (+77617)	0	0	0	0	1	0	0	0	0	1	0	0	0	0	0	0.963636	0.87037	0.97619	0.963855	0.473684	0.933333	0.971429	0.946524	0.827586	0.657143	0.972973	1	1	0.858586	0.974359
chr1	20558642	20558668	3	Pkhd1 (+59409)	1	0	1	0	0	0	0	0	0	0	0	0	0	0	0	0.535211	0.927083	0.718447	0.934066	0.919355	0.761364	0.921053	0.97191	0.95	0.978723	0.816901	0.931818	0.95082	0.960317	0.913793
chr1	20592551	20592703	2	Pkhd1 (+25437)	1	0	1	0	0	0	0	0	0	0	0	0	0	0	0	0.310345	0.75	0.27907	0.595745	0.681818	0.538462	0.714286	0.622951	1	0.947368	0.785714	0.75	0.642857	0.725806	0.647059
chr1	20612167	20612172	2	Pkhd1 (+5894)	0	0	0	0	0	1	0	0	0	0	0	0	0	1	0	0.692308	0.192308	0.666667	0.666667	0.384615	0.25641	0.954545	0.703704	0.2	0.3125	0.878788	0.263158	0	0.104167	0.4375
chr1	20617689	20617979	10	Pkhd1 (+230)	0	1	0	0	1	0	0	0	0	0	0	1	1	0	1	0.833333	0.159341	0.593023	0.59387	0.437838	0.53012	0.842342	0.820051	0.83871	0.801653	0.77551	0.417582	0.262136	0.902027	0.438356
chr1	20620042	20620139	2	Pkhd1 (-2027)	1	1	1	0	0	0	0	0	0	0	0	0	0	0	0	0.529412	0.484848	0.345455	0.5	0.457143	0.472222	0.848485	0.890244	1	0.966667	0.543478	0.56	0.307692	0.927536	0.5
chr1	20621071	20621281	5	Pkhd1 (-3112)	0	0	0	0	0	1	0	0	0	0	0	0	0	0	0	0.192308	0.284553	0.25	0.12037	0.267327	0.24	0.557522	0.585271	0.7125	0.825	0.181818	0.276596	0.197368	0.673469	0.229885
chr1	20623146	20623490	4	Il17a (-107587), Pkhd1 (-5254)	1	0	1	0	1	1	0	0	0	0	0	0	0	0	0	0.327731	0.42268	0.247525	0.716981	0.159091	0.2	0.53012	0.782609	0.813953	0.790698	0.611765	0.571429	0.488372	0.59322	0.581395
chr1	20625699	20625903	2	Il17a (-105104), Pkhd1 (-7737)	0	0	0	0	1	0	0	0	0	0	0	0	0	0	0	0.876712	0.74359	0.933333	0.915493	0.234043	0.694444	1	0.967742	1	1	0.958333	0.964286	0.9375	0.963415	0.861111
chr1	20635378	20635516	2	Il17a (-95458), Pkhd1 (-17383)	1	0	0	0	0	0	0	0	0	0	0	0	0	0	0	0.492958	0.794872	0.568627	0.897959	0.847826	0.742857	0.918919	0.861702	0.8125	0.875	0.815789	0.73913	0.555556	0.80597	0.766667
chr1	20649185	20649350	2	Il17a (-81637), Pkhd1 (-31204)	0	0	0	0	0	0	0	1	0	0	0	0	0	1	0	0.653061	0.659574	0.5	0.608108	0.934783	0.58	0.355932	0.284314	0.8	0.714286	0.529412	0.486486	0.410256	0.21875	0.257143
chr1	20669613	20669741	3	Il17a (-61228), Pkhd1 (-51613)	0	1	0	0	1	1	0	0	0	0	0	0	0	0	0	0.419048	0.0151515	0.22973	0.207547	0.0545455	0.0338983	0.757143	0.488372	0.526316	0.25	0.561404	0.333333	0	0.658824	0.0909091
chr1	20670771	20671276	6	Il17a (-59881), Pkhd1 (-52960)	1	1	1	0	1	0	0	0	0	0	0	0	1	0	0	0.409326	0.357724	0.620253	0.890625	0.511364	0.670732	0.821429	0.937799	0.952381	0.921569	0.768421	0.860759	0.316667	0.87766	0.820896
chr1	20679686	20679870	2	Pkhd1 (-61714), Il17a (-51127)	0	0	0	1	0	1	0	0	0	0	0	0	0	0	0	0.350877	0.0952381	0.208955	0.0967742	0.0465116	0	0.619048	0.587629	0.5	0.142857	0.292683	0.321429	0.482759	0.4375	0.363636
chr1	20682806	20682819	2	Pkhd1 (-64749), Il17a (-48092)	0	1	0	0	0	0	0	0	0	0	0	0	0	1	0	0.94	0.377778	0.916667	0.833333	0.62069	0.878788	1	0.914286	0.6	1	0.941176	0.75	0.5625	0.604167	0.825
chr1	20683936	20684090	3	Pkhd1 (-65949), Il17a (-46892)	0	1	0	0	1	0	0	0	0	0	0	0	0	1	0	0.78022	0.181818	0.666667	0.617978	0.206349	0.58209	0.833333	0.706349	0.9	0.724138	0.888889	0.487179	0.37037	0.347368	0.818182
chr1	20685343	20685562	2	Pkhd1 (-67389), Il17a (-45452)	1	0	1	0	0	1	0	0	0	0	0	0	0	0	0	0.194444	0.441176	0.179104	0.770833	0.535714	0.24	0.705882	0.733333	0.941176	0.9375	0.8	0.545455	0.736842	0.414634	0.909091
chr1	20696124	20696168	2	Pkhd1 (-78082), Il17a (-34759)	0	1	0	0	1	0	0	0	0	0	0	0	0	0	0	0.610169	0.132075	0.480769	0.138889	0.0238095	0.241379	0.885714	0.701754	0.230769	0.0454545	0.769231	0.5	0.454545	0.421053	0.178571
chr1	20698265	20698269	2	Pkhd1 (-80203), Il17a (-32638)	0	0	0	0	1	0	0	0	0	0	0	0	0	0	0	0.952381	0.638889	0.844444	0.925926	0.372093	0.717949	0.962264	0.980392	0.857143	0.909091	1	1	0.846154	0.904762	1
chr1	20716093	20716207	2	Pkhd1 (-98086), Il17a (-14755)	0	0	0	0	1	0	0	0	0	1	0	0	1	0	0	0.638889	0.193548	0.644444	0.444444	0.037037	0.285714	0.742857	0.3875	0.75	0	0.916667	0.7	0.125	0.181818	0.59375
chr1	20725737	20725790	3	Pkhd1 (-107700), Il17a (-5141)	0	1	0	0	0	0	0	1	0	0	0	0	0	0	0	0.764151	0.0434783	0.432692	0.333333	0.550725	0.222222	0.651515	0.25	0	0.448276	0.634146	0.441176	0.310345	0.338235	0.111111
chr1	20731183	20731754	7	Il17a (+564)	0	1	0	0	0	0	0	0	1	0	0	0	1	1	0	0.814655	0.217143	0.615063	0.526316	0.547872	0.431818	0.586957	0.464455	0.192771	0.534247	0.640845	0.42268	0.315789	0.290323	0.380531
chr1	20741723	20741774	2	Il17a (+10844), Il17f (+42521)	0	0	0	0	0	0	0	0	0	0	0	0	1	1	0	0.959596	0.826087	0.843373	0.986301	0.90625	0.911111	0.898305	0.958904	1	0.928571	0.914894	0.969697	0.777778	0.527778	0.96875
chr1	20754484	20754741	8	Il17a (+23708), Il17f (+29657)	1	0	0	0	0	1	0	0	0	0	0	0	0	1	0	0.662963	0.877698	0.737255	0.928571	0.763359	0.617834	0.868421	0.890208	0.721311	0.960526	0.878261	0.94	0.914286	0.483333	0.9375
chr1	20757092	20757208	3	Il17a (+26245), Il17f (+27120)	0	0	1	0	0	0	0	0	0	0	0	1	0	0	0	0.917293	0.898876	0.495868	0.962617	0.976744	0.83871	0.715385	0.767123	0.886364	0.951613	0.675	0.519231	0.793103	0.736527	0.87037
chr1	20759991	20760527	9	Il17f (+24011), Il17a (+29354)	1	0	1	0	1	0	0	0	0	0	0	0	0	1	0	0.403805	0.47138	0.453258	0.672727	0.391489	0.558304	0.552174	0.688213	0.613636	0.514286	0.65894	0.746032	0.607692	0.195122	0.808824
chr1	20761057	20761656	8	Il17f (+22913), Il17a (+30452)	0	0	1	0	0	1	0	0	1	0	0	0	1	1	0	0.732026	0.534091	0.436782	0.890805	0.675	0.311377	0.876344	0.748031	0.139241	0.821782	0.873418	0.609589	0.192771	0.322695	0.671642
chr1	20763313	20763356	2	Il17f (+20935), Il17a (+32430)	1	0	1	0	0	0	0	0	0	0	0	0	0	0	0	0.164179	0.933333	0.254545	0.983051	0.925926	0.583333	0.742857	0.868421	0.6875	1	0.473684	0.966667	0.95	0.794521	0.9375
chr1	20781445	20781590	3	Il17f (+2752), Il17a (+50613)	0	0	1	0	0	0	0	0	0	0	0	0	0	0	0	0.151261	0.265306	0.0744681	0.138462	0.72973	0.207547	0.142857	0.16	0.411765	0.419355	0.14	0.434783	0.243243	0.25	0.333333
chr1	20785618	20785989	4	Il17f (-1534)	0	1	0	0	0	0	0	0	0	0	0	0	0	1	0	0.358333	0.144737	0.536765	0.579439	0.289855	0.20339	0.828571	0.608911	0.481481	0.56	0.94	0.702128	0.268293	0.165414	0.704918
chr1	20786638	20787195	7	Il17f (-2647)	1	0	0	0	1	0	0	0	0	0	0	0	0	1	0	0.454128	0.531915	0.630037	0.637209	0.524194	0.382022	0.748252	0.765101	0.721519	0.72973	0.862385	0.704082	0.522727	0.232456	0.807143
chr1	20787600	20787717	2	Il17f (-3389)	0	0	1	0	0	0	0	0	0	0	0	0	0	1	0	0.653409	0.764706	0.683333	0.872727	0.8	0.663043	0.741935	0.818653	0.945205	0.826087	0.65	0.755319	0.843137	0.553846	0.905263
chr1	20788359	20788502	2	Il17f (-4161)	0	0	0	0	0	0	0	0	0	0	0	0	0	1	0	0.27673	0.303371	0.221154	0.444444	0.346154	0.25	0.328767	0.245989	0.658537	0.382353	0.290698	0.258065	0.0930233	0.0671642	0.438356
chr1	20790105	20790131	3	Il17f (-5848), Mcm3 (+30194)	0	0	0	0	0	0	0	0	1	0	0	0	0	0	0	0.98913	0.974359	0.989247	0.987342	1	0.960784	0.985507	0.97561	0.272727	1	0.965909	1	0.973684	0.963415	1
chr1	20791584	20791723	3	Il17f (-7384), Mcm3 (+28658)	0	0	0	0	1	1	0	0	0	0	0	0	0	1	0	0.764706	0.761194	0.796296	0.7375	0.38	0.622951	0.973333	0.952381	0.72	1	0.918033	0.791667	0.708333	0.631579	0.802817
chr1	20792637	20792741	3	Il17f (-8419), Mcm3 (+27623)	1	1	1	0	0	0	0	0	0	0	0	0	0	1	0	0.352941	0.571429	0.555556	0.863636	0.825	0.666667	0.866667	0.91875	0.833333	0.942857	0.847826	0.888889	0.902439	0.39823	0.982143
chr1	20793388	20793500	2	Il17f (-9174), Mcm3 (+26868)	0	0	0	0	0	0	0	0	0	0	0	0	0	1	0	0.837838	0.9375	0.651163	0.947368	0.882353	0.810811	0.652174	0.903614	0.954545	0.95	0.75	0.809524	0.962963	0.323529	0.888889
chr1	20796756	20797368	7	Il17f (-12792), Mcm3 (+23250)	0	1	0	0	0	0	0	0	0	0	0	0	0	1	0	0.81106	0.346774	0.719298	0.863014	0.875	0.783333	0.713178	0.768421	0.48	0.835821	0.777778	0.612245	0.492308	0.135802	0.831169
chr1	20810667	20811080	6	Il17f (-26604), Mcm3 (+9438)	1	0	1	0	0	1	0	0	0	0	0	0	0	0	0	0.575107	0.9375	0.7	0.899329	0.928571	0.630769	0.851351	0.89313	0.847222	0.924051	0.791667	0.876543	0.853659	0.9375	0.947917
chr1	20835533	20835681	2	Paqr8 (-54999), Mcm3 (-15295)	0	0	0	0	0	0	1	0	0	0	0	0	0	0	0	0.474359	0.72093	0.583333	0.652174	0.882353	0.822222	0.418605	0.73913	0.923077	0.909091	0.421053	0.75	0.875	0.460317	0.709677
chr1	20840016	20840298	3	Paqr8 (-50449), Mcm3 (-19845)	1	0	1	0	0	0	0	0	0	0	0	0	0	0	0	0.193878	0.561404	0.269231	0.243243	0.596154	0.282609	0.486111	0.435484	0.571429	0.65625	0.30137	0.531915	0.588235	0.607143	0.433333
chr1	20860991	20861509	5	Mcm3 (-40938), Paqr8 (-29356)	1	0	0	0	1	0	0	0	0	0	0	0	0	1	0	0.33121	0.678161	0.566176	0.777778	0.345133	0.616279	0.670213	0.819905	0.6	0.770833	0.637255	0.844444	0.75	0.329341	0.929412
chr1	20861993	20861997	2	Mcm3 (-41683), Paqr8 (-28611)	1	0	1	0	0	0	0	0	0	0	0	0	0	0	0	0.0117647	0.769231	0.175	0.573529	0.0909091	0.307692	0.181818	0.402597	0.583333	0.485714	0.297297	0.714286	0.833333	0.242424	0.7
chr1	20862312	20862327	2	Mcm3 (-42008), Paqr8 (-28286)	1	0	1	0	1	1	0	0	0	0	0	0	0	0	0	0.0352941	0.641791	0.0434783	0.62069	0.0869565	0.0294118	0.604167	0.44697	0.0344828	0.4	0.351852	0.842105	0.5	0.239437	0.652174
chr1	20867503	20868124	11	Mcm3 (-47502), Paqr8 (-22792)	1	0	1	0	0	0	0	0	0	0	1	0	0	0	0	0.12156	0.685811	0.221649	0.483755	0.468085	0.492958	0.459259	0.480944	0.957265	0.723577	0.375	0.705479	0.75	0.51269	0.73444
chr1	20873470	20874204	12	Mcm3 (-53525), Paqr8 (-16769)	1	0	1	0	1	1	0	0	0	0	0	0	0	0	0	0.291005	0.793103	0.463127	0.700704	0.323144	0.57197	0.792683	0.876827	0.926829	0.670732	0.702703	0.826923	0.88	0.630385	0.752
chr1	20875142	20875253	4	Mcm3 (-54886), Paqr8 (-15408)	0	0	0	0	1	0	0	0	0	0	0	0	0	1	0	0.66875	0.915789	0.642857	0.896907	0.62766	0.758242	0.816667	0.904306	0.878049	0.875	0.796296	0.940476	0.918919	0.527778	0.92
chr1	20877829	20877996	2	Mcm3 (-57601), Paqr8 (-12693)	1	0	1	0	0	0	0	0	0	0	0	0	0	0	0	0.101449	0.296875	0.135802	0.388889	0.333333	0.2	0.431818	0.351064	0.789474	0.428571	0.318182	0.594595	0.214286	0.196721	0.62963
chr1	20879001	20879147	2	Mcm3 (-58762), Paqr8 (-11532)	1	0	0	0	1	0	0	0	0	0	0	0	0	0	0	0.684211	0.93617	0.916667	0.895522	0.714286	0.897436	0.894737	0.981481	1	1	0.935484	0.944444	1	0.9	1
chr1	20889803	20889812	2	Paqr8 (-798)	1	0	0	0	0	0	0	0	0	0	0	0	0	0	0	0.626866	0.923077	0.86	0.98	0.88	0.870968	0.976744	0.984375	1	1	0.98	1	1	0.961538	1
chr1	20891654	20892580	16	Efhc1 (-59571), Paqr8 (+1511)	1	0	0	0	1	0	1	0	0	0	0	0	0	1	0	0.307042	0.443325	0.460036	0.721627	0.371053	0.552023	0.460048	0.492167	0.738372	0.627778	0.798995	0.607407	0.488987	0.243017	0.806202
chr1	20893103	20893442	4	Efhc1 (-58415), Paqr8 (+2667)	1	1	0	0	0	0	0	0	0	0	0	0	0	1	0	0.328125	0.183908	0.430233	0.742574	0.344828	0.373333	0.6	0.546448	0.395349	0.84	0.723684	0.517241	0.265306	0.235294	0.66
chr1	20896069	20896125	2	Efhc1 (-55591), Paqr8 (+5491)	1	0	0	0	0	0	0	0	0	0	0	0	0	0	0	0.590164	0.941176	0.666667	0.979167	0.642857	0.896552	0.894737	0.960526	1	0.666667	0.967742	0.973684	0.947368	0.770833	0.958333
chr1	20900473	20900758	3	Efhc1 (-51072), Paqr8 (+10010)	0	0	0	0	0	0	0	1	0	0	0	0	0	1	0	0.251908	0.259615	0.240876	0.61165	0.328571	0.430769	0.263736	0.216216	0.578947	0.294118	0.180723	0.311475	0.25	0.0849673	0.483333
chr1	20901044	20901064	3	Efhc1 (-50634), Paqr8 (+10448)	0	0	0	0	0	0	0	0	0	0	0	0	0	1	0	0.797468	0.39604	0.75	0.741935	0.559322	0.650794	0.633803	0.420382	0.625	0.285714	0.476923	0.4	0.3125	0.323529	0.333333
chr1	20905356	20905715	6	Efhc1 (-46152), Paqr8 (+14930)	0	0	0	0	0	0	1	1	0	0	0	0	0	1	0	0.357143	0.427273	0.346734	0.511236	0.297521	0.359649	0.181818	0.221675	0.942857	0.30303	0.452703	0.385542	0.47191	0.298246	0.394231
chr1	20906717	20906762	2	Efhc1 (-44948), Paqr8 (+16134)	0	0	0	0	0	0	0	1	0	0	0	0	0	0	0	0.473118	0.766667	0.45283	0.659091	0.471698	0.783784	0.294118	0.343137	0.965517	0.5	0.735294	0.727273	0.826087	0.339623	0.818182
chr1	20912623	20912910	8	Efhc1 (-38921), Paqr8 (+22161)	1	0	0	0	0	1	0	0	0	1	0	0	0	0	0	0.0501319	0.28863	0.125	0.418994	0.118367	0.0898438	0.379928	0.311864	0.33125	0.0604027	0.452128	0.556291	0.35514	0.194215	0.457895
chr1	20917675	20917878	3	Efhc1 (-33911), Paqr8 (+27171)	1	0	0	0	0	0	0	0	0	0	0	0	0	0	0	0.387931	0.716049	0.623377	0.803738	0.880952	0.727273	0.695652	0.824242	0.896552	0.941176	0.910714	0.785714	0.857143	0.75	0.974359
chr1	20920548	20921648	21	Efhc1 (-30590), Paqr8 (+30492)	1	1	0	0	1	0	0	0	0	0	0	0	0	1	0	0.226438	0.24498	0.492978	0.68612	0.286445	0.380851	0.575099	0.612778	0.720472	0.762712	0.729358	0.566197	0.315068	0.125641	0.692771
chr1	20923512	20923757	5	Efhc1 (-28053), Paqr8 (+33029)	0	0	0	0	0	0	0	0	0	0	0	0	0	1	0	0.26087	0.0808081	0.37037	0.369565	0.266667	0.189189	0.164706	0.309278	0.236842	0.15	0.732759	0.2	0.181818	0.0670732	0.311111
chr1	20926135	20926144	2	Efhc1 (-25548), Paqr8 (+35534)	1	0	0	0	0	0	0	0	0	0	0	0	0	1	0	0.027027	0.424242	0.214286	0.396552	0.404762	0.195652	0.0877193	0.263636	0.88	0.5	0.477273	0.305556	0.428571	0.102273	0.814815
chr1	20934598	20934769	10	Efhc1 (-17004), Paqr8 (+44078)	1	0	1	0	1	1	0	0	0	0	0	0	0	0	0	0.122066	0.562278	0.232092	0.678832	0.273171	0.331878	0.861789	0.886256	0.970588	0.909091	0.734694	0.873333	0.843137	0.669492	0.87234
chr1	20935123	20935493	16	Efhc1 (-16380), Paqr8 (+44702)	1	0	1	0	1	1	0	0	0	0	0	0	0	1	0	0.176788	0.449153	0.205167	0.428325	0.437158	0.298925	0.408759	0.431202	0.806867	0.512438	0.382812	0.447581	0.594937	0.290587	0.64
chr1	20936538	20936668	5	Efhc1 (-15085), Paqr8 (+45997)	1	0	1	0	0	0	0	0	0	0	0	0	0	1	0	0.448276	0.804348	0.41784	0.831461	0.842975	0.643678	0.826772	0.882576	1	0.918367	0.827957	0.784091	0.8125	0.536082	0.820896
chr1	20940614	20940645	2	Efhc1 (-11058), Paqr8 (+50024)	0	0	1	0	0	0	0	0	0	0	0	0	0	1	0	0.480519	0.685185	0.378049	0.817073	0.723404	0.722222	0.5	0.683333	0.642857	0.761905	0.54717	0.526316	0.625	0.25	0.65625
chr1	20941817	20942144	4	Efhc1 (-9707), Paqr8 (+51375)	0	0	0	0	1	0	0	0	0	0	1	0	0	0	0	0.225806	0.217742	0.180328	0.40411	0.175824	0.217822	0.304762	0.503731	0.666667	0.328358	0.142857	0.246753	0.222222	0.360947	0.282051
chr1	20967980	20968244	4	Efhc1 (+16424), Tram2 (+111117)	0	0	0	0	0	0	0	1	1	1	0	0	0	0	0	0.958678	0.706522	0.955357	0.623656	0.638889	0.702381	0.829268	0.410811	0.0810811	0.137255	0.878378	0.673077	0.566667	0.844444	0.455882
chr1	20974582	20974757	2	Efhc1 (+22982), Tram2 (+104559)	0	0	0	0	0	0	0	0	0	0	0	0	0	1	0	0.576271	0.615385	0.508475	0.75	0.636364	0.47619	0.526316	0.6	0.631579	0.647059	0.869565	0.555556	0.473684	0.223684	0.75
chr1	20979978	20979998	2	Efhc1 (+28300), Tram2 (+99241)	0	1	0	0	1	0	0	0	0	0	0	0	0	0	0	0.90411	0.389831	0.724638	0.677966	0.403846	0.615385	0.808824	0.734848	0.818182	0.478261	0.9375	0.787879	0.5	0.754717	0.842105
chr1	20982076	20982240	5	Efhc1 (+30470), Tram2 (+97071)	0	1	0	0	1	1	0	0	0	0	0	0	1	0	0	0.554404	0.391667	0.492823	0.634483	0.319328	0.273256	0.912752	0.784127	0.859155	0.428571	0.879032	0.697917	0.370968	0.637615	0.774194
chr1	20997982	20998339	11	Efhc1 (+46473), Tram2 (+81068)	0	0	1	1	1	1	0	0	0	0	0	0	0	0	0	0.451965	0.517442	0.34139	0.298507	0.173333	0.382353	0.831633	0.755344	0.935484	0.634146	0.569307	0.560284	0.738095	0.545961	0.535088
chr1	21002611	21003105	12	Efhc1 (+51170), Tram2 (+76371)	1	0	1	0	0	1	0	0	0	0	0	0	0	0	0	0.416409	0.841912	0.445783	0.800448	0.781481	0.773723	0.860317	0.882911	0.943662	0.917293	0.691083	0.798507	0.863354	0.859649	0.782353
chr1	21008932	21009133	2	Efhc1 (+57345), Tram2 (+70196)	1	0	1	0	0	0	0	0	0	0	0	0	0	0	0	0.269841	0.8	0.45	0.803922	0.456522	0.482759	0.769231	0.796296	0.740741	0.72	0.75	0.888889	0.863636	0.558824	1
chr1	21009454	21009594	2	Efhc1 (+57836), Tram2 (+69705)	0	0	1	0	0	0	0	0	1	0	0	0	0	0	0	0.425926	0.488889	0.350649	0.557692	0.477273	0.588235	0.928571	0.715517	0.0416667	0.55	0.827586	0.935484	0.709677	0.483871	0.869565
chr1	21014613	21014741	5	Efhc1 (+62989), Tram2 (+64552)	1	0	1	0	1	0	0	0	0	0	0	0	0	1	0	0.538071	0.702899	0.524752	0.798942	0.366412	0.707317	0.761905	0.851211	0.910448	0.850575	0.785714	0.809524	0.80303	0.579151	0.772358
chr1	21028045	21028154	5	Tram2 (+51129), Efhc1 (+76412)	0	0	0	0	0	0	0	1	0	0	0	0	0	0	0	0.534392	0.496063	0.333333	0.267857	0.918919	0.433333	0.37069	0.242647	0.508772	0.586957	0.328244	0.267606	0.61039	0.478495	0.15873
chr1	21028848	21028966	3	Tram2 (+50322), Efhc1 (+77219)	0	0	0	0	1	0	0	1	0	0	0	0	0	0	0	0.976378	0.767123	0.830769	0.558559	0.5	0.763636	0.736264	0.423529	1	0.473684	0.715909	0.690476	0.853659	0.864	0.596491
chr1	21036559	21036662	2	Tram2 (+42618), Efhc1 (+84923)	0	0	1	0	1	0	0	0	0	0	0	0	0	0	0	0.585859	0.661765	0.504673	0.78125	0.584615	0.602564	0.746032	0.84252	0.958333	0.882353	0.762712	0.875	0.787879	0.788136	0.87037
chr1	21047865	21047869	2	Tram2 (+31362), Efhc1 (+96179)	1	0	0	0	0	0	0	0	0	0	0	0	0	0	0	0.714286	1	0.890625	0.898551	0.846154	0.775	1	0.984615	0.96	0.772727	0.914286	0.902439	0.95122	1	0.979167
chr1	21052797	21053285	10	Tram2 (+26188), Efhc1 (+101353)	1	0	1	0	0	1	0	0	1	0	0	0	0	1	0	0.45098	0.671362	0.450867	0.775316	0.589928	0.410156	0.770764	0.713504	0.25	0.619469	0.718919	0.756579	0.663793	0.548673	0.789116
chr1	21067660	21067765	3	Tram2 (+11516), Efhc1 (+116025)	0	0	0	1	0	0	0	0	0	0	0	0	0	0	0	0.463415	0.271605	0.377193	0.25	0.82	0.526316	0.381818	0.651852	0.888889	0.815789	0.363636	0.375	0.772727	0.699187	0.424242
chr1	21070188	21070198	2	Tram2 (+9036), Efhc1 (+118505)	0	0	0	0	1	1	0	0	1	0	0	0	0	0	0	0.897059	0.823529	0.584906	0.630769	0.0769231	0.3125	0.710526	0.643836	0	0.4375	0.615385	0.735294	0.272727	0.811765	0.447368
chr1	21074381	21074501	3	Tram2 (+4788), Efhc1 (+122753)	0	0	0	0	0	0	0	1	0	0	1	0	0	0	0	0.729323	0.712121	0.671756	0.757576	0.803279	0.753846	0.54321	0.427481	0.730769	0.757576	0.482143	0.545455	0.740741	0.92623	0.780822
chr1	21075274	21075406	3	Tram2 (+3889), Efhc1 (+123652)	0	0	0	0	0	0	0	1	0	0	0	0	0	0	1	0.504065	0.513514	0.427419	0.230769	0.828947	0.460526	0.392857	0.246479	0.366667	0.333333	0.296875	0.295082	0.222222	0.328671	0.102041
chr1	21080199	21080206	2	Tram2 (-974)	0	0	0	0	0	0	0	0	0	0	0	0	0	1	0	0.677419	0.45283	0.586957	0.479167	0.83871	0.422222	0.405405	0.378378	0.322581	0.45	0.44	0.2	0.1875	0.2	0.304348
chr1	21084718	21084821	2	Tmem14a (-133892), Tram2 (-5541)	0	0	1	0	0	0	0	0	0	0	0	0	0	0	0	0.229167	0.896552	0.0727273	0.596491	0.75	0.592593	0.125	0.133333	0.925926	0.5625	0.0357143	0.4	0.647059	0.160714	0.571429
chr1	21086480	21086672	4	Tmem14a (-132086), Tram2 (-7347)	1	0	0	0	0	0	0	0	0	0	0	0	0	1	0	0.329897	0.745455	0.379487	0.560284	0.54	0.60241	0.537313	0.65625	0.897959	0.844828	0.420561	0.714286	0.863636	0.302083	0.766234
chr1	21101308	21101536	3	Tmem14a (-117240), Tram2 (-22193)	1	0	0	0	0	0	0	0	0	0	0	0	0	1	0	0.243243	0.375	0.347826	0.571429	0.542857	0.439655	0.316327	0.502994	0.619048	0.773585	0.305556	0.375	0.571429	0.242424	0.552239
chr1	21134468	21134502	2	Tmem14a (-84177), Tram2 (-55256)	1	0	1	0	0	0	0	0	0	0	1	0	0	0	0	0.462963	0.882353	0.4	0.972222	0.826087	0.9	0.935484	0.95	0.958333	0.866667	0.423077	0.758621	1	0.955556	0.892857
chr1	21146990	21147002	2	Tmem14a (-71666), Tram2 (-67767)	1	0	1	0	0	1	0	0	0	0	0	0	0	0	0	0.140351	0.830508	0.148936	0.627119	0.365854	0.302326	0.890909	0.923077	0.9	0.761905	0.514286	0.444444	0.55	0.511364	0.679245
chr1	21157351	21157557	2	Tram2 (-78225), Tmem14a (-61208)	1	0	0	0	0	0	1	0	0	0	0	0	0	0	0	0.405797	0.666667	0.541667	0.638298	0.966667	0.513514	0.0625	0.382353	0.869565	0.777778	0.323529	0.619048	0.8	0.659574	0.777778
chr1	21176174	21176226	2	Tram2 (-96971), Tmem14a (-42462)	1	0	0	0	0	0	0	0	0	0	0	0	0	1	0	0.508197	0.947368	0.625	0.875	0.962963	1	0.592593	0.802469	1	0.666667	0.78	0.7	0.875	0.4	0.882353
chr1	21189435	21190109	9	Tram2 (-110543), Tmem14a (-28890)	1	1	1	0	0	1	0	0	0	0	1	0	0	0	0	0.292208	0.35122	0.208904	0.443223	0.508571	0.312821	0.803468	0.75063	0.98	0.643678	0.348837	0.521739	0.639344	0.786667	0.470588
chr1	21214338	21214798	4	Tmem14a (-4094)	1	0	1	0	0	0	1	0	0	0	0	0	0	0	0	0	0.287879	0.01	0.274038	0.190083	0.1875	0.14966	0.212418	0.79661	0.243902	0.125	0.208333	0.448276	0.184739	0.333333
chr1	21215125	21215418	4	Tmem14a (-3390)	1	0	1	0	1	0	0	0	0	0	0	0	0	0	0	0.444444	0.880435	0.478873	0.811475	0.717172	0.804511	0.825	0.870504	0.982759	0.846154	0.705263	0.808824	0.883721	0.811224	0.972222
chr1	21219796	21220021	3	Gsta3 (-20680), Tmem14a (+1247)	1	0	1	0	0	0	0	0	0	0	0	0	0	0	0	0.336283	0.551724	0.321839	0.626374	0.603774	0.509091	0.590909	0.676471	0.757576	0.828571	0.435484	0.54	0.75	0.54878	0.795455
chr1	21220877	21221164	6	Gsta3 (-19568), Tmem14a (+2359)	1	1	1	0	0	0	0	0	0	0	0	0	0	1	0	0.266393	0.376068	0.341837	0.679487	0.64539	0.472868	0.705036	0.619048	0.666667	0.722222	0.298077	0.482353	0.481481	0.263415	0.694444
chr1	21232908	21233004	4	Gsta3 (-7633), Tmem14a (+14294)	1	0	1	0	0	0	0	0	0	0	0	0	0	0	0	0.238462	0.914286	0.447619	0.7	0.934426	0.5875	0.931507	0.886792	1	0.923077	0.885714	0.870968	0.9	0.763158	0.920635
chr1	21233405	21233417	2	Gsta3 (-7178), Tmem14a (+14749)	1	0	1	0	0	0	0	0	0	0	0	0	0	0	0	0	0.794118	0.05	0.510638	0.857143	0.326087	0.62069	0.689655	0.8125	0.8125	0.428571	0.5	0.761905	0.833333	0.6
chr1	21256780	21256792	2	Khdc1a (-92855), Gsta3 (+16197)	1	0	1	0	0	1	0	0	0	0	0	0	0	0	0	0.442857	0.860465	0.641791	0.886792	0.727273	0.470588	1	0.950495	1	1	1	0.870968	1	0.985714	0.961538
chr1	21264806	21264844	2	Khdc1a (-84816), Gsta3 (+24236)	1	0	0	0	0	0	0	0	0	0	0	0	0	0	0	0.686047	1	0.746032	0.946429	0.916667	0.923077	0.882353	0.958333	1	1	0.97619	0.966667	0.962963	0.95	0.769231
chr1	21268837	21269146	7	Khdc1a (-80649), Gsta3 (+28403)	1	1	0	0	0	0	0	0	0	0	0	0	0	1	0	0.496622	0.350282	0.526042	0.624277	0.757426	0.606936	0.861702	0.674033	0.512195	0.75	0.604027	0.616822	0.504505	0.35905	0.640777
chr1	21272008	21272206	2	Khdc1a (-77534), Gsta3 (+31518)	1	0	0	0	0	0	0	0	0	0	0	0	0	0	0	0.0647482	0.178947	0.0588235	0.234043	0.226415	0.0612245	0.13	0.134752	0.410256	0.175	0.0909091	0.121951	0.2	0.203252	0.168831
chr1	21272509	21272735	4	Khdc1a (-77019), Gsta3 (+32033)	0	0	1	0	0	0	0	0	0	0	0	0	0	0	0	0.317919	0.413793	0.139706	0.242991	0.557377	0.397727	0.319672	0.345455	0.613636	0.542857	0.25	0.290909	0.821429	0.493506	0.28
chr1	21273147	21273188	2	Khdc1a (-76473), Gsta3 (+32579)	0	0	1	0	0	1	0	0	0	0	0	0	0	0	0	0.727273	0.75	0.327273	0.686275	0.657143	0.344828	0.754386	0.801802	0.375	0.4	0.804878	0.730769	0.857143	0.71831	0.65
chr1	21275321	21275713	6	Khdc1a (-74124), Gsta3 (+34928)	1	0	1	0	1	0	0	0	0	0	0	0	0	0	0	0.289575	0.88189	0.808383	0.789809	0.57554	0.84375	0.94375	0.918301	0.930233	0.863636	0.90625	0.890244	0.951613	0.857143	0.923077
chr1	21277448	21277626	4	Khdc1a (-72104), Gsta3 (+36948)	1	0	1	0	1	0	0	1	0	1	0	0	0	0	0	0.673684	0.910112	0.539823	0.912	0.396226	0.538462	0.743119	0.652542	1	0.5	0.80916	0.760563	0.757576	0.854839	0.826087
chr1	21293027	21293106	3	Khdc1a (-56574), Gsta3 (+52478)	0	0	0	0	0	0	1	0	0	0	0	0	0	1	0	0.966667	0.942529	0.92	1	1	0.973684	0.762712	0.921875	0.98	0.966667	0.972973	0.962264	0.870968	0.444444	0.979167
chr1	21305429	21305586	4	Khdc1a (-44133), Gsta3 (+64919)	0	0	0	0	0	0	0	0	0	0	0	0	0	1	0	0.638889	0.822034	0.738889	0.760331	0.864865	0.894231	0.814815	0.813149	0.978261	0.939394	0.638298	0.810345	0.878049	0.546798	0.818182
chr1	21391266	21391778	6	Khdc1b (+7966), Kcnq5 (+570420)	1	0	1	0	0	0	1	0	0	0	0	0	0	0	0	0.322957	0.748148	0.36715	0.709091	0.764331	0.592593	0.514286	0.649842	0.846154	0.861538	0.567742	0.760417	0.740741	0.548263	0.921569
chr1	21402176	21402414	9	Khdc1b (+18739), Kcnq5 (+559647)	1	0	1	0	0	1	0	0	0	0	0	0	0	0	0	0.453202	0.740426	0.526646	0.772532	0.733333	0.668394	0.736364	0.813592	0.833333	0.898734	0.741463	0.720812	0.857143	0.834625	0.78125
chr1	21415408	21415522	2	Khdc1b (+31909), Kcnq5 (+546477)	1	0	0	1	0	0	0	0	0	0	0	0	0	0	0	0.377551	0.857143	0.802469	0.621212	0.741379	0.795455	0.962264	0.84466	0.833333	1	0.896552	0.942857	0.84375	0.916667	0.90566
chr1	21419252	21419359	2	Khdc1b (+35750), Kcnq5 (+542636)	1	0	0	0	0	0	0	0	0	0	0	0	0	1	0	0.492308	0.62963	0.45	0.567568	0.65	0.545455	0.5	0.623188	0.863636	0.529412	0.76	0.625	0.7	0.288462	0.818182
chr1	21421761	21422044	8	Khdc1b (+38347), Kcnq5 (+540039)	0	1	0	0	1	1	0	0	0	1	0	0	0	0	0	0.77821	0.230769	0.757962	0.347826	0.118881	0.278912	0.953216	0.663551	0.384615	0.189873	0.828829	0.559322	0.317073	0.792531	0.330508
chr1	21424018	21424065	2	Khdc1b (+40486), Kcnq5 (+537900)	0	1	0	0	0	0	0	0	0	0	0	0	1	0	1	0.893333	0.714286	0.940299	0.732394	0.82	0.878788	0.894737	0.816327	0.933333	0.666667	0.947368	0.75	0.454545	0.866667	0.516129
chr1	21424575	21424857	6	Khdc1b (+41160), Kcnq5 (+537226)	1	0	0	0	0	0	0	1	0	0	0	0	0	1	0	0.253731	0.635294	0.315574	0.365854	0.701149	0.291139	0.456044	0.277778	0.792683	0.645161	0.554688	0.554217	0.386667	0.342105	0.601852
chr1	21427222	21427380	4	Khdc1b (+43745), Kcnq5 (+534641)	1	0	1	0	0	0	0	0	0	0	0	0	0	0	0	0.338129	0.6	0.484848	0.870968	0.906977	0.72	0.538462	0.716535	0.953488	0.944444	0.630769	0.75	0.767442	0.720588	0.901639
chr1	21428068	21428353	4	Khdc1b (+44655), Kcnq5 (+533731)	1	0	1	0	0	1	0	0	0	0	0	0	0	0	0	0.0217391	0.254902	0.119718	0.35514	0.218391	0.180851	0.582418	0.575269	0.681818	0.55	0.5	0.54717	0.5	0.395062	0.753425
chr1	21432789	21433052	3	Khdc1b (+49365), Kcnq5 (+529021)	1	0	1	0	0	0	1	0	0	0	0	0	0	0	0	0.518868	0.866667	0.584416	0.803738	0.903846	0.666667	0.672414	0.947368	0.928571	1	0.666667	0.961538	0.892857	0.869159	0.944444
chr1	21440073	21440084	2	Khdc1b (+56523), Kcnq5 (+521863)	1	0	0	0	0	0	0	0	0	0	0	0	0	0	0	0.22807	0.694444	0.594203	0.521739	0.52381	0.48	0.846154	0.783505	0.8	0.666667	0.787879	0.84	0.631579	0.807692	0.961538
chr1	21444088	21444176	2	Khdc1b (+60576), Kcnq5 (+517810)	1	0	1	0	0	1	0	0	0	0	0	0	0	0	0	0.192982	0.571429	0.37037	0.826923	0.571429	0.233333	0.928571	0.865385	0.923077	0.888889	0.902439	0.814815	0.684211	0.507692	0.928571
chr1	21456602	21456690	2	Khdc1b (+73090), Kcnq5 (+505296)	1	0	0	0	0	0	0	0	0	0	0	0	0	0	0	0	0.0434783	0.0545455	0.394737	0.387097	0	0.0277778	0.517241	0.368421	0.727273	0.0588235	0.0416667	0.25	0.1875	0.521739
chr1	21457277	21457404	2	Khdc1b (+73785), Kcnq5 (+504601)	1	0	0	0	0	1	0	0	0	0	0	0	0	0	0	0.311828	0.589744	0.428571	0.588889	0.618182	0.288462	0.857143	0.80531	0.885714	0.947368	0.44186	0.606061	0.705882	0.738095	0.32
chr1	21458741	21459211	7	Khdc1b (+75420), Kcnq5 (+502966)	1	0	1	0	1	0	0	0	0	0	0	0	0	1	0	0.155642	0.457831	0.233051	0.365854	0.294118	0.289655	0.382199	0.485714	0.936508	0.7	0.511628	0.58	0.660714	0.198113	0.754098
chr1	21459267	21459689	4	Khdc1b (+75922), Kcnq5 (+502464)	1	0	0	0	0	0	0	0	0	0	0	0	0	0	0	0.06875	0.404762	0.474576	0.283186	0.41791	0.256098	0.229167	0.42487	0.911111	0.595238	0.640625	0.730769	0.512821	0.189781	0.776119
chr1	21462626	21462694	2	Khdc1b (+79104), Kcnq5 (+499282)	0	0	0	0	1	1	0	0	1	0	0	0	0	0	0	0.966667	0.952381	0.972222	0.962264	0.378378	0.527778	1	0.896552	0.111111	0.736842	1	1	0.869565	0.907407	0.911765
chr1	21466796	21466800	2	Khdc1b (+83242), Kcnq5 (+495144)	0	0	0	0	0	0	0	0	0	0	0	0	0	1	0	0.4	0.465116	0.355556	0.576923	0.894737	0.533333	0.225806	0.302632	0.533333	0.375	0.297297	0.315789	0.75	0.113208	0.44
chr1	21471159	21471190	3	Khdc1b (+87619), Kcnq5 (+490767)	0	1	0	0	1	1	0	0	0	0	0	0	0	0	0	0.764706	0.130435	0.52	0.347826	0.0535714	0.106383	0.857143	0.581081	0.571429	0.136364	0.770492	0.27027	0.21875	0.605634	0.264706
chr1	21475689	21475922	2	Khdc1b (+92250), Kcnq5 (+486136)	0	0	0	0	1	1	0	0	1	0	0	0	1	0	1	0.75	0.543478	0.873016	0.764706	0.16	0.347826	0.926829	0.697674	0.0714286	0.8	0.787879	0.52381	0.2	0.943396	0.296296
chr1	21484751	21484786	2	Khdc1b (+101213), Kcnq5 (+477173)	1	1	1	0	1	1	0	0	0	0	0	0	0	0	0	0.493506	0.243902	0.386364	0.855072	0.214286	0.294118	0.930233	0.942308	0.736842	1	0.892857	0.913043	0.928571	0.830189	0.84
chr1	21496736	21496741	2	Khdc1b (+113183), Kcnq5 (+465203)	0	0	0	1	0	0	0	0	0	0	0	0	0	0	0	0.42029	0.25	0.558824	0.15873	0.575	0.30303	0.625	0.366667	1	0.642857	0.447368	0.173913	0.285714	0.242424	0.5
chr1	21505211	21506269	21	Khdc1b (+122184), Kcnq5 (+456202)	1	0	1	0	0	0	1	1	0	0	0	0	0	1	0	0.17351	0.83715	0.502664	0.744361	0.913947	0.634218	0.321168	0.431694	0.872247	0.847826	0.666667	0.884615	0.818841	0.294667	0.877256
chr1	21507000	21507207	4	Khdc1b (+123548), Kcnq5 (+454838)	0	1	0	0	1	0	0	0	0	0	0	0	0	1	0	0.491736	0.356589	0.587379	0.497238	0.234848	0.480663	0.660377	0.529644	0.565217	0.397436	0.716312	0.506849	0.49	0.380711	0.56383
chr1	21514261	21514393	4	Khdc1b (+130771), Kcnq5 (+447615)	0	0	0	0	1	0	0	0	0	0	0	0	0	1	0	0.643478	0.514493	0.778523	0.791045	0.30597	0.511628	0.650407	0.759777	0.534247	0.846154	0.869919	0.798077	0.684211	0.423645	0.864078
chr1	21520124	21520533	10	Khdc1b (+136773), Kcnq5 (+441613)	1	0	0	0	1	1	0	0	0	0	0	0	0	1	0	0.535714	0.672897	0.804428	0.892473	0.555556	0.555118	0.892683	0.894118	0.787037	0.853933	0.908602	0.925373	0.797872	0.628242	0.932773
chr1	21520856	21520911	3	Khdc1b (+137328), Kcnq5 (+441058)	0	0	0	0	1	1	0	0	1	0	0	0	0	0	0	0.675214	0.836066	0.688889	0.930556	0.477273	0.558824	0.932584	0.843537	0	0.928571	0.880952	0.916667	0.862069	0.854167	0.866667
chr1	21522059	21522110	2	Khdc1b (+138529), Kcnq5 (+439857)	0	1	0	0	1	0	0	0	0	0	0	0	0	0	0	0.767857	0.526316	0.852459	0.833333	0.297297	0.512821	0.904762	0.797297	0.571429	0.642857	0.85	0.965517	0.529412	0.791667	0.678571
chr1	21534337	21534588	2	Khdc1b (+150907), Kcnq5 (+427479)	1	0	1	0	0	0	0	0	0	0	0	0	0	0	0	0.132353	0.836735	0.413793	0.583333	0.777778	0.421053	0.65	0.645161	0.933333	0.875	0.682927	0.894737	0.7	0.761194	0.764706
chr1	21535652	21535839	3	Khdc1b (+152190), Kcnq5 (+426196)	1	0	1	1	0	1	0	0	0	0	0	0	0	0	0	0.149425	0.465517	0.208955	0.161765	0.206349	0.264151	0.622951	0.547619	0.235294	0.619048	0.422535	0.625	0.761905	0.696078	0.563636
chr1	21550758	21550793	2	Khdc1b (+167220), Kcnq5 (+411166)	1	0	1	0	0	1	0	0	0	0	0	0	0	0	0	0.186047	0.390244	0.314286	0.538462	0.548387	0.157895	0.632653	0.7625	0.705882	0.952381	0.827586	0.814815	0.6	0.680851	0.677419
chr1	21554847	21554930	4	Khdc1b (+171333), Kcnq5 (+407053)	0	1	0	0	0	0	0	0	0	0	0	0	0	0	0	0.379747	0.0344828	0.372549	0.237288	0	0.0298507	0.658824	0.37931	0.0149254	0.0208333	0.708333	0.25641	0	0.072	0.210526
chr1	21556084	21556124	3	Khdc1b (+172548), Kcnq5 (+405838)	0	1	0	0	1	0	0	0	1	0	0	0	0	0	0	0.955224	0.373333	0.948454	0.8	0.442308	0.728814	0.94	0.828283	0.0322581	0.65	0.949153	0.928571	0.704545	0.744186	0.702703
chr1	21563437	21563644	3	Khdc1b (+179985), Kcnq5 (+398401)	1	0	1	0	0	0	0	0	0	0	1	0	0	0	0	0.375	0.77551	0.463158	0.648649	0.762376	0.571429	0.648352	0.86413	0.657143	0.864865	0.39726	0.557692	0.522727	0.884615	0.540984
chr1	21563931	21563978	2	Khdc1b (+180399), Kcnq5 (+397987)	0	0	0	0	0	0	0	0	0	0	0	1	0	0	0	0.388889	0.214286	0.318182	0.411765	0.282051	0.27907	0.466667	0.727273	0.352941	0.578947	0.228571	0	0.5	0.714286	0.2
chr1	21564326	21564420	2	Khdc1b (+180817), Kcnq5 (+397569)	0	0	1	0	0	0	0	0	1	0	0	1	0	0	0	0.788732	0.645161	0.534483	0.76087	0.674419	0.6	0.761905	0.765432	0.172414	0.785714	0.475	0.24	0.533333	0.887097	0.391304
chr1	21598268	21598323	2	Khdc1b (+214740), Kcnq5 (+363646)	0	0	0	0	0	0	0	0	0	0	0	0	0	1	0	0.722222	0.2	0.615385	0.777778	0.7	0.44	0.238095	0.396226	0.333333	0.222222	0.3125	0.25	0	0.0512821	0.105263
chr1	21600343	21600506	2	Khdc1b (+216869), Kcnq5 (+361517)	0	1	0	1	1	0	0	0	0	0	0	0	0	0	0	0.625	0.294118	0.8	0.405797	0.2	0.410959	0.865672	0.573333	0.590909	0.517241	0.787879	0.774194	0.644444	0.801802	0.666667
chr1	21614150	21614233	2	Khdc1b (+230636), Kcnq5 (+347750)	0	1	0	0	0	0	0	0	1	0	0	0	0	1	0	0.83871	0.54	0.965517	1	0.884615	0.848485	0.93617	0.788889	0.272727	0.875	0.868421	0.842105	0.545455	0.346154	0.862069
chr1	21629745	21629911	2	Khdc1b (+246272), Kcnq5 (+332114)	0	1	0	0	1	1	0	0	0	0	0	0	0	0	0	0.716981	0.266667	0.742857	0.733333	0.12	0.380952	0.918919	0.828125	0.857143	0.866667	0.84	0.842105	0.583333	0.807692	0.809524
chr1	21635370	21635615	2	Khdc1b (+251937), Kcnq5 (+326449)	0	0	0	0	0	0	0	0	0	0	1	0	0	0	0	0.0808081	0.315068	0.0824742	0.220588	0.307692	0.2375	0.0655738	0.131313	0.733333	0.272727	0.0819672	0.15	0.419355	0.15	0.315789
chr1	21636023	21636266	3	Khdc1b (+252589), Kcnq5 (+325797)	0	0	0	0	0	0	1	1	0	0	0	0	0	0	0	0.747126	0.94	0.890244	0.913043	0.971429	0.904762	0.54717	0.633929	1	0.884615	0.833333	0.785714	0.894737	0.971014	0.9375
chr1	21638918	21638943	2	Khdc1b (+255375), Kcnq5 (+323011)	1	0	1	0	0	0	0	0	0	0	0	0	0	0	0	0.185714	0.614035	0.22	0.954545	0.756757	0.384615	0.805556	0.673913	0.789474	0.636364	0.4	0.636364	0.461538	0.432836	0.954545
chr1	21648712	21648817	2	Khdc1b (+265209), Kcnq5 (+313177)	0	0	0	0	1	0	0	0	0	0	0	0	0	0	0	0.843137	0.648649	0.883721	0.888889	0.431818	0.75	0.964286	0.939759	0.9	1	0.909091	1	0.913043	0.987342	0.956522
chr1	21652777	21652790	2	Khdc1b (+269228), Kcnq5 (+309158)	0	1	0	0	0	0	0	0	0	0	0	0	1	0	0	0.956044	0.37037	0.924528	0.952381	0.931034	0.939394	0.926829	0.894737	0.730769	1	0.978261	0.875	0.615385	0.925	1
chr1	21654649	21654759	2	Khdc1b (+271148), Kcnq5 (+307238)	0	1	0	0	0	0	0	0	1	0	0	0	0	1	0	0.864865	0.272727	0.759259	0.964912	0.977273	0.764706	0.941176	0.933333	0.133333	0.933333	1	0.95	0.971429	0.637681	0.885714
chr1	21668280	21668442	2	Khdc1b (+284805), Kcnq5 (+293581)	0	1	0	0	1	0	0	0	0	0	0	0	0	0	0	0.631579	0.6	0.756098	0.765306	0.506667	0.585714	0.808219	0.852632	0.8125	0.612903	0.860759	0.884615	0.744186	0.857143	0.813559
chr1	21671855	21672024	4	Khdc1b (+288384), Kcnq5 (+290002)	1	0	0	0	0	1	0	0	0	0	0	0	0	0	0	0.0956522	0.561224	0.356436	0.564356	0.414634	0.338983	0.526316	0.794286	0.777778	1	0.414634	0.666667	0.677419	0.9	0.738095
chr1	21674769	21674792	3	Kcnq5 (+287161), Khdc1b (+291225)	1	0	1	0	0	0	0	0	0	0	0	0	0	0	0	0.347826	0.644444	0.626374	0.978022	0.813953	0.788462	0.730159	0.909091	0.9375	0.947368	0.947368	0.968254	0.9	0.758929	1
chr1	21681188	21681452	3	Kcnq5 (+280622), Khdc1b (+297764)	1	0	1	0	0	0	1	0	0	0	0	0	0	0	0	0.305085	0.666667	0.369231	0.775281	0.649123	0.692308	0.163636	0.83	0.925926	0.815789	0.469388	0.738095	0.575758	0.685393	0.871795
chr1	21685624	21685750	3	Kcnq5 (+276255), Khdc1b (+302131)	0	1	1	0	0	0	0	0	0	0	0	0	0	0	0	0.530488	0.393617	0.42735	0.638655	0.535714	0.589744	0.682927	0.704142	0.805556	0.880952	0.648649	0.764706	0.870968	0.542857	0.906977
chr1	21699141	21699156	2	Kcnq5 (+262793), Khdc1b (+315593)	0	0	0	0	1	0	0	0	1	0	0	0	0	0	0	0.770492	0.744681	0.973684	0.873016	0.317073	0.619048	1	0.963855	0.368421	0.882353	0.98	0.964286	0.857143	0.919355	1
chr1	21704641	21704743	2	Kcnq5 (+257250), Khdc1b (+321136)	1	0	0	1	0	0	0	0	0	0	0	0	0	0	0	0.423729	0.954545	0.775	0.522727	0.8	0.96	0.9	0.851852	0.866667	1	0.727273	0.75	0.909091	0.875	0.933333
chr1	21705568	21705711	2	Kcnq5 (+256302), Khdc1b (+322084)	0	1	0	0	0	0	0	0	0	0	0	0	1	1	0	0.921875	0.518519	0.836066	0.875	1	0.942857	0.878788	0.879518	0.772727	1	1	0.764706	0.541667	0.466667	0.969697
chr1	21715530	21715639	2	Kcnq5 (+246357), Khdc1b (+332029)	1	0	1	0	1	1	0	0	0	0	0	0	0	0	0	0.423077	0.565217	0.475	0.673077	0.366667	0.326087	0.782609	0.815385	1	0.857143	0.857143	0.826087	0.769231	0.843137	0.941176
chr1	21715914	21716388	6	Kcnq5 (+245791), Khdc1b (+332595)	1	0	1	0	0	1	0	0	0	0	0	0	0	0	0	0.213953	0.516393	0.352201	0.731343	0.669355	0.28	0.543307	0.723022	0.8	0.795918	0.651376	0.701149	0.535714	0.659091	0.859155
chr1	21718701	21718815	2	Kcnq5 (+243184), Khdc1b (+335202)	0	1	0	0	0	0	0	0	0	0	0	0	0	0	0	0.810345	0.395833	0.730769	0.595238	0.5	0.466667	0.857143	0.769231	0.307692	0.52381	0.8125	0.846154	0.8125	0.828571	0.681818
chr1	21725144	21725414	4	Kcnq5 (+236663), Khdc1b (+341723)	1	0	1	0	0	0	0	0	0	0	0	0	0	0	0	0.0863309	0.594203	0.147826	0.727273	0.644444	0.433333	0.447059	0.709677	0.857143	0.864865	0.408451	0.807692	0.74359	0.635593	0.925
chr1	21737088	21737335	4	Kcnq5 (+224730), Khdc1b (+353656)	0	1	0	0	1	0	0	0	1	0	0	0	1	1	0	0.361446	0.133333	0.434783	0.475	0.105263	0.27907	0.847222	0.612903	0.0454545	0.0909091	0.796296	0.526316	0.1	0.166667	0.416667
chr1	21739907	21739949	2	Kcnq5 (+222014), Khdc1b (+356372)	1	0	0	0	0	0	0	0	0	0	0	0	0	0	0	0.0945946	0.53125	0.0263158	0.555556	0.666667	0.117647	0.151515	0.308642	0.545455	0.888889	0.181818	0.0833333	0.615385	0.442308	0.37931
chr1	21756372	21756400	3	Kcnq5 (+205556), Khdc1b (+372830)	0	0	0	0	1	0	0	0	0	0	0	0	0	1	0	0.882883	0.714286	0.904762	0.96124	0.534483	0.835294	0.939394	0.967949	0.761905	0.857143	0.970149	0.965517	0.909091	0.628099	0.84375
chr1	21758043	21758089	2	Kcnq5 (+203876), Khdc1b (+374510)	0	0	0	0	1	0	0	0	0	0	0	0	0	1	0	0.661765	0.682927	0.818182	0.912281	0.612903	0.864865	0.95122	0.756098	0.9	0.857143	0.8	0.809524	0.888889	0.676056	0.954545
chr1	21774106	21774117	2	Kcnq5 (+187830), Khdc1b (+390556)	1	0	1	0	0	0	0	0	0	0	0	0	0	0	0	0.247059	0.714286	0.265306	0.574074	0.804878	0.62963	0.311111	0.521277	0.95	0.769231	0.454545	0.666667	0.962963	0.705882	0.815789
chr1	21774397	21774464	3	Kcnq5 (+187511), Khdc1b (+390875)	1	0	0	0	0	0	0	0	0	0	0	0	0	0	0	0.292135	0.980769	0.694444	0.847222	0.8	0.8	0.776119	0.864078	1	0.823529	0.867925	0.896552	0.952381	0.882353	0.894737
chr1	21774798	21775059	3	Kcnq5 (+187013), Khdc1b (+391373)	1	0	0	0	0	1	0	0	0	0	0	0	0	0	0	0.03	0.133333	0.0769231	0.314815	0.0512821	0.0746269	0.236364	0.311111	0.810811	0.4	0.0972222	0.325	0.361111	0.635417	0.384615
chr1	21777082	21777261	4	Kcnq5 (+184770), Khdc1b (+393616)	1	0	1	0	0	0	0	0	0	0	1	0	0	0	0	0.204082	0.695122	0.284483	0.533981	0.770492	0.377551	0.580247	0.646617	0.875	0.95	0.180723	0.326923	0.744186	0.815385	0.241379
chr1	21778969	21779042	2	Kcnq5 (+182936), Khdc1b (+395450)	0	0	0	0	0	0	1	0	0	0	0	0	0	0	0	0.28125	0.548387	0.52	0.571429	0.173913	0.111111	0.104167	0.132353	0.9	0.538462	0.526316	0.5	0.363636	0.193548	0.769231
chr1	21780554	21780597	2	Kcnq5 (+181366), Khdc1b (+397020)	1	0	0	0	0	0	0	0	0	0	0	0	0	0	0	0.666667	0.962264	0.895522	0.949153	0.857143	1	1	0.988235	1	1	0.977778	1	1	0.983051	1
chr1	21780854	21781126	5	Kcnq5 (+180952), Khdc1b (+397434)	1	0	1	0	0	0	0	0	0	0	0	0	0	0	0	0.0111111	0.202532	0.0416667	0.363636	0.130435	0.0684932	0.5	0.47479	0.868421	0.559322	0.202381	0.553846	0.595238	0.618705	0.753247
chr1	21781228	21781548	4	Kcnq5 (+180554), Khdc1b (+397832)	1	0	1	0	0	0	1	0	0	0	1	0	0	0	0	0.0168539	0.666667	0.0803571	0.627451	0.35443	0.238806	0.354839	0.719388	0.807692	0.895833	0.192771	0.62	0.886364	0.743363	0.723077
chr1	21808944	21809110	3	Kcnq5 (+152915), Khdc1b (+425471)	0	1	0	0	1	1	0	0	1	0	0	0	0	0	0	0.683761	0.428571	0.70297	0.707692	0.383333	0.37037	0.765957	0.883495	0.0555556	0.708333	0.861538	0.764706	0.666667	0.602151	0.722222
chr1	21812511	21813348	7	Kcnq5 (+149012), Khdc1b (+429374)	1	1	0	0	1	1	0	0	1	0	0	0	0	1	0	0.80339	0.642857	0.874251	0.878505	0.544	0.677419	0.929648	0.938725	0.608108	0.821918	0.888298	0.978261	0.820225	0.69469	0.921875
chr1	21815173	21815434	6	Kcnq5 (+146638), Khdc1b (+431748)	0	1	0	0	1	1	0	0	1	1	0	0	0	0	0	0.709402	0.425676	0.794118	0.751724	0.0357143	0.435897	0.888889	0.830882	0.712121	0.453488	0.849558	0.836066	0.507692	0.611374	0.744186
chr1	21836390	21836632	3	Kcnq5 (+125431), Khdc1b (+452955)	1	0	0	0	1	0	0	0	0	0	0	0	0	0	0	0.510949	0.42	0.421687	0.782051	0.150943	0.386667	0.797101	0.916031	0.75	0.767442	0.727273	0.625	0.863636	0.618644	0.717391
chr1	21842043	21842280	3	Kcnq5 (+119780), Khdc1b (+458606)	1	0	1	0	0	1	0	0	0	0	0	0	0	0	0	0.201923	0.651163	0.147727	0.602273	0.55	0.131148	0.720588	0.724138	0.461538	0.794872	0.450704	0.553571	0.613636	0.654762	0.4
chr1	21842605	21842796	3	Kcnq5 (+119241), Khdc1b (+459145)	0	0	0	0	1	1	0	0	0	0	0	0	0	0	0	0.722892	0.6	0.815217	0.827586	0.307692	0.543478	0.978723	0.921348	0.933333	1	0.9	0.814815	0.565217	0.962025	0.772727
chr1	21852277	21852560	3	Kcnq5 (+109523), Khdc1b (+468863)	1	0	0	0	0	1	0	0	0	0	0	0	0	0	0	0.19697	0.22973	0.230303	0.23622	0.541176	0.23913	0.612903	0.235556	0.30303	0.434783	0.37234	0.316456	0.333333	0.329114	0.339286
chr1	21855045	21855374	4	Kcnq5 (+106732), Khdc1b (+471654)	1	1	0	0	0	1	0	0	0	0	0	0	0	0	0	0.0290698	0.0735294	0.272727	0.232323	0.183099	0.0555556	0.663793	0.314607	0.657143	0.547619	0.589474	0.194444	0.0512821	0.684211	0.486111
chr1	21855988	21856038	2	Kcnq5 (+105929), Khdc1b (+472457)	0	0	0	0	0	0	0	0	1	0	0	0	0	0	0	0.783019	0.7	0.8	0.844444	0.740741	0.6625	0.813333	0.816901	0.027027	0.571429	0.896104	0.8125	0.630435	0.823529	0.846154
chr1	21866398	21866407	2	Kcnq5 (+95539), Khdc1b (+482847)	0	0	0	0	1	0	0	0	1	1	0	0	0	0	0	0.68254	0.4375	0.733333	0.634615	0.0645161	0.55814	0.864865	0.796875	0.384615	0.277778	0.878788	0.714286	0.875	0.78	0.903226
chr1	21875405	21875711	5	Kcnq5 (+86384), Khdc1b (+492002)	1	0	0	0	0	0	0	0	0	0	0	0	0	1	0	0.172	0.460432	0.421687	0.49375	0.651376	0.263889	0.39604	0.436937	0.548387	0.487179	0.666667	0.534091	0.362319	0.345455	0.681034
chr1	21876651	21876656	2	Kcnq5 (+85288), Khdc1b (+493098)	1	0	0	0	0	0	0	0	0	0	1	0	0	0	0	0.263889	0.545455	0.36	0.431818	0.68	0.375	0.454545	0.586207	0.722222	0.916667	0.157895	0.5	0.583333	0.545455	0.6
chr1	21890863	21891063	2	Kcnq5 (+70979), Khdc1b (+507407)	0	1	0	0	0	0	0	0	0	0	0	0	0	0	0	0.666667	0.210526	0.441176	0.477273	0.515152	0.367347	0.848485	0.777778	0.333333	0.733333	0.758621	0.590909	0.357143	0.660714	0.541667
chr1	21903580	21903727	4	Kcnq5 (+58288), Khdc1b (+520098)	0	1	0	0	0	0	0	0	0	0	0	0	0	1	0	0.652174	0.494118	0.84	0.829545	0.538462	0.6	0.729412	0.778481	0.361702	0.928571	0.831579	0.757576	0.666667	0.277419	0.773585
chr1	21912169	21912273	2	Kcnq5 (+49721), Khdc1b (+528665)	0	0	0	1	0	0	0	0	0	0	0	0	0	0	0	0.24	0.393939	0.4	0.170213	0.105263	0.190476	0.780488	0.507463	0.565217	0.857143	0.818182	0.529412	0.384615	0.64	0.375
chr1	21917076	21917255	3	Kcnq5 (+44776), Khdc1b (+533610)	0	0	0	1	1	0	0	0	0	0	0	0	0	0	0	0.763636	0.584158	0.883495	0.6	0.176471	0.648649	0.8	0.80137	0.658537	0.705882	0.855072	0.811321	0.791667	0.901639	0.6875
chr1	21928469	21928718	2	Kcnq5 (+33348), Khdc1b (+545038)	0	1	0	0	0	0	0	0	0	0	0	0	0	0	0	0.864407	0.37931	0.94	0.71875	0.567568	0.571429	0.813953	0.563636	0.5	0.346154	0.906977	0.5	0.642857	0.678571	0.730769
chr1	21937012	21937141	4	Kcnq5 (+24865), Khdc1b (+553521)	0	0	0	0	1	0	0	0	0	0	0	0	0	0	0	0.442029	0.430233	0.574468	0.467742	0.179104	0.422535	0.880952	0.621429	0.486486	0.536585	0.672131	0.652174	0.647059	0.666667	0.535714
chr1	21940972	21941150	2	Kcnq5 (+20881), Khdc1b (+557505)	1	0	0	0	1	0	0	0	0	0	0	0	0	0	0	0.078125	0.25	0.372549	0.4	0.0322581	0.225	0.723404	0.689189	0.777778	0.5	0.583333	0.5	0.625	0.472727	0.647059
chr1	21941915	21941992	5	Kcnq5 (+19988), Khdc1b (+558398)	0	1	0	0	0	0	0	0	0	0	0	0	0	1	0	0.121622	0.0277778	0.175325	0.242857	0.0222222	0.0769231	0.663793	0.377778	0.816667	0.0434783	0.4	0.0454545	0.0810811	0.0773481	0.273973
chr1	21942399	21942422	3	Kcnq5 (+19531), Khdc1b (+558855)	0	1	0	0	0	0	0	0	0	0	0	0	0	0	0	0.569892	0.150685	0.586207	0.611765	0.311111	0.382353	0.940299	0.798507	0.869565	0.551724	0.73913	0.464286	0.361111	0.494253	0.717949
chr1	21944507	21944655	2	Kcnq5 (+17361), Khdc1b (+561025)	1	0	1	0	0	0	0	0	0	0	0	0	0	0	0	0.0196078	0.233333	0	0.294118	0.214286	0.241379	0.24	0.526316	0.545455	0.47619	0.136364	0.166667	0.2	0.169811	0.428571
chr1	21950489	21950508	2	Kcnq5 (+11443), Khdc1b (+566943)	0	1	0	0	1	0	0	0	0	0	0	0	0	0	0	0.753247	0.268293	0.564516	0.901961	0.0869565	0.658537	0.837209	0.809524	0.75	0.5	0.833333	0.882353	0.736842	0.658824	0.898305
chr1	21952361	21952434	3	Kcnq5 (+9544), Khdc1b (+568842)	0	1	0	0	0	0	0	0	1	0	0	0	0	1	0	0.464286	0.0833333	0.305882	0.717647	0.302326	0.206349	0.810345	0.704348	0	0.73913	0.8	0.47619	0.1875	0.186813	0.615385
chr1	21963763	21963885	2	Kcnq5 (-1882)	1	0	0	1	0	0	0	0	0	0	0	0	0	0	0	0.485149	0.745455	0.574468	0.615385	0.756098	0.546667	0.828571	0.777778	1	0.852941	0.762712	0.84375	0.789474	0.608696	0.909091
chr1	21967560	21967783	2	Kcnq5 (-5730), Rims1 (+838052)	0	0	0	0	1	0	0	0	0	0	0	0	0	0	0	0.637681	0.538462	0.633333	0.711538	0.152174	0.5	0.914286	0.870968	0.8	0.678571	0.75	0.826087	0.73913	0.734375	0.724138
chr1	21973063	21973336	4	Kcnq5 (-11258), Rims1 (+832524)	0	1	0	1	0	0	0	0	0	0	0	0	0	1	0	0.953368	0.713178	0.955224	0.888889	0.835821	0.899083	0.976471	0.965368	0.95	0.954545	0.957447	0.979592	0.977273	0.914894	0.949367
chr1	21978634	21978734	3	Kcnq5 (-16742), Rims1 (+827040)	0	0	0	0	1	1	0	0	1	0	0	0	0	0	0	0.985714	0.9	0.984252	0.925926	0.609756	0.795918	0.984848	0.963504	0.755556	0.837838	0.915254	1	0.914286	0.962617	1
chr1	22006451	22006484	2	Kcnq5 (-44526), Rims1 (+799256)	0	0	0	0	0	0	0	0	0	0	0	0	0	1	0	0.807692	0.25	0.8	0.470588	0.3	0.346154	0.882353	0.816667	0.466667	0.583333	0.861111	0.571429	0.666667	0.318182	0.470588
chr1	22026296	22026394	2	Kcnq5 (-64403), Rims1 (+779379)	0	0	0	0	1	1	0	0	0	0	0	0	0	0	0	0.14	0.121951	0.0697674	0.301887	0.0555556	0.0555556	0.75	0.588235	0.833333	0.428571	0.470588	0.478261	0.666667	0.390244	0.433333
chr1	22031772	22031813	2	Kcnq5 (-69851), Rims1 (+773931)	0	0	0	0	0	0	0	1	0	0	0	0	0	1	0	0.931034	0.740741	1	0.862745	0.8125	0.903226	0.954545	0.582278	0.913043	0.833333	1	0.904762	0.823529	0.653061	0.942857
chr1	22036690	22036958	3	Kcnq5 (-74882), Rims1 (+768900)	0	0	0	0	0	0	0	1	0	0	0	0	0	0	0	0.798507	0.444444	0.669014	0.314286	0.658824	0.565217	0.690476	0.340081	0.846154	0.777778	0.788235	0.396226	0.522727	0.478261	0.375
chr1	22038392	22038587	2	Kcnq5 (-76548), Rims1 (+767234)	0	1	0	0	0	0	0	0	0	0	0	0	1	1	0	0.95122	0.46	0.931818	0.910714	0.944444	0.90411	0.981818	0.92437	0.84	0.95	0.93617	0.903226	0.714286	0.684783	0.923077
chr1	22048419	22048881	5	Kcnq5 (-86708), Rims1 (+757074)	1	0	1	0	0	0	0	0	0	0	0	0	0	0	0	0.264706	0.711538	0.237037	0.572727	0.561404	0.290323	0.609195	0.567839	0.884615	0.909091	0.426966	0.833333	0.804878	0.693694	0.759259
chr1	22068407	22068640	4	Kcnq5 (-106582), Rims1 (+737200)	0	1	0	0	1	0	0	0	0	1	0	0	0	0	0	0.96748	0.609756	0.952381	0.783133	0.363636	0.875	0.985714	0.984127	0.9	0.745455	0.945455	0.952381	0.947368	0.972477	0.87234
chr1	22070322	22070431	3	Kcnq5 (-108435), Rims1 (+735347)	0	0	0	0	1	0	0	0	0	0	0	0	0	0	0	0.73494	0.671875	0.677778	0.844156	0.156863	0.660714	0.823529	0.938776	1	0.652174	0.95082	0.846154	0.897436	0.613636	0.921053
chr1	22085594	22085904	7	Kcnq5 (-123807), Rims1 (+719975)	0	0	1	0	0	1	0	0	0	0	1	0	0	0	1	0.671937	0.627451	0.283333	0.572727	0.837607	0.307692	0.734848	0.69145	0.639344	0.918033	0.198413	0.329545	0.357143	0.700599	0.149533
chr1	22110995	22111109	2	Kcnq5 (-149110), Rims1 (+694672)	0	0	0	0	0	0	1	0	0	0	1	0	0	0	0	0.438596	0.833333	0.466667	0.654545	0.833333	0.684211	0.25	0.564103	1	0.933333	0.193548	0.521739	0.8125	0.625	0.769231
chr1	22119047	22119365	4	Kcnq5 (-157264), Rims1 (+686518)	1	0	1	0	0	0	1	0	0	0	1	0	0	0	0	0.412281	0.896104	0.308411	0.789474	0.985507	0.634921	0.24359	0.680473	1	0.857143	0.205882	0.694444	0.727273	0.736842	0.666667
chr1	22167130	22167382	3	Kcnq5 (-205314), Rims1 (+638468)	0	0	0	0	0	0	0	0	0	0	0	0	0	1	0	0.5	0.474576	0.378049	0.505618	0.634146	0.714286	0.314815	0.185185	0.5	0.7	0.166667	0.25	0.454545	0.184783	0.439024
chr1	22167764	22168165	3	Kcnq5 (-206023), Rims1 (+637759)	1	0	0	0	0	0	0	0	0	0	0	0	0	0	0	0	0.183908	0.00847458	0.0588235	0.362319	0.179487	0.0253165	0.04	0.571429	0.208333	0.0243902	0	0.25	0.274336	0.0232558
chr1	22180518	22180689	2	Kcnq5 (-218662), Rims1 (+625120)	0	1	0	0	0	0	0	0	0	0	0	0	0	1	0	0.8125	0.675	0.766667	0.813559	0.764706	0.793103	0.926829	0.969072	1	0.933333	0.888889	0.88	0.785714	0.402778	0.939394
chr1	22192076	22192184	3	Kcnq5 (-230188), Rims1 (+613594)	1	0	0	0	0	0	0	0	0	0	0	0	0	1	0	0.026087	0.295455	0.112245	0.347826	0.470588	0.0461538	0.344828	0.438356	0.473684	0.517241	0.223684	0.16	0.151515	0.0444444	0.333333
chr1	22207095	22207462	4	Kcnq5 (-245337), Rims1 (+598445)	1	0	0	1	0	1	0	0	0	0	0	0	0	0	0	0.224044	0.37	0.408	0.101852	0.449275	0.188235	0.212766	0.356757	1	0.818182	0.394366	0.257143	0.172414	0.708661	0.266667
chr1	22210391	22210578	3	Kcnq5 (-248543), Rims1 (+595239)	1	1	0	0	1	0	0	0	0	0	0	0	0	1	0	0.26087	0.142857	0.6	0.684932	0.0862069	0.276596	0.884615	0.75	0.529412	0.5	0.941176	0.807692	0.4	0.0736842	0.666667
chr1	22211953	22212094	3	Kcnq5 (-250082), Rims1 (+593700)	1	0	1	0	1	0	0	0	0	0	0	0	0	0	0	0.161905	0.40678	0.240506	0.5	0	0.244898	0.871795	0.809524	0.52	0.44	0.634615	0.606061	0.5	0.427083	0.647059
chr1	22228727	22228774	2	Kcnq5 (-266809), Rims1 (+576973)	0	1	0	0	0	0	0	0	0	0	0	0	0	0	0	0.481203	0.186667	0.358025	0.287129	0.155172	0.208955	0.538462	0.65	0.782609	0.548387	0.560976	0.388889	0.409091	0.525	0.507692
chr1	22229325	22229476	2	Kcnq5 (-267459), Rims1 (+576323)	0	0	0	1	0	0	0	0	0	0	0	0	0	0	1	0.775862	0.783784	0.857143	0.348485	0.738095	0.809524	0.945946	0.768116	0.882353	0.944444	0.95	0.722222	0.727273	0.903226	0.6
chr1	22230378	22230593	2	Kcnq5 (-268544), Rims1 (+575238)	1	0	0	1	0	0	0	0	0	0	0	0	0	0	1	0.276316	0.738095	0.632653	0.254902	0.727273	0.447368	0.780488	0.808824	0.947368	0.769231	0.566667	0.555556	0.592593	0.87037	0.418605
chr1	22246052	22246279	2	Kcnq5 (-284224), Rims1 (+559558)	0	0	0	0	1	0	0	0	0	0	0	0	0	0	0	0.309859	0.27027	0.4	0.571429	0.0857143	0.225806	0.589744	0.608696	0.227273	0.473684	0.558824	0.666667	0.809524	0.259259	0.681818
chr1	22256044	22256212	3	Kcnq5 (-294186), Rims1 (+549596)	0	1	0	0	1	0	0	0	0	1	0	0	0	1	0	0.858407	0.395349	0.898734	0.703704	0.303571	0.666667	0.9375	0.754098	0.92	0.538462	1	1	0.869565	0.628205	0.894737
chr1	22261150	22261466	6	Kcnq5 (-299366), Rims1 (+544416)	0	1	0	0	0	0	0	0	1	1	0	0	1	0	0	0.572687	0.0977444	0.531073	0.385714	0.266667	0.228261	0.672131	0.328904	0.190476	0.138462	0.439189	0.477612	0.0810811	0.495798	0.324675
chr1	22262003	22262333	5	Kcnq5 (-300226), Rims1 (+543556)	1	0	1	0	1	1	0	0	0	0	0	0	0	0	0	0.434783	0.714286	0.528169	0.663265	0.358333	0.482143	0.766423	0.85461	0.95	0.672414	0.788136	0.873016	0.763158	0.636905	0.84
chr1	22262860	22262911	2	Kcnq5 (-300944), Rims1 (+542838)	0	0	0	0	1	1	0	0	0	0	0	0	0	0	0	0.183673	0.324324	0.183673	0.386364	0.104167	0.0606061	0.717949	0.653333	0.6	0.541667	0.470588	0.478261	0.214286	0.653061	0.666667
chr1	22265621	22265833	2	Kcnq5 (-303785), Rims1 (+539997)	0	0	0	0	1	0	0	0	0	0	0	0	0	0	0	0.429688	0.418605	0.487805	0.670886	0.223881	0.383333	0.776119	0.793651	0.378378	0.625	0.618182	0.709677	0.387097	0.486486	0.733333
chr1	22282439	22282530	3	Kcnq5 (-320543), Rims1 (+523239)	0	0	0	0	0	0	0	0	0	0	0	0	0	1	0	0.860759	0.622222	0.8	0.777778	0.8	0.62	0.823529	0.921569	0.833333	0.825	0.837838	0.875	0.736842	0.513043	0.765957
chr1	22285696	22285809	3	Kcnq5 (-323811), Rims1 (+519971)	0	1	0	0	0	0	0	0	0	0	0	0	0	1	0	0.942623	0.701493	0.920792	0.927711	0.78125	0.903846	0.92	0.931624	0.869565	0.846154	1	1	0.916667	0.452174	0.953488
chr1	22292428	22292443	2	Kcnq5 (-330494), Rims1 (+513288)	0	0	0	0	1	1	0	0	0	0	0	0	0	1	0	0.747368	0.395833	0.728571	0.671233	0.291667	0.40625	0.62	0.67619	0.777778	0.625	0.921053	0.882353	0.714286	0.313253	0.852941
chr1	22292730	22293047	7	Kcnq5 (-330947), Rims1 (+512835)	1	0	1	0	0	0	0	0	0	0	0	0	0	0	0	0.516447	0.822368	0.520979	0.918782	0.911565	0.785714	0.899497	0.883041	0.920635	0.894737	0.874172	0.922414	0.882353	0.870629	0.964539
chr1	22294068	22294319	2	Kcnq5 (-332252), Rims1 (+511530)	0	1	0	0	1	1	0	0	1	0	0	0	0	0	0	0.85	0.455882	0.822222	0.684932	0.555556	0.4375	0.666667	0.74359	0.0952381	0.75	0.781818	0.714286	0.352941	0.517647	0.75
chr1	22299872	22299913	2	Kcnq5 (-337951), Rims1 (+505831)	0	1	0	0	0	0	0	0	0	0	0	0	0	0	0	0.589041	0.0769231	0.361702	0.220339	0.135135	0.142857	0.770833	0.209524	0.5	0.0769231	0.641026	0.592593	0.263158	0.352273	0.147059
chr1	22311114	22311271	3	Kcnq5 (-349251), Rims1 (+494531)	0	1	0	0	0	0	0	0	1	0	0	0	0	1	0	0.663043	0.169492	0.517241	0.603175	0.647059	0.222222	0.407407	0.492537	0.1875	0.413793	0.774194	0.4	0.241379	0.0909091	0.307692
chr1	22311574	22311601	2	Kcnq5 (-349646), Rims1 (+494136)	0	0	0	0	0	1	0	0	0	0	0	0	0	1	0	0.95082	0.815789	1	0.875	0.90625	0.595238	0.913043	0.948276	0.714286	0.9	1	0.956522	1	0.33871	0.9375
chr1	22312485	22312682	2	Kcnq5 (-350642), Rims1 (+493140)	0	1	0	0	0	1	0	0	0	0	0	0	0	0	0	0.822581	0.560976	0.793103	0.831461	0.825	0.4875	0.83871	0.778571	0.428571	0.846154	0.8125	0.86	0.53125	0.664179	0.777778
chr1	22314297	22314813	6	Kcnq5 (-352613), Rims1 (+491169)	0	0	1	0	0	1	0	0	1	0	0	0	0	1	0	0.456349	0.447674	0.301887	0.697802	0.46729	0.223022	0.645714	0.621622	0.0508475	0.57971	0.639098	0.73913	0.3375	0.312	0.663717
chr1	22315152	22315685	7	Kcnq5 (-353477), Rims1 (+490305)	0	1	0	0	0	0	0	1	1	0	0	0	0	1	0	0.830116	0.424779	0.576923	0.905405	0.689655	0.453901	0.510417	0.40081	0.0736842	0.586667	0.873874	0.636364	0.271186	0.0742358	0.703704
chr1	22316144	22316199	3	Kcnq5 (-354230), Rims1 (+489552)	0	0	0	0	0	1	0	0	1	0	0	0	0	1	0	0.980392	0.627451	0.893333	0.90411	0.872727	0.488889	0.852459	0.708333	0.40625	0.761905	0.894737	0.809524	0.882353	0.549451	0.810811
chr1	22320222	22320469	2	Kcnq5 (-358404), Rims1 (+485378)	0	0	0	0	0	1	0	0	0	0	0	0	0	0	0	0.611765	0.2	0.488372	0.455882	0.394737	0.0869565	0.564103	0.482759	0.25	0.46875	0.648649	0.333333	0.0588235	0.287879	0.433333
chr1	22323187	22323302	2	Kcnq5 (-361303), Rims1 (+482479)	1	0	1	1	0	0	0	0	0	0	0	0	0	0	0	0.00740741	0.0631579	0.0956522	0.030303	0.1875	0.0909091	0.327273	0.248485	0.333333	0.236842	0.15	0.183673	0.295455	0.21	0.222222
chr1	22332690	22332796	2	Kcnq5 (-370801), Rims1 (+472981)	0	0	0	0	0	1	0	0	0	0	0	0	0	0	0	0.528302	0.25	0.4375	0.923077	0.606061	0.209302	0.851852	0.705882	0.230769	0.6	0.560976	0.894737	0.611111	0.346154	0.357143
chr1	22339072	22339550	9	Kcnq5 (-377369), Rims1 (+466413)	0	0	1	0	0	0	0	1	1	0	0	0	1	1	0	0.82618	0.529644	0.585366	0.832714	0.874396	0.59901	0.69697	0.527778	0.333333	0.794118	0.7	0.666667	0.451327	0.272189	0.611465
chr1	22339609	22339951	5	Kcnq5 (-377838), Rims1 (+465944)	0	1	0	0	0	0	0	0	1	0	0	0	0	1	0	0.957317	0.60241	0.912281	0.96	0.912621	0.735294	0.828947	0.716418	0.511628	0.765957	0.917808	0.793651	0.581395	0.371622	0.819672
chr1	22344006	22344168	2	Kcnq5 (-382145), Rims1 (+461637)	0	0	0	0	0	0	0	0	1	0	0	0	0	1	0	1	0.666667	0.714286	0.78125	0.705882	0.684211	0.5	0.425532	0	0.5	0.769231	0.684211	0.333333	0.228571	0.666667
chr1	22344736	22346578	28	Kcnq5 (-383715), Rims1 (+460067)	0	1	0	0	0	1	0	0	1	0	0	0	1	1	0	0.725615	0.316252	0.672887	0.713933	0.639556	0.543956	0.748682	0.661079	0.394659	0.614719	0.826224	0.732759	0.515679	0.502646	0.754678
chr1	22352881	22352975	5	Kcnq5 (-390986), Rims1 (+452796)	0	0	0	0	0	1	0	0	0	0	0	0	0	1	0	0.632653	0.421053	0.456	0.826772	0.22807	0.0526316	0.824	0.86747	0.172414	0.714286	0.866667	0.782609	0.52	0.302013	0.591549
chr1	22354522	22354904	3	Kcnq5 (-392771), Rims1 (+451011)	0	0	0	0	0	0	0	1	0	0	0	0	0	0	0	0.530612	0.577465	0.403846	0.553846	0.825397	0.283019	0.442623	0.316901	0.928571	0.877551	0.55102	0.342105	0.304348	0.616822	0.365854
chr1	22366615	22366856	3	Kcnq5 (-404794), Rims1 (+438988)	0	1	0	0	1	1	0	0	0	0	0	0	0	0	0	0.820988	0.302326	0.568421	0.582524	0.602273	0.196078	0.926471	0.719577	0.730769	0.461538	0.896552	0.911765	0.432432	0.681416	0.616438
chr1	22367400	22367519	3	Kcnq5 (-405518), Rims1 (+438264)	1	0	1	0	0	0	0	0	0	0	0	0	0	0	0	0.121495	0.181818	0.0235294	0.267442	0.486111	0.0697674	0.171053	0.212598	0.171429	0.5	0.197183	0.5	0.689655	0.611765	0.387097
chr1	22369909	22370064	2	Kcnq5 (-408045), Rims1 (+435737)	1	0	1	0	0	0	0	0	0	0	0	0	0	1	0	0.389831	0.552632	0.719298	0.849057	1	0.74359	0.679245	0.777778	0.722222	0.954545	0.71875	0.827586	0.777778	0.558824	0.757576
chr1	22373400	22373465	3	Kcnq5 (-411491), Rims1 (+432291)	0	1	0	0	0	1	0	0	0	0	0	0	0	0	1	0.805085	0.686275	0.938272	0.719512	0.84507	0.490196	0.983051	0.969697	1	0.962264	0.976744	0.953488	1	0.914286	0.785714
chr1	22374784	22374957	4	Kcnq5 (-412929), Rims1 (+430853)	1	0	1	0	0	1	0	0	0	0	0	0	0	0	0	0.3	0.635135	0.285714	0.64486	0.782051	0.363636	0.558824	0.72	1	0.979167	0.534247	0.828571	0.878049	0.701754	0.811321
chr1	22375700	22375861	3	Kcnq5 (-413839), Rims1 (+429943)	0	1	0	0	0	1	0	0	0	0	0	0	1	0	0	0.823529	0.430233	0.765625	0.847826	0.921348	0.42029	0.910448	0.831395	0.58	0.911765	0.876923	0.8	0.6	0.630631	0.826087
chr1	22378016	22378290	6	Kcnq5 (-416211), Rims1 (+427571)	1	1	1	0	0	1	0	0	0	0	0	0	0	1	0	0.137255	0.14557	0.171875	0.410256	0.27	0.125	0.561404	0.422222	0.72549	0.596774	0.349398	0.383721	0.305085	0.223776	0.512195
chr1	22380289	22380484	3	Kcnq5 (-418445), Rims1 (+425337)	0	1	0	0	0	1	0	0	0	0	0	0	0	0	0	0.609756	0.112676	0.476744	0.833333	0.796875	0.253968	0.813333	0.69863	0.517241	0.92	0.75	0.736842	0.64	0.612245	0.538462
chr1	22380841	22381229	5	Kcnq5 (-419093), Rims1 (+424689)	0	1	0	0	0	0	0	0	1	0	0	0	0	0	0	0.925926	0.333333	0.908397	0.916031	0.893443	0.827586	0.947826	0.911765	0.650794	0.960784	0.931818	0.977273	0.8	0.796703	0.919355
chr1	22385505	22385589	2	Kcnq5 (-423605), Rims1 (+420177)	1	0	0	0	0	1	0	0	0	0	0	0	0	1	0	0.489796	0.478261	0.507692	0.746479	0.444444	0.371429	0.844444	0.752941	0.736842	0.928571	0.942857	0.75	0.515152	0.35443	0.914894
chr1	22387838	22388037	2	Kcnq5 (-425996), Rims1 (+417786)	0	0	0	0	0	0	0	1	0	0	0	0	0	1	0	0.730769	0.806452	0.7	0.7	0.833333	0.807692	0.555556	0.5	0.888889	0.647059	0.787879	0.736842	0.636364	0.361702	0.730769
chr1	22388300	22388445	3	Kcnq5 (-426431), Rims1 (+417351)	0	0	0	0	0	0	0	1	0	0	0	0	0	1	0	0.825581	0.9	0.793103	0.890244	0.882353	0.84375	0.644444	0.584158	1	0.884615	0.878788	0.888889	0.888889	0.43956	0.860465
chr1	22390573	22390589	2	Kcnq5 (-428639), Rims1 (+415143)	0	0	1	0	0	0	0	0	0	0	0	0	0	0	0	0.326923	0.424242	0.0212766	0.361702	0.870968	0.135135	0.441176	0.477778	0.529412	0.863636	0.0967742	0.35	0.1875	0.388889	0.3
chr1	22398378	22398399	2	Kcnq5 (-436447), Rims1 (+407335)	0	0	1	0	0	1	0	0	0	0	0	0	0	0	0	0.87931	0.789474	0.711538	0.948718	1	0.340426	0.975	0.925926	0.84	1	0.957447	0.958333	0.64	0.966102	0.8
chr1	22403768	22404043	4	Kcnq5 (-441964), Rims1 (+401818)	0	0	0	0	0	0	0	0	1	0	0	0	1	1	0	0.904762	0.675676	0.858268	0.845528	0.882353	0.683544	0.931373	0.765027	0.32	0.847458	0.962963	0.969697	0.615385	0.377953	0.977273
chr1	22412071	22412536	6	Kcnq5 (-450362), Rims1 (+393420)	1	0	0	0	1	1	0	0	0	0	0	0	0	1	0	0.508696	0.641304	0.703349	0.888268	0.625	0.573529	0.83237	0.828652	0.760563	0.797872	0.883721	0.860465	0.811594	0.526104	0.867925
chr1	22420510	22420813	4	Kcnq5 (-458720), Rims1 (+385062)	1	0	0	0	0	0	0	0	0	0	0	0	0	0	0	0.538462	0.686869	0.823529	0.686275	0.913043	0.8125	0.795181	0.869822	0.8	0.888889	0.787879	0.977273	0.847826	0.892308	0.901639
chr1	22421485	22421747	4	Kcnq5 (-459674), Rims1 (+384108)	0	1	0	0	1	1	0	0	0	0	0	0	0	1	0	0.767857	0.52809	0.826087	0.761364	0.392857	0.530303	0.917647	0.871166	0.95	0.714286	0.91358	0.9375	0.78125	0.588235	0.931818
chr1	22424623	22424640	2	Kcnq5 (-462690), Rims1 (+381092)	0	1	0	0	0	0	0	0	1	0	0	0	0	1	0	0.836364	0.3	0.75	0.72093	0.846154	0.525	0.72973	0.733333	0.181818	0.956522	0.909091	0.533333	0.538462	0.125	1
chr1	22429521	22429644	3	Kcnq5 (-467641), Rims1 (+376141)	0	0	0	0	0	0	0	0	0	0	0	0	0	1	1	0.892405	0.649485	0.824	0.801325	0.732143	0.821429	0.5	0.522876	0.75	0.833333	0.544304	0.516129	0.636364	0.487342	0.446429
chr1	22473497	22473966	4	Kcnq5 (-511790), Rims1 (+331992)	0	0	0	0	1	1	0	0	0	1	0	0	0	0	0	0.79845	0.477273	0.705426	0.678571	0.289157	0.379747	0.783784	0.624277	0.307692	0.36	0.797297	0.709091	0.552632	0.580952	0.466667
chr1	22477113	22477244	3	Kcnq5 (-515237), Rims1 (+328545)	0	1	0	0	0	1	0	1	0	0	0	0	0	0	0	0.764151	0.540984	0.844156	0.578947	0.521739	0.483333	0.830189	0.475862	0.772727	0.545455	0.867925	0.793103	0.357143	0.853659	0.676471
chr1	22490317	22490539	4	Kcnq5 (-528486), Rims1 (+315296)	1	0	1	0	0	0	0	0	0	0	1	0	0	0	0	0.257426	0.708333	0.247059	0.679012	0.833333	0.466667	0.692308	0.601626	0.777778	0.647059	0.2	0.694444	0.804878	0.707865	0.666667
chr1	22500486	22500589	2	Kcnq5 (-538596), Rims1 (+305186)	0	1	0	0	0	1	0	0	0	0	0	0	0	0	0	0.882353	0.38	0.802326	0.819672	0.490566	0.446429	0.890909	0.843284	0.52	0.826087	0.977273	0.8	0.3	0.621951	0.75
chr1	22502218	22502234	2	Kcnq5 (-540284), Rims1 (+303498)	0	0	0	0	0	0	0	0	0	0	0	0	0	1	0	0.363636	0.2	0.254237	0.508475	0.517241	0.157895	0.508475	0.679245	0.259259	0.789474	0.509434	0.565217	0.25	0.0833333	0.243902
chr1	22506766	22507131	5	Kcnq5 (-545007), Rims1 (+298775)	0	0	0	0	1	1	0	0	0	0	0	0	0	1	0	0.714286	0.744186	0.693333	0.835165	0.349515	0.495495	0.842697	0.831224	0.974359	0.772727	0.929204	0.904762	0.85	0.466667	0.935065
chr1	22508122	22508217	4	Kcnq5 (-546228), Rims1 (+297554)	0	0	0	0	1	1	0	0	0	0	0	0	0	0	0	0.517544	0.5625	0.526316	0.890411	0.294872	0.303797	0.915254	0.821918	0.818182	0.87037	0.903226	0.949153	0.404762	0.615385	0.931818
chr1	22508534	22509523	13	Kcnq5 (-547087), Rims1 (+296695)	1	1	1	0	1	1	0	0	0	0	0	0	0	1	0	0.238494	0.248447	0.222772	0.589499	0.134615	0.12628	0.671233	0.621622	0.678571	0.445652	0.613014	0.604396	0.283237	0.278716	0.572289
chr1	22512751	22512780	2	Kcnq5 (-550824), Rims1 (+292958)	0	0	1	0	0	1	0	0	0	0	0	0	0	0	0	0.586207	0.714286	0.423729	0.77551	0.777778	0.418605	0.95122	0.810127	0.9	0.952381	0.795455	0.833333	0.875	0.647059	1
chr1	22514854	22515158	3	Kcnq5 (-553064), Rims1 (+290718)	0	0	1	0	1	0	0	0	0	0	0	0	0	0	0	0.358491	0.346939	0.34507	0.534483	0.142857	0.301205	0.56701	0.581921	0.75	0.342105	0.563107	0.666667	0.388889	0.366197	0.465753
chr1	22515806	22515827	2	Kcnq5 (-553875), Rims1 (+289907)	1	0	0	0	0	0	0	0	0	0	0	0	0	0	0	0	0.16129	0	0.178571	0	0	0.0952381	0.37931	1	0.181818	0.0731707	0.517241	0.2	0.214286	0.1875
chr1	22516161	22516241	2	Kcnq5 (-554259), Rims1 (+289523)	0	0	0	0	1	0	0	0	0	0	0	0	0	0	0	0.0425532	0.0909091	0.0697674	0.205882	0	0.0357143	0.52381	0.358491	0.6	0	0.358974	0.758621	0.363636	0.387755	0.352941
chr1	22520664	22520865	2	Kcnq5 (-558823), Rims1 (+284959)	0	0	0	0	1	1	0	0	0	0	0	0	0	0	0	0.929293	0.810345	0.835443	0.956044	0.54902	0.68254	0.921053	0.968421	0.911765	0.892857	1	0.933333	1	0.863158	0.918367
chr1	22526965	22527307	4	Kcnq5 (-565194), Rims1 (+278588)	1	1	1	0	1	1	0	0	1	0	0	0	0	1	0	0.283784	0.168224	0.235772	0.783582	0.0694444	0.155556	0.619048	0.742268	0.384615	0.769231	0.605634	0.814815	0.642857	0.496503	0.711538
chr1	22532407	22532615	3	Kcnq5 (-570569), Rims1 (+273213)	0	1	0	0	1	1	0	0	0	0	0	0	0	0	0	0.569444	0.0545455	0.534091	0.486842	0.117647	0.1	0.838235	0.744	0.5	0.181818	0.826923	0.62069	0.277778	0.735294	0.36
chr1	22535862	22535874	2	Kcnq5 (-573926), Rims1 (+269856)	0	0	0	0	0	0	0	0	0	0	0	0	0	1	0	0.710145	0.509804	0.616438	0.702128	0.53125	0.415385	0.754717	0.761364	0.764706	0.608696	0.833333	0.866667	0.75	0.193548	0.911765
chr1	22536985	22537190	2	Kcnq5 (-575146), Rims1 (+268636)	1	0	1	0	0	0	0	0	0	0	0	0	0	0	0	0.706422	0.925	0.64	0.8625	0.931034	0.759036	0.909091	0.84472	0.9375	0.928571	0.859375	0.925926	0.761905	0.827068	0.881356
chr1	22553076	22553086	2	Kcnq5 (-591139), Rims1 (+252643)	0	1	0	0	0	0	0	0	1	0	0	0	0	0	0	1	0.53125	0.959184	0.982456	1	1	0.931034	0.92	0.133333	1	0.973684	1	0.857143	0.928571	0.952381
chr1	22571441	22571943	5	Kcnq5 (-609750), Rims1 (+234032)	0	0	0	0	0	0	0	0	1	0	0	0	0	1	0	0.912162	0.747368	0.952756	0.864583	0.929577	0.865672	0.871287	0.846154	0	0.846154	0.9375	0.924528	0.733333	0.387097	0.923077
chr1	22575866	22576126	4	Kcnq5 (-614054), Rims1 (+229728)	0	0	0	0	0	0	0	1	1	0	0	0	0	1	0	0.834711	0.753086	0.604651	0.858586	0.948276	0.622222	0.485294	0.496454	0.411765	0.8	0.829787	0.595238	0.628571	0.375	0.8
chr1	22582938	22583130	2	Kcnq5 (-621092), Rims1 (+222690)	1	0	1	0	0	0	0	0	0	0	0	0	0	0	0	0.0222222	0.46875	0.0810811	0.382353	0.925926	0.269231	0.263158	0.431373	1	0.9375	0.2	0.352941	0.363636	0.522727	0.5
chr1	22585715	22585796	2	Kcnq5 (-623814), Rims1 (+219968)	1	0	0	1	0	0	0	0	0	0	0	0	0	1	0	0.107143	0.210526	0.432432	0.0212766	0.833333	0.315789	0.25641	0.162791	0.636364	0.65	0.583333	0.45	0.37931	0.0506329	0.611111
chr1	22596291	22596599	12	Kcnq5 (-634503), Rims1 (+209279)	0	1	0	1	0	0	0	0	0	0	0	1	1	0	1	0.799353	0.071618	0.743733	0.332506	0.772436	0.565854	0.748858	0.585127	0.404412	0.688525	0.417671	0.251462	0.26	0.6082	0.145729
chr1	22597162	22597234	2	Kcnq5 (-635256), Rims1 (+208526)	0	0	0	0	0	0	0	0	0	0	0	0	0	1	0	0.766234	0.55102	0.576271	0.842105	0.883721	0.851064	0.684211	0.692308	0.96	1	0.866667	0.695652	0.6875	0.186667	0.916667
chr1	22616780	22616926	5	Kcnq5 (-654911), Rims1 (+188871)	1	0	1	0	0	0	0	0	0	0	0	0	0	0	1	0.238095	0.447368	0.140845	0.678322	0.90991	0.4	0.636364	0.552632	0.428571	0.833333	0.317308	0.425	0.5	0.475676	0.22973
chr1	22620543	22621363	11	Kcnq5 (-659011), Rims1 (+184771)	0	1	0	0	0	0	0	0	1	0	0	0	1	1	0	0.772379	0.452282	0.566502	0.778157	0.942105	0.605263	0.589189	0.597701	0.227273	0.835294	0.646789	0.468254	0.5	0.153846	0.608974
chr1	22627350	22627699	3	Kcnq5 (-665583), Rims1 (+178199)	0	0	0	0	0	0	0	1	0	0	0	0	0	1	0	0.5	0.419753	0.395349	0.572917	0.891892	0.480519	0.457831	0.375	0.387097	0.8	0.558442	0.418182	0.32	0.147727	0.27907
chr1	22632041	22632306	5	Kcnq5 (-670232), Rims1 (+173550)	0	0	0	0	0	0	0	0	0	0	0	0	0	1	0	0.748031	0.636364	0.661765	0.853846	0.853333	0.725	0.766234	0.731707	0.585366	0.909091	0.793814	0.897959	0.871795	0.230216	0.942029
chr1	22639758	22639867	2	Kcnq5 (-677871), Rims1 (+165911)	0	1	0	0	0	0	0	0	0	0	0	0	0	1	0	0.73913	0.432432	0.459459	0.863636	0.878788	0.607143	0.71875	0.661017	0.529412	0.8	0.777778	0.576923	0.5	0.159091	0.8
chr1	22648836	22648867	2	Kcnq5 (-686910), Rims1 (+156872)	1	0	0	0	1	1	0	0	0	0	0	0	0	0	0	0.412698	0.806452	0.727273	0.796296	0.56	0.387097	0.913043	0.95	0.941176	1	0.916667	0.9	0.944444	0.873563	1
chr1	22650602	22650900	7	Kcnq5 (-688809), Rims1 (+154973)	0	0	0	0	0	0	0	0	1	0	0	0	1	1	0	0.961373	0.796748	0.915	0.88806	0.853846	0.731343	0.881944	0.840278	0.0571429	0.716667	0.924812	0.810127	0.75	0.64751	0.797297
chr1	22655237	22655283	2	Kcnq5 (-693318), Rims1 (+150464)	1	0	0	0	0	0	0	0	0	0	0	0	0	1	0	0.231884	0.411765	0.375	0.55814	0.666667	0.431373	0.510638	0.626087	0.421053	0.75	0.65	0.62069	0.666667	0.243902	0.730769
chr1	22655712	22655957	2	Kcnq5 (-693893), Rims1 (+149889)	0	0	0	0	0	0	0	0	0	0	0	0	0	1	0	0.833333	0.650794	0.806122	0.940476	0.811321	0.793103	0.876712	0.69375	0.571429	0.75	0.934211	0.979592	0.875	0.509091	0.971429
chr1	22658134	22658279	3	Kcnq5 (-696265), Rims1 (+147517)	0	0	0	0	0	0	0	0	0	0	0	0	0	1	0	0.123288	0.179104	0.185185	0.426471	0.586957	0.214286	0.176471	0.345794	0.125	0.83871	0.214286	0.275862	0.0625	0.0786517	0.380952
chr1	22659359	22659614	4	Kcnq5 (-697545), Rims1 (+146237)	0	1	0	0	0	0	0	0	1	0	0	0	0	1	0	0.81	0.25	0.666667	0.865672	0.978723	0.597015	0.795918	0.795918	0.117647	0.777778	0.850746	0.833333	0.740741	0.352	0.960784
chr1	22662204	22662324	3	Kcnq5 (-700322), Rims1 (+143460)	1	0	1	0	0	0	0	0	0	0	0	0	0	0	0	0.10989	0.134615	0.0526316	0.409091	0.266667	0.134328	0.542373	0.57971	0	0.692308	0.375	0.65	0.324324	0.265823	0.757576
chr1	22662838	22663181	5	Kcnq5 (-701068), Rims1 (+142714)	1	0	1	0	0	0	0	0	0	0	0	0	0	1	0	0.428571	0.593496	0.369048	0.868613	0.488095	0.602564	0.814159	0.84556	0.8125	0.837209	0.75	0.733333	0.860465	0.186747	0.869565
chr1	22664231	22664255	3	Kcnq5 (-702301), Rims1 (+141481)	1	1	0	0	0	1	0	0	0	0	0	0	0	1	0	0.0125	0.0169492	0.15	0.413793	0	0	0.444444	0.366667	0.444444	0.173913	0.797101	0.75	0.26087	0.031746	0.69697
chr1	22675324	22675708	3	Kcnq5 (-713574), Rims1 (+130208)	0	1	0	0	0	0	0	0	1	0	0	0	0	0	0	0.943662	0.805195	0.890756	0.872881	0.909091	0.923077	0.933333	0.931937	0.191489	0.96875	0.970297	0.966102	0.939394	0.842593	0.928571
chr1	22687601	22687654	2	Kcnq5 (-725686), Rims1 (+118096)	0	0	0	0	0	0	1	1	0	0	0	0	0	0	0	0.860465	0.803571	0.928571	0.666667	0.925926	0.76	0.157895	0.479452	0.428571	0.777778	0.862069	0.608696	1	0.516129	0.631579
chr1	22690732	22690815	2	Kcnq5 (-728832), Rims1 (+114950)	0	0	0	0	0	0	0	1	0	0	0	0	0	1	0	0.694444	0.294118	0.644444	0.474576	0.8	0.647059	0.238095	0.287671	0.0909091	0.764706	0.571429	0.473684	0.380952	0.1875	0.15
chr1	22697930	22698265	5	Kcnq5 (-736156), Rims1 (+107626)	0	1	0	0	0	0	0	0	1	0	0	0	0	1	0	0.929889	0.739645	0.912664	0.964143	0.959538	0.944	0.909639	0.935484	0.808219	0.965909	0.952381	0.934783	0.948276	0.677524	0.972477
chr1	22712366	22712391	2	Kcnq5 (-750437), Rims1 (+93345)	0	1	0	0	1	0	0	0	0	0	0	0	0	0	0	0.508475	0.159091	0.545455	0.820513	0.18	0.315789	0.5625	0.735294	0.4	0.647059	0.840909	0.709677	0.571429	0.606557	0.64
chr1	22714160	22714220	3	Kcnq5 (-752248), Rims1 (+91534)	1	0	0	0	0	0	0	0	0	0	0	0	0	0	0	0.0895522	0.52459	0.197531	0.357143	0.849057	0.456522	0.153846	0.298013	0.65	0.758621	0.188406	0.342857	0.586207	0.185185	0.309524
chr1	22719807	22719985	2	Kcnq5 (-757954), Rims1 (+85828)	1	0	1	0	1	0	0	0	0	0	0	0	0	0	0	0.243902	0.684211	0.27907	0.674419	0.142857	0.5	0.774194	0.790123	0.647059	0.875	0.764706	0.73913	0.95	0.588235	0.72
chr1	22720284	22720420	3	Kcnq5 (-758410), Rims1 (+85372)	1	0	1	0	0	0	0	0	0	0	0	0	0	1	0	0.116667	0.857143	0.130435	0.569231	0.87037	0.613636	0.444444	0.59375	0.928571	1	0.361111	0.571429	0.827586	0.25	0.7
chr1	22720954	22721091	2	Kcnq5 (-759081), Rims1 (+84701)	0	0	1	0	0	0	0	0	0	0	0	0	0	1	0	0.338983	0.363636	0.166667	0.627119	0.245614	0.2	0.666667	0.628205	0.176471	0.588235	0.571429	0.653846	0.583333	0.19403	0.678571
chr1	22727340	22727426	2	Kcnq5 (-765441), Rims1 (+78341)	1	0	1	0	0	0	1	0	0	0	1	0	0	0	0	0.0816327	0.722222	0.0493827	0.789474	0.459459	0.442308	0.170213	0.71028	0.315789	0.708333	0.162162	0.741935	0.894737	0.5	0.846154
chr1	22728036	22728343	5	Kcnq5 (-766248), Rims1 (+77534)	1	1	0	0	1	1	0	0	0	0	0	0	0	0	0	0.258929	0.225989	0.244444	0.681081	0.151163	0.405405	0.547945	0.642023	0.611111	0.580645	0.512821	0.552632	0.671875	0.352941	0.619565
chr1	22730432	22730514	2	Kcnq5 (-768531), Rims1 (+75251)	0	1	0	0	0	0	0	0	0	0	0	0	0	0	0	0.310345	0.323077	0.467532	0.625	0.258824	0.241379	0.676923	0.55814	0.422222	0.307692	0.568627	0.65625	0.5	0.388889	0.525
chr1	22732100	22732324	3	Kcnq5 (-770270), Rims1 (+73512)	1	0	0	0	0	0	0	0	0	0	0	0	0	1	0	0.52459	0.758621	0.730769	0.882979	0.53125	0.727273	0.878378	0.862319	0.923077	0.861111	0.929825	0.895833	0.837838	0.538462	0.95122
chr1	22740369	22740486	4	Kcnq5 (-778486), Rims1 (+65296)	0	1	0	0	0	0	0	0	0	0	0	0	0	1	0	0.303226	0.0294118	0.25	0.702703	0.226667	0.223529	0.244444	0.412844	0.171429	0.276596	0.83908	0.62963	0.297297	0.0310078	0.866667
chr1	22744776	22745377	6	Kcnq5 (-783135), Rims1 (+60647)	0	0	0	0	0	0	0	0	0	0	0	0	1	1	0	0.809524	0.769912	0.686275	0.798206	0.894737	0.633803	0.835294	0.733333	0.69697	0.802198	0.845588	0.846154	0.523256	0.369159	0.838235
chr1	22746160	22746376	2	Kcnq5 (-784326), Rims1 (+59456)	0	0	0	0	0	0	0	0	0	0	0	0	0	1	0	0.92	0.840909	0.923077	0.964912	0.913043	0.928571	0.863636	0.899225	0.724138	0.967742	0.966102	0.945455	0.875	0.591398	0.914286
chr1	22748520	22748739	6	Kcnq5 (-786688), Rims1 (+57094)	0	1	0	0	1	0	0	0	0	0	0	0	0	1	0	0.891509	0.330769	0.847458	0.785235	0.350427	0.584158	0.830882	0.814126	0.390244	0.696429	0.893617	0.65625	0.525	0.290909	0.597561
chr1	22753072	22753090	2	Kcnq5 (-791139), Rims1 (+52643)	0	1	0	0	0	1	0	0	1	0	0	0	0	1	0	0.671429	0.354167	0.786667	0.723404	0.72973	0.294118	0.583333	0.864198	0.222222	0.92	0.923077	0.789474	0.653846	0.432836	0.692308
chr1	22757881	22757958	2	Kcnq5 (-795978), Rims1 (+47804)	0	0	0	0	0	0	0	0	0	0	0	0	0	1	0	0.825	0.868421	0.871795	0.810811	1	0.870968	0.56	0.828571	0.888889	0.923077	1	0.730769	0.708333	0.407895	0.956522
chr1	22758610	22758640	3	Kcnq5 (-796683), Rims1 (+47099)	0	0	0	0	0	0	0	1	0	0	0	0	0	1	0	0.853933	0.701754	0.742857	0.901639	0.958333	0.705128	0.625	0.553846	0.789474	0.8125	0.873239	0.755556	0.558824	0.113636	0.744681
chr1	22760495	22760570	2	Kcnq5 (-798591), Rims1 (+45191)	0	0	0	0	0	0	0	0	1	0	0	0	0	1	0	0.895522	0.681818	0.833333	0.862069	0.967742	0.830508	0.65625	0.58209	0.318182	0.857143	0.869565	0.47619	0.6	0.458333	1
chr1	22761568	22761741	4	Kcnq5 (-799713), Rims1 (+44069)	0	0	0	0	0	0	0	0	1	0	0	0	0	1	0	0.974359	0.847222	0.952381	0.952941	0.898734	0.932203	0.951923	0.935484	0.243243	0.961538	1	0.884615	0.757576	0.666667	0.942857
chr1	22768909	22768914	2	Kcnq5 (-806970), Rims1 (+36812)	0	0	0	0	0	0	0	1	0	0	0	0	0	1	1	0.843137	0.424242	0.772727	0.586207	0.904762	0.645161	0.517241	0.283582	0	0.9	0.766667	0.454545	0.307692	0.25	0.142857
chr1	22772371	22772505	2	Kcnq5 (-810496), Rims1 (+33286)	0	0	0	0	0	0	0	1	0	0	0	0	0	0	0	0.5	0.479167	0.25	0.4	0.828571	0.266667	0.275	0.144578	0.866667	1	0.214286	0.266667	0.0526316	0.176471	0.172414
chr1	22782913	22782956	2	Kcnq5 (-820993), Rims1 (+22789)	0	0	0	0	0	0	0	0	0	0	0	0	0	1	0	0.75	0.756757	0.770833	0.75	0.916667	0.375	0.5	0.642857	0.384615	0.833333	0.735294	0.791667	0.428571	0.0888889	1
chr1	22789474	22789924	7	Kcnq5 (-827757), Rims1 (+16025)	0	0	0	0	0	0	0	0	0	0	0	0	0	1	0	0.368201	0.337278	0.383784	0.519802	0.570423	0.331395	0.439716	0.377301	0.6	0.416667	0.757576	0.77907	0.53012	0.0883392	0.773109
chr1	22794736	22795620	10	Kcnq5 (-833236), Rims1 (+10546)	1	0	1	0	0	0	0	0	0	0	0	0	0	1	0	0.352542	0.642857	0.41958	0.669683	0.886364	0.563536	0.4	0.6925	0.674419	0.924731	0.50365	0.520661	0.78481	0.308311	0.736
chr1	22803158	22803653	6	Kcnq5 (-841464), Rims1 (+2318)	0	1	0	0	0	0	0	0	0	0	0	0	0	1	0	0.467811	0.327684	0.599078	0.566474	0.844262	0.55303	0.363057	0.546012	0.254902	0.617978	0.534091	0.479592	0.653061	0.116279	0.678571
chr1	22804534	22804541	2	Kcnq5 (-842596), Rims1 (+1186)	0	0	0	0	0	0	0	0	0	0	0	0	0	1	0	0.703704	0.514286	0.698413	0.837209	0.765957	0.781818	0.595238	0.528736	0.227273	0.571429	0.757576	0.785714	0.533333	0.038961	0.818182
chr1	22807118	22807228	2	Rims1 (-1449)	0	0	0	0	0	0	0	0	0	0	0	0	0	1	0	0.571429	0.48	0.360656	0.565217	0.619048	0.518519	0.285714	0.225352	0.55	0.444444	0.533333	0.125	0.4	0.0877193	0.461538
chr1	22810595	22810759	2	Rims1 (-4953)	1	0	1	0	0	0	0	0	0	0	0	0	0	0	0	0.285714	0.95	0.214286	0.911765	0.863636	0.846154	0.8	0.920635	1	1	0.448276	0.8	0.571429	0.914894	0.888889
chr1	22811485	22811766	6	Rims1 (-5902), 4933415F23Rik (+290627)	1	0	1	0	0	1	0	0	0	0	1	0	0	0	0	0.221557	0.688172	0.144578	0.76378	0.512605	0.319588	0.663551	0.845	0.78125	0.896552	0.398058	0.604651	0.53125	0.824242	0.777778
chr1	22824871	22824933	2	Rims1 (-19178), 4933415F23Rik (+277351)	0	0	0	0	0	0	0	0	1	0	0	0	0	1	0	0.953125	0.90566	0.912281	0.897436	0.862069	0.714286	0.969697	0.890244	0.6	1	1	0.958333	0.928571	0.602941	1
chr1	22830724	22830850	2	Rims1 (-25063), 4933415F23Rik (+271466)	0	0	1	0	0	1	0	0	0	0	0	0	0	0	0	0.253521	0.323529	0.0925926	0.521739	0.5	0.047619	0.75	0.709677	0.1	0.631579	0.481481	0.210526	0.2	0.333333	0.133333
chr1	22845552	22845679	3	Rims1 (-39892), 4933415F23Rik (+256637)	1	1	0	0	1	1	0	0	0	0	0	0	0	0	0	0.333333	0.466667	0.436782	0.683544	0.111111	0.166667	0.849057	0.899083	0.238095	0.678571	0.833333	0.820513	0.944444	0.59322	0.864865
chr1	22847584	22847904	5	Rims1 (-42020), 4933415F23Rik (+254509)	0	0	0	0	1	1	0	0	1	0	0	0	1	0	0	0.894444	0.72549	0.825688	0.840426	0.317647	0.542553	0.948052	0.869767	0.0714286	0.723404	0.967391	0.903846	0.622222	0.924051	0.702703
chr1	22860700	22860867	3	Rims1 (-55060), 4933415F23Rik (+241469)	0	1	0	0	0	0	0	0	1	0	0	0	0	1	0	0.972789	0.547619	0.932203	0.905983	0.935185	0.827957	0.894231	0.94152	0.575	1	0.95122	0.850746	0.761905	0.70068	0.907407
chr1	22884968	22885030	2	Rims1 (-79275), 4933415F23Rik (+217254)	0	0	0	0	0	0	1	0	0	0	0	0	0	1	0	0.714286	0.714286	0.82	0.727273	0.842105	0.8	0.321429	0.61194	1	0.807692	0.846154	0.714286	0.941176	0.181818	0.875
chr1	22889330	22889352	3	Rims1 (-83617), 4933415F23Rik (+212912)	0	1	0	0	0	0	0	0	0	0	0	0	1	1	0	0.963303	0.576271	0.95082	0.973684	0.980769	0.877551	0.980769	0.866667	0.931034	1	1	0.653846	0.333333	0.573034	0.923077
chr1	22890016	22890279	6	Rims1 (-84424), 4933415F23Rik (+212105)	1	0	0	0	0	0	0	1	0	0	0	0	0	1	0	0.130435	0.748031	0.417647	0.420118	0.564815	0.324786	0.48227	0.321212	0.895522	0.721519	0.511905	0.847059	0.843137	0.182927	0.860465
chr1	22894891	22895116	3	Rims1 (-89280), 4933415F23Rik (+207249)	0	1	0	0	0	0	0	1	1	0	0	0	0	1	0	0.833333	0.270833	0.632653	0.589286	0.756098	0.576923	0.77551	0.395833	0.195652	0.277778	0.6	0.733333	0.6	0.222222	0.52381
chr1	22895640	22895752	5	Rims1 (-89972), 4933415F23Rik (+206557)	0	1	0	0	0	0	0	1	1	0	0	0	0	1	0	0.69697	0.0648148	0.623932	0.461039	0.547368	0.354167	0.408602	0.244048	0	0.461538	0.666667	0.346154	0.257143	0.264286	0.470588
chr1	22902970	22902999	3	Rims1 (-97261), 4933415F23Rik (+199268)	0	0	0	0	1	1	0	0	0	0	0	0	0	1	0	0.635036	0.35	0.789474	0.622951	0.0246914	0.195652	0.298246	0.340782	0.232558	0.26087	0.967213	0.961538	0.171429	0.216981	0.820513
chr1	22903409	22903543	2	Rims1 (-97752), 4933415F23Rik (+198777)	0	0	0	0	1	1	0	0	0	0	0	0	0	0	0	0.967213	0.782609	0.93617	0.826923	0.227273	0.441176	0.567568	0.576923	0.818182	0.541667	0.959184	0.96	0.384615	0.584615	1
chr1	22904449	22904908	8	Rims1 (-98955), 4933415F23Rik (+197574)	1	1	0	0	0	0	0	0	0	0	0	0	0	1	0	0.578431	0.468293	0.626437	0.525	0.710227	0.486239	0.785311	0.701987	0.792079	0.896104	0.708571	0.842105	0.545455	0.243697	0.869159
chr1	22905229	22905388	4	Rims1 (-99585), 4933415F23Rik (+196944)	0	0	0	1	0	0	0	0	0	0	1	0	0	0	0	0.325397	0.384615	0.418367	0.245902	0.957746	0.528571	0.225806	0.36	0.933333	0.875	0.112676	0.534884	0.648148	0.345794	0.681818
chr1	22928466	22928837	6	Rims1 (-122928), 4933415F23Rik (+173601)	1	0	1	0	0	1	1	0	0	0	0	0	0	0	0	0.2	0.745614	0.175439	0.463636	0.826667	0.39	0.4	0.815217	1	0.941176	0.44186	0.735849	0.806452	0.59887	0.785714
chr1	22933458	22933511	2	Rims1 (-127761), 4933415F23Rik (+168768)	0	0	1	0	0	0	0	0	0	0	0	0	0	0	1	0.881579	0.803279	0.507246	0.824324	1	0.761905	0.833333	0.850746	0.809524	0.869565	0.658537	0.631579	0.952381	0.805556	0.64
chr1	22939744	22939872	3	Rims1 (-134084), 4933415F23Rik (+162445)	1	0	1	0	0	0	0	0	0	0	0	0	0	0	0	0.0729167	0.310345	0.0925926	0.446809	0.169811	0.210526	0.54717	0.576087	0.947368	0.333333	0.222222	0.444444	0.625	0.505376	0.576923
chr1	22942714	22942944	3	Rims1 (-137105), 4933415F23Rik (+159424)	0	0	0	0	0	0	0	0	0	0	0	0	0	1	0	0.191083	0.188889	0.162602	0.455172	0.33	0.178218	0.483871	0.368182	0.08	0.558824	0.4	0.387755	0.263158	0.0733333	0.531915
chr1	22959372	22959522	4	Rims1 (-153723), 4933415F23Rik (+142806)	0	0	0	0	0	0	0	0	0	0	0	1	0	1	0	0.682353	0.325	0.328767	0.625	0.632653	0.431818	0.5	0.352	0.518519	0.578947	0.476923	0.220588	0.3	0.10989	0.170732
chr1	22962037	22962209	4	Rims1 (-156399), 4933415F23Rik (+140130)	0	1	0	0	0	0	0	1	0	0	0	0	0	0	0	0.734513	0.288462	0.575758	0.214286	0.516129	0.377778	0.376812	0.241611	0.206897	0.307692	0.428571	0.428571	0.655172	0.458333	0.159091
chr1	22964982	22965297	3	Rims1 (-159416), 4933415F23Rik (+137113)	0	0	1	0	0	0	0	0	1	0	0	0	0	0	1	0.825688	0.757143	0.543689	0.843478	0.901408	0.652778	0.835616	0.917647	0.25	1	0.88	0.756757	0.78125	0.854962	0.424658
chr1	22968868	22969270	5	Rims1 (-163345), 4933415F23Rik (+133184)	0	1	0	0	0	0	0	0	0	0	0	0	0	1	0	0.633987	0.15534	0.338462	0.7	0.365591	0.308511	0.62963	0.451777	0.366667	0.531915	0.639535	0.471429	0.377358	0.223602	0.625
chr1	22975827	22975929	4	Rims1 (-170154), 4933415F23Rik (+126375)	0	0	0	0	1	0	0	0	0	0	0	0	0	1	0	0.530303	0.176471	0.357143	0.494949	0.0645161	0.439024	0.371429	0.564516	0.852941	0.421053	0.62963	0.916667	0.625	0.015625	0.745455
chr1	22980946	22981089	2	Rims1 (-175294), 4933415F23Rik (+121235)	0	0	0	0	1	0	0	0	0	0	0	0	0	0	0	0.654206	0.84127	0.680556	0.763889	0.481481	0.826923	0.949153	0.951456	0.944444	0.911765	0.944444	0.916667	1	0.734513	0.865385
chr1	22988229	22988460	3	Rims1 (-182621), 4933415F23Rik (+113908)	0	0	0	0	0	0	0	0	0	0	0	0	0	1	0	0.947598	0.881657	0.839572	0.958333	0.969925	0.915094	0.831933	0.786232	0.971014	0.985915	0.948454	0.87037	0.815385	0.705628	0.945055
chr1	22989731	22989814	2	Rims1 (-184049), 4933415F23Rik (+112480)	0	0	0	0	0	0	0	0	1	0	0	0	0	1	0	0.692308	0.333333	0.733333	0.6875	0.682927	0.627907	0.590909	0.765625	0.111111	0.615385	0.848485	0.6875	0.277778	0.118644	0.4375
chr1	23005043	23005381	5	Rims1 (-199488), 4933415F23Rik (+97041)	1	0	1	0	0	0	0	1	0	0	0	0	0	1	0	0.0946502	0.408	0.0676329	0.441558	0.5625	0.265306	0.12	0.135048	0.230769	0.578125	0.182692	0.367647	0.587302	0.027027	0.669725
chr1	23006978	23007172	2	Rims1 (-201351), 4933415F23Rik (+95178)	0	0	0	0	0	0	0	0	0	0	0	0	0	1	0	0.95122	0.933333	0.589744	0.894737	0.814815	0.814815	0.692308	0.557377	0.571429	0.8	0.666667	0.4375	0.625	0.4	0.866667
chr1	23007552	23007975	7	Rims1 (-202040), 4933415F23Rik (+94489)	0	0	1	0	0	0	1	0	0	0	0	0	0	1	0	0.347458	0.637168	0.369099	0.764706	0.89	0.70229	0.220339	0.45679	0.428571	0.810345	0.382979	0.603175	0.727273	0.0892019	0.709677
chr1	23008369	23008492	2	Rims1 (-202707), 4933415F23Rik (+93822)	1	0	1	0	0	0	0	0	0	0	0	0	0	1	0	0.152778	0.583333	0.372093	0.534483	0.911765	0.454545	0.225	0.359551	0.6875	0.954545	0.5	0.388889	0.611111	0.222222	0.444444
chr1	23023754	23023885	3	Rims1 (-218096), 4933415F23Rik (+78433)	1	0	0	1	0	0	0	0	0	0	1	0	0	0	0	0.409524	0.862745	0.766667	0.632911	0.953488	0.821429	0.6	0.865772	0.961538	1	0.55	1	0.954545	0.936364	0.857143
chr1	23040179	23040296	3	Rims1 (-234514), 4933415F23Rik (+62015)	0	0	0	0	0	0	0	1	0	0	0	0	1	1	0	0.947368	0.810811	0.901961	0.9	0.95	0.72	0.623188	0.625	0.882353	0.652174	0.925	0.758621	0.04	0.236842	0.941176
chr1	23049987	23050213	4	Rims1 (-244376), 4933415F23Rik (+52153)	0	0	0	0	0	0	0	0	0	0	0	0	0	1	0	0.934307	0.975	0.962617	0.930233	0.978261	0.907895	0.836735	0.958549	0.88	0.925926	0.954023	0.964286	0.72973	0.548148	0.868852
chr1	23058481	23058573	2	Rims1 (-252803), 4933415F23Rik (+43726)	0	0	0	0	1	0	0	0	1	0	0	0	0	0	0	0.704545	0.702703	0.678571	0.821429	0.255319	0.695652	0.970588	0.911392	0.470588	0.727273	0.833333	0.928571	0.761905	0.773585	0.925
chr1	23060252	23060348	2	Rims1 (-254576), 4933415F23Rik (+41953)	0	0	1	0	0	0	0	0	0	0	0	0	0	1	0	0.616667	0.703704	0.461538	1	0.939394	0.774194	0.740741	0.74	1	1	0.73913	0.8125	1	0.48	0.88
chr1	23063227	23063336	3	Rims1 (-257558), 4933415F23Rik (+38971)	0	1	0	0	0	0	0	0	0	0	0	0	0	1	0	0.933333	0.614583	0.891566	1	0.73913	0.873418	0.983871	0.892617	1	0.842105	0.942029	0.837209	0.861111	0.690141	0.95122
chr1	23063744	23064085	5	Rims1 (-258191), 4933415F23Rik (+38338)	1	0	1	0	0	1	0	0	0	0	0	0	0	0	0	0.0364964	0.463918	0.104	0.447761	0.37037	0.160377	0.6	0.668478	0.888889	0.714286	0.373494	0.341463	0.6	0.462857	0.522727
chr1	23067804	23068094	5	Rims1 (-262225), 4933415F23Rik (+34304)	0	0	1	0	0	1	0	0	0	0	0	0	0	1	0	0.467836	0.418182	0.373134	0.797386	0.525253	0.202247	0.660377	0.729064	0.794872	0.717949	0.494737	0.509804	0.72	0.197605	0.633803
chr1	23074903	23075174	3	Rims1 (-269315), 4933415F23Rik (+27214)	1	0	1	0	0	0	1	0	0	0	1	0	0	0	0	0.507937	0.872727	0.37931	0.714286	0.935484	0.783333	0.122449	0.696429	0.958333	0.96875	0.418605	0.678571	1	0.873016	0.789474
chr1	23087581	23087617	2	Rims1 (-281875), 4933415F23Rik (+14654)	0	0	0	0	0	0	0	0	0	0	0	0	0	1	0	0.898305	0.678571	0.823529	0.688525	0.777778	0.529412	0.552632	0.506173	0.388889	0.411765	0.846154	0.777778	0.652174	0.345455	0.473684
chr1	23096028	23096235	2	Rims1 (-290408), 4933415F23Rik (+6121)	0	1	0	0	0	0	0	0	1	0	0	0	0	0	0	0.960317	0.686567	0.982609	0.95	0.95122	0.9	0.962963	0.981132	0.789474	0.964286	0.973684	0.954545	0.956522	0.889831	0.982456
chr1	23097796	23098014	3	Rims1 (-292181), 4933415F23Rik (+4348)	0	1	0	0	0	0	0	0	0	0	0	0	0	1	0	0.523256	0.237288	0.45977	0.716418	0.31746	0.446809	0.340426	0.398148	0.761905	0.481481	0.4	0.346154	0.647059	0.05	0.421053
chr1	23114556	23114609	2	4933415F23Rik (-12330), Ogfrl1 (+268592)	0	0	0	0	0	0	0	0	1	0	0	0	0	0	0	0.962963	0.763158	0.638298	0.762712	0.965517	0.727273	0.551724	0.701299	0.166667	0.84375	0.266667	0.538462	0.571429	0.762712	0.6
chr1	23115679	23115877	2	4933415F23Rik (-13525), Ogfrl1 (+267397)	0	0	0	0	0	1	0	0	1	0	0	0	0	0	0	0.731183	0.395349	0.457627	0.659091	0.321429	0.27451	0.816327	0.777778	0.21875	0.518519	0.723404	0.666667	0.444444	0.607595	0.464286
chr1	23118571	23118712	2	4933415F23Rik (-16389), Ogfrl1 (+264533)	0	0	0	0	0	0	0	0	0	0	0	0	0	1	0	0.924528	0.464286	0.803571	0.692308	0.8	0.46875	0.6875	0.630952	0.956522	0.789474	0.964286	0.826087	0.722222	0.253731	0.764706
chr1	23119097	23119100	2	4933415F23Rik (-16846), Ogfrl1 (+264076)	0	0	0	0	0	0	0	0	1	0	0	0	0	1	0	0.946429	0.529412	0.852459	0.76	0.769231	0.5	0.766667	0.535211	0.2	0.285714	0.875	0.666667	0.227273	0.261538	0.678571
chr1	23128561	23128681	3	4933415F23Rik (-26368), Ogfrl1 (+254554)	0	1	0	0	0	0	0	0	0	0	0	0	0	1	0	0.986577	0.791667	0.984	0.972222	0.879518	0.907692	1	0.972789	0.82	0.947368	1	0.966667	0.972973	0.58871	0.96875
chr1	23129087	23129212	2	4933415F23Rik (-26897), Ogfrl1 (+254025)	0	0	0	0	0	0	0	0	1	0	0	0	0	0	0	1	0.814815	1	0.969697	0.814815	0.833333	1	1	0.0526316	0.944444	1	0.928571	0.809524	0.79661	1
chr1	23129685	23129697	2	4933415F23Rik (-27438), Ogfrl1 (+253484)	0	1	0	0	0	0	0	0	0	0	0	0	0	1	0	0.790698	0	0.325	0.35	0.0625	0.117647	0.659091	0.56338	0	0.409091	0.133333	0.222222	0.0625	0.0392157	0.047619
chr1	23138617	23139156	6	4933415F23Rik (-36634), Ogfrl1 (+244288)	0	1	0	0	1	0	0	0	0	0	0	0	0	1	0	0.766551	0.289256	0.666667	0.767196	0.47561	0.555556	0.736	0.751381	0.443038	0.6	0.753731	0.651163	0.701299	0.449324	0.66087
chr1	23168881	23168888	2	4933415F23Rik (-66632), Ogfrl1 (+214290)	0	0	0	0	1	0	0	0	0	1	0	0	1	1	0	0.969697	0.538462	0.87037	0.839286	0.26	0.487179	0.974359	0.692308	0.272727	0	0.85	0.75	0.111111	0.0204082	0.56
chr1	23169165	23169541	5	4933415F23Rik (-67100), Ogfrl1 (+213822)	0	0	0	0	0	0	0	0	0	0	0	0	0	1	0	0.562914	0.0740741	0.431655	0.156522	0.0505051	0.0294118	0.616438	0.176724	0.0444444	0.0465116	0.72973	0.447368	0	0.079646	0.0897436
chr1	23174312	23174654	5	4933415F23Rik (-72230), Ogfrl1 (+208692)	0	0	0	0	1	1	0	0	1	1	0	0	0	0	0	0.830508	0.678161	0.805556	0.785714	0.125	0.19403	0.878049	0.674699	0	0.139535	0.962025	0.844444	0.380952	0.82906	0.491803
chr1	23215932	23216017	3	4933415F23Rik (-113722), Ogfrl1 (+167200)	0	1	0	1	0	0	0	0	0	0	0	0	1	0	0	0.740741	0.4	0.840909	0.432432	0.685714	0.489796	0.934211	0.674603	0.95	0.8	0.849315	0.521739	0.25	0.946429	0.804878
chr1	23230775	23230815	2	4933415F23Rik (-128542), Ogfrl1 (+152380)	0	0	0	0	0	0	0	0	0	0	0	0	0	1	0	0.925373	0.976744	0.933333	0.956522	1	0.966667	0.923077	0.853333	1	1	0.979167	1	1	0.623377	0.96
chr1	23231312	23231335	2	4933415F23Rik (-129071), Ogfrl1 (+151851)	0	0	0	0	0	0	0	1	0	0	0	0	0	1	0	0.492308	0.784314	0.826087	0.388889	0.923077	0.731707	0.315789	0.13	0.714286	0.346154	0.75	0.8	0.823529	0.0606061	0.6875
chr1	23248967	23249185	5	4933415F23Rik (-146823), Ogfrl1 (+134099)	1	1	1	0	0	1	0	0	0	0	0	0	0	0	0	0.55814	0.482456	0.508197	0.764706	0.896104	0.428571	0.786408	0.819672	0.962264	0.925926	0.785714	0.863636	0.75	0.966102	0.621622
chr1	23250481	23250486	2	4933415F23Rik (-148231), Ogfrl1 (+132691)	0	1	0	0	0	1	0	0	0	0	0	0	1	0	0	0.643678	0.26087	0.771429	0.584615	0.733333	0.2	0.816901	0.595238	1	0.666667	0.902439	0.473684	0.047619	0.5	0.714286
chr1	23250946	23251065	4	4933415F23Rik (-148753), Ogfrl1 (+132169)	0	1	0	0	0	1	0	0	0	0	0	0	0	0	0	0.316901	0.0714286	0.5	0.390625	0.22549	0.112245	0.885714	0.333333	0.833333	0.588235	0.890909	0.638889	0.0588235	0.54	0.627451
chr1	23263796	23264660	9	4933415F23Rik (-161975), Ogfrl1 (+118947)	1	1	0	1	1	0	0	0	0	0	0	0	0	0	0	0.132653	0.164384	0.301075	0.345794	0.176991	0.212766	0.587571	0.615917	0.385965	0.679487	0.584906	0.537634	0.708333	0.570513	0.533981
chr1	23269399	23269556	2	4933415F23Rik (-167225), Ogfrl1 (+113697)	0	1	0	0	0	0	0	0	0	0	0	0	0	1	0	0.919355	0.627907	0.928571	0.843137	0.846154	0.8125	0.818182	0.934211	1	0.954545	0.84375	0.875	0.933333	0.516129	0.894737
chr1	23271410	23271839	5	4933415F23Rik (-169372), Ogfrl1 (+111550)	0	1	0	0	0	0	0	0	1	0	0	0	0	0	0	0.85	0.46789	0.867133	0.923567	0.659341	0.589147	0.918182	0.833333	0.112903	0.533333	0.94898	0.807018	0.537037	0.682432	0.773585
chr1	23272156	23272323	4	4933415F23Rik (-169987), Ogfrl1 (+110935)	0	1	0	0	0	0	0	0	1	0	0	0	1	1	0	0.974194	0.352381	0.96129	0.945736	0.979381	0.822034	0.953704	0.855856	0.534247	0.819444	0.983607	0.897727	0.561404	0.70625	0.913043
chr1	23284874	23285135	3	4933415F23Rik (-182752), Ogfrl1 (+98170)	0	1	0	0	0	0	0	0	1	0	0	0	0	0	0	0.926829	0.545455	0.932203	0.964286	0.818182	0.815789	0.977778	0.92233	0.285714	0.888889	0.969697	0.916667	0.761905	0.675	0.974359
chr1	23321286	23321921	11	4933415F23Rik (-219351), Ogfrl1 (+61571)	1	0	1	0	1	1	0	1	0	0	0	0	0	0	0	0.258264	0.614887	0.40407	0.432133	0.402027	0.397163	0.651558	0.541176	0.695312	0.533333	0.575646	0.619632	0.660606	0.655481	0.74537
chr1	23322416	23322559	3	4933415F23Rik (-220235), Ogfrl1 (+60687)	0	1	0	0	1	1	0	0	0	1	0	0	0	0	0	0.860465	0.403509	0.80303	0.685714	0.106383	0.4	0.826923	0.793388	0.878788	0.25	0.890625	0.794118	0.714286	0.683544	0.933333
chr1	23323956	23324023	5	4933415F23Rik (-221737), Ogfrl1 (+59185)	1	0	1	0	0	0	0	0	0	0	1	0	0	1	0	0.0722222	0.51	0.10119	0.496296	0.71	0.234043	0.449541	0.396364	0.145455	0.768116	0.15	0.376471	0.567568	0.196319	0.631579
chr1	23335649	23335767	2	4933415F23Rik (-233455), Ogfrl1 (+47467)	0	0	0	0	0	0	0	0	1	0	0	0	0	1	0	0.962264	0.977273	1	0.977778	1	0.977273	1	0.987179	0.25	0.944444	0.961538	0.952381	0.944444	0.754717	0.909091
chr1	23338769	23338941	2	4933415F23Rik (-236602), Ogfrl1 (+44320)	0	1	1	0	0	0	0	0	1	0	0	0	0	0	0	0.965714	0.745283	0.926829	0.960317	0.952941	0.922222	1	0.994792	0.740741	0.97561	0.986842	0.933333	0.914894	0.91129	0.925
chr1	23341865	23342047	3	4933415F23Rik (-239703), Ogfrl1 (+41219)	0	0	0	0	0	0	0	0	1	0	0	0	0	1	0	0.896104	0.789474	0.881356	0.85	1	0.900826	0.865169	0.786585	0.463415	0.833333	0.840909	0.821429	0.734694	0.62069	0.634146
chr1	23343052	23343322	6	4933415F23Rik (-240934), Ogfrl1 (+39988)	0	0	1	0	0	0	0	1	0	0	1	0	0	1	0	0.535865	0.727273	0.416667	0.892989	0.952756	0.578313	0.582192	0.386076	0.507246	0.75	0.469799	0.726027	0.654545	0.342105	0.89011
chr1	23344646	23344943	12	4933415F23Rik (-242542), Ogfrl1 (+38380)	0	0	0	0	0	0	0	0	1	1	0	0	0	1	1	0.927114	0.559567	0.913738	0.735632	0.634286	0.756303	0.940367	0.705467	0.174312	0.439716	0.891509	0.827338	0.56391	0.449438	0.67052
chr1	23351953	23352087	3	4933415F23Rik (-249767), Ogfrl1 (+31155)	0	0	0	0	0	0	0	0	1	0	0	0	0	1	0	0.871795	0.813333	0.788462	0.902174	0.843373	0.866667	0.785714	0.837838	0.25	0.925926	0.945205	0.904762	0.675	0.336134	0.926829
chr1	23355240	23355584	4	4933415F23Rik (-253159), Ogfrl1 (+27763)	0	0	0	0	0	0	0	0	0	0	0	0	0	1	0	0.579365	0.56	0.717391	0.921986	0.518072	0.551724	0.828571	0.675159	0.607143	0.697674	0.955556	0.853659	0.8	0.382166	0.888889
chr1	23358787	23358942	3	4933415F23Rik (-256612), Ogfrl1 (+24310)	1	0	0	0	0	0	1	0	0	0	0	0	0	0	0	0.547826	0.791667	0.569444	0.883333	1	0.821429	0.317073	0.746269	1	0.941176	0.791667	0.818182	0.9375	0.694444	1
chr1	23359496	23359633	4	4933415F23Rik (-257312), Ogfrl1 (+23610)	0	0	0	0	0	0	1	0	0	0	1	0	0	0	0	0.75	0.82716	0.743802	0.736	0.97561	0.925	0.308511	0.818182	0.96875	1	0.603175	0.956522	0.909091	0.780488	0.977273
chr1	23367271	23367291	2	4933415F23Rik (-265028), Ogfrl1 (+15894)	0	0	1	0	0	0	0	0	0	0	1	0	0	0	0	0.383333	0.746479	0.188406	0.559524	0.941176	0.563636	0.428571	0.536585	0.833333	1	0.0833333	0.5	0.5	0.492754	0.55
chr1	23372737	23373119	8	4933415F23Rik (-270675), Ogfrl1 (+10247)	0	1	0	0	1	0	0	1	0	0	0	0	1	1	0	0.703504	0.205479	0.586957	0.233108	0.101523	0.263959	0.761658	0.3125	0.462121	0.134328	0.892857	0.324074	0.101124	0.205333	0.243243
chr1	23375062	23375182	3	4933415F23Rik (-272869), Ogfrl1 (+8053)	0	0	0	0	0	0	0	0	0	0	0	0	0	1	0	0.987342	0.971429	0.95122	0.978261	0.966667	1	0.90566	0.954248	1	1	0.978723	0.973684	0.958333	0.595238	1
chr1	23377665	23377877	5	4933415F23Rik (-275518), Ogfrl1 (+5404)	1	0	0	0	0	0	0	0	0	0	0	0	0	1	0	0.158273	0.553398	0.315385	0.636364	0.367647	0.347222	0.345679	0.675	0.965517	0.735294	0.430233	0.6	0.709677	0.242105	0.954545
chr1	23378566	23379101	17	4933415F23Rik (-276581), Ogfrl1 (+4341)	0	1	0	0	1	0	0	0	1	0	0	0	0	1	0	0.752122	0.423529	0.7125	0.665899	0.524164	0.647239	0.745283	0.81351	0.417323	0.728324	0.804965	0.78453	0.652893	0.235556	0.804598
chr1	23381052	23381069	2	4933415F23Rik (-278808), Ogfrl1 (+2114)	0	0	0	0	0	0	0	0	0	0	0	0	0	1	0	0.78125	0.785714	0.890909	0.66129	0.96	0.763158	0.857143	0.920635	0.833333	0.806452	0.814815	0.923077	0.894737	0.46	0.925
chr1	23381731	23381878	2	4933415F23Rik (-279552), Ogfrl1 (+1370)	0	0	0	0	0	0	1	0	0	0	0	0	0	1	0	0.846626	0.827957	0.815126	0.87931	0.759036	0.804688	0.552083	0.748918	0.675676	0.666667	0.784091	0.811321	0.848485	0.505682	0.805556
chr1	23385862	23385935	2	Ogfrl1 (-2724)	0	0	0	0	1	0	0	0	0	0	0	0	0	0	0	0.282609	0.0769231	0.378378	0.387097	0.0512821	0.137931	0.765957	0.473684	0	0.130435	0.827586	0.592593	0.111111	0.216216	0.2
chr1	23388201	23388250	2	B3gat2 (-373700), Ogfrl1 (-5051)	0	0	0	0	0	0	0	0	0	0	1	0	0	0	0	0.895833	1	0.904762	0.962963	1	0.966667	0.842105	0.918033	1	1	0.322581	1	0.95	0.943396	0.866667
chr1	23388946	23389338	6	B3gat2 (-372784), Ogfrl1 (-5967)	0	1	0	0	0	0	0	0	1	0	0	0	1	1	0	0.890995	0.56051	0.739394	0.87395	0.834646	0.723577	0.56701	0.635983	0.507937	0.37931	0.734694	0.383333	0.178571	0.192893	0.471264
chr1	23397807	23397993	4	B3gat2 (-364026), Ogfrl1 (-14725)	1	0	0	0	0	0	0	0	0	0	1	0	0	0	0	0.285714	0.911111	0.488889	0.606742	0.769231	0.537313	0.860759	0.914286	0.959184	0.904762	0.447368	0.888889	0.921569	0.909836	0.603175
chr1	23409767	23409771	2	B3gat2 (-352157), Ogfrl1 (-26594)	1	0	1	0	0	0	0	0	0	0	0	0	0	0	0	0	0.575758	0.0172414	0.261905	0.409091	0.2	0.166667	0.206186	1	0.625	0.0344828	0.148936	0.636364	0.433962	0.103448
chr1	23449215	23449473	3	B3gat2 (-312582), Ogfrl1 (-66169)	0	1	0	0	0	0	0	0	1	0	0	0	0	0	0	0.97561	0.732143	0.958904	1	0.964912	0.909091	0.966667	0.968254	0.107143	1	0.964912	0.96875	0.852941	0.948052	0.95
chr1	23462332	23462777	4	B3gat2 (-299371), Ogfrl1 (-79380)	0	0	0	0	0	0	0	0	0	0	0	0	0	1	0	0.641176	0.860465	0.861111	0.741667	0.935065	0.865854	0.87234	0.734375	0.555556	0.77551	0.828125	0.902439	0.840909	0.259259	0.810127
chr1	23463707	23463924	2	B3gat2 (-298110), Ogfrl1 (-80641)	1	0	0	0	0	0	0	0	0	0	1	0	0	0	0	0.491803	1	0.6	0.695652	0.96875	0.875	0.8125	0.818182	0.928571	0.846154	0.375	0.615385	1	0.913793	0.875
chr1	23466099	23466205	2	B3gat2 (-295774), Ogfrl1 (-82977)	0	1	0	0	0	1	0	0	0	0	0	0	0	0	0	0.852273	0.52	0.648148	0.742857	0.538462	0.392857	0.924528	0.784615	0.9	0.375	0.815789	0.793103	0.823529	0.873016	0.894737
chr1	23481139	23481308	2	B3gat2 (-280702), Ogfrl1 (-98049)	0	0	1	0	0	0	0	0	0	0	0	0	0	1	0	0.511111	0.363636	0.285714	0.809524	0.83871	0.411765	0.55	0.432836	0.4	0.6875	0.366667	0.454545	0.55	0.109091	0.772727
chr1	23518177	23518254	2	B3gat2 (-243710), Ogfrl1 (-135041)	0	0	0	0	0	0	0	0	0	0	0	0	0	1	0	0.969231	0.953488	1	0.985507	0.86	0.973684	0.97619	0.931373	0.733333	0.846154	0.97619	0.916667	0.8125	0.618182	0.95
chr1	23529143	23529208	2	B3gat2 (-232750), Ogfrl1 (-146001)	1	0	1	0	0	0	0	0	0	0	0	0	0	0	0	0.0886076	0.107143	0.0196078	0.416667	0.482759	0.0857143	0.444444	0.564356	0.454545	0.75	0.396552	0.285714	0.538462	0.154762	0.464286
chr1	23538363	23538439	2	B3gat2 (-223525), Ogfrl1 (-155226)	0	0	0	0	0	0	0	0	0	0	0	0	0	1	0	0.97619	0.758621	0.960784	0.891892	0.782609	0.862069	0.77551	0.938462	1	0.882353	0.972973	0.928571	0.947368	0.435484	1
chr1	23574148	23574187	2	Ogfrl1 (-190993), B3gat2 (-187758)	0	0	0	0	1	0	0	1	0	0	0	0	0	0	0	0.830189	0.666667	0.769231	0.738095	0.318182	0.647059	0.59375	0.468085	0.75	0.3	0.857143	1	0.9	0.719298	0.892857
chr1	23574586	23574645	5	Ogfrl1 (-191441), B3gat2 (-187310)	0	0	0	0	0	0	0	1	0	0	0	0	0	1	0	0.828402	0.689076	0.837209	0.707143	0.531646	0.809859	0.591837	0.517241	0.895349	0.632653	0.909091	0.684211	0.354839	0.435754	0.876543
chr1	23585228	23586073	8	Ogfrl1 (-202476), B3gat2 (-176275)	1	0	1	0	0	1	0	0	0	0	1	0	0	0	0	0.256522	0.460123	0.213542	0.533333	0.779412	0.0629921	0.487654	0.76947	0.763158	0.968254	0.13245	0.564706	0.508772	0.794964	0.472527
chr1	23589354	23589824	8	Ogfrl1 (-206414), B3gat2 (-172337)	0	1	0	1	0	0	0	0	0	0	0	0	0	1	0	0.816176	0.378947	0.658537	0.391667	0.919708	0.744076	0.634518	0.713936	0.521739	0.877778	0.678571	0.54386	0.797101	0.485893	0.594595
chr1	23594791	23594970	6	Ogfrl1 (-211706), B3gat2 (-167045)	0	1	0	0	0	1	0	0	1	0	0	0	0	1	0	0.943925	0.644737	0.920863	0.934579	0.883721	0.636364	0.929825	0.919028	0	0.965517	0.978947	0.88172	0.756757	0.446429	0.825
chr1	23604379	23604454	4	Ogfrl1 (-221242), B3gat2 (-157509)	1	0	1	1	0	0	0	0	0	0	0	0	0	0	0	0.153374	0.481132	0.198413	0.184466	0.480519	0.265957	0.397959	0.421053	0.804878	0.578947	0.369048	0.571429	0.65	0.316456	0.492754
chr1	23604736	23604966	3	Ogfrl1 (-221676), B3gat2 (-157075)	0	0	1	0	0	0	0	0	0	0	0	0	0	1	0	0.193103	0.57377	0.253731	0.266667	0.45098	0.291139	0.330579	0.352273	0.87234	0.358491	0.456311	0.722222	0.578947	0.192771	0.717647
chr1	23604989	23605412	6	Ogfrl1 (-222026), B3gat2 (-156725)	0	1	0	0	1	1	0	0	0	0	0	0	0	1	0	0.874419	0.546218	0.8	0.673913	0.409449	0.619469	0.951613	0.842282	0.967213	0.597222	0.929204	0.923077	0.938776	0.612245	0.938776
chr1	23629506	23629614	4	Ogfrl1 (-246385), B3gat2 (-132366)	0	0	0	0	0	0	0	0	0	0	0	0	0	1	0	0.521739	0.596154	0.594406	0.732283	0.784091	0.688073	0.840909	0.75431	0.86	0.955556	0.909091	0.833333	0.777778	0.159794	0.913793
chr1	23638433	23638823	4	Ogfrl1 (-255453), B3gat2 (-123298)	0	0	0	0	0	0	1	0	0	0	0	0	0	1	0	0.923077	0.893939	0.899083	0.927835	0.961039	0.971429	0.633803	0.889571	0.777778	1	0.964286	0.887097	0.857143	0.375	0.936709
chr1	23649975	23650171	4	Ogfrl1 (-266898), B3gat2 (-111853)	0	0	0	0	1	0	0	0	0	0	0	0	0	1	0	0.830769	0.867925	0.844961	0.875	0.321839	0.75	0.966667	0.924242	0.814815	0.833333	0.936508	0.953488	0.956522	0.704762	0.828947
chr1	23653411	23654292	9	Ogfrl1 (-270677), B3gat2 (-108074)	0	1	0	0	0	1	0	0	1	0	0	0	0	1	0	0.896403	0.836237	0.897862	0.955734	0.868167	0.866667	0.862559	0.889724	0.695402	0.91573	0.867188	0.918182	0.82069	0.672414	0.909871
chr1	23656322	23656563	6	Ogfrl1 (-273268), B3gat2 (-105483)	0	0	0	0	1	0	1	1	0	0	0	0	0	0	0	0.630435	0.273632	0.467949	0.401575	0.0648148	0.274809	0.210762	0.347611	0.653333	0.319444	0.362869	0.701389	0.690141	0.493197	0.711957
chr1	23670220	23670275	2	Ogfrl1 (-287073), B3gat2 (-91678)	0	0	0	0	0	0	1	0	0	0	0	0	0	1	0	0.858407	0.888889	0.819277	0.927536	0.9	0.956522	0.492537	0.884615	0.756757	0.878788	0.810811	0.878788	0.821429	0.692982	0.938776
chr1	23670632	23670768	4	Ogfrl1 (-287525), B3gat2 (-91226)	1	0	1	0	0	0	1	0	0	0	1	0	0	0	0	0.213115	0.4	0.137931	0.463636	0.873563	0.460317	0.195402	0.595092	0.839286	0.924528	0.075	0.277778	0.672727	0.753333	0.5
chr1	23680603	23680828	4	Ogfrl1 (-297541), B3gat2 (-81210)	0	0	0	0	0	0	0	0	0	0	0	1	0	1	0	0.783019	0.475	0.642857	0.65	0.875	0.492308	0.4	0.488764	0.483871	0.642857	0.589744	0.548387	0.565217	0.314815	0.509434
chr1	23683139	23683199	2	Ogfrl1 (-299994), B3gat2 (-78757)	0	0	0	0	0	0	0	0	0	0	0	0	0	1	0	0.578125	0.487179	0.5	0.783784	0.296296	0.5	0.583333	0.56044	0.533333	0.7	0.692308	0.705882	0.423077	0.207792	0.615385
chr1	23704148	23704243	3	Ogfrl1 (-321021), B3gat2 (-57730)	1	0	1	0	0	0	0	0	0	0	0	0	0	0	0	0.166667	0.553571	0.256098	0.815789	0.533333	0.5	0.514706	0.882353	0.875	0.846154	0.535714	1	0.913043	0.835294	0.882353
chr1	23706624	23706685	3	Ogfrl1 (-323480), B3gat2 (-55271)	1	0	1	0	0	0	0	0	0	0	1	0	0	0	0	0.113402	0.414286	0.0701754	0.360465	0.615385	0.264368	0.392857	0.54717	0.230769	0.628571	0.19697	0.235294	0.173913	0.347826	0.563636
chr1	23722342	23722521	3	Ogfrl1 (-339257), B3gat2 (-39494)	0	0	0	0	0	0	0	0	1	0	0	0	0	1	0	0.706897	0.45098	0.467742	0.719745	0.677419	0.726496	0.37069	0.466102	0.327869	0.509091	0.654867	0.605634	0.489796	0.417062	0.659574
chr1	23731421	23731546	4	Ogfrl1 (-348309), B3gat2 (-30442)	0	0	0	1	1	1	0	0	0	0	0	0	0	0	0	0.666667	0.626667	0.715232	0.29703	0.032967	0.373016	0.895833	0.772727	0.820513	0.326087	0.873684	0.844828	0.636364	0.437037	0.787879
chr1	23745899	23746189	4	Ogfrl1 (-362869), B3gat2 (-15882)	0	0	0	0	0	0	0	0	0	0	0	0	1	0	1	0.900662	0.6	0.650794	0.931373	0.75	0.476744	0.78481	0.746988	0.707317	0.586957	0.607143	0.488889	0.0952381	0.690647	0.5
chr1	23746527	23746535	2	Ogfrl1 (-363356), B3gat2 (-15395)	0	0	0	0	0	0	0	0	1	0	0	0	1	0	0	1	0.976744	0.953846	0.964912	1	0.952381	0.956522	0.97	0.461538	1	1	0.961538	0.35	0.966102	1
chr1	23755740	23755809	4	Ogfrl1 (-372600), B3gat2 (-6151)	0	0	0	0	0	0	0	0	0	0	0	0	1	0	0	0.441379	0.253731	0.148148	0.25	0.870968	0.320988	0.790323	0.533784	0.3	0.811321	0.591837	0.225806	0.147541	0.252101	0.169492
chr1	23756891	23756904	2	Ogfrl1 (-373723), B3gat2 (-5028)	1	0	0	0	0	0	0	0	0	0	0	0	0	0	0	0.354839	0.8	0.482759	0.564103	0.962963	0.555556	0.555556	0.746667	0.941176	0.923077	0.771429	0.882353	1	0.854167	0.875
chr1	23760784	23760998	9	B3gat2 (-1035)	0	1	0	0	1	0	0	0	0	0	0	0	0	0	0	0.451613	0.052	0.239437	0.191781	0.10628	0.0793651	0.482587	0.605263	0.830645	0.444444	0.203297	0.142857	0.147059	0.332308	0.147287
chr1	23764825	23764942	3	B3gat2 (+2958), Smap1 (+157433)	0	0	1	0	0	0	0	0	0	0	1	1	0	0	0	0.8	0.744186	0.402174	0.705882	0.808511	0.666667	0.422222	0.72549	0.785714	0.828571	0.229508	0.366667	0.636364	0.850746	0.5
chr1	23797715	23798384	11	B3gat2 (+36124), Smap1 (+124267)	0	0	0	0	0	0	0	1	0	0	0	0	1	1	0	0.966667	0.810078	0.952218	0.816406	0.877193	0.844086	0.707965	0.691332	0.647059	0.609091	0.92228	0.777778	0.457447	0.435897	0.672619
chr1	23799756	23799794	2	B3gat2 (+37849), Smap1 (+122542)	0	1	0	1	1	0	0	0	0	0	0	0	0	0	0	0.71875	0.310345	0.764706	0.287671	0.444444	0.9	0.892857	0.69863	0.95	0.4375	0.727273	0.5625	0.454545	0.730769	0.482759
chr1	23806236	23806817	5	B3gat2 (+44601), Smap1 (+115790)	0	1	0	0	1	1	0	0	0	0	0	0	1	0	0	0.776892	0.682028	0.797101	0.765258	0.468354	0.548193	0.89881	0.86398	0.864407	0.652778	0.92562	0.85	0.588889	0.760163	0.924528
chr1	23821528	23821583	2	B3gat2 (+59630), Smap1 (+100761)	1	0	1	0	0	0	0	0	0	0	0	0	0	0	0	0.617284	0.837209	0.42623	0.983333	0.727273	0.71875	0.837838	0.766234	0.925926	0.846154	0.583333	0.869565	0.807692	0.876923	0.939394
chr1	23821929	23821957	3	B3gat2 (+60017), Smap1 (+100374)	0	0	1	0	0	0	0	0	0	0	0	0	0	0	0	0.25	0.483871	0.10084	0.42029	0.263158	0.258427	0.347222	0.378378	0.487179	0.355556	0.177215	0.489796	0.470588	0.777778	0.257143
chr1	23825246	23825448	4	B3gat2 (+63421), Smap1 (+96970)	0	0	1	0	0	1	0	0	0	0	0	0	0	0	0	0.33125	0.480769	0.133333	0.288889	0.778947	0.219298	0.452381	0.541872	0.54717	0.857143	0.291667	0.345455	0.340909	0.401361	0.542373
chr1	23827875	23828050	2	B3gat2 (+66037), Smap1 (+94354)	1	0	0	1	0	0	0	0	0	0	0	0	0	0	0	0.722772	0.836066	0.76	0.561644	0.818182	0.763636	0.983051	0.920863	0.958333	1	0.90625	0.882353	0.909091	0.955056	1
chr1	23834531	23834890	4	B3gat2 (+72785), Smap1 (+87606)	1	0	1	0	0	0	0	0	0	0	0	0	0	1	0	0.205534	0.523529	0.154472	0.424581	0.350877	0.264901	0.277778	0.307692	0.390625	0.426667	0.260606	0.425	0.527778	0.217573	0.55914
chr1	23836821	23837042	3	B3gat2 (+75006), Smap1 (+85385)	0	0	0	0	0	0	0	0	0	0	0	0	0	1	0	0.676768	0.653846	0.597701	0.641026	0.802817	0.703704	0.810345	0.766667	0.878788	1	0.666667	0.886364	0.805556	0.405405	0.730769
chr1	23839902	23839987	3	B3gat2 (+78019), Smap1 (+82372)	1	0	1	0	0	1	0	0	0	0	0	0	0	0	0	0.346154	0.819277	0.478723	0.791667	0.671233	0.533333	0.886076	0.940828	0.928571	0.913043	0.802326	0.888889	0.840909	0.744898	1
chr1	23841346	23841816	5	B3gat2 (+79655), Smap1 (+80736)	1	1	1	0	0	0	0	0	0	0	0	0	0	1	0	0.278075	0.209877	0.211864	0.738462	0.358696	0.204545	0.655914	0.768212	0.0909091	0.575	0.49505	0.444444	0.444444	0.397516	0.622222
chr1	23842229	23842257	2	Smap1 (+80074), B3gat2 (+80317)	1	0	1	0	0	0	0	0	0	0	0	0	0	0	0	0.455556	0.855263	0.426667	0.810345	0.755556	0.54902	0.9375	0.875	0.869565	0.923077	0.829268	0.823529	0.666667	0.589041	0.97619
chr1	23842555	23843645	14	Smap1 (+79217), B3gat2 (+81174)	0	1	1	0	1	1	0	0	1	0	0	0	0	0	0	0.576271	0.385604	0.544688	0.781915	0.267905	0.265537	0.839674	0.797531	0.120482	0.644928	0.811966	0.725581	0.529101	0.561717	0.760563
chr1	23843983	23844085	2	Smap1 (+78283), B3gat2 (+82108)	1	0	0	0	0	1	0	0	0	0	0	0	0	0	0	0.024	0.246753	0.0566038	0.103448	0.0786517	0.0412371	0.333333	0.244898	0.291667	0.447368	0.243243	0.340909	0.6	0.419118	0.375
chr1	23845892	23845906	2	Smap1 (+76418), B3gat2 (+83973)	0	0	0	0	0	1	0	0	0	0	0	0	0	0	0	0.22	0.285714	0.428571	0.483871	0.384615	0.121951	0.625	0.733333	0.0625	0.764706	0.619048	0.666667	0.5	0.413793	0.588235
chr1	23846291	23846567	5	Smap1 (+75888), B3gat2 (+84503)	1	0	1	0	1	1	0	0	0	0	0	0	0	1	0	0.0184615	0.32967	0.0766667	0.182292	0.0733333	0.120301	0.30303	0.41844	0.323077	0.367925	0.237113	0.38806	0.579545	0.149171	0.435185
chr1	23847397	23847481	5	Smap1 (+74878), B3gat2 (+85513)	0	0	0	0	1	1	0	0	0	0	0	0	0	1	0	0.497738	0.448276	0.352601	0.664286	0.192661	0.211538	0.598592	0.747664	0.37931	0.705128	0.724832	0.844156	0.326531	0.110526	0.674419
chr1	23849264	23849923	6	Smap1 (+72723), B3gat2 (+87668)	1	0	1	0	0	0	0	0	0	0	0	0	0	1	0	0.185185	0.384615	0.196911	0.366834	0.353741	0.152	0.454545	0.481865	0.54902	0.428571	0.417143	0.572816	0.364706	0.197015	0.657895
chr1	23850625	23850884	4	Smap1 (+71562), B3gat2 (+88829)	0	0	0	0	0	1	0	0	1	0	0	0	0	0	0	0.568116	0.563953	0.598456	0.529412	0.50237	0.391026	0.668508	0.70362	0.414141	0.621622	0.662222	0.716667	0.47619	0.706231	0.557692
chr1	23851890	23852100	4	Smap1 (+70322), B3gat2 (+90069)	0	0	1	0	1	1	0	0	1	0	0	0	1	0	0	0.775362	0.45	0.623932	0.87234	0.254545	0.3125	0.939759	0.809816	0.145833	0.611111	0.932432	0.809524	0.0754717	0.660377	0.795918
chr1	23853682	23853710	2	Smap1 (+68621), B3gat2 (+91770)	0	0	0	0	0	0	0	0	1	0	0	0	0	0	0	0.924242	0.394737	0.543478	0.754717	0.909091	0.484848	0.875	0.741176	0.136364	0.5	0.666667	0.642857	0.214286	0.616667	0.4
chr1	23855693	23855955	3	Smap1 (+66493), B3gat2 (+93898)	1	0	1	0	0	1	0	0	0	0	0	0	0	1	0	0.268657	0.481013	0.196721	0.704545	0.43662	0.241379	0.641975	0.626761	0.375	0.913043	0.535211	0.545455	0.411765	0.34188	0.734694
chr1	23856738	23857038	3	Smap1 (+65429), B3gat2 (+94962)	1	0	1	0	0	0	0	0	0	0	0	0	0	0	0	0.457831	0.836364	0.388235	0.828283	0.787234	0.627907	0.78125	0.897638	0.857143	0.909091	0.791667	0.928571	0.846154	0.77027	0.774194
chr1	23858250	23858278	2	Smap1 (+64053), B3gat2 (+96338)	1	0	1	0	0	1	0	0	0	0	0	0	0	0	0	0.368421	0.725	0.358491	0.83871	0.553571	0.333333	0.85	0.97	0.454545	0.956522	0.634146	0.885714	0.833333	0.903226	0.918919
chr1	23860739	23860806	2	Smap1 (+61544), B3gat2 (+98847)	1	0	0	0	0	0	0	0	0	0	0	0	0	0	0	0.611765	0.688889	0.610169	0.881356	0.628571	0.529412	0.717949	0.951923	0.5625	0.84	0.795455	0.708333	0.9	0.663158	0.861111
chr1	23864256	23864623	5	Smap1 (+57877), B3gat2 (+102514)	0	0	0	0	0	0	1	0	1	0	0	0	0	1	0	0.712575	0.912088	0.555556	0.845588	0.895238	0.589744	0.336449	0.618421	0.254545	0.909091	0.575	0.64	0.440678	0.382857	0.346154
chr1	23864912	23865148	2	Smap1 (+57287), B3gat2 (+103104)	1	0	1	0	0	0	0	0	0	0	0	0	0	0	0	0.316327	0.74	0.308824	0.573171	0.848485	0.363636	0.707317	0.652542	0.666667	0.92	0.363636	0.529412	0.642857	0.722222	0.421053
chr1	23865504	23866081	12	Smap1 (+56524), B3gat2 (+103867)	1	0	1	0	1	0	0	0	1	0	0	0	0	0	1	0.142259	0.490909	0.143243	0.480287	0.196653	0.162162	0.684825	0.428076	0.126582	0.313725	0.405738	0.512315	0.375	0.49217	0.216346
chr1	23866606	23866628	2	Smap1 (+55700), B3gat2 (+104691)	0	0	0	0	1	1	0	0	1	0	0	0	0	0	0	0.369863	0.536585	0.394737	0.7	0.125	0.12	0.846154	0.684932	0	0.727273	0.761905	0.904762	0.375	0.785714	0.653846
chr1	23869709	23870009	4	Smap1 (+52458), B3gat2 (+107933)	1	0	1	0	0	0	0	0	0	0	0	0	0	0	0	0.494071	0.851852	0.584416	0.811321	0.84	0.84507	0.909091	0.911504	0.830986	0.941748	0.833333	0.936508	0.938776	0.903743	0.86747
chr1	23878763	23879012	6	Smap1 (+43429), B3gat2 (+116962)	1	0	1	0	0	0	0	0	0	0	0	0	0	0	0	0.0752688	0.858824	0.298701	0.787356	0.75	0.666667	0.8	0.814815	0.909091	0.871795	0.483146	0.769231	0.942857	0.695402	0.85
chr1	23879547	23879612	2	Smap1 (+42737), B3gat2 (+117654)	1	0	1	0	0	0	0	0	0	0	0	0	0	0	0	0.254545	0.52	0.205882	0.454545	0.555556	0.205882	0.648148	0.52439	0.28	0.821429	0.394737	0.75	0.619048	0.794872	0.518519
chr1	23885077	23885277	2	Smap1 (+37140), B3gat2 (+123251)	1	0	1	0	0	0	0	0	1	0	0	0	0	0	0	0.493671	0.909091	0.392157	0.75	0.714286	0.512195	0.611111	0.6875	0.0714286	0.826087	0.684211	0.73913	0.733333	0.821918	0.793103
chr1	23893586	23894168	6	Smap1 (+28440), B3gat2 (+131951)	1	0	1	0	1	1	0	0	1	0	0	0	0	0	0	0.391045	0.813433	0.462963	0.765	0.349593	0.435115	0.823204	0.852459	0.666667	0.805556	0.748387	0.890411	0.857143	0.74031	0.815126
chr1	23896991	23897187	3	Smap1 (+25228), B3gat2 (+135163)	1	0	1	0	0	0	0	0	0	0	0	0	0	1	0	0.22449	0.5625	0.2875	0.590909	0.486486	0.453125	0.636364	0.687943	0.789474	0.617647	0.439024	0.757576	0.657143	0.386364	0.75
chr1	23897438	23897602	2	Smap1 (+24797), B3gat2 (+135594)	1	0	1	0	0	0	0	0	0	0	0	0	0	0	0	0.26	0.75	0.32	0.816327	0.395349	0.366667	0.75	0.680851	0.875	0.8	0.73913	0.708333	0.888889	0.47541	0.774194
chr1	23899068	23899113	2	Smap1 (+23226), B3gat2 (+137165)	1	0	1	0	0	0	0	0	0	0	0	0	0	0	0	0.0515464	0.390244	0.0983607	0.362069	0.382353	0.3125	0.603448	0.395349	0.538462	0.857143	0.230769	0.227273	0.578947	0.62069	0.444444
chr1	23899665	23899765	3	Smap1 (+22602), B3gat2 (+137789)	1	0	1	0	0	0	0	0	0	0	0	0	0	0	0	0.179775	0.473684	0.217822	0.563107	0.348485	0.369565	0.372549	0.6	0.916667	0.727273	0.5	0.4375	0.7	0.472727	0.878788
chr1	23902514	23902697	6	Smap1 (+19711), B3gat2 (+140680)	1	0	1	0	0	0	0	0	0	0	0	0	0	0	0	0.517799	0.884615	0.672131	0.929577	0.822034	0.77305	0.866667	0.958491	0.816667	0.967213	0.836879	0.887097	0.886598	0.782313	0.968421
chr1	23902985	23903056	2	Smap1 (+19296), B3gat2 (+141095)	1	0	0	0	0	0	0	0	0	0	0	0	0	0	0	0.344262	0.659091	0.410959	0.521739	0.763158	0.571429	0.666667	0.757143	0.875	0.833333	0.513514	0.695652	0.785714	0.535714	0.72
chr1	23906963	23907067	2	Smap1 (+15302), B3gat2 (+145089)	0	0	1	0	1	0	0	0	0	0	0	0	0	0	0	0.472973	0.642857	0.41791	0.619048	0.55	0.580645	0.827586	0.864198	0.826087	0.909091	0.769231	0.714286	0.736842	0.688525	0.92
chr1	23908909	23908948	2	Smap1 (+13388), B3gat2 (+147003)	0	0	0	0	0	1	0	0	0	0	0	0	0	1	0	0.444444	0.25641	0.37931	0.610169	0.416667	0.222222	0.744186	0.733333	0.12	0.518519	0.580645	0.8	0.625	0.2	0.714286
chr1	23910564	23910672	2	Smap1 (+11699), B3gat2 (+148692)	1	0	1	0	0	0	0	0	0	0	0	0	0	0	0	0.625	0.763636	0.552632	0.885714	0.690476	0.630769	0.931818	0.939394	0.8	0.78125	0.824324	0.916667	0.880952	0.735714	0.866667
chr1	23911703	23912410	7	Smap1 (+10260), B3gat2 (+150131)	1	0	1	0	0	1	0	0	1	0	0	0	0	1	0	0.530769	0.6	0.426877	0.883978	0.827586	0.415584	0.884615	0.886986	0.338028	0.850746	0.81746	0.766667	0.508197	0.493333	0.791209
chr1	23914667	23914803	3	Smap1 (+7582), B3gat2 (+152809)	1	0	1	0	0	0	0	0	0	0	0	0	0	0	0	0.678947	0.947761	0.652174	0.937143	0.915254	0.816667	0.92	0.924419	0.928571	0.97619	0.894309	0.8125	0.964286	0.876106	0.893333
chr1	23916501	23916670	2	Smap1 (+5731), B3gat2 (+154660)	0	0	1	0	0	0	0	0	0	0	1	0	0	0	0	0.732558	0.852941	0.698795	0.84	0.865385	0.816901	0.964286	0.970588	0.956522	0.956522	0.733333	0.958333	0.857143	0.721311	1
chr1	23916968	23917081	5	Smap1 (+5292), B3gat2 (+155099)	1	0	1	0	0	0	0	0	0	0	0	0	0	0	0	0.186047	0.616667	0.130081	0.691489	0.623188	0.471429	0.552083	0.715	0.615385	0.74359	0.447368	0.622642	0.547619	0.517766	0.607843
chr1	23917522	23918068	9	Smap1 (+4522), B3gat2 (+155869)	1	0	1	0	0	1	0	0	0	0	0	0	0	0	0	0.232493	0.518987	0.221184	0.639535	0.495833	0.361111	0.602787	0.700214	0.721154	0.773109	0.532819	0.588235	0.773913	0.518841	0.807453
chr1	23918336	23918456	2	Smap1 (+3921), B3gat2 (+156470)	1	0	0	0	0	0	0	0	0	0	0	0	0	0	0	0.047619	0.172414	0.0192308	0.212766	0.461538	0.102564	0.0789474	0.148148	0.266667	0.607143	0.05	0.08	0.473684	0	0.205882
chr1	23918720	23918757	5	Smap1 (+3578), B3gat2 (+156813)	1	0	1	0	0	0	0	0	0	0	0	0	0	0	0	0.292553	0.680556	0.415929	0.933333	0.647059	0.647059	0.8875	0.933014	0.966667	0.940299	0.872727	0.916667	0.944444	0.829457	0.890411
chr1	23919141	23919598	5	Smap1 (+2947), B3gat2 (+157444)	1	0	1	0	0	1	0	0	0	0	0	0	0	0	0	0.0523256	0.504348	0.0958084	0.465278	0.267442	0.122642	0.570093	0.731602	0.666667	0.805556	0.397959	0.547945	0.456522	0.347826	0.635135
chr1	23920137	23920140	2	Smap1 (+2178), B3gat2 (+158213)	1	0	1	0	0	0	0	0	0	0	0	0	0	0	0	0.0769231	0.294118	0.123288	0.491803	0.0571429	0.138889	0.594595	0.591398	0.681818	0.541667	0.475	0.2	0.611111	0.2	0.694444
chr1	23923616	23923787	3	Smap1 (-1385)	0	1	1	0	0	0	0	0	0	0	0	0	0	1	0	0.558333	0.308642	0.435644	0.831579	0.461538	0.626667	0.634921	0.811475	0.628571	0.911765	0.71831	0.7	0.88	0.336134	0.771429
chr1	23925451	23925564	2	Smap1 (-3191)	0	0	1	0	0	1	0	0	0	0	0	0	0	0	0	0.833333	0.977273	0.696429	0.820513	0.787879	0.472222	0.925926	0.959459	0.956522	0.965517	0.96	0.857143	0.952381	0.943662	0.705882
chr1	23928186	23928278	3	Smap1 (-5915), Sdhaf4 (+77424)	1	0	1	0	1	0	0	0	0	0	0	0	0	0	0	0.0695652	0.183673	0.040404	0.356436	0.0493827	0.0434783	0.446809	0.564417	0.548387	0.358974	0.315068	0.114286	0.212121	0.123894	0.333333
chr1	23929545	23929664	3	Smap1 (-7288), Sdhaf4 (+76051)	0	0	1	0	1	0	0	0	0	0	0	0	0	0	0	0.723164	0.786408	0.635135	0.936937	0.578947	0.765432	0.925234	0.919643	0.903846	1	0.766667	0.966667	0.952381	0.72973	0.901099
chr1	23934791	23935055	4	Smap1 (-12606), Sdhaf4 (+70733)	1	1	1	0	1	0	0	0	1	0	0	0	0	0	0	0.362963	0.482759	0.375	0.706349	0.291139	0.470085	0.865079	0.732719	0.283019	0.607143	0.577778	0.383333	0.610169	0.617978	0.606557
chr1	23949297	23949409	3	Smap1 (-27036), Sdhaf4 (+56303)	1	0	1	0	0	0	0	0	0	0	0	0	0	0	0	0.624113	0.898876	0.536585	0.776596	0.920635	0.764151	0.78022	0.696552	0.882353	0.930233	0.679245	0.789474	0.944444	0.691275	0.853659
chr1	23950580	23950710	2	Smap1 (-28328), Sdhaf4 (+55011)	1	0	1	0	0	0	0	0	0	0	0	0	0	0	0	0.0454545	0.388889	0.0350877	0.196078	0.75	0.131579	0.136364	0.417722	0.928571	1	0.0625	0.142857	0.285714	0.45098	0.0625
chr1	23953635	23954258	18	Smap1 (-31630), Sdhaf4 (+51709)	1	0	0	1	0	0	0	0	0	0	1	0	0	0	0	0.145683	0.766571	0.374477	0.129921	0.414286	0.494983	0.498607	0.414508	0.833333	0.420792	0.247706	0.539062	0.857143	0.752122	0.450512
chr1	23958158	23958175	2	Smap1 (-35850), Sdhaf4 (+47489)	0	0	1	0	0	1	0	0	0	0	0	0	0	0	0	0.46	0.76	0.365854	0.473684	0.88	0.236842	0.803922	0.607143	0.75	0.75	0.470588	0.7	0.5	0.826923	0.407407
chr1	23968738	23968763	2	Smap1 (-46434), Sdhaf4 (+36905)	1	0	1	0	0	1	0	0	0	0	0	0	0	0	0	0.319149	0.714286	0.295455	0.780488	0.484848	0.309524	0.916667	0.946429	1	1	0.645161	0.764706	0.761905	0.808824	0.777778
chr1	23970217	23970345	2	Smap1 (-47964), Sdhaf4 (+35375)	0	0	0	0	0	0	0	0	0	1	0	0	0	1	0	0.5	0.543478	0.466667	0.634615	0.257143	0.441176	0.617647	0.650602	0.375	0.0666667	0.636364	0.655172	0.727273	0.132075	0.736842
chr1	23977829	23978266	6	Smap1 (-55731), Sdhaf4 (+27608)	1	0	1	0	1	0	0	0	0	0	0	0	0	1	0	0.100346	0.414141	0.172093	0.5625	0.15873	0.318182	0.411504	0.369973	0.583333	0.347826	0.401575	0.593985	0.618182	0.164122	0.758242
chr1	23985006	23985126	4	Smap1 (-62749), Sdhaf4 (+20590)	0	1	1	0	0	0	0	0	0	0	0	0	0	0	0	0.1875	0	0.0689655	0.404255	0.15625	0.114286	0.436364	0.483444	0.666667	0.731707	0.285714	0.383333	0.517241	0.22093	0.452381
chr1	23986496	23986512	2	Smap1 (-64187), Sdhaf4 (+19152)	1	0	1	0	0	0	0	0	0	0	0	0	0	0	0	0.0821918	0.206897	0.0793651	0.466667	0.170732	0.12766	0.615385	0.588235	0.363636	0.478261	0.428571	0.277778	0.52	0.278689	0.266667
chr1	23988189	23988307	6	Smap1 (-65931), Sdhaf4 (+17408)	1	0	1	0	0	0	0	0	0	0	0	0	0	0	0	0.0378378	0.959016	0.188976	0.752066	0.830357	0.619718	0.847619	0.872247	1	1	0.62037	0.886792	0.912281	0.869048	0.869565
chr1	23989116	23989448	9	Smap1 (-66965), Sdhaf4 (+16374)	1	0	0	1	0	0	0	0	1	0	0	0	0	0	0	0.589623	0.786561	0.62766	0.529032	0.831633	0.661417	0.886076	0.645503	0.346939	0.741935	0.826087	0.814103	0.912088	0.559796	0.602941
chr1	24004081	24004680	5	Smap1 (-82064), Sdhaf4 (+1275)	1	0	1	0	0	0	1	0	0	0	1	0	0	0	0	0.347305	0.492958	0.13245	0.739437	0.615385	0.5	0.208791	0.729858	0.625	0.822222	0.227642	0.285714	0.5625	0.46875	0.75641
chr1	24010245	24010381	2	Sdhaf4 (-4657)	0	0	0	0	1	1	0	0	0	0	0	0	0	1	0	0.77907	0.95098	0.946809	0.917647	0.629032	0.730769	0.909091	0.981818	0.928571	1	0.983333	0.967742	0.947368	0.833333	0.982759
chr1	24012286	24012394	2	Sdhaf4 (-6684), Fam135a (+87993)	1	0	0	0	0	0	0	0	0	0	0	0	0	0	0	0.468254	0.726316	0.53012	0.833333	0.956522	0.539683	0.9125	0.878641	0.939394	0.945946	0.697917	0.8	0.714286	0.918033	0.770492
chr1	24020608	24020728	4	Sdhaf4 (-15012), Fam135a (+79665)	1	0	1	0	0	0	0	0	0	0	0	0	0	0	0	0.150442	0.823529	0.425	0.676923	0.649123	0.514706	0.59375	0.955975	0.895833	0.970588	0.514851	0.965517	1	0.848214	0.982456
chr1	24021105	24021186	2	Sdhaf4 (-15490), Fam135a (+79187)	1	0	1	0	0	0	0	0	0	0	0	0	0	0	0	0.212121	0.272727	0.244898	0.591837	0.512821	0.326087	0.522727	0.669811	0.884615	0.95	0.487805	0.56	0.866667	0.54386	0.956522
chr1	24024854	24025038	4	Sdhaf4 (-19290), Fam135a (+75387)	0	0	0	1	1	1	0	0	0	0	0	0	0	0	0	0.364407	0.191176	0.422018	0.118644	0.0978261	0.144928	0.706667	0.389671	0.535714	0.138889	0.746988	0.636364	0.446809	0.469136	0.206897
chr1	24026172	24026307	2	Sdhaf4 (-20584), Fam135a (+74093)	0	1	0	0	1	1	0	0	0	0	0	0	0	0	0	0.413793	0.190476	0.309524	0.8	0.233333	0.277778	0.767442	0.753846	0.944444	0.681818	0.71875	0.875	0.352941	0.622222	0.72
chr1	24026640	24026681	5	Sdhaf4 (-21005), Fam135a (+73672)	0	1	0	0	1	0	0	0	0	0	0	0	0	0	0	0.970588	0.524476	0.911504	0.99	0.545455	0.764045	0.927419	0.966019	0.967213	0.983871	1	0.957447	0.873016	0.973214	0.95082
chr1	24027395	24027421	3	Sdhaf4 (-21752), Fam135a (+72925)	1	0	0	0	0	0	0	0	0	0	0	0	0	0	0	0.479452	0.980392	0.726415	0.927273	0.947368	0.787234	0.873418	0.921053	0.954545	0.96875	0.847826	0.944444	0.956522	0.912281	0.939394
chr1	24045634	24045999	5	Sdhaf4 (-40161), Fam135a (+54516)	1	0	1	0	1	1	0	0	0	0	0	0	0	0	0	0.447853	0.899083	0.530435	0.928	0.591304	0.597561	0.914634	0.968553	0.926829	0.947368	0.869565	0.933333	0.8	0.882716	0.942308
chr1	24067927	24067962	2	Sdhaf4 (-62289), Fam135a (+32388)	0	0	0	0	0	0	0	0	0	0	0	0	0	1	0	0.920635	0.931034	0.923077	1	0.925926	1	0.947368	0.97619	0.8	1	0.938776	0.956522	0.944444	0.528302	1
chr1	24090296	24090353	2	Sdhaf4 (-84669), Fam135a (+10008)	1	0	0	0	1	0	0	0	0	0	0	0	0	0	0	0.27381	0.59375	0.414286	0.767123	0.342105	0.625	0.584906	0.72043	0.785714	0.636364	0.769231	0.6	0.533333	0.793103	0.971429
chr1	24092702	24093170	5	Sdhaf4 (-87280), Fam135a (+7397)	1	1	0	0	1	0	0	0	0	0	0	0	0	0	0	0.63522	0.393162	0.638462	0.755319	0.460317	0.511111	0.859155	0.833333	0.88	0.882353	0.876289	0.851852	0.705882	0.688525	0.780488
chr1	24094082	24094715	4	Sdhaf4 (-88743), Fam135a (+5934)	0	1	0	0	1	1	0	0	0	0	0	1	1	0	1	0.722689	0.341463	0.618182	0.833333	0.304348	0.302632	0.878788	0.843931	0.4375	0.75	0.695652	0.615385	0.414634	0.738739	0.531915
chr1	24096956	24097026	4	Sdhaf4 (-91335), Fam135a (+3342)	1	1	0	0	1	1	0	0	0	0	0	0	0	0	0	0.236364	0.117117	0.41791	0.84	0	0.0224719	0.924242	0.810458	0.638889	0.0384615	0.903226	0.75	0.342105	0.739884	0.805556
chr1	24097490	24098095	4	Sdhaf4 (-92137), Fam135a (+2540)	0	1	0	0	1	0	0	0	0	0	0	0	1	0	0	0.779592	0.586667	0.787004	0.82266	0.432584	0.68	0.895522	0.848039	0.838235	0.721154	0.882716	0.772358	0.583333	0.738994	0.856209
chr1	24102551	24102714	6	Fam135a (-2300)	1	0	0	0	1	0	0	0	0	0	0	0	0	0	0	0.411458	0.895238	0.779762	0.774011	0.428571	0.808333	0.894737	0.871622	0.94	0.868421	0.913043	0.880952	0.821918	0.926136	0.93617
chr1	24108085	24108408	9	Col9a1 (-69363), Fam135a (-7914)	1	0	0	0	0	0	0	0	0	0	0	0	0	1	0	0.0625	0.147727	0.171642	0.333333	0.101266	0.235808	0.111732	0.332068	0.8	0.563025	0.321212	0.490566	0.408451	0.0723684	0.65
chr1	24112219	24112311	3	Col9a1 (-65345), Fam135a (-11932)	1	0	0	0	1	0	0	0	0	0	0	0	0	0	0	0.455882	0.788889	0.580645	0.738095	0.375	0.803279	0.68254	0.865497	0.967742	0.875	0.819672	0.897436	0.931034	0.623529	0.94
chr1	24116111	24116373	4	Col9a1 (-61368), Fam135a (-15909)	1	0	0	0	0	0	0	0	0	0	0	0	0	1	0	0.111111	0.596154	0.36	0.711864	0.444444	0.552632	0.804878	0.823077	0.666667	0.526316	0.611111	0.645161	0.6875	0.318841	0.557692
chr1	24120404	24120797	7	Col9a1 (-57009), Fam135a (-20268)	1	1	1	0	0	0	1	0	0	0	0	0	0	0	0	0.132159	0.161677	0.128079	0.416667	0.609929	0.316176	0.207865	0.53125	0.299065	0.711864	0.113043	0.278481	0.516667	0.591837	0.427083
chr1	24121695	24122096	9	Col9a1 (-55714), Fam135a (-21563)	1	0	1	0	1	0	0	0	0	0	0	0	0	0	0	0.462025	0.788235	0.457865	0.854331	0.613065	0.624365	0.825641	0.86637	0.850575	0.846847	0.776224	0.806723	0.813084	0.879121	0.8
chr1	24131549	24131645	3	Col9a1 (-46013), Fam135a (-31264)	1	0	1	0	0	1	0	0	0	0	0	0	0	0	0	0.134615	0.174603	0.0784314	0.666667	0.314815	0.0517241	0.506329	0.650794	0.72093	0.727273	0.254902	0.518519	0.363636	0.650794	0.639344
chr1	24138137	24138161	2	Col9a1 (-39461), Fam135a (-37816)	0	1	0	0	0	0	0	0	0	0	0	0	0	0	0	0.506329	0.0612245	0.169492	0.339623	0.512195	0.333333	0.520833	0.565217	0.0909091	0.56	0.433333	0.151515	0.421053	0.181818	0.325
chr1	24144719	24144842	2	Fam135a (-44448), Col9a1 (-32829)	1	1	0	0	0	0	0	0	0	0	0	0	0	0	0	0.359375	0.487805	0.538462	0.825	0.363636	0.448276	0.74359	0.701299	0.882353	0.8	0.8125	0.653846	0.5	0.482143	0.827586
chr1	24147040	24147107	2	Fam135a (-46741), Col9a1 (-30536)	1	0	1	0	0	0	0	0	0	0	0	0	0	0	0	0.347222	0.934783	0.367347	0.880952	0.774194	0.708333	0.76087	0.9	1	1	0.851852	0.95	0.823529	0.903846	1
chr1	24156815	24156913	2	Fam135a (-56531), Col9a1 (-20746)	1	0	1	0	0	0	0	0	0	0	0	0	0	0	0	0.486111	0.543478	0.333333	0.654545	0.8	0.591837	0.727273	0.845238	0.75	0.923077	0.44186	0.521739	0.533333	0.73913	0.619048
chr1	24157650	24157856	4	Fam135a (-57420), Col9a1 (-19857)	0	0	0	0	0	0	0	0	0	0	0	0	0	1	0	0.726562	0.578947	0.564815	0.510417	0.768116	0.506849	0.354839	0.482993	0.529412	0.714286	0.402985	0.456522	0.321429	0.258333	0.288462
chr1	24162462	24162727	5	Fam135a (-62262), Col9a1 (-15015)	0	0	0	1	1	0	0	0	0	0	0	0	0	0	0	0.775758	0.648936	0.76	0.541985	0.130435	0.732558	0.865672	0.84507	0.897959	0.591837	0.887755	0.809524	0.883333	0.706806	0.890625
chr1	24173119	24173124	2	Col9a1 (-4488)	1	0	0	0	0	0	0	0	0	0	0	0	0	0	0	0.0153846	0.162162	0	0.0961538	0.12	0	0.5	0.35	0.235294	0.615385	0.285714	0.130435	0.181818	0.483871	0.259259
chr1	24177985	24178100	2	Col9a1 (+433)	0	0	0	0	0	0	0	0	0	0	0	0	0	1	0	0.916667	0.897436	0.893617	0.906977	1	0.861111	0.72973	0.881579	0.777778	0.928571	0.909091	0.9	0.894737	0.542857	0.96
chr1	24179388	24179647	3	Col9a1 (+1908), Col19a1 (+407954)	0	1	0	0	0	1	0	0	1	0	0	0	0	1	0	0.567901	0.272727	0.54321	0.852273	0.62	0.311475	0.912281	0.828829	0.157895	0.923077	0.921053	0.820513	0.55	0.30303	0.84
chr1	24184131	24184148	2	Col9a1 (+6530), Col19a1 (+403332)	1	0	1	0	0	1	0	0	0	0	1	0	0	0	0	0.540984	0.8	0.492537	0.854167	0.6	0.530612	0.956522	0.956044	1	1	0.425	0.722222	0.944444	0.985294	0.928571
chr1	24186998	24187300	9	Col9a1 (+9539), Col19a1 (+400323)	1	0	0	1	0	0	0	0	0	0	0	0	0	0	0	0.340502	0.932515	0.790698	0.679825	0.960784	0.916667	0.763819	0.729805	1	0.941176	0.905325	0.967742	0.989011	0.888889	1
chr1	24188623	24188899	4	Col9a1 (+11151), Col19a1 (+398711)	0	0	1	0	0	0	0	0	0	0	1	0	0	0	0	0.536765	0.482353	0.286713	0.660377	0.770492	0.441176	0.45679	0.654822	0.814815	0.85	0.145161	0.366667	0.604651	0.794702	0.546875
chr1	24189152	24189306	3	Col9a1 (+11619), Col19a1 (+398243)	1	0	1	0	1	0	0	0	0	0	1	0	0	0	0	0.275362	0.53012	0.28125	0.55102	0.209302	0.268293	0.352941	0.889764	0.736842	0.878788	0.322034	0.771429	0.928571	0.903846	0.757576
chr1	24191582	24191958	6	Col9a1 (+14160), Col19a1 (+395702)	1	0	0	1	0	0	0	0	0	0	0	0	0	0	0	0.228723	0.671053	0.579365	0.33871	0.75641	0.4	0.5375	0.680628	0.854545	0.793103	0.883333	0.786885	0.5	0.54	0.714286
chr1	24212072	24212419	4	Col9a1 (+34636), Col19a1 (+375226)	0	0	1	0	0	0	1	1	0	0	0	1	0	0	0	0.848214	0.896825	0.780105	0.833333	0.937984	0.796748	0.485915	0.720848	0.949367	0.941176	0.693548	0.530303	0.746479	0.832636	0.847222
chr1	24219224	24219344	4	Col9a1 (+41674), Col19a1 (+368188)	0	0	0	0	1	1	0	0	0	0	0	0	0	0	0	0.475	0.294118	0.288462	0.267327	0.0163934	0.157303	0.59375	0.609375	0.173913	0.306122	0.333333	0.416667	0.314815	0.5	0.363636
chr1	24222917	24223610	9	Col9a1 (+45654), Col19a1 (+364208)	1	0	1	0	0	0	1	1	0	0	0	0	0	1	0	0.454006	0.71308	0.287582	0.67101	0.528736	0.567901	0.26601	0.385809	0.842105	0.43956	0.442623	0.571429	0.692913	0.201474	0.871795
chr1	24230605	24230613	2	Col9a1 (+52999), Col19a1 (+356863)	0	0	0	0	0	0	0	0	0	0	0	0	0	1	0	0.125	0.447368	0.0888889	0.354839	0.571429	0.259259	0.177778	0.287671	0.857143	0.541667	0.307692	0.318182	0.666667	0.0140845	0.419355
chr1	24231917	24231999	2	Col9a1 (+54348), Col19a1 (+355514)	1	0	1	0	0	1	0	0	0	0	0	0	0	0	0	0.0806452	0.96875	0.377778	0.825397	0.756757	0.585366	0.914286	0.888889	0.9375	1	0.756757	0.888889	1	0.88	0.9
chr1	24235368	24235514	2	Col9a1 (+57831), Col19a1 (+352031)	0	0	1	0	0	0	0	0	0	0	1	0	0	0	0	0.771429	0.785714	0.559322	0.878049	0.96875	0.8	0.842105	0.842697	0.888889	1	0.205128	0.8	1	0.957447	0.68
chr1	24237511	24237582	2	Col9a1 (+59937), Col19a1 (+349925)	0	0	0	0	0	0	0	0	0	0	0	0	0	1	0	0.945205	0.906977	0.967742	0.982143	1	0.975	0.885714	0.861111	0.75	0.925926	1	0.956522	0.96	0.539683	0.938776
chr1	24257530	24257930	5	Col9a1 (+80120), Col19a1 (+329742)	1	0	1	0	0	0	1	0	0	0	0	0	0	0	0	0.688312	0.787037	0.548611	0.928058	0.820513	0.77	0.31068	0.675532	0.928571	0.92	0.6	0.8	0.862745	0.75	0.906977
chr1	24264147	24264342	2	Col9a1 (+86635), Col19a1 (+323227)	0	0	0	1	0	0	0	0	0	0	0	0	0	0	0	0.156863	0.194805	0.0714286	0.0659341	0.123077	0.102941	0.242857	0.215789	0.333333	0.1	0.144578	0.324324	0.357143	0.429825	0.18
chr1	24265035	24265136	6	Col9a1 (+87476), Col19a1 (+322386)	0	0	0	1	0	0	0	0	0	0	0	0	0	1	1	0.861386	0.866667	0.813187	0.360759	0.677778	0.72381	0.888889	0.767442	0.72973	0.568627	0.89313	0.88764	0.787234	0.557522	0.522388
chr1	24265630	24265889	4	Col9a1 (+88150), Col19a1 (+321712)	0	0	0	1	1	1	0	0	1	0	0	0	0	0	0	0.824742	0.72549	0.641975	0.236111	0.301887	0.391892	0.913043	0.666667	0.241379	0.7	0.8	0.833333	0.8	0.94382	0.46
chr1	24273093	24273179	3	Col9a1 (+95526), Col19a1 (+314336)	0	1	0	0	1	0	0	0	0	0	0	0	0	0	0	0.66129	0.423077	0.661538	0.793651	0.3125	0.480769	0.811321	0.878261	0.35	0.607143	0.472727	0.918919	0.538462	0.873016	0.636364
chr1	24279750	24280037	4	Col9a1 (+102284), Col19a1 (+307578)	0	1	0	0	1	0	0	0	1	0	0	0	0	0	0	0.447059	0.122222	0.46789	0.409524	0.0149254	0.16	0.794118	0.449102	0.0263158	0.0689655	0.761905	0.586957	0.0909091	0.425	0.466667
chr1	24281033	24281113	2	Col9a1 (+103463), Col19a1 (+306399)	0	1	0	0	1	0	0	0	1	1	0	0	0	0	0	0.986301	0.714286	0.959184	0.972973	0.264706	0.870968	0.958333	0.910256	0.357143	0.333333	1	0.846154	0.882353	0.9	0.916667
chr1	24285803	24285828	3	Col9a1 (+108206), Col19a1 (+301656)	0	1	1	0	0	0	0	0	0	0	0	0	0	0	0	0.733333	0.450704	0.402778	0.858824	0.512195	0.612245	0.733333	0.744681	0.979167	0.592593	0.421875	0.689655	0.878788	0.941176	0.853659
chr1	24291090	24291120	2	Col9a1 (+113495), Col19a1 (+296367)	1	0	1	0	0	0	0	0	0	0	1	0	0	0	0	0.39759	0.742857	0.367647	0.805556	0.657143	0.405405	0.716418	0.77907	1	1	0.311111	0.44	0.611111	0.811765	0.85
chr1	24291405	24291575	2	Col9a1 (+113880), Col19a1 (+295982)	1	0	1	0	0	0	0	0	0	0	1	0	0	0	0	0.263158	0.644737	0.169231	0.61039	0.886364	0.414634	0.375	0.394958	0.6	0.64	0.229508	0.3125	0.666667	0.393258	0.648649
chr1	24291840	24291846	2	Col9a1 (+114233), Col19a1 (+295629)	0	0	1	0	0	0	0	0	0	0	0	0	0	0	0	0.484211	0.634615	0.155172	0.720588	0.814815	0.510204	0.314286	0.466667	0.846154	0.814815	0.313725	0.307692	0.533333	0.598131	0.722222
chr1	24299907	24300032	2	Col9a1 (+122360), Col19a1 (+287502)	1	0	0	0	0	0	0	0	0	0	0	0	0	0	0	0.111111	0.255814	0.241379	0.149254	0.207547	0.236364	0.358974	0.271739	0.90625	0.344828	0.482143	0.264706	0.466667	0.0933333	0.55
chr1	24302274	24302414	4	Col9a1 (+124734), Col19a1 (+285128)	0	0	1	0	0	0	0	0	0	0	0	0	0	0	0	0.461538	0.206897	0.12381	0.324675	0.788732	0.453333	0.426471	0.239264	0.0754717	0.627451	0.0779221	0.105263	0.366667	0.336538	0.12
chr1	24304650	24305035	7	Col9a1 (+127233), Col19a1 (+282629)	0	1	1	0	1	0	0	0	0	0	0	0	0	1	0	0.776256	0.346154	0.181319	0.685714	0.34375	0.40411	0.84	0.709375	0.6625	0.307692	0.403846	0.628571	0.476923	0.303797	0.535714
chr1	24312063	24312196	2	Col9a1 (+134520), Col19a1 (+275342)	0	0	0	0	0	0	0	1	0	0	0	0	0	0	0	0.833333	0.877193	0.893617	0.910448	0.775	0.717391	0.823529	0.606061	0.85	0.764706	0.804348	0.69697	0.777778	0.886598	0.921053
chr1	24319637	24319732	2	Col9a1 (+142075), Col19a1 (+267787)	0	0	0	0	0	0	0	0	0	0	0	0	0	1	0	0.836735	0.918919	0.740741	0.967742	1	0.810811	0.75	0.776316	0.941176	0.821429	0.848485	0.923077	1	0.553846	0.964286
chr1	24320242	24320346	3	Col9a1 (+142684), Col19a1 (+267178)	0	1	0	0	1	1	0	0	0	0	0	0	0	0	0	0.534483	0.304348	0.459459	0.661765	0.234043	0.160714	0.953488	0.704082	0.875	0.578947	0.481481	0.615385	0.285714	0.710526	0.735294
chr1	24323823	24323867	2	Col9a1 (+146235), Col19a1 (+263627)	0	1	0	0	0	0	0	0	0	0	0	0	0	1	0	0.955056	0.209302	0.927273	0.935484	0.883721	0.894737	0.972222	0.827957	0.944444	0.875	0.976744	0.766667	0.529412	0.444444	0.935484
chr1	24325906	24326157	3	Col9a1 (+148422), Col19a1 (+261440)	0	1	0	0	1	1	0	0	0	0	0	0	0	1	0	0.83871	0.148936	0.84507	0.956522	0.424242	0.414634	0.955556	0.910714	0.928571	0.913043	0.978261	0.628571	0.892857	0.675	0.921053
chr1	24329656	24329893	7	Col9a1 (+152165), Col19a1 (+257697)	0	1	0	0	1	0	0	0	0	0	0	0	0	0	0	0.968872	0.617021	0.9375	0.970588	0.58156	0.853147	0.965517	0.936255	0.943396	0.958333	0.95	0.96	0.975	0.95	0.955882
chr1	24332796	24332926	2	Col9a1 (+155251), Col19a1 (+254611)	0	1	0	0	1	1	0	0	0	0	0	0	0	0	0	0.7875	0.384615	0.442308	0.866667	0.194444	0.266667	0.693878	0.872093	0.625	0.965517	0.843137	0.833333	0.666667	0.941176	0.9
chr1	24336310	24336316	2	Col9a1 (+158703), Col19a1 (+251159)	0	0	0	0	1	1	0	0	0	0	0	0	0	0	0	0.349206	0.0930233	0.219178	0.2	0	0.0517241	0.571429	0.40404	0.733333	0.5	0.411765	0.604651	0.481481	0.47561	0.607143
chr1	24349341	24350398	15	Col9a1 (+172260), Col19a1 (+237602)	0	1	0	0	1	0	0	0	0	0	0	0	0	1	0	0.747984	0.174312	0.369412	0.418605	0.21978	0.287823	0.851393	0.53951	0.850877	0.22619	0.429878	0.534653	0.64539	0.506515	0.285714
chr1	24350712	24350840	2	Col9a1 (+173166), Col19a1 (+236696)	0	1	0	0	1	0	0	0	0	0	0	0	0	0	0	0.961538	0.44	0.876404	0.875	0.557692	0.816327	0.95122	0.893617	0.958333	0.655172	0.952381	0.863636	0.923077	0.702703	0.655172
chr1	24364782	24364966	7	Col9a1 (+187264), Col19a1 (+222598)	1	0	1	0	1	1	0	0	0	0	0	0	0	0	0	0.190265	0.393258	0.194969	0.28	0.0978261	0.20155	0.811024	0.616487	0.455882	0.296875	0.594595	0.5875	0.380952	0.46114	0.57971
chr1	24368153	24368478	3	Col9a1 (+190706), Col19a1 (+219156)	0	0	0	0	0	0	0	1	0	0	0	0	0	0	0	0.394737	0.189944	0.200669	0.127036	0.277108	0.24183	0.400966	0.0924025	0.56962	0.296296	0.117391	0.179487	0.302083	0.260745	0.0603448
chr1	24369294	24369365	3	Col9a1 (+191720), Col19a1 (+218142)	0	0	0	1	0	0	0	1	0	0	0	0	0	0	0	0.965035	0.736842	0.905263	0.476923	0.73913	0.915493	0.529412	0.517986	0.464286	0.607143	0.892473	0.672414	0.791667	0.831776	0.626866
chr1	24381023	24381156	4	Col9a1 (+203480), Col19a1 (+206382)	1	0	1	0	0	0	0	0	0	0	1	0	0	0	0	0.0149254	0.474138	0.0902256	0.584416	0.594595	0.315789	0.465753	0.786096	0.685185	0.761905	0.189474	0.696429	0.857143	0.885496	0.726027
chr1	24383035	24383194	2	Col19a1 (+204357), Col9a1 (+205505)	0	0	0	0	1	0	0	0	0	0	0	0	0	0	0	0.229167	0.16092	0.142857	0.161905	0.115385	0.202247	0.137615	0.185185	0.603175	0.283333	0.113636	0.296875	0.181818	0.252101	0.277778
chr1	24383542	24383693	2	Col19a1 (+203854), Col9a1 (+206008)	0	0	0	0	1	1	0	0	0	0	0	0	0	0	0	0.948276	0.615385	0.902778	0.769231	0.15625	0.511111	0.948718	0.945652	0.944444	0.642857	0.897436	1	0.916667	1	0.789474
chr1	24403493	24403697	5	Col19a1 (+183877), Col9a1 (+225985)	1	0	0	1	0	0	0	0	0	0	0	0	0	1	0	0.137931	0.795918	0.589286	0.181818	0.553191	0.818182	0.514706	0.408654	0.967742	0.456522	0.511364	0.666667	0.857143	0.28	0.823529
chr1	24440741	24440759	2	Col19a1 (+146722), Col9a1 (+263140)	0	1	0	0	0	0	0	0	0	1	0	0	1	0	0	0.945946	0.0294118	0.849057	0.75	0.176471	0.55	1	0.646341	0.8	0.107143	0.944444	0.363636	0.210526	0.5	0.37037
chr1	24453104	24453182	3	Col19a1 (+134329), Col9a1 (+275533)	0	0	0	0	0	0	0	0	1	1	0	0	0	0	0	0.656	0.4	0.543478	0.282353	0.383333	0.452381	0.363636	0.384	0.188679	0.0212766	0.403846	0.538462	0.44	0.574713	0.34
chr1	24481600	24481773	2	Col19a1 (+105785), Col9a1 (+304077)	0	1	0	0	0	0	0	0	0	0	0	0	0	0	0	0.720339	0.356164	0.648649	0.758242	0.61194	0.525424	0.94	0.734568	0.916667	0.68	0.809524	0.657143	0.736842	0.759615	0.789474
chr1	24492194	24492378	3	Col19a1 (+95186), Col9a1 (+314676)	0	0	0	0	0	0	0	0	1	1	0	0	0	0	0	0.993243	0.981818	0.98	0.951389	0.974026	0.896226	0.982609	0.961353	0.025641	0.857143	0.978495	0.956522	0.926829	0.975845	0.858491
chr1	24495603	24495742	4	Col19a1 (+91799), Col9a1 (+318063)	1	0	1	0	0	0	1	0	0	0	0	0	0	0	0	0.210938	0.718447	0.204724	0.477612	0.491803	0.404762	0.264368	0.63285	0.847826	0.641026	0.328571	0.552632	0.608696	0.785185	0.763158
chr1	24509643	24509901	4	Col19a1 (+77700), Col9a1 (+332162)	1	1	0	0	0	0	0	0	0	0	0	0	0	1	0	0.409357	0.3125	0.442177	0.808333	0.838235	0.8625	0.845455	0.8125	0.925926	0.757576	0.479167	0.442308	0.88	0.239264	0.77193
chr1	24510255	24510300	2	Col19a1 (+77194), Col9a1 (+332668)	1	1	0	0	0	0	0	0	0	0	0	0	0	1	0	0.097561	0.0588235	0.242857	0.263158	0.304348	0.5	0.5	0.495146	0.947368	0.45	0.613636	0.277778	0.625	0.0909091	0.853659
chr1	24512398	24512621	3	Col19a1 (+74962), Col9a1 (+334900)	1	0	0	0	0	0	0	0	0	0	0	0	0	0	0	0.03125	0.5	0.0581395	0.311828	0.208791	0.2	0.12037	0.135	0.551724	0.224138	0.00925926	0.15	0.327273	0.178571	0.211268
chr1	24515384	24515776	6	Col19a1 (+71892), Col9a1 (+337970)	1	0	1	0	0	0	1	0	0	0	0	0	0	1	0	0.325359	0.828125	0.403614	0.773333	0.739496	0.422018	0.267857	0.649194	0.730769	0.777778	0.57037	0.732558	0.607143	0.390374	0.753846
chr1	24517708	24517742	2	Col19a1 (+69747), Col9a1 (+340115)	0	0	0	1	0	0	0	0	0	0	0	0	0	0	0	0.871429	0.484848	0.833333	0.298246	0.538462	0.636364	0.890625	0.737705	0.92	0.214286	0.815789	0.62963	0.733333	0.698413	0.576923
chr1	24542440	24542685	6	Col19a1 (+44909), Col9a1 (+364953)	0	0	0	0	0	0	0	1	0	0	0	0	0	0	0	0.442748	0.3	0.215385	0.331126	0.941176	0.402174	0.411765	0.13986	0.519231	0.833333	0.0625	0.0789474	0.315789	0.393333	0.116279
chr1	24551982	24552155	4	Col19a1 (+35403), Col9a1 (+374459)	0	1	0	0	1	0	0	0	0	1	0	0	0	0	0	0.797101	0.471429	0.644068	0.647059	0.302632	0.7625	0.980392	0.832487	0.863636	0.296296	0.852632	0.852941	0.88	0.972973	0.666667
chr1	24553514	24554014	6	Col19a1 (+33708), Col9a1 (+376154)	1	0	1	0	0	0	0	0	0	0	1	0	0	0	0	0.178808	0.4375	0.136612	0.472441	0.144928	0.357895	0.542373	0.59751	0.756757	0.761905	0.232558	0.625	0.65625	0.686391	0.452381
chr1	24557983	24558451	11	Col19a1 (+29255), Col9a1 (+380607)	0	1	0	0	0	0	0	1	0	0	0	0	0	1	0	0.482843	0.0532787	0.45	0.396825	0.303867	0.587629	0.521595	0.223423	0.4375	0.468468	0.623824	0.485714	0.682353	0.148541	0.5
chr1	24560815	24560833	2	Col19a1 (+26648), Col9a1 (+383214)	0	0	0	0	1	0	0	0	0	0	0	0	0	0	0	0.955882	1	0.95	0.953488	0.463415	0.875	0.974359	0.990909	1	0.933333	0.965517	1	0.95	0.973684	0.933333
chr1	24573008	24573046	2	Col19a1 (+14445), Col9a1 (+395417)	0	1	0	0	1	0	0	0	0	0	0	0	0	0	0	1	0.435897	0.978723	0.926829	0.590909	0.972973	1	0.972973	0.807692	0.833333	0.970588	0.96	0.8125	0.891892	0.969697
chr1	24601672	24602242	10	Lmbrd1 (-76673), Col19a1 (-14485)	0	0	0	0	1	0	0	0	1	1	0	0	0	0	1	0.860058	0.783784	0.905473	0.804428	0.237805	0.637931	0.905325	0.757979	0.0747664	0.298701	0.744444	0.890625	0.867347	0.876	0.484127
chr1	24608899	24609081	3	Lmbrd1 (-69640), Col19a1 (-21518)	0	1	0	1	1	0	0	0	0	0	0	0	0	0	0	0.736842	0.47619	0.679012	0.54902	0.372549	0.5	0.87234	0.862903	0.76	0.576923	0.786885	0.88	0.75	0.77907	0.813953
chr1	24616997	24617052	3	Lmbrd1 (-61605), Col19a1 (-29553)	0	0	1	0	1	0	0	0	0	0	0	0	0	0	0	0.5	0.544118	0.238095	0.444444	0.0714286	0.58	0.792683	0.643478	0.769231	0.642857	0.465116	0.594595	0.75	0.537736	0.65
chr1	24621926	24622233	3	Lmbrd1 (-56550), Col19a1 (-34608)	0	0	0	0	0	0	0	1	0	0	0	0	0	0	1	0.492063	0.285714	0.465116	0.368421	0.728814	0.519481	0.666667	0.214689	0.195652	0.758621	0.283582	0.439024	0.342105	0.473684	0.26
chr1	24632533	24632653	5	Lmbrd1 (-46037), Col19a1 (-45121)	0	1	0	0	0	0	1	1	0	0	0	0	0	1	0	0.94964	0.691729	0.92126	0.974026	0.939759	0.967742	0.81982	0.673913	0.947368	0.961538	0.924528	0.636364	0.738095	0.652439	0.826087
chr1	24634166	24634205	2	Col19a1 (-46714), Lmbrd1 (-44444)	0	0	0	0	0	0	1	0	0	0	0	0	0	1	0	0.534247	0.544118	0.456522	0.314607	0.735849	0.637681	0.203125	0.339394	0.694444	0.583333	0.493151	0.666667	0.568182	0.193182	0.9
chr1	24638473	24638604	3	Col19a1 (-51067), Lmbrd1 (-40091)	0	0	0	0	0	0	0	0	0	0	0	0	0	1	0	0.730769	0.0447761	0.190476	0.461538	0.264151	0.111111	0.384615	0.275	0.0666667	0.24	0.405797	0.351351	0.189189	0.0595238	0.21875
chr1	24646170	24646274	2	Col19a1 (-58750), Lmbrd1 (-32408)	0	0	0	0	0	0	0	0	0	0	0	0	0	1	0	1	0.913043	0.955224	1	1	0.95	1	0.965909	1	1	0.921569	0.862069	0.96	0.657895	0.875
chr1	24664010	24664133	6	Col19a1 (-76600), Lmbrd1 (-14558)	0	0	1	0	0	0	0	0	0	0	0	0	0	0	0	0.405316	0.585227	0.152985	0.290909	0.732558	0.262712	0.164474	0.247557	0.784091	0.4375	0.217647	0.274336	0.791045	0.397321	0.392857
chr1	24666515	24666886	4	Col19a1 (-79229), Lmbrd1 (-11929)	0	0	0	0	0	0	0	0	0	0	0	0	0	1	0	0.790476	0.529412	0.688889	0.890909	0.924528	0.760563	0.87234	0.806723	0.791667	0.733333	0.86	0.772727	0.352941	0.1	0.890909
chr1	24667604	24667858	4	Col19a1 (-80259), Lmbrd1 (-10899)	0	0	0	0	0	0	0	1	0	0	0	0	0	0	0	0.555556	0.551724	0.493671	0.627451	0.9375	0.758621	0.220339	0.139344	0.954545	0.75	0.215686	0.173913	0.461538	0.472222	0.413793
chr1	24673935	24674200	4	Lmbrd1 (-4562)	1	0	1	0	0	0	0	0	1	0	0	0	0	1	0	0.305677	0.582677	0.333333	0.6	0.438202	0.323741	0.579365	0.647651	0.105263	0.610169	0.386861	0.680851	0.87234	0.46798	0.554054
chr1	24675250	24675542	6	Lmbrd1 (-3234)	0	1	0	0	1	0	0	0	1	0	0	0	0	0	0	0.660934	0.262931	0.590778	0.719677	0.291304	0.429412	0.805825	0.708178	0.261682	0.526316	0.723849	0.557895	0.612903	0.676087	0.615385
chr1	24676044	24676140	3	Lmbrd1 (-2538)	0	1	0	0	0	1	0	0	1	0	0	0	0	0	0	0.423423	0.025	0.292929	0.610169	0.54902	0.192982	0.74026	0.5	0	0.27907	0.754098	0.319149	0.15	0.244898	0.111111
chr1	24677542	24678042	7	Lmbrd1 (-838)	1	0	0	0	0	0	0	0	0	0	0	0	0	1	0	0.434879	0.620536	0.588076	0.734043	0.777778	0.703971	0.666667	0.605691	0.758333	0.806818	0.538071	0.673759	0.77451	0.37027	0.785714
chr1	24679585	24679590	2	Lmbrd1 (+958)	0	1	0	0	0	0	0	0	0	0	0	0	0	1	0	0.945946	0.514286	0.863636	0.910714	0.8	0.888889	0.916667	0.921053	0.777778	0.757576	0.886364	0.666667	0.75	0.5	0.666667
chr1	24699282	24699422	4	Lmbrd1 (+20722)	0	0	0	1	0	0	0	0	0	0	0	0	0	0	0	0.605882	0.279279	0.193798	0.15894	0.444444	0.341463	0.6	0.578231	0.638889	0.365854	0.170213	0.169811	0.270833	0.360544	0.130435
[truncated: 339,864+ more rows]
