# Supplementary material for: Epigenomic diversity of cortical projection neurons in the mouse brain
Source: Nature. 2021 Oct 6;598(7879):167–73. doi: 10.1038/s41586-021-03223-w (PMC8494636; doi:10.1038/s41586-021-03223-w)
Supplement: Supplementary file 9 — Supplementary Table 6. CH-DMGs between L5-ET neurons projecting to different ET targets. [file 41586_2021_3223_MOESM9_ESM.xlsx]

## Sheet: TH vs SC
Ensemble ID	Gene name	FC_MOp	FDR_MOp	FC_SSp	FDR_SSp	FC_ACA	FDR_ACA	FC_AI	FDR_AI	FC_AUD	FDR_AUD	FC_RSP	FDR_RSP	FC_PTLp	FDR_PTLp	FC_VIS	FDR_VIS
ENSMUSG00000025935	Tram1	1.07505	0.155203	1.26682	2.62003e-05	1.00778	0.989688	0.940263	0.837159	1.10599	0.453435	0.972275	0.850754	1.00935	0.92393	1.05609	0.182632
ENSMUSG00000026077	Npas2	1.02818	0.945406	0.871634	0.877134	1.01053	0.995823	0.876888	0.752852	0.907225	0.610271	1.10274	0.30239	1.12941	0.877579	0.611934	1.26369e-08
ENSMUSG00000025969	Nrp2	1.01796	0.667821	0.964852	0.26727	0.93498	0.84615	0.723738	1.17159e-05	1.02865	0.759845	0.930507	0.349571	0.956296	0.81877	1.03042	0.820625
ENSMUSG00000026235	Epha4	0.847218	0.00604936	1.10001	0.422139	0.94661	0.966643	1.48855	0.00691794	0.929644	0.761933	1.00828	0.164326	1.01387	0.960948	0.808254	0.590287
ENSMUSG00000026163	Sphkap	1.0213	0.292112	1.45248	1.9354e-07	1.01521	0.969544	0.841207	0.932866	1.07304	0.663182	0.946349	0.942164	1.11475	0.824036	0.905835	0.802264
ENSMUSG00000079455	Gm16026	0.939912	0.00246294	0.903061	0.0120568	1.02328	0.931762	1.44036	0.620239	1.02934	0.750878	1.25164	0.00541918	1.28159	0.00109087	1.01674	0.548411
ENSMUSG00000026384	Ptpn4	0.967019	0.0773003	0.967873	0.213762	0.971532	0.972249	0.977658	0.982631	0.969664	0.660051	0.930977	0.487953	0.99108	0.874409	1.25245	1.87662e-06
ENSMUSG00000026344	Lypd1	1.05497	0.670181	0.937526	0.517127	1.04094	0.98509	1.12137	0.75212	0.952348	0.776858	1.45965	0.000403349	0.953967	0.880349	0.983148	0.672621
ENSMUSG00000059149	Mfsd4a	0.992196	0.599256	1.28532	1.50237e-05	0.896686	0.784291	0.923893	0.918583	1.00803	0.939622	1.19169	0.0136161	1.15916	0.862015	1.09084	0.10389
ENSMUSG00000097454	Gm26892	1.0373	0.280778	1.34456	4.69121e-06	0.909892	0.860479	0.938836	0.907023	1.023	0.888686	1.19881	0.00948436	1.14611	0.935909	1.12586	0.0296174
ENSMUSG00000058248	Kcnh1	0.960763	0.294794	0.940984	0.124819	0.981299	0.966643	1.14714	0.577677	0.986911	0.851685	0.93451	0.587787	1.04525	0.880349	1.31827	3.76685e-11
ENSMUSG00000019970	Sgk1	0.976791	0.929821	1.33059	0.00010786	1.02379	0.998563	1.04935	0.906015	1.13352	0.38693	1.02098	0.215655	1.12557	0.944812	1.08242	0.25049
ENSMUSG00000036019	Tmtc2	0.920526	0.0204554	0.851401	0.00024175	0.933362	0.88317	1.03701	0.933067	1.03598	0.9056	0.906732	0.33816	0.964157	0.716799	1.28681	1.97684e-06
ENSMUSG00000023764	Sfi1	0.924121	1.2291e-19	0.896579	2.35853e-08	1.12767	8.02958e-14	1.1038	0.443962	1.11392	2.14239e-08	1.28573	1.0085e-41	1.10461	5.20829e-07	1.05291	0.882085
ENSMUSG00000087111	Gm11399	0.961168	0.188414	0.989914	0.563455	0.97716	0.966643	1.14679	0.952786	1.04039	0.804984	1.25015	0.000207876	1.1678	0.114402	1.17902	0.0454547
ENSMUSG00000020457	Drg1	0.893463	1.56294e-11	0.876781	1.13816e-06	1.07925	0.0942235	1.09241	0.837871	1.0999	0.0327693	1.27611	5.83883e-30	1.12067	0.0026904	1.07515	0.801199
ENSMUSG00000086049	Gm12735	0.923273	0.0122134	0.971591	0.262659	1.05689	0.910536	1.06871	0.997603	1.18552	0.0913715	1.28931	2.76089e-05	1.1263	0.549348	1.20858	0.0469067
ENSMUSG00000051650	B3gnt2	0.862835	0.0584549	1.29042	0.00857587	1.0364	0.966643	1.01488	0.982631	0.983956	0.997288	0.934212	0.941749	0.952291	0.954769	1.06379	0.480427
ENSMUSG00000000861	Bcl11a	0.913202	0.597038	1.18233	0.076453	0.965396	0.964404	0.929022	0.759373	1.15578	0.467315	1.35704	0.00323299	1.07915	0.926205	1.018	0.577339
ENSMUSG00000018849	Wwc1	0.907028	0.312501	0.974072	0.0383235	1.0144	0.939517	1.00806	0.99765	0.940461	0.742072	0.987793	0.640834	1.02914	0.87259	0.794236	4.71272e-09
ENSMUSG00000020523	Fam114a2	0.975482	0.249377	1.06017	0.738392	1.00968	0.98509	1.12035	0.772838	1.04441	0.774216	0.985993	0.746792	1.1097	0.824036	1.33313	1.49155e-06
ENSMUSG00000020745	Pafah1b1	0.859161	0.00341658	0.922287	0.0900637	1.14352	0.88317	1.11477	0.765929	0.93855	0.769537	1.29247	0.00596082	0.993979	0.95664	0.975473	0.570769
ENSMUSG00000020848	Doc2b	1.01109	0.140562	1.42571	7.36926e-07	1.10117	0.923255	0.900168	0.881515	1.0451	0.929758	1.10045	0.920396	1.17386	0.991176	0.922121	0.627796
ENSMUSG00000020863	Luc7l3	0.982679	0.824333	0.983819	0.90662	1.07572	0.90827	0.961399	0.945464	0.954397	0.747515	1.27737	0.00226508	1.06089	0.918011	0.940723	0.492555
ENSMUSG00000078676	Casc3	0.893045	0.013423	0.926863	0.109505	1.07831	0.90827	0.900756	0.80195	0.958047	0.879643	1.2786	0.00944284	1.05716	0.927944	0.944851	0.39004
ENSMUSG00000020614	Fam20a	0.920579	0.701521	1.33092	0.000107061	1.03147	0.966643	1.26697	0.237682	1.02805	0.916388	1.22757	0.0300142	1.19725	0.818411	0.960674	0.941195
ENSMUSG00000018800	Abca5	0.857361	0.0356275	0.798083	0.00544537	1.04708	0.966643	1.01976	0.920679	1.13694	0.486695	1.06861	0.862278	0.854515	0.926205	0.896656	0.0991733
ENSMUSG00000043673	Kcns3	1.03302	0.383475	0.883381	0.40191	1.0604	0.934949	0.809747	0.203918	1.10134	0.439985	1.147	0.0955357	0.890111	0.866496	0.750499	6.56851e-06
ENSMUSG00000021182	Ccdc88c	1.1117	0.0002554	1.30323	5.14143e-05	1.01786	0.969544	1.01936	0.999321	1.07349	0.439985	0.980494	0.700656	1.01709	0.985138	0.928642	0.393401
ENSMUSG00000071178	Serpina1b	0.985371	0.916005	1.39864	6.73693e-05	0.973016	0.940043	0.945956	0.821611	1.03585	0.853578	1.06246	0.905283	0.984011	0.828847	1.1391	0.0431483
ENSMUSG00000019726	Lyst	1.05068	0.992251	0.956226	0.566166	0.924598	0.880303	1.24563	0.153529	0.965802	0.769537	0.987952	0.887647	0.903221	0.74531	0.766475	0.000256029
ENSMUSG00000057649	Brd9	0.987622	0.297694	1.05897	0.62414	0.99173	0.98726	1.05276	0.87959	0.897659	0.439373	1.28001	0.00714778	1.00147	0.999225	0.949828	0.507087
ENSMUSG00000007617	Homer1	0.881271	0.000219303	0.930868	0.172168	0.994534	0.983163	0.850596	0.773038	0.891215	0.482232	1.32245	0.00507476	1.09823	0.806564	0.9753	0.508806
ENSMUSG00000078952	Lncenc1	0.894003	0.419789	1.07483	0.822147	0.97201	0.984875	1.23662	0.434821	1.05234	0.765591	0.882553	0.331847	0.908843	0.987919	0.765468	4.3656e-05
ENSMUSG00000021719	Rgs7bp	0.881871	0.000346173	1.02878	0.735626	1.01651	0.963038	0.932664	0.84487	1.07779	0.44186	1.27749	0.000229392	1.10477	0.797885	0.901341	0.108691
ENSMUSG00000021779	Thrb	0.958902	0.00999995	0.790467	2.46819e-06	0.940201	0.91358	0.928751	0.776222	1.018	0.987973	1.08742	0.0106577	0.982844	0.907789	1.13152	0.858207
ENSMUSG00000095280	Gm21738	0.974444	0.0742989	0.864246	0.0475952	1.24372	0.000839897	1.40676	0.0157185	1.03848	0.821698	1.07113	0.0876024	1.26764	0.00281775	1.04842	0.927112
ENSMUSG00000021820	Camk2g	0.94131	0.163349	0.803423	0.00010786	1.00594	0.959827	1.04763	0.934209	1.04124	0.923776	1.00858	0.289116	1.03417	0.898137	1.2901	7.39931e-05
ENSMUSG00000022075	Rhobtb2	1.05825	0.608762	1.00212	0.931585	0.974401	0.966643	0.820375	0.729635	0.965057	0.896558	1.27309	0.00212046	1.08735	0.819089	1.04599	0.865551
ENSMUSG00000022263	Trio	0.959231	0.0454229	1.0617	0.499407	0.936008	0.933642	0.966421	0.982484	0.994089	0.938788	1.34365	4.83822e-06	1.05034	0.880349	0.974395	0.238392
ENSMUSG00000093575	Gm20695	1.01405	0.143401	0.791746	0.00395718	1.05749	0.864871	1.06048	0.979167	1.08708	0.736211	0.962727	0.875662	0.907774	0.996404	1.08033	0.622901
ENSMUSG00000022514	Il1rap	0.917518	0.000741067	0.71538	2.33793e-09	0.954664	0.923255	1.27358	0.263972	0.919734	0.486769	0.942126	0.370955	1.01996	0.678529	1.18509	0.107616
ENSMUSG00000061751	Kalrn	0.93063	1.02913e-08	0.967674	0.0146108	0.995331	0.970427	0.959509	0.952786	1.00733	0.999993	1.27114	6.13194e-11	1.06144	0.506996	1.01339	0.267027
ENSMUSG00000024112	Cacna1h	1.03705	0.0976362	1.2734	0.00108455	1.0327	0.98509	1.11661	0.676172	0.909695	0.496328	1.25226	0.0172074	1.20359	0.812199	0.85584	2.19641e-06
ENSMUSG00000024045	Akap8	0.935481	0.139357	1.00934	0.528338	0.994211	0.985195	1.51163	0.62774	1.01608	0.953661	1.28737	0.00644523	0.95857	0.971679	1.04999	0.997732
ENSMUSG00000098178	Gm42418	0.939404	0.171704	0.964692	0.548194	1.04232	0.966643	1.13746	0.982631	1.28726	0.000801036	1.30714	0.0768691	1.26237	0.365107	1.12841	0.770514
ENSMUSG00000042625	Safb2	1.0213	0.820696	1.15614	0.513268	1.00838	0.98509	0.935171	0.906522	0.798288	0.112629	1.26988	0.00826932	1.00819	0.981024	1.03254	0.939984
ENSMUSG00000024085	Man2a1	0.963837	0.000939658	0.753718	2.0234e-06	0.939125	0.966643	1.07471	0.955808	1.12833	0.389002	0.959048	0.28577	0.907966	0.925373	0.963193	0.60494
ENSMUSG00000045053	Kcng3	1.02658	0.220884	1.02584	0.479002	1.04043	0.923255	0.83355	0.301819	0.912455	0.552127	0.948068	0.702164	0.944272	0.956754	0.715522	2.21013e-05
ENSMUSG00000037104	Socs5	1.0438	0.949341	0.792784	0.00030721	0.97169	0.959506	0.965072	0.963356	0.998547	0.938788	0.987981	0.565493	0.929732	0.975339	1.12995	0.364773
ENSMUSG00000047989	Ino80c	0.90728	0.197794	0.794409	0.00471121	0.92095	0.935181	1.15459	0.968659	0.944496	0.837177	0.98764	0.91183	1.01274	0.835985	1.0286	0.982807
ENSMUSG00000024598	Fbn2	0.922445	0.166089	1.01381	0.781775	0.979375	0.944698	1.17109	0.301819	1.04544	0.658742	0.837127	0.126704	0.997697	0.954769	0.76594	0.00991973
ENSMUSG00000024617	Camk2a	0.950189	0.0293806	1.05636	0.850203	1.09016	0.88317	1.11753	0.807193	0.875042	0.503601	1.30715	0.000151727	0.983973	0.919552	0.903119	0.00278762
ENSMUSG00000041607	Mbp	0.990814	0.92779	0.904111	0.374727	0.923919	0.90827	1.01816	0.927977	0.920301	0.614014	1.21463	0.000515753	0.916142	0.98939	0.708688	1.5066e-09
ENSMUSG00000024897	Apba1	1.09122	0.0923121	1.11518	0.0153589	1.04253	0.925058	0.919609	0.630329	0.980892	0.941859	1.25358	0.00284089	1.04233	0.788985	0.894869	0.0363029
ENSMUSG00000067242	Lgi1	1.04056	0.6687	1.06648	0.913814	1.07553	0.88317	1.36329	0.790713	0.909786	0.519771	1.26734	0.00489606	1.00438	0.898137	1.00472	0.913102
ENSMUSG00000025006	Sorbs1	1.01728	0.143772	1.14018	4.58177e-05	1.06213	0.910536	0.933122	0.960946	0.974291	0.970078	1.25306	0.00178996	1.08671	0.919552	0.916202	0.116655
ENSMUSG00000025026	Add3	1.02669	0.319548	0.973148	0.453305	0.992593	0.966643	0.878917	0.933067	0.964065	0.717281	1.01306	0.628421	1.09233	0.773718	1.26496	4.55183e-09
ENSMUSG00000058594	Fbxo18	0.965619	0.764389	1.27088	0.00167778	1.10114	0.795141	1.01589	0.941243	1.00134	0.995268	1.06869	0.0825907	1.11755	0.990562	0.98532	0.634242
ENSMUSG00000038718	Pbx3	0.958544	0.341054	1.02874	0.838029	0.964864	0.986206	1.05182	0.837871	1.07357	0.517197	0.928329	0.695401	0.938154	0.927397	0.713469	7.18028e-07
ENSMUSG00000035437	Rabgap1	0.895883	7.6372e-05	0.938434	0.127404	0.989344	0.966643	1.58792	0.748052	0.985982	0.894478	1.25562	0.00385488	1.0799	0.897206	0.89242	0.116641
ENSMUSG00000016386	Mpped2	1.05199	0.200928	1.34504	3.46165e-06	1.02857	0.966643	1.2003	0.71197	1.17034	0.172145	1.21269	0.0368797	1.21246	0.836007	1.11843	0.0161804
ENSMUSG00000057378	Ryr3	1.0102	0.54575	0.896311	0.650409	1.20927	0.858333	0.908896	0.796708	0.960294	0.748223	1.14402	0.00720401	1.01461	0.99197	0.786482	4.36421e-05
ENSMUSG00000027200	Sema6d	0.956319	0.0678377	0.988169	0.960171	0.974693	0.98509	0.997824	0.943128	0.884248	0.580965	0.985301	0.596657	1.04867	0.715101	0.769056	0.00324918
ENSMUSG00000027335	Adra1d	1.12624	0.14499	1.13827	0.471149	0.934182	0.923255	0.960057	0.991864	0.969667	0.896558	1.32164	0.00488426	0.947962	0.929056	0.903116	0.297985
ENSMUSG00000087617	Gm14268	1.00003	0.780147	0.787697	7.81621e-05	0.992443	0.990286	1.01546	0.921962	1.04406	0.845978	0.893779	0.220582	1.01641	0.939973	1.02633	0.92066
ENSMUSG00000069114	Zbtb10	0.900382	0.071711	0.928959	0.427236	0.941203	0.910536	0.816994	0.918017	1.01622	0.904967	1.12693	0.144686	0.932792	0.991959	0.796837	0.000240868
ENSMUSG00000027748	Trpc4	0.759851	0.0609047	0.989894	0.335554	0.955549	0.959506	0.875284	0.752852	0.963363	0.872368	1.18982	0.0479801	1.11052	0.640971	0.799509	0.000816891
ENSMUSG00000056306	Sertm1	0.991114	0.96651	1.07374	0.610368	0.873395	0.827891	0.929026	0.89516	0.934477	0.893231	1.04617	0.600764	1.01898	0.830218	0.786249	3.15657e-05
ENSMUSG00000027797	Dclk1	0.913658	1.18453e-07	0.914538	0.012145	1.08414	0.923255	0.946963	0.943443	1.01537	0.968081	1.32373	0.0046432	1.10652	0.640859	0.961032	0.288208
ENSMUSG00000104093	A330015K06Rik	1.02655	0.302299	0.987969	0.497816	1.08456	0.88317	1.04235	0.854401	1.02716	0.997889	1.41833	0.00603606	1.07553	0.887071	0.966248	0.753316
ENSMUSG00000027777	Schip1	0.986772	0.638686	0.929108	0.0551572	1.0382	0.88317	0.946967	0.926577	0.882382	0.159287	1.17059	0.00696467	0.979364	0.983309	0.786781	4.18017e-10
ENSMUSG00000028020	Glrb	1.00494	0.367948	0.928157	0.0825317	1.03388	0.92794	1.08328	0.58917	1.01156	0.975613	0.873477	0.563504	0.958637	0.857465	1.26369	0.000627839
ENSMUSG00000000794	Kcnn3	1.00517	0.0868126	1.02082	0.668769	0.972924	0.98509	0.781276	0.000121339	1.09901	0.220354	0.972623	0.722922	0.893083	0.830092	1.02467	0.713136
ENSMUSG00000042035	Igsf3	0.959907	0.757655	0.97661	0.977557	0.953981	0.966643	0.787743	0.775776	1.03766	0.756422	0.902714	0.422853	0.82549	0.935905	0.779915	1.32503e-06
ENSMUSG00000052539	Magi3	0.919946	0.209756	0.922781	0.0258005	0.987159	0.972249	1.0684	0.881314	0.793719	0.182615	0.942616	0.390803	1.03659	0.56731	0.612974	3.76685e-11
ENSMUSG00000032913	Lrig2	0.931234	0.521155	0.980274	0.639363	0.981261	0.995823	0.990848	0.929837	0.951524	0.838103	1.02277	0.650594	1.02084	0.818411	0.753757	1.17075e-08
ENSMUSG00000040998	Npnt	0.840805	0.0997166	0.796949	0.00147122	0.953418	0.98972	1.18904	0.577677	1.20451	0.314212	0.887331	0.192856	0.985979	0.818425	1.0562	0.917692
ENSMUSG00000106515	Gm30382	0.983803	0.868631	1.20076	0.501252	1.05375	0.923255	1.86099	0.00103402	0.899169	0.397105	0.999739	0.568891	0.942991	0.984247	0.999488	0.485934
ENSMUSG00000052544	St6galnac3	1.11323	0.300432	1.06168	0.362027	1.00869	0.991047	1.12513	0.699653	0.939133	0.638384	1.32508	0.00269486	1.15761	0.991187	0.853922	0.0244937
ENSMUSG00000049488	Tmem67	0.996744	0.297452	0.796678	0.00523214	0.991883	0.984875	0.972667	0.857355	1.01964	0.950992	1.16471	0.0164784	0.976609	0.985044	1.10666	0.0777437
ENSMUSG00000054885	4930578G10Rik	0.969758	0.183585	0.795446	7.16632e-05	1.0199	0.958796	1.14878	0.766035	0.925587	0.578624	0.923847	0.66989	1.03118	0.877052	1.1137	0.296591
ENSMUSG00000007613	Tgfbr1	0.95219	0.0196741	0.891026	0.382478	0.90668	0.925058	1.65681	3.83629e-05	0.931888	0.604589	0.953137	0.467644	0.93434	0.880349	1.03161	0.824706
ENSMUSG00000028382	Ptbp3	0.975274	0.320393	0.985217	0.525929	0.904341	0.726674	0.924585	0.768558	1.06629	0.757545	0.934916	0.60856	1.0609	0.898636	1.26318	0.000627393
ENSMUSG00000037996	Slc24a2	0.993594	0.990727	1.20542	0.00103907	1.11762	0.959506	0.935042	0.796361	1.25809	0.00430677	1.30027	0.00323299	1.08975	0.956755	1.04481	0.713136
ENSMUSG00000087194	Skint6	0.862792	0.0885833	1.00726	0.813193	1.13773	0.84615	0.984394	0.961849	0.968806	0.951676	1.38277	2.36614e-05	1.16105	0.674504	0.8851	0.758876
ENSMUSG00000078598	Skint5	0.845621	3.44907e-05	0.876652	0.0238741	1.07451	0.925058	1.35497	0.620137	0.975025	0.917793	1.34999	0.00488426	1.12696	0.708376	1.0135	0.655541
ENSMUSG00000028708	Mknk1	1.03519	0.280922	1.25293	0.00200336	1.0649	0.84615	1.02977	0.981761	0.977414	0.921334	0.992553	0.806686	1.06334	0.964441	0.933507	0.846774
ENSMUSG00000028809	Srrm1	0.921295	0.100464	1.02263	0.828704	1.06153	0.923255	1.05113	0.981761	0.889525	0.406396	1.27983	0.00746389	1.08949	0.7127	1.02198	0.929757
ENSMUSG00000085101	Platr16	0.949117	0.086634	0.980156	0.757555	1.1673	0.678909	0.876987	0.897744	0.937299	0.818581	1.32559	0.00385488	1.0086	0.983327	1.07385	0.966993
ENSMUSG00000078502	Gm13212	0.942712	0.0360759	0.887645	0.0444235	1.2737	0.907083	1.21653	0.872422	0.905731	0.576644	1.27949	0.0046432	1.02135	0.955906	1.10902	0.759758
ENSMUSG00000096958	Gm26573	0.923417	1.0056e-08	0.888701	0.000559167	1.124	0.726674	0.965231	0.963314	1.02494	0.855167	1.33336	1.78016e-05	1.14257	0.170874	1.02942	0.809731
ENSMUSG00000070605	Gm13251	0.951263	0.0135202	0.897147	0.33457	1.08251	0.90827	0.896837	0.799543	0.940911	0.713574	1.31118	0.00505652	1.06648	0.780193	1.05208	0.910149
ENSMUSG00000097168	C230088H06Rik	0.92309	1.06394e-07	0.929633	0.321742	1.11154	0.726674	1.00613	0.854401	1.02211	0.757062	1.25251	3.24665e-05	1.06665	0.706431	1.04079	0.791963
ENSMUSG00000097122	Gm26624	0.920383	3.66646e-07	0.938503	0.544973	1.13085	0.686652	0.964799	0.962426	1.03149	0.670532	1.27005	2.86398e-06	1.08342	0.542886	1.06849	0.354434
ENSMUSG00000087207	Gm13147	0.883925	0.000592887	0.951887	0.997922	1.0946	0.88317	0.901226	0.993596	0.985801	0.982642	1.34116	0.000742678	1.08069	0.946664	1.07343	0.772977
ENSMUSG00000039546	Ajap1	1.00596	0.0143674	1.33952	2.47322e-08	1.12533	0.42863	0.731943	0.585656	1.06942	0.731115	1.1385	0.0229197	1.02143	0.87559	1.04572	0.56044
ENSMUSG00000001467	Cyp51	0.9001	0.0290461	1.01752	0.930317	1.01068	0.998563	0.918261	0.916351	0.948362	0.843351	1.25318	0.00747337	1.00397	0.91825	1.06867	0.699232
ENSMUSG00000029004	Kmt2e	0.932171	0.116867	0.874183	0.0468302	0.95345	0.98224	0.939952	0.990285	0.886833	0.632413	1.3101	0.00483294	1.01338	0.96499	0.945932	0.508806
ENSMUSG00000056367	Actr3b	0.960842	0.0182998	1.00118	0.561274	0.983638	0.974296	1.05588	0.973793	0.942229	0.835791	1.25055	4.06615e-05	0.959203	0.988233	0.942406	0.196314
ENSMUSG00000029108	Pcdh7	0.963233	0.854059	1.42924	2.13648e-06	1.07794	0.959506	1.84333	0.0921429	1.11287	0.717463	1.01081	0.749401	1.16823	0.991076	1.02401	0.641002
ENSMUSG00000055204	Ankrd17	0.899176	0.00834551	0.965655	0.0821645	1.06774	0.933642	0.890797	0.857355	0.98549	0.982682	1.3061	0.00347494	0.983958	0.993975	0.943577	0.423401
ENSMUSG00000062995	Ica1	1.11187	0.284854	0.941001	0.33773	0.982116	0.966643	1.13598	0.676788	1.0587	0.811553	0.998416	0.450657	1.07715	0.785563	1.28915	2.48321e-07
ENSMUSG00000039159	Ube2h	1.00273	0.246859	0.984346	0.370057	0.964371	0.958796	1.3186	0.00103402	1.02105	0.90094	0.99354	0.726791	1.03701	0.841214	0.92781	0.461954
ENSMUSG00000029765	Plxna4	0.952465	0.0149532	1.0083	0.977557	0.968357	0.931762	1.17594	0.411207	0.763844	0.00251548	1.12389	0.0095735	1.04746	0.9897	0.960906	0.556044
ENSMUSG00000038784	Cnot4	0.999759	0.100152	0.779673	9.23295e-05	0.962496	0.957279	1.15119	0.852404	0.993517	0.951901	1.07126	0.168505	0.931471	0.976617	1.25798	0.00665233
ENSMUSG00000085058	8030453O22Rik	1.05083	0.900226	0.799485	0.00289455	1.00255	0.966643	1.14471	0.478298	0.89234	0.588746	1.00094	0.484359	0.982709	0.991959	1.13594	0.0881521
ENSMUSG00000029780	Nt5c3	1.02153	0.914921	0.786159	8.2512e-06	1.01142	0.959506	0.836599	0.424699	1.05346	0.776477	0.943491	0.649038	0.947657	0.960948	1.03795	0.938849
ENSMUSG00000052581	Lrrtm4	0.95361	0.276485	1.26086	1.37584e-05	1.09479	0.726674	0.850057	0.0763609	1.20806	0.355618	1.13865	0.647351	1.33106	0.642923	0.830295	0.267027
ENSMUSG00000033726	Emx1	1.0571	0.74781	0.850951	0.00229923	1.0243	0.972249	1.18289	0.374023	1.15111	0.366908	0.920467	0.95359	0.984162	0.953853	1.40409	4.1438e-06
ENSMUSG00000033720	Sfxn5	0.994985	0.0501349	0.969432	0.0504539	0.943198	0.931762	1.0677	0.823021	1.12482	0.159287	0.861064	0.767579	1.02192	0.618957	1.40874	2.87796e-09
ENSMUSG00000092247	Gm20426	1.59641	1.56294e-11	1.46538	9.23278e-05	1.16888	0.88317	1.26644	0.940864	1.25585	0.0257839	1.05332	0.686111	1.09036	0.823656	1.29755	0.125417
ENSMUSG00000034312	Iqsec1	0.954621	0.000483719	1.01938	0.635153	1.08362	0.842264	1.1508	0.813215	0.911346	0.623011	1.32082	0.000805296	1.09541	0.770649	0.990277	0.198689
ENSMUSG00000034245	Hdac11	1.28441	3.54643e-08	1.06127	0.790897	0.970228	0.971067	1.05943	0.893378	0.951762	0.821698	1.08695	0.317356	1.06024	0.939973	1.0696	0.452785
ENSMUSG00000108022	Gm7298	1.36673	7.31376e-05	1.16861	0.0891352	1.1903	0.812642	1.01269	0.955657	1.08731	0.667639	1.16579	0.696178	0.954245	0.628376	0.972952	0.622563
ENSMUSG00000059908	Mug1	1.37768	0.00163542	1.0525	0.457715	1.21017	0.840346	0.954377	0.786485	0.949953	0.955034	1.15169	0.480538	0.910647	0.75883	0.954944	0.940855
ENSMUSG00000108083	Mug4-ps	1.36503	0.00472205	1.06469	0.415946	1.12706	0.964404	0.859465	0.900867	0.965785	0.976359	1.17409	0.375667	0.955626	0.837977	0.899617	0.633381
ENSMUSG00000030246	Ldhb	1.05478	0.962684	1.00944	0.977557	1.21472	0.893772	0.822571	0.991753	0.991619	0.958283	1.29978	0.00359099	1.06562	0.945406	1.00994	0.733094
ENSMUSG00000030265	Kras	1.00339	0.808255	1.02843	0.902816	0.977178	0.969544	0.844278	0.776222	0.957531	0.822638	1.2942	0.00428349	1.07038	0.956318	1.02784	0.938138
ENSMUSG00000041596	Nlrp5-ps	0.776589	0.00414598	0.903795	0.546502	1.09113	0.936047	1.31852	0.424699	0.903741	0.626781	1.19884	0.302495	1.08848	0.884819	0.914296	0.720164
ENSMUSG00000063047	Zfp780b	0.900751	0.0707835	0.99329	0.939812	1.00764	0.98726	0.837546	0.676788	0.923176	0.658375	1.33281	0.000229392	1.05719	0.880349	0.971074	0.728555
ENSMUSG00000034867	Ankrd27	0.989819	0.860047	1.05345	0.271064	1.01372	0.99874	0.91039	0.89516	0.959818	0.804984	1.33781	0.0095735	1.05839	0.990525	0.97151	0.50606
ENSMUSG00000101855	1700010N08Rik	0.881172	0.0150208	1.05764	0.98914	0.998252	0.997428	1.02998	0.837871	0.936036	0.818515	1.29432	0.00939326	1.15052	0.62598	1.03654	0.764795
ENSMUSG00000030854	Ptpn5	1.08213	0.0948338	1.38579	0.00120161	1.07101	0.957503	0.839653	0.805671	1.07901	0.634735	1.27805	0.152152	1.1043	0.993975	0.977656	0.724901
ENSMUSG00000109501	Gm14377	0.991103	0.452939	1.31003	0.00160617	0.950795	0.931762	0.902724	0.957318	1.03507	0.878134	1.20013	0.267754	1.08545	0.978425	1.04505	0.591695
ENSMUSG00000100826	Snhg14	0.879881	1.56294e-11	0.877017	8.4475e-07	1.02792	0.995449	1.08671	0.788123	0.977856	0.942371	1.38307	2.73889e-07	1.2786	0.192789	0.948019	0.25928
ENSMUSG00000070509	Rgma	0.944188	0.762504	1.2599	0.00484149	1.13583	0.815467	1.16372	0.768355	0.997347	0.944409	1.08968	0.0964015	1.13929	0.898137	1.12491	0.236536
ENSMUSG00000030970	Ctbp2	0.981564	0.434536	1.30859	4.66129e-05	0.993049	0.969544	1.19916	0.192235	0.974339	0.894061	1.05908	0.198091	1.05561	0.908501	0.89311	0.13505
ENSMUSG00000038894	Irs2	0.973037	0.79458	1.19444	0.218543	1.15737	0.726674	1.01934	0.865688	0.899384	0.553933	1.35952	0.000111898	0.983398	0.975524	1.02541	0.851006
ENSMUSG00000097263	Gm26804	1.14666	0.0200311	1.09477	0.0420262	1.22278	0.88317	0.910051	0.987895	1.03458	0.880751	1.21881	0.182434	1.12067	0.965891	1.27177	2.9708e-06
ENSMUSG00000085440	Sorbs2os	1.03633	0.531805	1.02239	0.487397	0.994672	0.969544	0.899134	0.894354	0.93227	0.774216	1.07892	0.0698582	0.874666	0.871831	0.732771	2.48321e-07
ENSMUSG00000031608	Galnt7	0.9395	0.941728	1.32957	7.22278e-07	0.952299	0.969544	1.03938	0.912316	1.08939	0.455111	1.16185	0.0580339	0.960295	0.951278	0.812605	4.9812e-05
ENSMUSG00000090116	Gm15680	0.967244	0.214874	0.909414	0.161738	0.950227	0.919223	1.04364	0.975028	1.12712	0.265441	0.896454	0.381767	1.06056	0.652346	1.26384	1.57295e-06
ENSMUSG00000053399	Adamts18	1.00185	0.0519418	0.710984	2.61186e-09	0.85513	0.860719	1.28731	0.561168	0.768037	0.506705	0.765618	0.199785	0.933445	0.815101	0.991915	0.54334
ENSMUSG00000057060	Slc35f3	0.965902	0.25893	1.02145	0.819863	0.909808	0.726674	0.984233	0.997481	0.99601	0.901194	0.986115	0.891384	1.01805	0.865194	1.29068	0.00387498
ENSMUSG00000097312	Gm26870	1.015	0.308034	1.02462	0.22173	1.39456	1.59387e-32	1.46534	1.78417e-15	1.04685	0.746028	1.18492	6.13194e-11	1.86042	3.53993e-59	1.12858	0.493306
ENSMUSG00000095891	Gm10717	1.03911	0.458369	0.98264	0.483242	1.67803	1.59387e-32	2.04927	2.90374e-19	1.0876	0.60849	1.18844	0.000978595	2.21062	3.11537e-47	1.12984	0.526715
ENSMUSG00000032009	Sesn3	1.13716	0.0693079	0.965752	0.941027	1.00538	0.963038	0.98005	0.977105	1.2108	0.439119	0.915051	0.11143	1.04972	0.999225	1.6128	1.97967e-07
ENSMUSG00000031996	Aplp2	1.00397	0.160012	0.95875	0.147761	0.927913	0.84615	1.16826	0.537464	1.02945	0.930139	1.03728	0.144275	1.01255	0.960147	1.30718	2.87796e-09
ENSMUSG00000032087	Dscaml1	1.10849	0.135114	1.36284	2.04341e-06	0.989006	0.984875	0.933838	0.943128	1.13323	0.220354	1.3331	0.0120099	1.15074	0.961609	0.99116	0.45273
ENSMUSG00000053199	Arhgap20	0.904394	0.00496888	0.984536	0.546641	1.02348	0.931762	1.05921	0.941456	0.910057	0.673621	1.29076	0.00647121	1.03507	0.984247	0.855521	0.00971657
ENSMUSG00000032314	Etfa	1.0071	0.821893	0.789212	0.000202956	0.962306	0.959506	0.915893	0.674756	0.968032	0.887428	0.836629	0.110948	0.941237	0.991076	0.98612	0.896688
ENSMUSG00000032382	Snx1	1.01014	0.391018	0.801637	0.000495044	0.916234	0.898547	1.28141	0.751769	1.04101	0.95514	0.933592	0.3486	0.910055	0.986805	1.40074	3.21239e-05
ENSMUSG00000032537	Ephb1	1.005	0.188047	0.986172	0.498675	1.16643	0.619413	1.34418	0.00103402	0.987764	0.836924	1.08777	0.925099	1.07957	0.705337	1.08119	0.998561

## Sheet: TH vs VTA
Ensemble ID	Gene name	FC_MOp	FDR_MOp	FC_SSp	FDR_SSp	FC_ACA	FDR_ACA
ENSMUSG00000033569	Adgrb3	0.793615	0.00140618	0.706605	0.649983	1.05324	0.960055
ENSMUSG00000026109	Tmeff2	0.784951	0.00326284	0.891464	0.427773	0.880271	1.23679e-07
ENSMUSG00000038331	Satb2	0.747813	0.000799315	0.980319	0.426585	1.12083	0.993265
ENSMUSG00000038174	Fam126b	0.786403	0.000303458	0.868383	0.344011	0.861063	0.0344863
ENSMUSG00000026019	Wdr12	0.783959	0.00609117	1.00252	0.7366	1.20067	0.564494
ENSMUSG00000025959	Klf7	0.768538	0.000762897	1.01009	0.758406	0.842565	0.149966
ENSMUSG00000015222	Map2	0.780611	0.000125886	0.766179	0.229355	0.867432	0.146856
ENSMUSG00000026135	Zfp142	0.797618	0.0027514	1.00161	0.836466	0.8734	0.106375
ENSMUSG00000026235	Epha4	0.742559	0.000180717	1.07425	0.961257	0.913652	0.0512722
ENSMUSG00000004364	Cul3	0.758629	1.60541e-05	0.927556	0.230411	0.961806	0.536708
ENSMUSG00000036766	Dner	1.29656	3.15007e-06	1.01415	0.412732	1.01856	0.0855981
ENSMUSG00000026289	Atg16l1	0.786777	0.000753748	0.901577	0.363401	0.853855	0.178939
ENSMUSG00000014602	Kif1a	0.746779	0.00253945	0.763223	0.252339	0.856713	0.165255
ENSMUSG00000026341	Actr3	0.754811	0.000980212	1.0345	0.614041	0.942433	0.486899
ENSMUSG00000026347	Tmem163	0.791816	0.0052734	0.975398	0.39378	0.959528	0.0252871
ENSMUSG00000041642	Kif21b	0.785077	0.00192507	0.870335	0.193476	0.979998	0.797654
ENSMUSG00000042699	Dhx9	0.767277	0.000294214	0.885522	0.318105	0.989702	0.832229
ENSMUSG00000026553	Copa	0.772402	0.00248035	0.927799	0.649449	0.868988	0.124897
ENSMUSG00000026491	Ahctf1	0.762392	0.000365748	0.801701	0.138836	0.87022	0.0658101
ENSMUSG00000038733	Wdr26	0.783399	0.000641431	0.90558	0.275553	0.852958	0.0307567
ENSMUSG00000026640	Plxna2	0.790375	0.000210668	0.798434	0.318349	0.916197	0.118508
ENSMUSG00000015501	Hivep2	0.73668	4.00524e-06	0.799906	0.227447	0.850724	0.0144733
ENSMUSG00000097300	Gm26835	0.787806	0.000669695	0.831191	0.498323	0.87529	0.128376
ENSMUSG00000049420	Tmem200a	0.788511	0.000642523	0.783503	0.136924	0.901395	0.558818
ENSMUSG00000038916	Soga3	0.790609	0.00606987	0.979551	0.926348	0.821592	0.36397
ENSMUSG00000004207	Psap	0.766199	0.0026144	0.920519	0.966541	0.933153	0.573863
ENSMUSG00000042846	Lrrtm3	0.773342	0.00720191	0.885322	0.867188	1.04568	0.378755
ENSMUSG00000037876	Jmjd1c	0.776419	3.93165e-06	0.716949	0.160269	0.84038	0.0107189
ENSMUSG00000037855	Zfp365	0.780818	0.000119518	0.975133	0.884522	0.925402	0.355974
ENSMUSG00000020231	Dip2a	0.776444	0.00944731	0.926713	0.339977	0.91044	0.00696952
ENSMUSG00000020198	Ap3d1	0.773283	0.00144897	0.881539	0.590601	1.03821	0.720195
ENSMUSG00000061589	Dot1l	0.779715	0.00526411	0.854697	0.793645	1.00481	0.945635
ENSMUSG00000034958	Atcay	0.795892	0.00260535	0.814435	0.886275	0.931511	0.352173
ENSMUSG00000054027	Nt5dc3	0.789626	0.000450193	0.933631	0.604759	0.840544	7.1421e-05
ENSMUSG00000019943	Atp2b1	0.663844	6.12417e-06	0.726436	0.102374	0.848513	0.0637365
ENSMUSG00000019894	Slc6a15	0.747869	1.90488e-05	0.917939	0.656646	0.858496	0.362208
ENSMUSG00000087111	Gm11399	0.964834	0.125074	0.998371	0.689239	0.762826	7.16257e-05
ENSMUSG00000057897	Camk2b	0.733336	0.000436198	0.744946	0.218494	0.820989	0.0129072
ENSMUSG00000045671	Spred2	0.773162	9.57925e-06	0.848223	0.434035	0.923735	0.473494
ENSMUSG00000020134	Peli1	0.770926	0.000394484	0.764592	0.240437	0.914356	0.215939
ENSMUSG00000056342	Usp34	0.762943	9.98211e-06	0.731595	0.172199	0.951377	0.462642
ENSMUSG00000042208	0610010F05Rik	0.794678	0.00101382	0.78981	0.304756	0.850495	0.302407
ENSMUSG00000020315	Sptbn1	0.717935	5.72622e-05	0.822089	0.286533	0.846114	0.0458881
ENSMUSG00000040850	Psme4	0.796032	0.000318175	0.80184	0.213633	0.955298	0.609099
ENSMUSG00000020300	Cpeb4	0.734471	0.000525527	0.890151	0.524028	0.964402	0.536247
ENSMUSG00000020297	Nsg2	0.70617	0.000156975	0.862747	0.443331	0.887497	0.02276
ENSMUSG00000018849	Wwc1	0.741344	0.00104138	0.929005	0.236802	0.909159	0.00206238
ENSMUSG00000010803	Gabra1	0.740324	0.00045719	0.911411	0.436147	0.968427	0.462371
ENSMUSG00000007653	Gabrb2	0.794566	0.000446399	0.922434	0.22809	0.910769	0.0186283
ENSMUSG00000020340	Cyfip2	0.709795	0.000644801	0.748087	0.121251	0.955092	0.782137
ENSMUSG00000036391	Sec24a	0.783887	8.31938e-05	0.762516	0.121209	0.866311	0.114351
ENSMUSG00000020361	Hspa4	0.774212	0.000597118	0.862814	0.52628	0.907927	0.252569
ENSMUSG00000049470	Aff4	0.757145	0.00130554	0.726901	0.141313	0.954163	0.795996
ENSMUSG00000018398	Sept8	0.760277	0.0022654	0.938236	0.670816	1.02351	0.97648
ENSMUSG00000018395	Kif3a	0.795378	0.00198338	0.915146	0.73353	1.00246	0.834653
ENSMUSG00000020333	Acsl6	0.73284	2.61044e-05	0.9494	0.784345	0.970902	0.593559
ENSMUSG00000009894	Snap47	0.763251	0.000987229	0.87295	0.499542	0.890458	0.267903
ENSMUSG00000062115	Rai1	0.799887	0.000255525	0.866625	0.363821	0.812538	0.00133602
ENSMUSG00000042506	Usp22	0.798407	0.00541911	0.819795	0.501553	0.91745	0.533037
ENSMUSG00000033352	Map2k4	0.775165	0.000430444	0.882848	0.172199	0.866255	0.00664005
ENSMUSG00000020900	Myh10	0.753378	0.000833089	0.698378	0.246821	0.874404	0.0146607
ENSMUSG00000055670	Zzef1	0.789786	1.68792e-05	0.903399	0.382306	0.968949	0.535112
ENSMUSG00000020745	Pafah1b1	0.755445	7.42209e-05	0.785406	0.111906	0.979297	0.888024
ENSMUSG00000017781	Pitpna	0.776634	0.000109818	0.956873	0.708007	1.05302	0.905144
ENSMUSG00000035152	Ap2b1	0.78438	0.00648278	0.84676	0.181025	0.93081	0.539544
ENSMUSG00000018481	Appbp2	0.782506	0.00042675	0.870488	0.406918	0.996468	0.833652
ENSMUSG00000034297	Med13	0.750817	0.00256412	0.926466	0.464151	0.908622	0.0720083
ENSMUSG00000047126	Cltc	0.707454	0.000249726	0.787858	0.147702	1.09407	0.678324
ENSMUSG00000046442	Ppm1e	0.791246	0.000158263	0.811769	0.277761	0.974494	0.546145
ENSMUSG00000018401	Mtmr4	0.774906	0.00623164	0.853459	0.756136	1.03195	0.915739
ENSMUSG00000000276	Dgke	0.777284	0.000141408	0.781884	0.300111	0.907127	0.168706
ENSMUSG00000038909	Kat7	0.730958	0.00246715	0.85663	0.606216	0.927044	0.705629
ENSMUSG00000019302	Atp6v0a1	0.761365	0.000267599	0.902934	0.505235	0.879447	0.220914
ENSMUSG00000018411	Mapt	0.76821	2.64184e-05	0.992527	0.98075	0.812009	0.0636255
ENSMUSG00000018412	Kansl1	0.784005	2.2968e-05	0.875489	0.214353	0.87819	0.122331
ENSMUSG00000053580	Tanc2	0.785488	2.50293e-05	0.768866	0.229355	0.810722	0.00268459
ENSMUSG00000018800	Abca5	0.791722	0.00600425	0.904718	0.309892	1.01284	0.674001
ENSMUSG00000025372	Baiap2	0.739111	0.0011438	0.680967	0.1282	0.909229	0.381614
ENSMUSG00000039703	Nploc4	0.767505	3.9625e-05	0.802371	0.172199	0.937757	0.499915
ENSMUSG00000020668	Kif3c	0.771772	0.000407775	0.870903	0.334038	0.955159	0.562778
ENSMUSG00000020627	Klhl29	0.759192	0.000313032	0.68277	0.534329	0.893639	0.806301
ENSMUSG00000020589	Fam49a	0.716216	1.60295e-06	0.793667	0.253213	0.898365	0.389801
ENSMUSG00000036333	Kidins220	0.783055	2.57094e-05	0.774366	0.172199	0.937486	0.354978
ENSMUSG00000020577	Tspan13	0.776438	0.00076007	0.941237	0.650877	0.979177	0.988011
ENSMUSG00000020982	Nemf	0.79891	0.00124104	0.91699	0.185349	0.787125	0.295265
ENSMUSG00000021066	Atl1	0.790516	0.00245558	0.902724	0.903888	0.860085	0.30301
ENSMUSG00000010608	Rbm25	0.794863	0.000427867	0.831765	0.334299	0.873833	0.0985928
ENSMUSG00000021012	Zc3h14	0.781741	0.000174412	0.886785	0.73353	1.02228	0.917366
ENSMUSG00000021111	Papola	0.741847	0.00241042	0.908069	0.965495	0.839319	0.0536204
ENSMUSG00000048251	Bcl11b	0.709522	0.00011764	0.668929	0.121059	0.857912	0.146856
ENSMUSG00000018707	Dync1h1	0.597102	0.000980212	0.757499	0.220726	0.773803	0.0226543
ENSMUSG00000007411	Mark3	0.759097	0.00136238	0.873225	0.643569	0.847555	0.0492378
ENSMUSG00000072825	Cep170b	0.799313	0.00152599	0.917825	0.824067	1.03564	0.835268
ENSMUSG00000021171	Esyt2	0.788932	0.000821883	0.740553	0.181025	0.940855	0.510145
ENSMUSG00000021196	Pfkp	0.755112	0.000278741	0.912464	0.908811	0.883707	0.0317892
ENSMUSG00000041297	Cdk13	0.791008	0.000202492	1.03727	0.786652	0.968353	0.529588
ENSMUSG00000006711	D130043K22Rik	0.797903	0.00165868	0.999294	0.887207	0.982133	0.779551
ENSMUSG00000054728	Phactr1	0.796766	6.27823e-11	0.926141	0.595081	0.855842	0.00270178
ENSMUSG00000021395	Spin1	0.797554	0.000450193	0.748186	0.12008	0.962179	0.747534
ENSMUSG00000021448	Shc3	0.753319	0.000120976	0.840345	0.174071	0.925868	0.102713
ENSMUSG00000055254	Ntrk2	0.740029	5.57945e-09	0.852212	0.0865189	0.870058	0.00470884
ENSMUSG00000021557	Agtpbp1	0.781123	3.27172e-08	0.817688	0.0385971	0.885731	0.00930489
ENSMUSG00000021476	Habp4	0.757529	0.00105217	0.921859	0.289534	0.968867	0.409614
ENSMUSG00000034525	Ice1	0.797118	0.000719063	0.930068	0.0777042	0.88172	0.202062
ENSMUSG00000005583	Mef2c	0.758562	3.70082e-05	0.735215	0.273692	0.929766	0.336615
ENSMUSG00000007617	Homer1	0.722048	0.00108435	0.680619	0.0909873	0.885363	0.0371953
ENSMUSG00000021670	Hmgcr	0.793049	0.00219701	1.00621	0.967908	1.00583	0.976425
ENSMUSG00000009470	Tnpo1	0.735592	3.82667e-05	0.769524	0.27744	0.946909	0.439768
ENSMUSG00000052727	Map1b	0.65447	1.13228e-05	0.879336	0.967561	0.875624	0.111265
ENSMUSG00000049658	Bdp1	0.74012	3.44027e-05	0.783394	0.15283	0.99269	0.742366
ENSMUSG00000041417	Pik3r1	0.74707	0.00763844	0.863635	0.401592	0.896865	0.0263518
ENSMUSG00000021719	Rgs7bp	0.757655	3.18463e-08	0.928595	0.92501	0.979919	0.931658
ENSMUSG00000021700	Rab3c	0.715025	8.75451e-05	0.875316	0.406659	0.900217	0.235857
ENSMUSG00000021730	Hcn1	0.771956	4.09707e-06	0.91532	0.0474477	0.946179	0.443719
ENSMUSG00000094870	Zfp131	0.744728	0.000527423	0.821275	0.111906	0.87947	0.186584
ENSMUSG00000021843	Ktn1	0.757648	1.82406e-05	0.952454	0.509716	0.932458	0.363715
ENSMUSG00000060373	Hnrnpc	0.784592	0.00270396	0.92609	0.999395	0.960194	0.642421
ENSMUSG00000053754	Chd8	0.693784	0.00014844	0.822104	0.309892	0.937756	0.510362
ENSMUSG00000035161	Ints6	0.745875	0.00409258	0.961173	0.618476	0.916046	0.678881
ENSMUSG00000021939	Ctsb	0.718733	1.91653e-05	1.03097	0.854326	0.93743	0.57936
ENSMUSG00000022044	Stmn4	0.796558	0.00374883	0.921776	0.662782	0.881343	0.142024
ENSMUSG00000022048	Dpysl2	0.71974	0.00131973	0.803974	0.645564	0.906429	0.166517
ENSMUSG00000022052	Ppp2r2a	0.758269	0.00963897	0.859707	0.520663	0.849034	0.0381231
ENSMUSG00000022103	Gfra2	1.27381	0.00337028	1.08792	0.330847	0.976177	0.637649
ENSMUSG00000022010	Tsc22d1	0.796215	8.45601e-05	0.927849	0.443396	1.04831	0.661247
ENSMUSG00000022016	Akap11	0.784028	0.000197066	0.853293	0.24436	1.01907	0.71872
ENSMUSG00000034731	Dgkh	0.710073	5.84093e-06	0.874256	0.101869	1.03623	0.918261
ENSMUSG00000033004	Mycbp2	0.765735	8.47242e-05	0.944529	0.742714	0.86446	0.0227947
ENSMUSG00000055717	Slain1	0.795802	0.00179748	1.02256	0.801849	0.860948	0.0387584
ENSMUSG00000022285	Ywhaz	0.791357	0.000517844	0.983084	0.997878	0.863955	0.072377
ENSMUSG00000022377	Asap1	0.793598	2.90271e-09	0.933726	0.22503	1.01187	0.794787
ENSMUSG00000022332	Khdrbs3	0.700742	0.000289686	0.705311	0.297797	0.925188	0.338536
ENSMUSG00000022607	Ptk2	0.788412	0.000491754	0.901973	0.23321	0.890998	0.0107547
ENSMUSG00000034730	Adgrb1	0.740515	0.00130314	0.808551	0.578387	0.856355	0.0689484
ENSMUSG00000022565	Plec	0.780295	1.76602e-06	0.830197	0.406836	0.930616	0.30301
ENSMUSG00000033697	Arhgap39	0.786331	7.72051e-05	0.867105	0.475942	0.833905	0.00862886
ENSMUSG00000055024	Ep300	0.751162	0.000131172	0.853852	0.400274	0.845019	0.167642
ENSMUSG00000022477	Aco2	0.756878	0.000881254	0.948743	0.993082	0.940933	0.490526
ENSMUSG00000041708	Mpped1	0.775525	0.000658829	0.852777	0.39384	0.944134	0.485651
ENSMUSG00000048154	Kmt2d	0.7356	0.000196729	0.856855	0.543327	0.915368	0.392971
ENSMUSG00000023033	Scn8a	0.793027	0.00464605	0.840344	0.406834	0.851437	0.253521
ENSMUSG00000058655	Eif4b	0.783596	0.00108783	0.81277	0.454205	0.878842	0.121233
ENSMUSG00000022536	Glyr1	0.729666	2.6235e-05	0.978679	0.647995	0.851015	0.245508
ENSMUSG00000063358	Mapk1	0.790541	0.000141693	0.872541	0.867893	0.840842	0.0863571
ENSMUSG00000038965	Ube2l3	0.784424	0.000208847	0.829026	0.429998	0.918722	0.495297
ENSMUSG00000041720	Pi4ka	0.762347	3.91994e-06	0.764139	0.227575	0.814643	0.012285
ENSMUSG00000013539	Tango2	0.789419	3.57706e-06	0.919958	0.229355	0.962928	0.444666
ENSMUSG00000022812	Gsk3b	0.796656	0.00014108	0.838005	0.480858	0.923382	0.292268
ENSMUSG00000022687	Boc	0.796361	4.68586e-05	0.830817	0.362343	0.927612	0.295935
ENSMUSG00000064115	Cadm2	0.713927	7.3487e-10	0.45056	0.480516	0.913058	0.574322
ENSMUSG00000022867	Usp25	0.793771	0.000546367	0.977423	0.777608	0.96308	0.389149
ENSMUSG00000022762	Ncam2	0.623535	5.20365e-05	0.648981	0.742944	1.00577	0.955383
ENSMUSG00000022892	App	0.786375	9.68402e-09	0.852141	0.708776	0.908037	0.245397
ENSMUSG00000025616	Usp16	0.753526	4.3246e-05	0.794347	0.0488808	0.927464	0.450535
ENSMUSG00000022973	Synj1	0.793915	0.00180391	0.813263	0.0886812	0.885023	0.155642
ENSMUSG00000022897	Dyrk1a	0.758843	2.09391e-05	0.878643	0.397229	0.9116	0.192368
ENSMUSG00000079700	Fpr3	0.766897	0.000171788	0.749137	0.244803	0.922283	0.44077
ENSMUSG00000094396	Vmn2r124	0.79636	0.00257587	0.817367	0.214353	0.819145	0.300381
ENSMUSG00000091206	Vmn2r91	0.787428	0.00255329	1.15318	0.714405	0.852086	0.163606
ENSMUSG00000090417	Vmn2r94	0.774655	0.000725975	0.973173	0.980045	0.819355	0.0390179
ENSMUSG00000096717	Vmn2r98	0.777328	0.00720191	0.964147	0.715107	0.904265	0.184314
ENSMUSG00000090304	Vmn2r99	0.794579	0.00465863	0.860309	0.842197	0.88791	0.194006
ENSMUSG00000093426	Vmn2r-ps123	0.778439	0.00165812	0.843772	0.726634	0.854804	0.116273
ENSMUSG00000093401	Vmn2r-ps126	0.760459	0.00688553	0.844233	0.722344	0.930855	0.880554
ENSMUSG00000024130	Abca3	0.79505	3.96323e-05	0.706764	0.160772	0.905206	0.27276
ENSMUSG00000024163	Mapk8ip3	0.784954	0.00579576	0.85031	0.256471	0.829502	0.110608
ENSMUSG00000067629	Syngap1	0.778421	0.0074848	0.850851	0.578191	0.896441	0.158322
ENSMUSG00000024002	Brd4	0.737509	3.62677e-05	0.895466	0.198515	0.995261	0.84601
ENSMUSG00000002625	Akap8l	0.762845	0.0013782	1.06384	0.67102	0.952104	0.421621
ENSMUSG00000059208	Hnrnpm	0.799518	0.00724236	0.926822	0.663542	0.917916	0.201676
ENSMUSG00000001229	Dpp9	0.790672	0.00526411	0.903183	0.722326	0.871738	0.225821
ENSMUSG00000013236	Ptprs	0.779403	0.000318353	0.97638	0.690784	0.861727	0.128425
ENSMUSG00000024044	Epb41l3	0.79421	0.000242812	0.819051	0.363219	0.969187	0.375317
ENSMUSG00000024073	Birc6	0.774863	0.000187663	0.85849	0.600251	0.946162	0.273876
ENSMUSG00000035051	Dhx57	0.790299	0.00133349	0.901512	0.147702	0.92881	0.356661
ENSMUSG00000054640	Slc8a1	0.755007	9.94498e-05	0.975622	0.895228	0.925854	0.592104
ENSMUSG00000024290	Rock1	0.799303	0.00580209	0.946904	0.388797	0.943592	0.464847
ENSMUSG00000005871	Apc	0.750675	2.91718e-06	0.810891	0.386421	0.9245	0.185436
ENSMUSG00000103442	Pcdha1	0.745988	0.00053476	0.850436	0.189138	0.895681	0.0216568
ENSMUSG00000104148	Pcdha2	0.747395	0.000576971	0.857695	0.230683	0.898885	0.0228536
ENSMUSG00000102312	Pcdha3	0.742061	0.00081746	0.85976	0.219421	0.897519	0.0179596
ENSMUSG00000104252	Pcdha4	0.74208	0.000721148	0.82805	0.163542	0.896371	0.019263
ENSMUSG00000103458	Gm42416	0.775942	7.19413e-06	0.834255	0.313814	0.926311	0.20884
ENSMUSG00000103092	Pcdha5	0.741566	0.00106381	0.83773	0.158666	0.892878	0.0150235
ENSMUSG00000103707	Pcdha6	0.744438	0.00120541	0.841541	0.170834	0.889711	0.0162835
ENSMUSG00000102836	Gm37013	0.769551	9.75768e-05	0.838965	0.333798	0.925586	0.201504
ENSMUSG00000104318	Pcdha7	0.743575	0.00136105	0.846473	0.185349	0.8883	0.0186283
ENSMUSG00000103125	Gm37388	0.767625	0.000142628	0.839401	0.333798	0.927723	0.215284
ENSMUSG00000103800	Pcdha8	0.736864	0.0020429	0.841272	0.193113	0.891542	0.0188484
ENSMUSG00000103770	Pcdha9	0.735217	0.00299155	0.846918	0.220726	0.889158	0.0162813
ENSMUSG00000007440	Pcdha11	0.736411	0.002914	0.851176	0.229355	0.897201	0.0227665
ENSMUSG00000102206	Pcdha11	0.73477	0.00299674	0.858045	0.252339	0.909694	0.0456146
ENSMUSG00000103310	Pcdha12	0.741779	0.00490066	0.873933	0.351103	0.909372	0.0401798
ENSMUSG00000024425	Ndfip1	0.741934	0.000237968	0.809396	0.360227	0.932477	0.485617
ENSMUSG00000024502	Jakmip2	0.751211	4.38628e-06	0.835507	0.346043	0.870913	0.0137999
ENSMUSG00000024617	Camk2a	0.766994	5.3593e-06	0.91025	0.146316	0.988605	0.782137
ENSMUSG00000024622	Hmgxb3	0.788108	0.00287641	0.955543	0.59066	0.997506	0.921142
ENSMUSG00000067889	Sptbn2	0.752125	0.00158622	0.789641	0.321615	0.920712	0.609614
ENSMUSG00000096370	Gm21992	0.732387	0.000131172	0.78389	0.197862	0.835113	0.128425
ENSMUSG00000033768	Nrxn2	0.755624	5.6877e-06	0.77328	0.135709	0.88698	0.00637414
ENSMUSG00000024758	Rtn3	0.770124	0.00149849	1.02636	0.81649	0.875967	0.167961
ENSMUSG00000039982	Dtx4	0.796427	0.000936218	0.961352	0.331592	0.948695	0.358463
ENSMUSG00000024935	Slc1a1	0.776011	0.00219701	0.948115	0.145687	0.981705	0.741803
ENSMUSG00000013662	Atad1	0.786785	0.00548173	0.903714	0.514582	0.923297	0.165049
ENSMUSG00000013663	Pten	0.790916	0.00152509	0.81329	0.281241	0.932924	0.241904
ENSMUSG00000036097	Fam178a	0.795466	0.000291898	0.850731	0.356937	0.904546	0.263393
ENSMUSG00000025092	Hspa12a	0.773776	0.000178459	0.824743	0.578387	0.915239	0.132647
ENSMUSG00000025781	Atp5c1	0.758835	0.000152112	0.949287	0.789042	1.00249	0.935786
ENSMUSG00000036646	Man1b1	0.774363	8.08364e-05	1.02163	0.629876	0.914434	0.532853
ENSMUSG00000057738	Sptan1	0.693097	2.61044e-05	0.670336	0.172855	0.998445	0.945138
ENSMUSG00000026825	Dnm1	0.777953	0.000283574	0.812361	0.200818	0.968981	0.815686
ENSMUSG00000026797	Stxbp1	0.792814	0.00245558	0.812721	0.463396	0.860375	0.141087
ENSMUSG00000035437	Rabgap1	0.787437	0.000125531	0.849325	0.28604	0.952721	0.527363
ENSMUSG00000026915	Strbp	0.765662	8.41913e-07	0.809062	0.153029	0.908857	0.140971
ENSMUSG00000026754	Golga1	0.796394	0.000177775	0.96355	0.499542	0.848205	0.00547637
ENSMUSG00000035236	Scai	0.76839	2.09374e-06	0.908413	0.217147	0.864533	0.00373782
ENSMUSG00000026872	Zeb2	0.772141	0.000995523	0.868967	0.383315	0.92531	0.0678936
ENSMUSG00000026761	Orc4	0.789789	0.00203443	0.982567	0.736086	0.947937	0.623915
ENSMUSG00000044308	Ubr3	0.785053	0.000128201	0.957415	0.288786	0.87836	0.327575
ENSMUSG00000027012	Dync1i2	0.775624	0.00109518	0.898502	0.132998	0.953192	0.305662
ENSMUSG00000086544	Chn1os3	0.791841	0.000898937	1.12024	0.389888	0.983874	0.815014
ENSMUSG00000042359	Osbpl6	0.799947	0.000700223	0.944249	0.252339	1.08258	0.991992
ENSMUSG00000027002	Nckap1	0.762726	4.0183e-06	0.933619	0.545105	0.925378	0.334444
ENSMUSG00000005506	Celf1	0.788574	0.00170565	0.812397	0.214747	0.828671	0.0205478
ENSMUSG00000068742	Cry2	0.74578	7.23752e-05	1.09397	0.935398	0.906788	0.221623
ENSMUSG00000084781	D930015M05Rik	0.775106	0.000314196	1.05495	0.976196	0.918657	0.297696
ENSMUSG00000027184	Caprin1	0.772153	0.000151017	0.982325	0.739067	0.926048	0.492868
ENSMUSG00000027273	Snap25	0.680905	6.13959e-05	0.888336	0.799173	0.85998	0.233807
ENSMUSG00000027384	Ndufaf5	0.782178	0.000611926	0.959149	0.393647	1.01759	0.898748
ENSMUSG00000027438	Napb	0.774041	4.00524e-06	1.05936	0.991468	0.956575	0.596952
ENSMUSG00000032046	Abhd12	0.798339	0.000713702	1.16279	0.829506	0.944539	0.384327
ENSMUSG00000027455	Nsfl1c	0.791225	0.00713848	0.91728	0.392362	0.910438	0.282165
ENSMUSG00000032966	Fkbp1a	0.7764	0.00325633	1.00574	0.93534	0.840183	0.036201
ENSMUSG00000027457	Snph	0.765448	0.000111235	0.911281	0.351669	0.887687	0.154708
ENSMUSG00000074698	Csnk2a1	0.778109	0.000494657	0.915874	0.640862	0.873803	0.197792
ENSMUSG00000027634	Ndrg3	0.796689	0.000119598	0.991677	0.831008	0.935479	0.534695
ENSMUSG00000027652	Ralgapb	0.783915	9.30741e-06	1.03328	0.649618	0.872169	0.0115094
ENSMUSG00000050556	Kcnb1	0.786528	0.000461498	0.839732	0.656651	0.888885	0.295265
ENSMUSG00000016346	Kcnq2	0.74562	3.15007e-06	1.06711	0.834522	0.918189	0.349595
ENSMUSG00000104283	Gm37459	0.785353	3.85618e-05	0.924306	0.699037	0.937088	0.641211
ENSMUSG00000027674	Pex5l	0.713136	2.17793e-07	0.737316	0.232146	0.894868	0.316094
ENSMUSG00000087625	4930419G24Rik	0.776412	0.00179924	0.857616	0.499542	0.887096	0.148774
ENSMUSG00000027751	Supt20	0.790772	0.000614833	1.00205	0.331935	1.00865	0.917716
ENSMUSG00000027797	Dclk1	0.712693	9.35297e-07	0.833731	0.250371	0.909211	0.186668
ENSMUSG00000033981	Gria2	0.778776	9.22881e-05	0.730163	0.0966329	0.908866	0.205458
ENSMUSG00000028005	Gucy1b3	0.752771	0.000941328	0.8561	0.755071	0.909631	0.0824653
ENSMUSG00000001415	Smg5	0.792988	0.00221997	0.984761	0.9056	0.860876	0.185718
ENSMUSG00000068923	Syt11	0.789128	0.00390563	0.907526	0.934502	0.946419	0.708833
ENSMUSG00000042390	Gatad2b	0.767694	0.000129201	0.95952	0.971651	0.963793	0.667744
ENSMUSG00000033161	Atp1a1	0.771702	0.000158361	0.824216	0.566462	0.902625	0.0230589
ENSMUSG00000033014	Trim33	0.788103	0.00188131	0.894306	0.520028	0.923128	0.246941
ENSMUSG00000058388	Phtf1	0.768142	0.000243807	0.858503	0.248247	0.992539	0.899686
ENSMUSG00000052539	Magi3	0.782481	0.00317778	0.823399	0.0488808	0.988284	0.598847
ENSMUSG00000041220	Elovl6	0.786021	3.1789e-08	0.92995	0.368346	0.926737	0.0421736
ENSMUSG00000040998	Npnt	0.762876	0.00349034	0.874445	0.111906	0.964679	0.319146
ENSMUSG00000028149	Rap1gds1	0.769386	4.00524e-06	0.873274	0.229355	0.889351	0.000185549
ENSMUSG00000059921	Unc5c	0.792468	4.36193e-05	0.971261	0.594677	0.949196	0.405897
ENSMUSG00000074182	Znhit6	1.25614	6.76878e-07	1.02686	0.549447	1.14679	1.56926e-05
ENSMUSG00000036745	Ttll7	0.771737	0.000109818	0.889211	0.39378	0.986893	0.498579
ENSMUSG00000041272	Tox	0.781002	0.0067826	0.810154	0.50992	0.929882	0.312562
ENSMUSG00000028426	Rad23b	0.787822	3.91712e-05	0.866211	0.558006	1.19664	0.591136
ENSMUSG00000050812	AI314180	0.77879	0.000221295	0.914464	0.258373	1.15259	0.715228
ENSMUSG00000028351	Brinp1	0.74502	0.000500863	0.881454	0.121209	1.01079	0.735431
ENSMUSG00000034636	Zyg11b	0.758679	0.00498308	0.91653	0.575011	0.88838	0.0409024
ENSMUSG00000028545	Bend5	0.724486	4.12154e-05	0.874914	0.453606	0.93259	0.564621
ENSMUSG00000034359	Skint2	0.771005	0.00553123	0.702738	0.408773	0.821042	0.0144341
ENSMUSG00000048766	Skint10	0.763849	0.00395018	0.828107	0.749798	1.13101	0.849599
ENSMUSG00000087194	Skint6	0.74288	1.47502e-06	0.869889	0.779235	0.824807	0.0206148
ENSMUSG00000078598	Skint5	0.638814	0.0393551	0.752654	0.316685	0.780339	0.00930489
ENSMUSG00000057977	Skint11	0.792915	0.000239141	0.692191	0.221859	0.811394	0.0107547
ENSMUSG00000028837	Psmb2	0.789394	0.00012484	0.963576	0.713165	0.956417	0.614287
ENSMUSG00000028809	Srrm1	0.796386	0.000113524	1.00041	0.887117	0.974928	0.809372
ENSMUSG00000036940	Kdm1a	0.797936	0.000644821	0.834852	0.644701	0.873169	0.105106
ENSMUSG00000006699	Cdc42	0.773008	0.001007	0.830924	0.375343	0.9427	0.687175
ENSMUSG00000028760	Eif4g3	0.774154	3.83337e-06	0.811593	0.210436	0.916084	0.157829
ENSMUSG00000066036	Ubr4	0.750747	2.09391e-05	0.919671	0.104807	0.94039	0.668998
ENSMUSG00000036622	Atp13a2	0.797787	0.00624416	0.995884	0.789224	0.976232	0.811698
ENSMUSG00000085101	Platr16	0.793169	0.00246715	0.803139	0.713556	0.92199	0.321039
ENSMUSG00000063077	Kif1b	0.750442	7.52023e-05	0.689409	0.161734	0.98999	0.972089
ENSMUSG00000005045	Chd5	0.799721	0.00405805	0.887638	0.61972	1.01524	0.932689
ENSMUSG00000029064	Gnb1	0.704683	2.2968e-05	0.928312	0.695288	0.879124	0.184262
ENSMUSG00000029036	Atad3a	0.754125	2.14179e-06	0.885728	0.42632	0.978346	0.820059
ENSMUSG00000028780	Sema3c	0.764724	5.24111e-07	0.986034	0.243892	0.860708	0.0776024
ENSMUSG00000057614	Gnai1	0.791483	0.000753785	0.809981	0.31276	0.860229	0.0048633
ENSMUSG00000056367	Actr3b	0.798663	1.63471e-05	0.94155	0.552872	0.899058	0.286904
ENSMUSG00000037224	Zfyve28	0.788169	0.00104688	0.898478	0.431099	0.909155	0.00948999
ENSMUSG00000029190	D5Ertd579e	0.769118	1.53675e-05	0.953325	0.585021	0.839343	0.0208532
ENSMUSG00000029120	Ppp2r2c	0.769623	0.000120976	0.908234	0.619858	0.842311	0.0369021
ENSMUSG00000029121	Crmp1	0.744608	0.00476571	0.69152	0.972569	1.11446	0.691307
ENSMUSG00000039782	Cpeb2	0.786642	0.00788879	0.844284	0.229355	0.939456	0.316032
ENSMUSG00000039706	Ldb2	0.768608	8.03354e-06	0.854913	0.44404	0.844591	0.0241964
ENSMUSG00000029227	Fip1l1	0.785125	2.19923e-05	0.983604	0.867342	0.942279	0.343586
ENSMUSG00000055204	Ankrd17	0.738574	1.42204e-05	0.853124	0.143297	0.944856	0.453309
ENSMUSG00000029405	G3bp2	0.780844	0.000665061	0.974376	0.618685	0.982605	0.898748
ENSMUSG00000029426	Scarb2	0.795417	8.81249e-06	0.89847	0.273314	1.01854	0.968622
ENSMUSG00000070639	Lrrc8b	0.760537	5.78501e-05	0.811641	0.392362	0.825023	0.00404263
ENSMUSG00000033615	Cplx1	0.764451	0.000113524	0.906662	0.557219	1.00122	0.839998
ENSMUSG00000042744	Gm15800	0.792828	1.13228e-05	0.780124	0.30119	0.816209	0.0230589
ENSMUSG00000056076	Eif3b	0.783098	0.00225387	0.861226	0.515001	1.02296	0.996883
ENSMUSG00000029613	Eif2ak1	0.764436	0.00081746	0.959983	0.752178	0.929621	0.499212
ENSMUSG00000070419	Cyp3a57	0.764145	0.00241279	0.844039	0.32418	1.03449	0.938298
ENSMUSG00000054417	Cyp3a44	0.795344	0.0013492	0.881974	0.659869	0.961571	0.749094
ENSMUSG00000029630	Cyp3a25	0.771324	0.00217722	0.887731	0.486882	0.954326	0.591948
ENSMUSG00000061292	Cyp3a59	0.777654	0.00255012	0.839751	0.436147	0.941023	0.752337
ENSMUSG00000042742	B630005N14Rik	0.789703	0.00164724	0.920253	0.598527	1.03425	0.929722
ENSMUSG00000000416	Cttnbp2	0.749518	2.17793e-07	0.838794	0.347745	0.879039	0.282282
ENSMUSG00000029823	Luc7l2	0.782867	0.000427867	0.93086	0.663542	0.938872	0.682442
ENSMUSG00000029869	Ephb6	0.759449	2.61044e-05	0.922797	0.286533	0.905819	0.248595
ENSMUSG00000029804	Herc3	0.796781	0.000147044	0.88977	0.355633	0.847546	7.70877e-05
ENSMUSG00000052852	Reep1	0.731109	0.000120532	1.00374	0.464151	0.862534	0.0341027
ENSMUSG00000052337	Immt	0.793139	0.000325032	1.00884	0.562638	0.970425	0.851899
ENSMUSG00000063884	Ptcd3	0.789293	0.00086434	1.00207	0.952581	0.901697	0.158636
ENSMUSG00000030000	Add2	0.717937	6.12131e-05	0.929353	0.785462	0.779683	0.00206238
ENSMUSG00000005893	Nr2c2	0.794618	1.76602e-06	0.945409	0.184012	0.81703	0.00748514
ENSMUSG00000059187	Fam19a1	0.735489	1.92215e-06	0.943483	0.281241	0.794212	0.00696798
ENSMUSG00000030302	Atp2b2	0.754301	5.18081e-08	0.894661	0.256443	0.905964	0.0129322
ENSMUSG00000055003	Lrtm2	0.792123	0.00409031	1.0318	0.878317	0.997241	0.380465
ENSMUSG00000030209	Grin2b	0.766062	2.17793e-07	0.849895	0.486714	1.03399	0.849599
ENSMUSG00000030223	Ptpro	0.786972	0.00210388	1.03096	0.442771	1.01604	0.2575
ENSMUSG00000030306	Tmtc1	0.764015	0.000242812	0.774228	0.091671	0.931946	0.412264
ENSMUSG00000030313	Dennd5b	0.780409	4.94539e-05	0.920664	0.700981	0.832913	0.292268
ENSMUSG00000003452	Bicd1	0.788695	0.000291898	0.832507	0.266643	0.950093	0.355974
ENSMUSG00000035177	Nlrp2	0.738012	0.00107446	0.877617	0.529111	0.900364	0.417049
ENSMUSG00000034690	Nlrp4c	0.716977	0.00086434	0.910384	0.980045	0.956129	0.547754
ENSMUSG00000090762	Vmn2r56	0.777096	0.00199682	0.90505	0.749391	0.889734	0.394532
ENSMUSG00000078799	Sult2a5	0.798114	0.000726194	0.753847	0.292516	0.903116	0.446624
ENSMUSG00000074377	Sult2a4	0.73378	0.00152761	0.757671	0.406918	0.980319	0.851917
ENSMUSG00000030378	Sult2a8	0.775853	0.00376467	0.943717	0.905822	0.900436	0.167555
ENSMUSG00000094156	Sult2a7	0.779029	0.00295472	0.667342	0.627815	0.860215	0.253294
ENSMUSG00000041596	Nlrp5-ps	0.649163	0.000969506	0.831302	0.905822	0.814726	0.038079
ENSMUSG00000054310	Obox1	0.799851	0.0128615	0.79787	0.246821	0.79111	0.00419054
ENSMUSG00000078793	Gm5155	0.76623	0.00179748	0.767638	0.398237	0.873619	0.112514
ENSMUSG00000030397	Mark4	0.797205	0.00016438	1.00725	0.976922	0.974767	0.877379
ENSMUSG00000060508	Nlrp9b	0.692318	0.000335613	0.765391	0.222913	0.812396	0.0190572
ENSMUSG00000045693	Nlrp4e	0.787629	0.00655972	0.737325	0.0663256	1.00269	0.845392
ENSMUSG00000015721	Nlrp5	0.712937	0.000109818	0.792116	0.141207	0.939578	0.599
ENSMUSG00000040614	Nlrp9c	0.76087	0.00208823	0.914918	0.934678	0.881474	0.160343
ENSMUSG00000101855	1700010N08Rik	0.779413	0.00498077	0.997088	0.863856	0.868728	0.0547117
ENSMUSG00000100600	A230077H06Rik	1.28101	0.0048862	1.06757	0.927956	0.993755	0.608586
ENSMUSG00000108754	Gm44748	0.71106	0.000205307	0.708743	0.48403	0.863226	0.106063
ENSMUSG00000072259	Gm5592	0.723391	0.000353672	0.709692	0.490487	0.859038	0.0964819
ENSMUSG00000092592	Gm20449	0.72446	7.23752e-05	0.790066	0.695785	0.8554	0.140997
ENSMUSG00000066537	Vmn2r57	0.798109	0.00121957	0.933141	0.888131	0.948233	0.47781
ENSMUSG00000090744	Gm6871	0.772521	0.00157525	0.85581	0.919418	0.872442	0.137135
ENSMUSG00000090619	Vmn2r60	0.758981	0.00094872	0.994948	0.774412	0.980719	0.806854
ENSMUSG00000092225	Gm2381	0.796402	0.00584299	0.793772	0.389888	0.880578	0.120158
ENSMUSG00000064194	Zfp936	0.705057	5.60808e-05	0.78854	0.242068	0.84911	0.1582
ENSMUSG00000060279	Ap2a1	0.789775	0.000598755	0.842525	0.716123	0.897859	0.363058
ENSMUSG00000025326	Ube3a	0.79368	0.00232415	0.900379	0.447143	0.937943	0.442121
ENSMUSG00000100826	Snhg14	0.730934	2.79165e-08	0.801568	0.124573	0.894667	0.165649
ENSMUSG00000109344	A26c2	0.792292	0.000235931	0.863698	0.991468	0.957457	0.62944
ENSMUSG00000078671	Chd2	0.744485	0.000649745	0.743829	0.274931	0.830446	0.0144341
ENSMUSG00000038244	Mical2	0.746569	0.000110203	0.86004	0.420464	0.863285	0.035748
ENSMUSG00000038187	Btbd10	0.75937	3.37517e-05	0.901348	0.736086	0.966394	0.937201
ENSMUSG00000042978	Sbk1	0.799124	4.68586e-05	0.962074	0.782517	0.969739	0.889839
ENSMUSG00000053877	Srcap	0.734516	0.000688982	1.00176	0.696935	0.936902	0.676781
ENSMUSG00000107023	Gm42715	0.746169	0.000324177	0.980541	0.789209	0.967045	0.864072
ENSMUSG00000038611	Phrf1	0.795197	0.00655972	0.868841	0.184012	0.932483	0.400145
ENSMUSG00000053046	Brsk2	0.764787	0.000677654	0.946375	0.66933	0.917933	0.148327
ENSMUSG00000085745	Gm14372	0.752201	1.23129e-05	1.01743	0.804348	0.914336	0.137039
ENSMUSG00000031078	Cttn	0.796718	0.000697003	0.939751	0.660499	0.936349	0.285488
ENSMUSG00000031451	Gas6	0.779315	0.00144897	0.918435	0.548896	1.01108	0.997928
ENSMUSG00000070056	Mfhas1	0.797351	0.00022673	0.813935	0.121209	0.918018	0.15575
ENSMUSG00000031600	Vps37a	0.79477	0.00093468	1.1141	0.752142	0.921628	0.266955
ENSMUSG00000058355	Abce1	0.79873	0.000977743	1.02517	0.93534	0.947577	0.691755
ENSMUSG00000013033	Adgrl1	0.773877	0.00018367	0.766902	0.230683	0.815874	0.0248525
ENSMUSG00000031691	Tnpo2	0.79497	9.93077e-05	0.797568	0.22809	1.13697	0.647457
ENSMUSG00000031657	Heatr3	0.764312	2.78472e-05	0.922514	0.933049	0.912664	0.554644
ENSMUSG00000031748	Gnao1	0.767601	0.000107187	0.892043	0.229355	0.826438	0.0141378
ENSMUSG00000032939	Nup93	0.658093	0.000318091	1.03401	0.912287	0.965763	0.492706
ENSMUSG00000036550	Cnot1	0.772464	0.00037414	0.786337	0.104807	0.968764	0.61167
ENSMUSG00000031672	Got2	0.793126	0.0026144	1.0666	0.896635	1.05235	0.983394
ENSMUSG00000036510	Cdh8	0.65097	0.0011213	0.93753	0.552872	0.888203	0.000744979
ENSMUSG00000031673	Cdh11	0.560438	5.18081e-08	0.836184	0.989373	0.838927	0.00948946
ENSMUSG00000033732	Sf3b3	0.74671	2.02208e-05	0.941767	0.429231	0.999961	0.833589
ENSMUSG00000031960	Aars	0.751251	0.000197066	0.856287	0.534172	1.09511	0.636823
ENSMUSG00000061410	Zcchc14	0.798026	0.00668277	0.776581	0.153029	0.981578	0.706889
ENSMUSG00000035569	Ankrd11	0.791205	0.000845771	0.909513	0.292516	0.905879	0.193192
ENSMUSG00000001472	Tcf25	0.706273	0.000174412	1.06064	0.389783	0.953566	0.67074
ENSMUSG00000060212	Pcnx2	0.706976	0.00835382	0.966044	0.782561	0.922604	0.0751312
ENSMUSG00000097312	Gm26870	1.69161	0.00329111	1.89327	2.91045e-08	1.33532	9.84774e-26
ENSMUSG00000095891	Gm10717	2.04429	7.73394e-32	2.39186	5.0779e-10	1.63764	1.06014e-28
ENSMUSG00000042360	4930433N12Rik	0.791213	0.00916428	0.879367	0.382654	0.927707	0.362208
ENSMUSG00000032009	Sesn3	1.29193	0.0002875	1.13147	0.174203	1.08983	0.00314045
ENSMUSG00000032172	Olfm2	0.796946	3.58322e-06	0.858779	0.24287	0.886713	0.02902
ENSMUSG00000034275	Igsf9b	0.789243	0.000186726	0.759111	0.214747	0.863979	0.0696313
ENSMUSG00000049313	Sorl1	0.759938	2.57094e-05	0.931945	0.600251	0.858994	0.0265239
ENSMUSG00000032097	Ddx6	0.794672	0.00704374	0.792442	0.229921	0.930359	0.533223
ENSMUSG00000002028	Kmt2a	0.704997	0.0032986	0.891052	0.499542	0.853112	0.0454663
ENSMUSG00000035382	Pcsk7	0.792124	0.00188924	1.00058	0.91787	0.942854	0.798282
ENSMUSG00000032076	Cadm1	1.26497	0.000713702	1.12569	0.0488808	1.01608	0.842436
ENSMUSG00000053199	Arhgap20	0.690431	4.00524e-06	0.827649	0.3112	0.905363	0.232954
ENSMUSG00000041986	Elmod1	0.732037	0.00068193	0.908178	0.895619	0.882875	0.141811
ENSMUSG00000032336	Nptn	0.741706	0.000116741	0.909976	0.22809	0.96858	0.533037
ENSMUSG00000047766	Lrrc49	0.778186	0.000118363	1.01117	0.309892	1.01382	0.333189
ENSMUSG00000038664	Herc1	0.740158	0.00598944	0.769923	0.0580257	0.886628	0.0637365
ENSMUSG00000034593	Myo5a	0.778446	7.14756e-05	0.955995	0.952923	0.89298	0.132518
ENSMUSG00000032192	Gnb5	0.789184	0.00543686	0.915045	0.480415	0.925486	0.428719
ENSMUSG00000032186	Tmod2	0.775016	0.000833122	0.925382	0.508524	0.959303	0.626761
ENSMUSG00000033419	Snap91	0.785782	3.1789e-08	0.916448	0.41751	0.933681	0.127215
ENSMUSG00000062270	Morf4l1	0.785262	0.0032831	0.883551	0.86781	1.09443	0.456942
ENSMUSG00000032549	Rab6b	0.770101	6.90049e-05	0.845773	0.242836	0.931466	0.487185
ENSMUSG00000042757	Tmem108	0.748218	3.1789e-08	0.946223	0.121831	0.942798	0.0045897
ENSMUSG00000039716	Dock3	0.790581	1.52494e-05	0.912947	0.0393866	0.85505	0.00988919
ENSMUSG00000032580	Rbm5	0.749345	0.000472555	0.831151	0.538002	0.95053	0.54181
ENSMUSG00000032589	Bsn	0.793109	1.117e-05	0.876688	0.327167	0.920231	0.341838
ENSMUSG00000032612	Usp4	0.797496	0.00260436	0.823534	0.334038	0.99256	0.843466
ENSMUSG00000006673	Qrich1	0.79457	0.00207484	0.926485	0.946616	0.836152	0.0425414
ENSMUSG00000032601	Prkar2a	0.785035	8.20396e-05	0.922624	0.580527	0.929458	0.308725
ENSMUSG00000032480	Dhx30	0.778384	0.000108453	1.07339	0.520422	1.00668	0.874355
ENSMUSG00000032503	Arpp21	0.674281	0.000190828	0.862108	0.412732	0.99906	0.78383
ENSMUSG00000097736	9530059O14Rik	0.725435	0.000119518	0.991413	0.970673	0.887488	0.0233085
ENSMUSG00000025240	Sacm1l	0.793255	3.15683e-05	0.832586	0.185349	0.906895	0.0448146

## Sheet: TH vs Pons
Ensemble ID	Gene name	FC_MOp	FDR_MOp	FC_SSp	FDR_SSp	FC_ACA	FDR_ACA	FC_AUD	FDR_AUD	FC_RSP	FDR_RSP	FC_PTLp	FDR_PTLp	FC_VIS	FDR_VIS
ENSMUSG00000026077	Npas2	1.00453	0.990365	0.843312	0.939463	1.00898	0.989036	0.825401	0.402894	0.978197	0.986253	1.00758	0.981134	0.663019	7.21219e-07
ENSMUSG00000026463	Atp2b4	1.05033	0.828066	0.952191	0.96357	1.07383	0.83186	0.922317	0.985849	1.02579	0.9899	1.00818	0.961256	0.769217	0.00795259
ENSMUSG00000058248	Kcnh1	0.957498	0.83762	0.964962	0.949334	0.968446	0.807232	1.07368	0.887783	0.93192	0.71008	1.03498	0.96116	1.27611	1.60921e-08
ENSMUSG00000019970	Sgk1	0.923864	0.776352	1.1154	0.912389	1.00265	0.993709	1.0892	0.845152	0.958224	0.950506	1.00022	0.983674	1.25373	0.000563328
ENSMUSG00000038481	Cdk19	1.00857	0.994116	1.01608	0.968672	1.01971	0.818469	1.14687	0.333709	1.01567	0.989239	1.06383	0.916846	1.28365	8.17908e-08
ENSMUSG00000036019	Tmtc2	1.0514	0.821181	1.01773	0.992475	1.04747	0.614796	1.07009	0.995768	0.944359	0.896152	1.06548	0.766771	1.34041	4.08843e-06
ENSMUSG00000081208	Gm11400	0.957507	0.826963	0.9837	0.972499	1.0031	0.884057	1.05978	0.887572	1.0432	0.947495	0.948394	0.967592	1.25605	3.42767e-07
ENSMUSG00000043673	Kcns3	1.10654	0.738511	0.943115	0.949869	1.28702	0.0506252	0.987028	0.990443	1.02773	0.963953	0.967439	0.980734	0.747668	0.000499237
ENSMUSG00000071178	Serpina1b	0.787378	0.455175	1.11188	0.948644	0.903717	0.597366	1.06572	0.786574	1.06174	0.938678	1.05326	0.986598	1.25692	0.00672135
ENSMUSG00000019726	Lyst	0.976992	0.898737	0.973483	0.948644	1.00355	0.965063	0.990994	0.956493	1.06441	0.917404	0.966845	0.960367	0.74018	5.36543e-06
ENSMUSG00000021708	Rasgrf2	1.04714	0.876682	0.966173	0.948644	1.1997	0.216365	1.05309	0.960455	0.946145	0.90286	0.994581	0.961256	0.756109	0.000302221
ENSMUSG00000021820	Camk2g	0.922226	0.77136	0.91182	0.887403	0.970846	0.920153	1.00611	0.885154	0.925277	0.935596	1.03321	0.961743	1.27758	0.00230525
ENSMUSG00000021972	Hmbox1	0.977826	0.930864	0.998829	0.98344	0.924597	0.43458	1.01148	0.964857	1.04275	0.948821	1.06753	0.953678	1.32847	6.28883e-05
ENSMUSG00000067973	Gm6994	0.971017	0.923514	0.981065	0.99508	1.06831	0.806541	0.953121	0.969059	1.05427	0.949069	1.15577	0.932704	0.761691	0.000273086
ENSMUSG00000036158	Prickle1	0.991526	0.967254	1.01127	0.99819	0.937245	0.837774	1.00317	0.879656	0.97749	0.9899	0.922357	0.952919	1.2681	2.31774e-05
ENSMUSG00000055447	Cd47	0.992314	0.969028	0.929293	0.949869	0.889658	0.69218	0.927595	0.927239	0.933237	0.941317	1.13206	0.879104	1.29556	8.49285e-05
ENSMUSG00000041565	L3mbtl4	1.06045	0.543612	0.980471	0.968689	1.15295	0.443504	1.01215	0.918992	0.960679	0.948114	0.900911	0.923138	0.790978	0.000777467
ENSMUSG00000045053	Kcng3	1.0091	0.980758	0.999922	0.991315	1.14028	0.417254	0.907866	0.846654	0.958253	0.966826	0.921773	0.956607	0.695845	0.00027421
ENSMUSG00000041607	Mbp	0.982489	0.954835	0.98354	0.984161	1.02376	0.845279	0.840013	0.282067	1.01903	0.980262	0.921661	0.999819	0.753749	1.2065e-05
ENSMUSG00000025026	Add3	1.0238	0.908068	0.983968	0.95463	0.969878	0.933584	0.985387	0.904573	0.992842	0.992775	1.05905	0.953678	1.28119	0.000252637
ENSMUSG00000038718	Pbx3	1.04331	0.748655	1.05228	0.946907	1.07466	0.365382	0.9894	0.991655	0.98485	0.9899	0.987501	0.983491	0.692948	0.000707755
ENSMUSG00000063600	Egfem1	1.03361	0.843212	1.0142	0.968808	1.15068	0.807232	1.01857	0.885154	0.99738	0.999283	0.999524	0.956607	0.730075	4.00035e-06
ENSMUSG00000090120	A730090N16Rik	0.989266	0.960395	0.996298	0.997059	0.872817	0.361835	1.05028	0.948018	1.08516	0.947495	1.0659	0.980734	0.774216	0.00249212
ENSMUSG00000027777	Schip1	0.997933	0.989997	0.948607	0.946907	1.11193	0.389161	0.908959	0.593757	1.03409	0.95767	0.925239	0.953864	0.75925	1.60921e-08
ENSMUSG00000042035	Igsf3	1.16089	0.67261	1.13948	0.891031	1.24249	0.0810324	0.973922	0.941564	0.998148	0.997109	0.936067	0.980821	0.796258	0.00951399
ENSMUSG00000052539	Magi3	1.01169	0.965163	0.969033	0.95112	1.05947	0.682994	0.808797	0.230841	0.974183	0.964417	0.872767	0.96116	0.623605	1.80387e-07
ENSMUSG00000032913	Lrig2	0.970505	0.840524	0.998196	0.995207	0.988987	0.989713	0.957326	0.879656	1.01569	0.974407	0.968647	0.961256	0.793332	4.20732e-06
ENSMUSG00000028347	Tmeff1	0.868797	0.67261	0.916504	0.949334	0.904601	0.521457	0.958687	0.992825	1.16796	0.813687	1.17908	0.96116	1.28481	0.000139151
ENSMUSG00000028382	Ptbp3	0.985079	0.967254	0.98657	0.965931	1.01606	0.941234	1.05402	0.994717	1.00037	0.999139	1.05297	0.961256	1.26514	0.0012713
ENSMUSG00000039852	Rere	1.00087	0.998438	0.999334	0.987379	0.990787	0.973025	1.03804	0.903998	1.03304	0.938821	1.06709	0.904521	1.26596	4.90005e-09
ENSMUSG00000040464	Gtpbp10	1.00313	0.990979	1.10217	0.939019	0.907055	0.664995	1.07795	0.936128	1.05355	0.949069	0.946758	0.953678	1.27605	0.000842573
ENSMUSG00000038538	Ubn2	0.956675	0.851397	0.981307	0.951372	0.888076	0.30848	0.989911	0.950504	1.03411	0.963953	1.06634	0.951995	1.28481	6.0659e-06
ENSMUSG00000108660	Gm21284	0.906648	0.673802	0.763288	0.657065	1.00368	0.996869	0.831658	0.579897	0.794579	0.589321	0.842946	0.661617	0.793289	0.00107863
ENSMUSG00000033726	Emx1	1.01397	0.967127	0.930855	0.939019	0.925298	0.799435	1.15002	0.734635	0.959005	0.963953	1.02578	0.96116	1.28102	0.00746993
ENSMUSG00000033720	Sfxn5	1.03802	0.776352	1.08126	0.939019	0.937945	0.762648	1.12676	0.473967	0.919654	0.885351	1.02309	0.944205	1.42254	8.18546e-08
ENSMUSG00000030199	Etv6	1.02139	0.881703	0.949119	0.948644	1.09781	0.361835	1.08023	0.362401	0.984626	0.989239	1.0144	0.980734	0.767185	6.28883e-05
ENSMUSG00000091002	Tcerg1l	0.92776	0.82871	0.925579	0.953647	1.08102	0.519776	0.96742	0.940815	0.980635	0.974407	1.05942	0.967592	1.32261	0.00834142
ENSMUSG00000085440	Sorbs2os	1.14851	0.488027	1.03059	0.953647	1.08342	0.55173	0.942242	0.860427	0.968107	0.980262	0.880138	0.956607	0.768799	6.9992e-05
ENSMUSG00000031949	Adat1	0.909745	0.577733	0.990447	0.99944	0.992194	0.978125	1.00365	0.924646	1.02909	0.980262	1.04592	0.988818	1.25064	7.06811e-05
ENSMUSG00000097312	Gm26870	0.972421	0.817874	1.00144	0.959555	1.02745	0.467347	0.565541	8.29424e-48	1.02161	0.949069	0.951076	0.992995	0.619092	1.97145e-49
ENSMUSG00000095891	Gm10717	1.00395	0.980758	1.02221	0.979535	1.03618	0.656079	0.507539	1.67617e-35	1.05544	0.941317	0.963807	0.996142	0.551204	2.23727e-36
ENSMUSG00000032009	Sesn3	1.09583	0.572628	0.955295	0.953721	0.907021	0.627801	1.24772	0.514279	0.979413	0.980262	1.10862	0.941046	1.30117	0.0020841
ENSMUSG00000042185	Nfrkb	0.89575	0.593902	0.896385	0.887403	0.979254	0.907676	0.980115	0.929532	0.97526	0.989239	0.907254	0.96116	1.25424	3.00936e-05
ENSMUSG00000032076	Cadm1	1.0129	0.97191	0.998386	0.99819	1.02922	0.975545	1.1606	0.259648	1.07018	0.93704	1.04934	0.99655	0.735615	0.000378287
ENSMUSG00000032382	Snx1	0.987912	0.98102	0.886066	0.901106	0.883254	0.800621	1.08087	0.885154	0.978221	0.980379	0.904748	0.961256	1.28917	0.000384665
ENSMUSG00000032224	Fam81a	0.931834	0.711575	0.957891	0.949334	1.00665	0.97104	1.04372	0.949389	0.954626	0.962551	0.976672	0.997999	1.25418	0.000207257
ENSMUSG00000035941	Ibtk	0.97169	0.906934	0.983676	0.971778	1.03626	0.777146	0.974746	0.940815	0.939601	0.925832	0.988914	0.975818	0.76897	0.00364098

## Sheet: TH vs MY
Ensemble ID	Gene name	FC_MOp	FDR_MOp	FC_SSp	FDR_SSp
ENSMUSG00000067879	3110035E14Rik	1.26894	0.00191402	1.05217	0.553094
ENSMUSG00000025935	Tram1	1.32674	4.89767e-05	1.2168	0.0459688
ENSMUSG00000025937	Lactb2	1.30928	0.0007869	1.02807	0.837048
ENSMUSG00000033569	Adgrb3	0.769162	2.65526e-06	0.999753	0.789117
ENSMUSG00000026077	Npas2	1.29515	0.00268131	0.940377	0.801505
ENSMUSG00000101299	Gm28175	0.744426	1.44045e-06	0.935308	0.911849
ENSMUSG00000060424	Pantr1	0.70639	0.000118041	0.805639	0.107132
ENSMUSG00000025986	Slc39a10	0.792708	0.000158073	0.998224	0.667787
ENSMUSG00000101447	Gm28826	0.785029	0.00423776	0.7676	0.0414105
ENSMUSG00000026109	Tmeff2	0.670443	9.48773e-11	0.779622	0.00799435
ENSMUSG00000026094	Stk17b	0.793356	0.000431455	0.903433	0.638574
ENSMUSG00000099950	9130227L01Rik	0.755092	0.0049816	0.800538	0.138132
ENSMUSG00000038331	Satb2	0.512998	4.16831e-13	0.751245	0.238088
ENSMUSG00000026031	Cflar	1.47569	5.17092e-14	1.11902	0.720281
ENSMUSG00000026235	Epha4	0.690737	0.000281199	0.812851	0.917042
ENSMUSG00000045658	Pid1	1.55928	5.21274e-06	1.35224	0.00451857
ENSMUSG00000036766	Dner	1.78174	4.47363e-12	1.58476	0.00112913
ENSMUSG00000026220	Slc16a14	0.770716	0.000158026	0.904867	0.391244
ENSMUSG00000036206	Sh3bp4	1.29951	3.30844e-06	1.33888	0.0950153
ENSMUSG00000050840	Cdh20	0.77017	2.74725e-07	0.906453	0.826339
ENSMUSG00000047496	Rnf152	1.39708	0.000118041	0.849416	0.307317
ENSMUSG00000026312	Cdh7	0.720413	2.96773e-07	0.78645	0.0342531
ENSMUSG00000026344	Lypd1	1.82726	0.000613581	1.1425	0.703231
ENSMUSG00000049690	Nckap5	1.29204	2.72085e-08	1.11472	0.244063
ENSMUSG00000026347	Tmem163	0.71881	3.45994e-11	0.879987	0.231427
ENSMUSG00000026399	Cd55	0.698874	7.51358e-06	1.06054	0.316989
ENSMUSG00000085526	Gm16083	0.70652	4.96809e-08	0.902256	0.632532
ENSMUSG00000013275	Slc41a1	1.34645	9.61131e-05	1.14499	0.14964
ENSMUSG00000059149	Mfsd4a	1.29377	0.00555709	1.20359	0.104857
ENSMUSG00000097454	Gm26892	1.39841	0.000509026	1.31577	0.025532
ENSMUSG00000101102	Gm28609	0.784013	0.00115574	0.963328	0.966607
ENSMUSG00000048096	Lmod1	1.25857	0.000101799	1.05165	0.655457
ENSMUSG00000042751	Nmnat2	1.26874	3.4634e-06	1.08338	0.333911
ENSMUSG00000042671	Rgs8	1.55995	1.29788e-07	1.14947	0.121045
ENSMUSG00000004110	Cacna1e	1.54123	2.24687e-10	1.24424	0.0127045
ENSMUSG00000033722	BC034090	1.31609	1.8773e-05	0.973798	0.718325
ENSMUSG00000033544	Angptl1	0.769123	2.81605e-08	0.864977	0.207567
ENSMUSG00000026709	Dars2	0.723394	1.07966e-08	0.870796	0.500096
ENSMUSG00000040836	Gpr161	0.739303	0.00310889	0.789203	0.127434
ENSMUSG00000040612	Ildr2	0.585394	6.38837e-11	0.724281	0.00184875
ENSMUSG00000052534	Pbx1	0.683143	2.83574e-12	0.89296	0.495069
ENSMUSG00000026678	Rgs5	1.29091	1.86446e-05	1.16759	0.0583535
ENSMUSG00000026670	Uap1	1.28949	0.000372438	1.14431	0.548492
ENSMUSG00000038463	Olfml2b	1.38374	0.0005399	1.06821	0.851533
ENSMUSG00000015316	Slamf1	1.25692	0.000553135	1.11752	0.670468
ENSMUSG00000026556	Vangl2	1.28267	9.50908e-05	1.22681	0.0759115
ENSMUSG00000050069	Grem2	1.27934	2.1416e-10	1.03898	0.312522
ENSMUSG00000026525	Opn3	1.7379	1.1884e-06	1.20097	0.24373
ENSMUSG00000026494	Kif26b	0.729794	1.36349e-06	0.917726	0.723485
ENSMUSG00000089713	Gm16564	0.680521	3.09302e-05	0.880413	0.275861
ENSMUSG00000038949	Cnst	0.729661	4.60488e-07	0.900549	0.238137
ENSMUSG00000053963	6330403A02Rik	1.70878	2.95031e-06	1.3058	0.0325205
ENSMUSG00000026620	Mark1	0.771968	3.25013e-07	0.789922	0.0882918
ENSMUSG00000102784	Gm38251	0.732102	8.23096e-07	0.836241	0.121571
ENSMUSG00000089683	4930570N18Rik	0.72115	7.55168e-08	0.80476	0.440482
ENSMUSG00000019828	Grm1	0.776679	2.6098e-06	0.999912	0.724398
ENSMUSG00000019996	Map7	1.30256	9.95893e-07	1.32492	0.00147239
ENSMUSG00000050844	1700020N01Rik	1.34793	0.000118081	1.25608	0.000460829
ENSMUSG00000037490	Slc2a12	1.47898	5.89576e-07	1.18885	0.0635308
ENSMUSG00000019889	Ptprk	0.703831	2.13539e-13	0.883737	0.438585
ENSMUSG00000097742	Gm26535	0.795466	0.00176043	0.851353	0.285539
ENSMUSG00000038481	Cdk19	1.23953	0.00545169	1.27161	0.00972162
ENSMUSG00000038248	Sobp	0.673861	4.52303e-08	0.986174	0.944724
ENSMUSG00000071317	Bves	1.43709	3.15731e-06	1.19495	0.0901702
ENSMUSG00000003746	Man1a	1.55735	1.25127e-06	1.27779	0.01118
ENSMUSG00000038039	Gcc2	0.76734	2.19475e-05	0.957699	0.944217
ENSMUSG00000019917	Sept10	1.14885	0.0240093	1.29255	0.00365294
ENSMUSG00000020100	Slc29a3	1.35303	7.64933e-06	1.17988	0.352989
ENSMUSG00000020086	H2afy2	0.792496	1.86446e-05	0.857072	0.314807
ENSMUSG00000020067	Mypn	0.741381	1.20359e-06	0.80615	0.00187788
ENSMUSG00000042846	Lrrtm3	0.69908	8.13112e-07	0.928262	0.86156
ENSMUSG00000100000	1700023F02Rik	0.763334	9.44782e-07	0.910521	0.149578
ENSMUSG00000043259	Fam13c	0.786322	0.00795064	0.898429	0.267024
ENSMUSG00000020262	Adarb1	0.735847	3.29906e-06	0.927342	0.169911
ENSMUSG00000003344	Btbd2	1.30735	0.00310446	0.988118	0.873473
ENSMUSG00000020038	Cry1	1.5879	7.71732e-10	1.22788	0.0640911
ENSMUSG00000020044	Timp3	1.25855	5.21274e-06	1.06169	0.497927
ENSMUSG00000054027	Nt5dc3	0.753468	0.000100254	0.93129	0.815217
ENSMUSG00000035459	Stab2	0.776745	0.000275454	0.946668	0.539119
ENSMUSG00000036019	Tmtc2	0.761568	7.70562e-07	0.916197	0.256111
ENSMUSG00000020151	Ptprr	1.28082	0.000121511	1.05224	0.480642
ENSMUSG00000020102	Slc16a7	0.7787	4.51367e-07	0.943005	0.878549
ENSMUSG00000086049	Gm12735	0.736901	8.36727e-07	1.0037	0.921652
ENSMUSG00000020435	Osbp2	1.34541	3.08201e-08	0.995957	0.969933
ENSMUSG00000041046	Ramp3	1.37894	2.85125e-05	1.41576	0.0380085
ENSMUSG00000020431	Adcy1	1.28966	0.00481802	0.951447	0.5202
ENSMUSG00000020173	Cobl	0.745444	2.17209e-06	1.02328	0.911344
ENSMUSG00000086584	Gm12002	0.755546	0.00269084	0.901454	0.927135
ENSMUSG00000044072	Eml6	0.789548	5.14694e-07	0.901202	0.554174
ENSMUSG00000057967	Fgf18	1.52437	4.37042e-06	1.13843	0.712175
ENSMUSG00000018849	Wwc1	0.555202	2.13539e-13	0.854659	0.0592976
ENSMUSG00000087089	Gm12160	1.28542	4.23122e-07	1.16832	0.0312174
ENSMUSG00000020363	Gfpt2	0.752258	9.949e-06	0.932407	0.969057
ENSMUSG00000020374	Rasgef1c	1.3164	3.51745e-07	1.20755	0.0397681
ENSMUSG00000020376	Rnf130	0.615707	9.65555e-08	0.699093	0.00112913
ENSMUSG00000018932	Map2k3	0.713956	2.02196e-06	0.9259	0.567603
ENSMUSG00000042189	Tekt3	1.25782	0.000884746	1.10021	0.254857
ENSMUSG00000018347	Zkscan6	0.796475	0.000925481	0.850957	0.442466
ENSMUSG00000045287	Rtn4rl1	0.755815	5.07411e-07	0.852612	0.631599
ENSMUSG00000000751	Rpa1	0.731862	1.00875e-05	0.877397	0.473315
ENSMUSG00000020848	Doc2b	1.29127	0.000418586	1.44947	0.00477064
ENSMUSG00000085208	Brip1os	0.769121	3.11138e-07	0.830851	0.114857
ENSMUSG00000018068	Ints2	0.785591	0.000229145	0.783603	0.0459688
ENSMUSG00000020516	Rps6kb1	0.7874	7.83282e-05	0.807573	0.320166
ENSMUSG00000020486	Sept4	1.31764	0.00775762	1.04148	0.937064
ENSMUSG00000000278	Scpep1	1.26514	0.0071774	1.16347	0.345276
ENSMUSG00000003949	Hlf	1.32593	0.00149997	0.927818	0.474335
ENSMUSG00000038453	Srcin1	1.25185	0.000245184	0.97705	0.991708
ENSMUSG00000055805	Fmnl1	1.25452	0.00329421	1.10297	0.441839
ENSMUSG00000050965	Prkca	1.63423	3.97744e-11	1.0815	0.189571
ENSMUSG00000000142	Axin2	1.31977	0.000671788	1.24717	0.124514
ENSMUSG00000041895	Wipi1	1.456	1.15086e-08	1.31149	0.0424253
ENSMUSG00000020614	Fam20a	0.721645	0.000100254	1.16161	0.229456
ENSMUSG00000018800	Abca5	0.641746	8.31707e-10	0.785479	0.10019
ENSMUSG00000020747	Tmem94	1.31098	0.000114876	1.0492	0.478488
ENSMUSG00000039850	Endov	0.758158	0.000828602	0.918686	0.909439
ENSMUSG00000020627	Klhl29	0.770278	3.48043e-05	0.936469	0.763972
ENSMUSG00000043673	Kcns3	0.854973	0.31877	0.772936	0.00451857
ENSMUSG00000020601	Trib2	0.715744	3.99573e-06	0.770135	0.121571
ENSMUSG00000020593	Lpin1	0.734197	6.17321e-08	0.813716	0.00799435
ENSMUSG00000052632	Asap2	0.765101	1.15086e-08	0.957778	0.962386
ENSMUSG00000020642	Rnf144a	0.617961	6.73746e-12	0.751044	0.00451857
ENSMUSG00000004151	Etv1	0.750193	0.00127959	1.04269	0.850902
ENSMUSG00000046314	Stxbp6	0.755261	0.000134729	0.997067	0.723195
ENSMUSG00000002688	Prkd1	1.35117	8.67809e-12	1.09277	0.638475
ENSMUSG00000035247	Hectd1	0.789849	1.08709e-06	0.881432	0.644419
ENSMUSG00000035105	Egln3	1.34284	0.000193713	1.11437	0.675161
ENSMUSG00000020990	Cdkl1	1.34072	1.96028e-06	1.12504	0.908307
ENSMUSG00000021087	Rtn1	1.28528	6.87909e-09	1.14928	0.0924737
ENSMUSG00000021109	Hif1a	0.757203	5.19083e-05	0.773588	0.140703
ENSMUSG00000087700	Gm15283	0.66271	2.82094e-06	0.779408	0.205805
ENSMUSG00000021130	Galnt16	1.25814	0.000520261	1.0712	0.26251
ENSMUSG00000033854	Kcnk10	1.34616	0.000102847	1.08046	0.728767
ENSMUSG00000021180	Rps6ka5	1.29605	5.27453e-12	1.15634	0.085084
ENSMUSG00000021115	Vrk1	1.4991	1.83012e-06	1.21953	0.0271087
ENSMUSG00000021262	Evl	0.784771	3.77645e-09	0.913309	0.443707
ENSMUSG00000021268	Meg3	1.26263	0.00878706	1.06733	0.34705
ENSMUSG00000021294	Kif26a	1.50264	0.000210317	1.10425	0.653503
ENSMUSG00000056553	Ptprn2	0.794119	3.29929e-13	0.883912	0.0126769
ENSMUSG00000021427	Ssr1	1.46089	4.39582e-06	1.11559	0.298283
ENSMUSG00000057531	Dtnbp1	0.77093	2.11166e-06	0.895069	0.695263
ENSMUSG00000021448	Shc3	0.731756	9.94466e-09	0.842348	0.230706
ENSMUSG00000034987	Hrh2	1.51771	0.000134253	0.962398	0.96977
ENSMUSG00000025876	Unc5a	1.33967	1.79871e-05	1.07892	0.17166
ENSMUSG00000021541	Trpc7	0.722119	1.50753e-06	0.822726	0.0271087
ENSMUSG00000055254	Ntrk2	0.773389	0.000392482	0.806447	0.139092
ENSMUSG00000021476	Habp4	0.563635	3.20758e-09	0.776731	0.557996
ENSMUSG00000033102	Cdc14b	0.788141	7.11288e-08	0.985503	0.948827
ENSMUSG00000042043	Tbca	0.754482	4.76319e-07	0.878614	0.404359
ENSMUSG00000051111	Sv2c	0.783536	1.8742e-07	0.924368	0.770525
ENSMUSG00000021669	Col4a3bp	0.745765	5.99333e-06	0.896467	0.724239
ENSMUSG00000078952	Lncenc1	0.629973	1.94123e-08	0.835593	0.313109
ENSMUSG00000021719	Rgs7bp	0.766105	1.03433e-06	0.856737	0.294974
ENSMUSG00000042348	Arl15	0.696876	2.04338e-11	0.801016	0.0929157
ENSMUSG00000021745	Ptprg	1.49164	1.47171e-11	1.18183	0.0224433
ENSMUSG00000095280	Gm21738	1.28358	0.00647916	1.08142	0.815702
ENSMUSG00000041078	Grid1	1.36732	0.00086176	1.18946	0.0476423
ENSMUSG00000021830	Txndc16	0.670092	4.19373e-07	0.879545	0.244027
ENSMUSG00000022211	Lrrc16b	0.764601	0.00163546	1.01664	0.962981
ENSMUSG00000048279	Sacs	1.26033	0.00101563	1.04588	0.586587
ENSMUSG00000021273	Fdft1	1.29265	4.32834e-05	0.998342	0.908638
ENSMUSG00000021972	Hmbox1	1.31552	0.0056348	1.00979	0.898132
ENSMUSG00000007989	Fzd3	1.30671	1.92933e-06	1.17931	0.262587
ENSMUSG00000022103	Gfra2	1.82818	7.94537e-15	1.20798	0.0187553
ENSMUSG00000034997	Htr2a	0.700644	2.32322e-06	0.817118	0.52468
ENSMUSG00000022012	Enox1	1.53144	1.1485e-09	1.14293	0.0748104
ENSMUSG00000067973	Gm6994	1.30104	0.000619145	1.10235	0.590712
ENSMUSG00000022020	Naa16	0.598046	1.12385e-10	0.771137	0.19778
ENSMUSG00000022064	Pibf1	0.683691	8.34752e-14	0.868039	0.350874
ENSMUSG00000054391	4930517O19Rik	0.787509	0.0268104	0.752926	0.00848911
ENSMUSG00000058571	Gpc6	0.739457	1.34239e-09	1.00371	0.978962
ENSMUSG00000022131	Gpr180	0.781082	0.00341611	0.823755	0.137335
ENSMUSG00000025555	Farp1	0.787514	7.88227e-08	0.938213	0.694834
ENSMUSG00000041650	Pcca	0.727024	5.73778e-13	0.855123	0.00916513
ENSMUSG00000041625	Ggact	0.739518	2.40832e-09	0.815923	0.00451857
ENSMUSG00000075463	4930594M22Rik	0.749137	0.000385051	0.701586	0.00112913
ENSMUSG00000041594	Tmtc4	0.763728	1.8773e-05	0.729012	0.00155316
ENSMUSG00000091119	Ccdc152	0.796654	0.00205084	0.794335	0.308659
ENSMUSG00000022186	Oxct1	0.773968	1.87061e-08	0.787494	0.0435519
ENSMUSG00000022253	Nadk2	0.78859	0.00271618	0.93589	0.214778
ENSMUSG00000097058	4930556M19Rik	1.25422	7.10656e-07	1.10259	0.268528
ENSMUSG00000022324	Matn2	1.59863	9.45986e-07	1.12254	0.230269
ENSMUSG00000037646	Vps13b	1.25267	3.42261e-07	1.0806	0.410881
ENSMUSG00000022305	Lrp12	0.689193	1.64282e-10	0.827157	0.1176
ENSMUSG00000022376	Adcy8	0.608901	0.214555	0.71463	0.00359988
ENSMUSG00000094296	Gm21798	0.650188	0.0835862	0.683931	0.00112913
ENSMUSG00000022550	Adck5	1.26114	0.00291975	1.01855	0.761935
ENSMUSG00000016552	Foxred2	0.666494	6.17321e-08	0.793794	0.238227
ENSMUSG00000022416	Cacna1i	0.716981	7.86363e-08	0.855176	0.283761
ENSMUSG00000023169	Slc38a1	0.922523	0.304151	0.786397	0.00451857
ENSMUSG00000037185	Krt80	1.37507	1.10189e-05	1.24082	0.106111
ENSMUSG00000052414	Gm28047	1.28777	0.00608613	1.0689	0.694951
ENSMUSG00000099083	Atf7	1.30602	0.00369192	1.06672	0.709387
ENSMUSG00000023055	Calcoco1	1.2517	0.00428709	0.962534	0.913791
ENSMUSG00000022489	Pde1b	1.32466	0.00470372	1.05609	0.655334
ENSMUSG00000022519	Srl	1.31531	6.22549e-05	1.04245	0.949284
ENSMUSG00000057880	Abat	0.745365	9.4382e-05	0.879893	0.0862158
ENSMUSG00000068663	Clec16a	0.746325	1.11292e-11	0.933102	0.134549
ENSMUSG00000033653	Vps8	0.743731	4.85566e-09	0.974003	0.836142
ENSMUSG00000043391	2510009E07Rik	0.473198	1.2063e-11	0.709302	0.00112913
ENSMUSG00000022861	Dgkg	1.33412	1.53478e-13	1.09852	0.0836551
ENSMUSG00000022514	Il1rap	0.688925	1.11292e-11	0.800302	0.302
ENSMUSG00000092545	Gm20319	0.775682	0.000459279	0.923013	0.276583
ENSMUSG00000034206	Polq	0.783857	8.97043e-05	0.902166	0.413713
ENSMUSG00000022816	Fstl1	1.35863	9.24969e-06	1.07857	0.964991
ENSMUSG00000022661	Cd200	0.585287	3.07816e-05	0.83291	0.346411
ENSMUSG00000068196	Col8a1	0.607478	8.22551e-06	0.876016	0.610446
ENSMUSG00000055540	Epha6	0.69977	1.85417e-05	0.768052	0.727728
ENSMUSG00000091243	Vgll3	0.707412	3.5169e-08	0.820261	0.0476423
ENSMUSG00000064115	Cadm2	0.762296	6.33413e-09	0.993184	0.927751
ENSMUSG00000022707	Gbe1	0.784413	7.68797e-10	0.855937	0.108394
ENSMUSG00000052516	Robo2	0.713169	9.24943e-12	0.917835	0.508722
ENSMUSG00000022876	Samsn1	0.712268	3.49165e-10	0.89197	0.229456
ENSMUSG00000048490	Nrip1	0.587756	3.7947e-08	0.854782	0.262747
ENSMUSG00000022867	Usp25	0.721779	2.55534e-07	0.827761	0.00451857
ENSMUSG00000022762	Ncam2	0.724022	8.8711e-08	0.822483	0.886979
ENSMUSG00000002489	Tiam1	1.3524	1.09365e-12	1.13643	0.162316
ENSMUSG00000022964	Tmem50b	0.754597	0.0015001	0.99713	0.816761
ENSMUSG00000090223	Pcp4	0.635149	2.64518e-08	0.827474	0.540109
ENSMUSG00000050272	Dscam	0.606975	1.01803e-14	0.822037	0.0778095
ENSMUSG00000040605	Bace2	0.691005	3.28997e-10	0.821365	0.219999
ENSMUSG00000023802	Nox3	1.29771	5.59949e-08	1.43655	0.000391736
ENSMUSG00000097049	6530411M01Rik	1.2813	0.00115399	1.07052	0.706538
ENSMUSG00000062078	Qk	1.54615	3.06952e-08	1.15654	0.0954372
ENSMUSG00000068037	Mas1	1.31026	0.00033472	1.00986	0.644121
ENSMUSG00000096975	Gm16386	1.28116	0.00179164	1.11227	0.201233
ENSMUSG00000048249	Crebrf	1.32671	5.2317e-06	1.06993	0.637038
ENSMUSG00000063239	Grm4	1.30171	3.07816e-05	1.04694	0.883447
ENSMUSG00000040276	Pacsin1	0.735261	8.21566e-08	0.811556	0.118512
ENSMUSG00000053436	Mapk14	1.39411	0.000937603	1.1255	0.191929
ENSMUSG00000041119	Pde9a	0.776563	1.32786e-06	0.928421	0.638127
ENSMUSG00000003534	Ddr1	1.36471	0.00322788	1.05871	0.943844
ENSMUSG00000097971	Gm26917	0.683976	3.85158e-07	0.721402	0.00319637
ENSMUSG00000106106	Rn18s-rs5	0.6628	7.52918e-07	0.791536	0.0635308
ENSMUSG00000098178	Gm42418	0.673574	6.06738e-06	0.742746	0.0577128
ENSMUSG00000023932	Cdc5l	0.695219	3.18221e-06	0.848092	0.5701
ENSMUSG00000023927	Satb1	0.724963	0.00302539	0.875397	0.118512
ENSMUSG00000024085	Man2a1	0.711673	8.66981e-06	0.73319	0.0300986
ENSMUSG00000024064	Galnt14	0.687253	4.5044e-09	0.708569	0.0150345
ENSMUSG00000039414	Heatr5b	0.784257	3.45021e-05	0.884137	0.298505
ENSMUSG00000024245	Tmem178	1.28431	0.000375061	1.03099	0.909885
ENSMUSG00000055817	Mta3	0.785119	6.81768e-05	0.839568	0.0129653
ENSMUSG00000042942	Greb1l	1.26533	2.66711e-09	1.1116	0.10979
ENSMUSG00000040957	Cables1	0.782214	0.000950115	0.919303	0.410901
ENSMUSG00000049411	Tmem241	0.70963	2.00031e-07	0.81052	0.060459
ENSMUSG00000036225	Kctd1	1.4112	1.13944e-07	1.07146	0.815941
ENSMUSG00000024270	Slc39a6	0.748075	0.000209154	0.971994	0.761338
ENSMUSG00000024268	Celf4	1.55655	8.41819e-10	1.5149	0.0107359
ENSMUSG00000042834	Nrep	1.59255	0.000644596	1.1298	0.115694
ENSMUSG00000033949	Trim36	1.28129	0.000431455	1.14165	0.655334
ENSMUSG00000033319	Fem1c	1.38472	1.49639e-06	1.07827	0.354166
ENSMUSG00000042705	Commd10	0.781008	7.14349e-06	0.9858	0.990716
ENSMUSG00000019647	Sema6a	0.562117	6.2909e-12	0.78118	0.016735
ENSMUSG00000052713	Zfp608	1.30879	0.00776882	1.04492	0.901655
ENSMUSG00000024598	Fbn2	0.742235	2.3107e-08	0.962505	0.738364
ENSMUSG00000032735	Ablim3	0.680076	4.09318e-10	0.93944	0.798677
ENSMUSG00000039529	Atp8b1	0.724813	0.000197386	0.954487	0.903064
ENSMUSG00000053477	Tcf4	1.3652	1.16179e-05	1.13089	0.320166
ENSMUSG00000024558	Mapk4	1.4226	1.60756e-07	1.11066	0.0280093
ENSMUSG00000032946	Rasgrp2	0.775939	2.94272e-05	0.914138	0.565567
ENSMUSG00000033768	Nrxn2	0.764862	0.000894061	0.821792	0.140703
ENSMUSG00000024664	Fads3	1.2618	0.00172324	1.06065	0.911423
ENSMUSG00000024665	Fads2	1.37532	8.21566e-08	1.28387	0.153118
ENSMUSG00000024642	Tle4	1.30044	2.80645e-07	1.13853	0.340435
ENSMUSG00000024897	Apba1	1.50574	4.30182e-08	1.13538	0.0850366
ENSMUSG00000041731	Pgm5	1.17574	4.0843e-09	1.28293	2.41034e-05
ENSMUSG00000024921	Smarca2	1.33299	3.5007e-07	1.08041	0.307527
ENSMUSG00000040929	Rfx3	0.791785	4.80734e-05	0.91804	0.0726339
ENSMUSG00000038658	Ric1	1.34703	2.2358e-07	1.01318	0.816453
ENSMUSG00000046324	Ermp1	1.42317	3.15158e-06	1.12183	0.721677
ENSMUSG00000024805	Pcgf5	1.26523	1.00449e-05	1.05637	0.115865
ENSMUSG00000061132	Blnk	1.32817	1.0699e-07	1.13679	0.0772501
ENSMUSG00000064105	Cnnm2	0.798538	0.000588619	0.900134	0.42163
ENSMUSG00000006435	Neurl1a	1.49028	7.52918e-07	1.16943	0.0382609
ENSMUSG00000025060	Slk	1.28252	0.000419485	1.10997	0.190528
ENSMUSG00000043531	Sorcs1	0.498245	4.5908e-16	0.730614	0.0640911
ENSMUSG00000110007	RP23-213K14.2	0.531029	1.79619e-08	0.766536	0.285785
ENSMUSG00000025026	Add3	1.28756	0.00830798	1.07586	0.922272
ENSMUSG00000025077	Dclre1a	1.34199	0.00117388	1.01446	0.612381
ENSMUSG00000039046	Usp6nl	0.664263	1.24037e-09	0.936451	0.653646
ENSMUSG00000026767	Fam188a	0.659521	3.28553e-08	0.853303	0.00924627
ENSMUSG00000009216	Fam163b	1.49448	3.50789e-10	1.08346	0.671134
ENSMUSG00000000889	Dbh	1.27919	0.000210627	1.1284	0.628588
ENSMUSG00000009614	Sardh	1.26378	0.000160685	1.11174	0.696247
ENSMUSG00000091192	Sardhos	1.34117	2.63918e-05	1.12013	0.923536
ENSMUSG00000026799	Med27	0.758813	1.37998e-07	0.872148	0.517769
ENSMUSG00000038696	Mapkap1	0.736961	4.63407e-11	0.992586	0.905833
ENSMUSG00000026869	Psmd5	1.37739	3.87645e-05	1.11846	0.625253
ENSMUSG00000085201	Nr6a1os	0.755641	9.60194e-05	0.876623	0.113081
ENSMUSG00000049252	Lrp1b	0.794116	1.50429e-09	0.806625	0.00398966
ENSMUSG00000055371	Stam2	1.33084	1.96028e-06	0.874561	0.962443
ENSMUSG00000036053	Fmnl2	1.25245	2.81605e-08	1.15239	0.10816
ENSMUSG00000060988	Galnt13	0.76901	1.48177e-13	0.941752	0.413688
ENSMUSG00000084938	BB557941	1.41334	0.000140602	1.06327	0.949284
ENSMUSG00000026989	Dapl1	0.797115	0.0074492	0.886354	0.137159
ENSMUSG00000034780	B3galt1	1.30727	4.94073e-05	1.13929	0.254857
ENSMUSG00000027012	Dync1i2	0.775179	0.000158073	0.86427	0.292017
ENSMUSG00000042359	Osbpl6	0.754857	1.03348e-08	0.814547	0.234683
ENSMUSG00000002731	Prkra	0.77157	0.00107385	0.941264	0.506692
ENSMUSG00000042272	Sestd1	1.53283	3.16186e-09	1.08895	0.565567
ENSMUSG00000027006	Dnajc10	1.40835	3.93914e-06	0.936111	0.836954
ENSMUSG00000034075	Zdhhc5	0.640571	1.3222e-08	0.771987	0.0891297
ENSMUSG00000027071	P2rx3	1.26004	7.61288e-05	1.0775	0.777616
ENSMUSG00000040506	Ambra1	0.718246	1.6276e-13	0.892461	0.311195
ENSMUSG00000027230	Creb3l1	1.38239	3.70685e-10	1.19056	0.0416827
ENSMUSG00000027220	Syt13	0.787562	0.000843286	0.871622	0.557996
ENSMUSG00000027187	Cat	1.45898	1.65254e-06	1.1864	0.115936
ENSMUSG00000027185	Nat10	0.795	3.60608e-05	0.88315	0.351854
ENSMUSG00000068373	D430041D05Rik	0.767267	0.00418506	0.904271	0.831711
ENSMUSG00000027166	Dnajc24	0.771728	2.51607e-05	0.87441	0.280961
ENSMUSG00000016386	Mpped2	1.38302	2.19122e-06	1.53385	0.00155316
ENSMUSG00000048482	Bdnf	1.49575	2.74536e-07	1.23313	0.0893106
ENSMUSG00000027130	Slc12a6	0.799797	0.000680058	0.933177	0.810314
ENSMUSG00000084785	Gm13972	1.34276	0.000134253	1.14773	0.424394
ENSMUSG00000027210	Meis2	1.35945	0.00254874	1.33162	0.00147239
ENSMUSG00000027333	Smox	1.24324	4.96101e-05	1.28837	0.00597812
ENSMUSG00000027335	Adra1d	1.40241	9.24279e-06	1.20714	0.32103
ENSMUSG00000044991	1110034G24Rik	1.25906	0.000808073	1.0854	0.238809
ENSMUSG00000038844	Kif16b	0.779819	2.33692e-09	0.89303	0.44531
ENSMUSG00000037279	Ovol2	1.77954	2.5297e-08	1.20638	0.217468
ENSMUSG00000027452	Acss1	1.4609	3.72943e-06	1.13189	0.183695
ENSMUSG00000000876	Pxmp4	1.28296	0.00224785	1.12771	0.411332
ENSMUSG00000027649	Ctnnbl1	0.795062	1.19551e-07	0.970512	0.768478
ENSMUSG00000035268	Pkig	1.36121	9.29364e-07	1.27954	0.0290201
ENSMUSG00000027540	Ptpn1	0.777535	3.36423e-05	0.860692	0.175141
ENSMUSG00000027509	Rae1	1.31971	0.00810681	1.15462	0.329283
ENSMUSG00000027525	Phactr3	0.730836	3.03006e-05	0.853806	0.283156
ENSMUSG00000000305	Cdh4	1.2775	2.9312e-11	1.08577	0.238088
ENSMUSG00000069114	Zbtb10	0.785417	0.00101563	0.7809	0.00141459
ENSMUSG00000051860	Samd7	1.39687	5.6013e-05	1.01633	0.906032
ENSMUSG00000048332	Lhfp	0.692059	4.5044e-09	0.840022	0.138728
ENSMUSG00000037016	Frem2	0.760101	7.48681e-08	0.919224	0.375918
ENSMUSG00000027748	Trpc4	0.455577	6.32744e-15	0.883577	0.727728
ENSMUSG00000027750	Postn	0.718488	1.60095e-06	0.909775	0.54291
ENSMUSG00000051777	Iqcj	1.28163	5.158e-11	1.15706	0.0569132
ENSMUSG00000027784	Ppm1l	1.47045	4.93597e-06	1.17789	0.00857318
ENSMUSG00000027788	Otol1	0.78509	0.00427817	0.901423	0.3411
ENSMUSG00000033767	D930015E06Rik	0.739397	1.3512e-07	0.852351	0.0500656
ENSMUSG00000051000	Fam160a1	1.33076	5.09348e-08	1.13707	0.148111
ENSMUSG00000105204	Gm43738	1.25879	0.000911479	0.981046	0.639927
ENSMUSG00000102476	Gm37245	1.27038	4.19931e-08	1.09168	0.314947
ENSMUSG00000068876	Cgn	0.785718	4.89092e-05	0.843106	0.212284
ENSMUSG00000027864	Ptgfrn	0.627304	0.115667	0.687505	0.00383042
ENSMUSG00000042035	Igsf3	0.651768	9.16548e-06	0.816667	0.121045
ENSMUSG00000052539	Magi3	0.727999	1.44527e-07	0.796007	0.00359988
ENSMUSG00000032902	Slc16a1	1.32422	0.000309966	1.04309	0.806714
ENSMUSG00000040896	Kcnd3	1.51508	1.08669e-12	1.31163	0.0208074
ENSMUSG00000098108	Gm27008	0.790066	3.78333e-07	0.838667	0.0419617
ENSMUSG00000027895	Kcnc4	1.40563	6.17321e-08	1.15753	0.205751
ENSMUSG00000040600	Eps8l3	1.25092	3.31503e-05	1.09578	0.727027
ENSMUSG00000000001	Gnai3	0.777865	1.73523e-05	0.76927	0.0309437
ENSMUSG00000027882	Stxbp3	1.34517	1.92933e-06	1.08069	0.362744
ENSMUSG00000028007	Snx7	1.31286	0.000848985	1.25954	0.0744506
ENSMUSG00000039174	1700003H04Rik	0.765864	2.27772e-05	0.877884	0.181653
ENSMUSG00000040998	Npnt	0.523393	1.01803e-14	0.625461	0.00451857
ENSMUSG00000028159	Dapp1	0.792034	0.000211618	0.97462	0.831711
ENSMUSG00000049349	Gm5105	0.677609	1.09552e-06	0.938112	0.391244
ENSMUSG00000028158	Mttp	0.716117	1.72724e-07	1.00029	0.914445
ENSMUSG00000105511	Gm42703	0.775372	6.82828e-05	0.922932	0.54575
ENSMUSG00000097183	Gm17501	1.27586	0.000764061	1.00576	0.824098
ENSMUSG00000028194	Ddah1	1.36465	4.86924e-11	1.15389	0.358938
ENSMUSG00000039047	Pigk	1.90928	1.44109e-11	1.20609	0.43398
ENSMUSG00000039037	St6galnac5	2.68415	6.09914e-12	1.37183	0.291839
ENSMUSG00000105337	Gm43832	1.36832	0.000158231	1.11713	0.554753
ENSMUSG00000052544	St6galnac3	2.13339	6.74172e-14	1.39444	0.0342531
ENSMUSG00000040037	Negr1	0.730026	1.00449e-05	1.00914	0.906449
ENSMUSG00000028179	Cth	0.769024	2.93225e-05	0.973225	0.689682
ENSMUSG00000041216	Clvs1	0.541009	1.48177e-13	0.694479	0.061337
ENSMUSG00000006586	Runx1t1	0.70713	9.24757e-05	0.740505	0.00472422
ENSMUSG00000040536	Necab1	1.51956	1.68636e-06	1.41064	0.00112913
ENSMUSG00000040410	Fbxl4	0.783778	1.75248e-08	0.915713	0.470119
ENSMUSG00000040387	Klhl32	0.730771	7.57553e-10	0.832836	0.036806
ENSMUSG00000084898	Gm12371	0.798017	0.000458185	0.87057	0.354257
ENSMUSG00000028476	Reck	1.62437	1.51108e-09	1.32011	0.00294441
ENSMUSG00000028318	Polr1e	0.758696	7.10656e-07	0.810535	0.0527965
ENSMUSG00000048232	Fbxo10	0.774723	1.25874e-06	0.885645	0.261837
ENSMUSG00000035615	Frmpd1	0.746453	8.04045e-11	0.961612	0.949132
ENSMUSG00000028330	Ncbp1	1.25096	0.000251248	1.08345	0.132726
ENSMUSG00000028337	Coro2a	1.26369	0.000369103	1.08032	0.565325
ENSMUSG00000039813	Tbc1d2	1.45767	1.62848e-08	1.10786	0.203321
ENSMUSG00000102450	Gm38343	1.36138	7.65923e-08	1.12829	0.0924737
ENSMUSG00000028341	Nr4a3	2.20732	1.05428e-09	1.39137	0.0159071
ENSMUSG00000039693	Msantd3	1.38009	0.0016204	1.16904	0.411379
ENSMUSG00000028347	Tmeff1	1.79567	0.00177246	1.37069	0.0815129
ENSMUSG00000039579	Grin3a	0.67065	1.51875e-09	0.844765	0.0772501
ENSMUSG00000085515	C630028M04Rik	0.737342	0.000887465	0.998199	0.8202
ENSMUSG00000055296	Tmem245	0.889801	0.0157267	0.754624	0.000125551
ENSMUSG00000028373	Astn2	1.8012	6.21026e-11	1.28864	0.00155306
ENSMUSG00000039005	Tlr4	1.4286	4.19429e-07	1.05384	0.387317
ENSMUSG00000039298	Cdk5rap2	1.35277	8.08863e-10	1.04431	0.183897
ENSMUSG00000049122	Frmd3	1.31329	5.35971e-06	1.27147	0.352487
ENSMUSG00000028402	Mpdz	1.41444	8.33089e-07	1.26617	0.487549
ENSMUSG00000087413	Gm11266	1.48604	8.16107e-07	1.2206	0.134345
ENSMUSG00000038172	Ttc39b	1.32289	1.08704e-05	1.14684	0.0254843
ENSMUSG00000028488	Sh3gl2	0.760905	1.52458e-09	0.936763	0.514237
ENSMUSG00000037996	Slc24a2	1.52713	1.25761e-05	1.07434	0.537291
ENSMUSG00000028496	Mllt3	0.763749	1.2063e-11	0.829023	0.0226679
ENSMUSG00000038368	Focad	0.73396	3.01524e-10	0.863801	0.0337952
ENSMUSG00000028565	Nfia	1.7912	3.68493e-10	1.55804	0.000118309
ENSMUSG00000034926	Dhcr24	0.672137	9.2435e-08	0.911977	0.0924737
ENSMUSG00000028614	Ndc1	0.789068	0.000385051	1.01801	0.990148
ENSMUSG00000028613	Lrp8	0.687505	2.65526e-06	0.867701	0.210505
ENSMUSG00000073779	Lrp8os2	0.718453	8.18989e-05	0.93696	0.553852
ENSMUSG00000078598	Skint5	0.757739	0.00869806	0.879517	0.646618
ENSMUSG00000033948	Zswim5	1.36314	3.32021e-07	1.14129	0.0745739
ENSMUSG00000098760	Gm27247	0.692706	1.70288e-12	0.839196	0.0972677
ENSMUSG00000028890	Mtf1	0.731432	1.33991e-05	0.831804	0.0608545
ENSMUSG00000028837	Psmb2	0.787602	0.000699774	0.87366	0.727728
ENSMUSG00000023232	Serinc2	1.26517	0.00397354	1.11593	0.409813
ENSMUSG00000028898	Trnau1ap	0.861297	0.0140841	0.718997	0.00451857
ENSMUSG00000028886	Eya3	1.26557	0.000113462	1.00745	0.925201
ENSMUSG00000028868	Wasf2	0.679439	1.47171e-11	0.867064	0.121055
ENSMUSG00000028664	Ephb2	0.797163	8.43971e-09	0.913661	0.474504
ENSMUSG00000039911	Spsb1	1.25418	9.09355e-06	1.24756	0.0134848
ENSMUSG00000039546	Ajap1	1.25248	0.000727406	1.36436	0.00235217
ENSMUSG00000063531	Sema3e	0.727658	3.40787e-09	0.818409	0.156617
ENSMUSG00000028780	Sema3c	0.641481	1.36114e-14	0.793163	0.339028
ENSMUSG00000073152	Gm10475	0.74084	7.42337e-05	0.833481	0.229344
ENSMUSG00000028978	Nos3	0.788877	0.000178657	0.803382	0.454424
ENSMUSG00000086769	Gm15587	0.766301	5.3814e-05	0.776988	0.356753
ENSMUSG00000048271	Rbm33	0.73445	8.68788e-08	0.802544	0.00155316
ENSMUSG00000029168	Dpysl5	0.798605	0.000738369	0.886405	0.0419244
ENSMUSG00000038564	Ift172	1.2501	0.00490397	0.993301	0.780812
ENSMUSG00000054280	Prr14l	0.684993	1.73806e-08	0.850102	0.337822
ENSMUSG00000037224	Zfyve28	0.656338	1.92964e-09	0.852096	0.0280093
ENSMUSG00000029094	Afap1	1.46855	1.21873e-07	1.04629	0.825087
ENSMUSG00000005103	Wdr1	0.768475	0.00127308	1.04996	0.873579
ENSMUSG00000015882	Lcorl	1.25328	8.52254e-10	1.1195	0.692424
ENSMUSG00000039252	Lgi2	0.788357	6.77051e-05	0.881987	0.475572
ENSMUSG00000039156	Stim2	1.29878	7.51358e-06	1.28565	0.0134848
ENSMUSG00000029108	Pcdh7	1.35801	0.00877686	1.42997	0.00177553
ENSMUSG00000029178	Klf3	1.6063	2.63476e-08	1.08372	0.454424
ENSMUSG00000037795	N4bp2	1.36333	6.17321e-08	1.14489	0.583307
ENSMUSG00000029206	Nsun7	1.27041	0.000771434	1.06196	0.341131
ENSMUSG00000037685	Atp8a1	0.781144	0.000148976	0.934422	0.925201
ENSMUSG00000106854	Gm42850	0.77108	3.78746e-06	0.921547	0.519469
ENSMUSG00000037653	Kctd8	0.714146	2.95274e-08	0.785143	0.0300986
ENSMUSG00000029291	Rufy3	0.79637	1.67098e-05	0.858374	0.316002
ENSMUSG00000034981	Parm1	1.29409	2.745e-05	1.03751	0.76633
ENSMUSG00000029405	G3bp2	0.703002	3.23136e-07	0.833486	0.703792
ENSMUSG00000029334	Prkg2	1.27142	3.55023e-10	1.13505	0.170164
ENSMUSG00000029333	Rasgef1b	1.87176	5.20224e-06	1.25426	0.00472422
ENSMUSG00000109804	RP23-253I14.4	1.55901	1.88045e-08	1.34449	8.9301e-05
ENSMUSG00000089809	A930011G23Rik	1.53961	1.22232e-08	1.33437	8.82846e-05
ENSMUSG00000105218	Gm43248	1.37135	0.00463316	1.1753	0.0524029
ENSMUSG00000050640	Tmem150c	0.477273	6.2686e-09	0.735734	0.0120875
ENSMUSG00000086259	Tmem150cos	0.462198	2.47042e-08	0.754678	0.0529477
ENSMUSG00000085915	Gm8091	0.796341	0.000130431	0.942193	0.229456
ENSMUSG00000033209	Ttc28	0.755324	3.5241e-09	0.868592	0.0341676
ENSMUSG00000050017	Pitpnb	0.638403	6.74172e-14	0.735172	0.00365763
ENSMUSG00000042249	Adrbk2	1.67793	2.1416e-10	1.24327	0.151939
ENSMUSG00000011884	Gltp	0.766493	0.00082175	1.03846	0.709362
ENSMUSG00000002486	Tchp	0.737915	5.51296e-06	0.976416	0.954262
ENSMUSG00000041890	Git2	0.701187	5.61046e-08	0.871654	0.246731
ENSMUSG00000029516	Cit	0.752201	2.65526e-06	0.887976	0.0853046
ENSMUSG00000063919	Srrm4	1.28287	4.37674e-07	1.02391	0.781677
ENSMUSG00000029436	Mmp17	1.31106	0.00119062	1.04696	0.660296
ENSMUSG00000034040	Wbscr17	0.757617	4.32556e-05	0.931372	0.659665
ENSMUSG00000029673	Auts2	0.672037	3.32227e-13	0.891698	0.114903
ENSMUSG00000039533	Mmd2	1.27435	1.17953e-05	1.17379	0.210932
ENSMUSG00000029651	Mtus2	1.2955	1.8602e-05	1.15541	0.0224433
ENSMUSG00000041313	Slc7a1	1.30239	0.00182419	1.05962	0.657073
ENSMUSG00000029657	Hsph1	0.707624	2.92555e-06	0.829758	0.112261
ENSMUSG00000029757	Dync1i1	0.791791	0.000145668	0.898512	0.553147
ENSMUSG00000042460	C1galt1	1.55528	0.000338501	1.30994	0.0131994
ENSMUSG00000029638	Glcci1	1.34067	0.000108906	1.06998	0.286633
ENSMUSG00000062995	Ica1	1.40703	2.02196e-06	1.1461	0.0581474
ENSMUSG00000029563	Foxp2	0.797191	2.13581e-11	0.939341	0.201498
ENSMUSG00000085321	4930412F09Rik	1.27315	0.0015754	0.98544	0.964104
ENSMUSG00000029765	Plxna4	1.36304	1.73365e-05	1.10068	0.102516
ENSMUSG00000029838	Ptn	0.777668	1.91367e-07	0.977542	0.997045
ENSMUSG00000029869	Ephb6	0.734239	0.00240755	0.867678	0.324605
ENSMUSG00000036899	Trpv5	0.79418	0.000275454	0.926873	0.789093
ENSMUSG00000039419	Cntnap2	0.78933	2.94347e-16	0.945953	0.168621
ENSMUSG00000107588	Gm45021	1.45704	7.88499e-08	0.956657	0.863108
ENSMUSG00000107789	Gm44965	1.56072	9.29173e-09	1.00569	0.625322
ENSMUSG00000007216	Zfp775	1.51541	4.18646e-08	1.04291	0.487084
ENSMUSG00000073067	9130019P16Rik	1.28081	6.40563e-10	1.15352	0.0368338
ENSMUSG00000086040	Wipf3	1.40426	2.62937e-06	1.23949	0.0159071
ENSMUSG00000037973	Ccdc129	1.28316	4.28337e-06	1.09181	0.551349
ENSMUSG00000025889	Snca	1.37028	0.000127311	1.04345	0.646354
ENSMUSG00000036402	Gng12	1.05941	0.100585	1.30819	0.00112913
ENSMUSG00000085794	Vax2os	1.32596	0.00454976	0.930257	0.727728
ENSMUSG00000033726	Emx1	0.9152	0.1231	0.725849	0.00368517
ENSMUSG00000033420	Antxr1	1.26421	1.82188e-05	1.07116	0.866251
ENSMUSG00000030055	Rab43	0.669733	3.6175e-06	0.809553	0.0419617
ENSMUSG00000107928	Gm45140	0.714421	3.40924e-05	0.895996	0.308934
ENSMUSG00000033174	Mgll	1.28823	0.000307543	1.06089	0.260964
ENSMUSG00000005893	Nr2c2	0.778109	2.63177e-06	0.813483	0.212284
ENSMUSG00000059187	Fam19a1	0.685943	3.08201e-08	0.900497	0.382758
ENSMUSG00000107427	Gm43948	0.735958	1.35822e-07	0.960964	0.627175
ENSMUSG00000035357	Pdzrn3	0.720307	4.97507e-07	0.901294	0.470368
ENSMUSG00000097834	Gm26911	0.670913	5.58799e-07	0.901552	0.611778
ENSMUSG00000030075	Cntn3	0.761373	0.000119796	0.950589	0.382263
ENSMUSG00000034648	Lrrn1	1.28459	0.000591848	1.15058	0.219476
ENSMUSG00000030315	Vgll4	1.36477	6.87909e-09	1.19091	0.0702766
ENSMUSG00000009394	Syn2	1.02188	0.722646	1.26598	0.00630415
ENSMUSG00000007827	Ankrd26	0.672633	1.80681e-09	0.840963	0.0570052
ENSMUSG00000051331	Cacna1c	0.764295	8.11214e-10	0.853777	0.00971569
ENSMUSG00000055003	Lrtm2	0.718836	0.000125924	0.909919	0.629117
ENSMUSG00000030223	Ptpro	0.589012	2.43299e-11	0.940118	0.470572
ENSMUSG00000030246	Ldhb	1.32072	0.00492031	0.946135	0.470119
ENSMUSG00000021217	Tshz3	0.576182	4.46508e-09	0.70365	0.0397681
ENSMUSG00000100600	A230077H06Rik	1.35209	0.000264386	1.13903	0.265061
ENSMUSG00000040136	Abcc8	1.51421	3.07794e-08	1.04225	0.445209
ENSMUSG00000030854	Ptpn5	1.8018	7.28036e-06	1.35088	0.0524029
ENSMUSG00000109501	Gm14377	1.79707	1.74138e-05	1.3232	0.0614368
ENSMUSG00000030451	Herc2	0.792471	0.00570735	0.831809	0.0802079
ENSMUSG00000030525	Chrna7	1.34844	7.02523e-05	1.25456	0.0224433
ENSMUSG00000030518	Fam189a1	0.697268	5.88056e-08	0.866982	0.18342
ENSMUSG00000030555	Ttc23	0.798057	6.7623e-07	0.969429	0.298467
ENSMUSG00000030554	Synm	0.767068	6.92617e-05	0.954487	0.471672
ENSMUSG00000025790	Slco3a1	1.26923	0.000472383	1.12335	0.657902
ENSMUSG00000055652	Klhl25	1.3671	0.00575218	1.09774	0.65431
ENSMUSG00000048078	Tenm4	1.45489	3.20846e-12	1.13994	0.550878
ENSMUSG00000085792	Gm15414	1.35985	1.2282e-05	1.04168	0.776815
ENSMUSG00000035314	Gdpd5	1.4186	4.99786e-10	1.24128	0.0414342
ENSMUSG00000032737	Inppl1	1.27718	0.000983228	0.981346	0.933114
ENSMUSG00000030898	Cckbr	1.27082	2.48077e-06	1.03603	0.744895
ENSMUSG00000062542	Syt9	1.36749	1.65175e-10	1.12144	0.0772501
ENSMUSG00000038296	Galnt18	0.779097	3.16487e-06	0.835558	0.176482
ENSMUSG00000110207	RP23-238J3.2	0.796823	0.000714073	1.0065	0.797064
ENSMUSG00000045659	Plekha7	1.39351	1.37998e-07	1.17047	0.0468592
ENSMUSG00000030657	Xylt1	1.47704	1.17953e-05	1.47124	0.0958908
ENSMUSG00000058420	Syt17	1.29896	4.30758e-05	1.39746	0.00402273
ENSMUSG00000030917	Tmem159	1.34796	4.40474e-06	1.17304	0.579389
ENSMUSG00000030911	Zp2	1.27213	0.000359038	1.30655	0.0577128
ENSMUSG00000046321	Hs3st2	1.42062	3.48965e-05	1.18389	0.21996
ENSMUSG00000066189	Cacng3	0.707554	4.65984e-11	0.852744	0.404359
ENSMUSG00000030695	Aldoa	1.28297	0.000120094	1.05567	0.680773
ENSMUSG00000042105	Inpp5f	1.35063	1.02281e-09	1.02787	0.935571
ENSMUSG00000040167	Ikzf5	0.720168	0.00165583	0.911091	0.435897
ENSMUSG00000040125	Gpr26	0.532566	1.51875e-09	0.854221	0.551349
ENSMUSG00000030934	Oat	0.739587	0.000178117	0.837654	0.194952
ENSMUSG00000073805	Fam196a	1.88616	2.13581e-11	1.29294	0.0697859
ENSMUSG00000041836	Ptpre	1.74152	2.3943e-06	1.46901	0.0468039
ENSMUSG00000097471	5830432E09Rik	1.40885	0.00443053	1.11941	0.778257
ENSMUSG00000031004	Mki67	1.30425	0.00209634	1.16765	0.301422
ENSMUSG00000002957	Ap2a2	1.29127	1.02384e-07	0.898563	0.659545
ENSMUSG00000096265	4930467E23Rik	1.41797	0.000417185	1.30864	0.176482
ENSMUSG00000071796	6820431F20Rik	1.35817	0.00451363	1.33247	0.0128348
ENSMUSG00000097263	Gm26804	1.53415	2.33371e-07	1.25705	0.0424253
ENSMUSG00000071793	2610005L07Rik	1.35021	4.04197e-05	1.1001	0.632635
ENSMUSG00000031557	Plekha2	1.60073	1.9185e-10	1.26548	0.00419294
ENSMUSG00000109682	RP24-367D19.1	1.30069	6.0845e-06	1.20233	0.0468592
ENSMUSG00000100335	2310008N11Rik	1.34734	0.000110664	1.3686	0.00168966
ENSMUSG00000031516	Dctn6	0.724443	8.02924e-05	0.962212	0.850902
ENSMUSG00000025044	Msr1	0.758459	3.27286e-07	0.874043	0.253612
ENSMUSG00000070047	Fat1	1.46466	7.53519e-06	1.20807	0.01118
ENSMUSG00000085440	Sorbs2os	0.750527	0.000534637	0.980934	0.735907
ENSMUSG00000110264	RP23-15B11.3	0.717711	2.14933e-06	0.969816	0.525094
ENSMUSG00000031520	Vegfc	0.722193	1.08809e-05	0.744045	0.00147239
ENSMUSG00000031519	Asb5	0.686164	5.6013e-05	0.813349	0.0505058
ENSMUSG00000089708	5330439A09Rik	0.769839	0.00310446	0.928183	0.286633
ENSMUSG00000031608	Galnt7	0.701863	6.92952e-07	1.04496	0.427888
ENSMUSG00000006276	Eps15l1	0.741883	2.19122e-06	0.842482	0.105112
ENSMUSG00000047747	Rnf150	0.698106	0.121633	0.747349	0.00020928
ENSMUSG00000036686	Cc2d1a	0.733893	3.37564e-05	0.803599	0.0154482
ENSMUSG00000036902	Neto2	1.30037	0.00125518	0.945758	0.689682
ENSMUSG00000036872	Abcc12	1.26724	1.72724e-07	1.0984	0.229456
ENSMUSG00000031660	Brd7	0.564938	8.04045e-11	0.770186	0.266988
ENSMUSG00000071047	Ces1a	1.29486	8.97043e-05	1.02513	0.907438
ENSMUSG00000032939	Nup93	0.459513	4.28207e-14	0.796246	0.0893106
ENSMUSG00000036510	Cdh8	0.662622	6.54775e-09	0.774725	8.82846e-05
ENSMUSG00000031673	Cdh11	0.629147	7.26032e-10	0.692049	0.712175
ENSMUSG00000041949	Tango6	1.42403	5.09348e-08	1.13952	0.0853644
ENSMUSG00000031910	Has3	1.67816	6.17321e-08	1.26426	0.0819387
ENSMUSG00000041308	Sntb2	1.27739	3.93979e-06	1.07814	0.190832
ENSMUSG00000031730	Dhodh	1.32615	0.00013074	0.98767	0.872394
ENSMUSG00000031753	Cog4	0.745354	0.000478407	0.923747	0.722052
ENSMUSG00000031772	Cntnap4	1.37607	1.09365e-12	1.19691	0.00147239
ENSMUSG00000031767	Nudt7	0.75557	0.000244124	0.816615	0.0642162
ENSMUSG00000031758	Cdyl2	0.702887	3.85171e-13	0.891602	0.0414105
ENSMUSG00000014633	Cmc2	0.748909	2.18108e-05	0.854837	0.067418
ENSMUSG00000047388	Atmin	0.782854	0.00845071	0.771938	0.00885344
ENSMUSG00000031841	Cdh13	1.58726	7.52257e-07	1.52961	0.00134711
ENSMUSG00000031826	Usp10	0.787319	5.2182e-05	0.87317	0.273978
ENSMUSG00000031822	Gse1	1.2995	3.92845e-08	1.10962	0.0134848
ENSMUSG00000006362	Cbfa2t3	1.29767	8.08179e-10	1.15065	0.223243
ENSMUSG00000060212	Pcnx2	0.558533	2.55228e-10	0.940135	0.65469
ENSMUSG00000031853	BC021891	0.771486	0.00236577	0.891139	0.65469
ENSMUSG00000097312	Gm26870	1.78309	3.08885e-41	1.81166	9.62115e-25
ENSMUSG00000095891	Gm10717	2.08572	6.61732e-30	2.18492	1.37843e-24
ENSMUSG00000041624	Gucy1a2	0.797235	0.000652245	0.885519	0.00894371
ENSMUSG00000032002	Dcun1d5	0.589272	5.09148e-09	0.730865	0.0721747
ENSMUSG00000018620	Mmp20	1.27795	7.25436e-07	1.07689	0.723291
ENSMUSG00000053070	9230110C19Rik	1.37002	3.79979e-06	1.06595	0.801169
ENSMUSG00000032009	Sesn3	1.49873	8.86621e-08	1.20744	0.200346
ENSMUSG00000074505	Fat3	0.765131	1.51738e-07	0.802319	0.0308263
ENSMUSG00000043067	Dpy19l1	0.76662	4.34554e-06	0.976159	0.790616
ENSMUSG00000041444	Arhgap32	0.756212	1.73365e-05	0.880308	0.145445
ENSMUSG00000032036	Kirrel3	1.3005	4.52792e-06	1.23477	0.0224433
ENSMUSG00000038119	Cdon	0.759747	0.000100254	0.831898	0.0834198
ENSMUSG00000032024	Clmp	1.65581	8.93547e-08	1.29419	0.0317845
ENSMUSG00000032017	Grik4	1.57526	4.65984e-11	1.28658	0.00585186
ENSMUSG00000032087	Dscaml1	1.78156	2.99816e-07	1.46619	0.00398966
ENSMUSG00000043987	Cep164	1.26774	2.52463e-05	1.0793	0.552071
ENSMUSG00000032076	Cadm1	1.7023	1.73826e-12	1.2926	0.0397681
ENSMUSG00000066687	Zbtb16	1.35612	0.000100234	1.2021	0.888553
ENSMUSG00000039542	Ncam1	0.774156	1.15295e-08	0.9297	0.722632
ENSMUSG00000055069	Rab39	1.28881	0.000707295	1.17662	0.197682
ENSMUSG00000032281	Acsbg1	1.26065	1.45717e-07	1.24473	0.00269076
ENSMUSG00000097651	4930461G14Rik	1.34442	1.96578e-05	1.04913	0.668267
ENSMUSG00000032338	Hcn4	0.737172	9.22359e-08	0.987702	0.631599
ENSMUSG00000047766	Lrrc49	0.603879	4.43373e-16	0.818383	0.121955
ENSMUSG00000032375	Aph1b	1.30175	0.0031581	1.09764	0.487769
ENSMUSG00000036943	Rab8b	1.34298	1.71221e-06	1.22815	0.330155
ENSMUSG00000032221	Mns1	0.748048	1.1701e-06	0.95194	0.655334
ENSMUSG00000090626	Tex9	0.757843	2.43616e-06	1.07498	0.985797
ENSMUSG00000034910	Pygo1	0.77405	0.000255478	0.829731	0.11153
ENSMUSG00000032355	Mlip	0.735889	9.04008e-09	0.889836	0.236376
ENSMUSG00000032261	Sh3bgrl2	1.40037	0.000220319	1.06394	0.126308
ENSMUSG00000035941	Ibtk	0.754171	1.33295e-05	0.894787	0.0440937
ENSMUSG00000032356	Rasgrf1	1.29307	0.00712324	1.00034	0.96977
ENSMUSG00000100294	1700034K08Rik	1.25683	0.00215608	1.03677	0.791007
ENSMUSG00000043587	Pxylp1	1.48975	5.89001e-06	1.04705	0.442466
ENSMUSG00000032475	Nck1	0.745371	2.98744e-07	0.863111	0.218664
ENSMUSG00000032548	Slco2a1	1.39125	1.11217e-08	1.00521	0.882788
ENSMUSG00000085168	Gm16252	0.72683	3.32879e-07	0.906099	0.5083
ENSMUSG00000042757	Tmem108	0.650467	5.12747e-16	0.791187	0.0506804
ENSMUSG00000032563	Mrpl3	0.782099	0.00115501	0.868797	0.179454
ENSMUSG00000032572	Col6a4	0.797226	2.86859e-06	0.828221	0.322518
ENSMUSG00000057802	Gm10030	0.781252	0.00570468	0.863879	0.365699
ENSMUSG00000032497	Lrrfip2	0.769774	1.71216e-08	0.871528	0.121571
ENSMUSG00000032498	Mlh1	0.745131	1.21858e-08	0.860146	0.0670584

## Sheet: SC vs VTA
Ensemble ID	Gene name	FC_MOp	FDR_MOp	FC_SSp	FDR_SSp	FC_ACA	FDR_ACA
ENSMUSG00000056211	R3hdm1	0.6946	0.0196375	0.769344	0.000384791	0.879761	0.0520008
ENSMUSG00000098145	Gm26936	0.787882	0.00106317	0.772539	0.35802	1.03618	0.646876
ENSMUSG00000037876	Jmjd1c	0.872997	1.59479e-05	0.780501	0.00281225	0.862209	0.000388055
ENSMUSG00000019943	Atp2b1	0.757405	6.7866e-07	0.81678	0.0853421	0.905203	0.117464
ENSMUSG00000087111	Gm11399	1.00382	0.827412	1.00854	0.971669	0.780657	1.38694e-07
ENSMUSG00000057897	Camk2b	0.780328	6.7866e-07	0.819078	0.129881	0.902747	0.152086
ENSMUSG00000020134	Peli1	0.856017	0.00035922	0.745215	0.000384791	0.903514	0.0727469
ENSMUSG00000020315	Sptbn1	0.747181	3.89066e-09	0.892142	0.160515	0.778634	4.26436e-05
ENSMUSG00000020300	Cpeb4	0.748887	2.40355e-08	0.885105	0.175485	1.12833	0.772996
ENSMUSG00000020297	Nsg2	0.787633	5.40512e-06	0.838578	0.0516242	0.896018	0.0122082
ENSMUSG00000020340	Cyfip2	0.794437	0.124723	0.765491	0.00237684	0.808672	0.000294852
ENSMUSG00000036391	Sec24a	0.80886	1.14722e-06	0.782264	0.0030682	0.886673	0.0751669
ENSMUSG00000037331	Larp1	0.923946	0.0171935	0.776403	0.00664974	0.844653	0.00835652
ENSMUSG00000042506	Usp22	0.843855	0.000291712	0.758545	0.00304063	0.959661	0.808094
ENSMUSG00000018501	Ncor1	0.886434	0.00360941	0.798364	0.000212254	0.904963	0.00888264
ENSMUSG00000017776	Crk	0.748179	0.0037779	1.00801	0.909909	0.962828	0.748941
ENSMUSG00000020849	Ywhae	0.766614	0.00908159	0.995666	0.885597	0.942476	0.524243
ENSMUSG00000020530	Ggnbp2	0.890544	0.0159835	0.755815	0.00221376	0.906558	0.0415129
ENSMUSG00000034297	Med13	0.789075	6.7866e-07	0.99054	0.853683	1.01742	0.830778
ENSMUSG00000047126	Cltc	0.787259	4.70526e-05	0.843919	0.0909711	1.04809	0.933274
ENSMUSG00000038909	Kat7	0.778416	5.58761e-05	0.826975	0.036862	0.89296	0.250924
ENSMUSG00000019302	Atp6v0a1	0.775502	3.6522e-07	0.899102	0.213885	0.887806	0.122873
ENSMUSG00000018411	Mapt	0.871304	0.000466872	1.01778	0.935659	0.794335	0.000921217
ENSMUSG00000020823	Sec14l1	0.902425	0.0378649	0.781736	0.00435336	0.857977	0.032067
ENSMUSG00000025372	Baiap2	0.778393	1.55586e-05	0.722755	0.000384791	0.86813	0.0458737
ENSMUSG00000025375	Aatk	0.829208	2.40762e-05	0.767275	0.000694688	0.994198	0.712019
ENSMUSG00000054459	Vsnl1	0.882451	0.00191977	0.789798	0.000384791	0.897045	0.00968962
ENSMUSG00000047414	Flrt2	0.705701	0.00205516	0.79801	0.3094	0.913642	0.062037
ENSMUSG00000021111	Papola	0.762793	8.96938e-07	0.870056	0.18722	0.910627	0.190733
ENSMUSG00000048251	Bcl11b	0.797371	2.64336e-05	0.79133	0.00653143	0.839857	0.0182713
ENSMUSG00000018707	Dync1h1	0.680177	3.74684e-06	0.801814	0.0357934	0.824308	0.0145478
ENSMUSG00000007617	Homer1	0.819327	0.000790238	0.731165	0.000384791	0.890229	0.00216062
ENSMUSG00000021670	Hmgcr	0.798545	2.45354e-05	0.978183	0.980115	0.924376	0.297907
ENSMUSG00000041685	Fcho2	0.779203	0.00563523	0.698713	0.237336	0.960407	0.390388
ENSMUSG00000009470	Tnpo1	0.758939	6.98395e-09	0.881856	0.2668	0.962538	0.706809
ENSMUSG00000052727	Map1b	0.744555	3.07935e-08	0.848063	0.237	0.86112	0.0219827
ENSMUSG00000021693	Kif2a	0.820151	0.0041104	0.768899	0.000384791	0.874699	0.017089
ENSMUSG00000021700	Rab3c	0.797838	4.38729e-06	0.810067	0.0264828	0.885968	0.00206308
ENSMUSG00000095280	Gm21738	1.17802	0.000145392	1.37198	0.00221218	0.93755	0.0067338
ENSMUSG00000021910	Nisch	0.983623	0.305637	0.778591	0.00219644	1.00313	0.990919
ENSMUSG00000035161	Ints6	0.770666	7.43489e-05	0.999814	0.931142	0.82678	0.287021
ENSMUSG00000021939	Ctsb	0.733302	6.84664e-11	0.958372	0.949495	0.969649	0.531352
ENSMUSG00000022048	Dpysl2	0.744421	5.14765e-09	0.815027	0.0903863	0.842782	0.00359402
ENSMUSG00000022201	Zfr	0.794769	0.000270893	0.85714	0.053613	0.807528	0.0283077
ENSMUSG00000045763	Basp1	0.77057	0.00655456	0.935293	0.412934	0.950435	0.804442
ENSMUSG00000034730	Adgrb1	0.784909	6.63999e-07	0.853538	0.201619	0.859383	0.00852121
ENSMUSG00000055024	Ep300	0.786133	1.42009e-07	0.89434	0.40411	0.857773	0.0793521
ENSMUSG00000000532	Acvr1b	0.792857	0.00618454	0.815184	0.0182124	0.923429	0.24283
ENSMUSG00000052459	Atp6v1a	0.840562	0.000319363	0.779961	0.000357522	0.878189	0.107413
ENSMUSG00000022762	Ncam2	0.779049	3.9679e-05	0.725798	0.313409	1.11881	0.616088
ENSMUSG00000024130	Abca3	0.814363	4.7847e-07	0.735028	0.000384791	0.846741	0.0195736
ENSMUSG00000059208	Hnrnpm	0.786015	6.91044e-08	0.944504	0.469862	0.972005	0.248372
ENSMUSG00000024382	Ercc3	0.745222	0.00237854	0.935875	0.667459	0.979961	0.857767
ENSMUSG00000057738	Sptan1	0.769495	2.84313e-06	0.755118	0.0240709	0.86082	0.0483084
ENSMUSG00000075376	Rc3h2	0.767908	0.00263321	0.964457	0.91214	1.00054	0.605852
ENSMUSG00000027184	Caprin1	0.780829	5.47876e-07	0.987414	0.962277	0.955123	0.460462
ENSMUSG00000027797	Dclk1	0.780044	1.14627e-10	0.911642	0.201635	0.83865	0.00187487
ENSMUSG00000097156	Gm3764	0.875298	0.592076	0.802387	0.0577591	0.797253	0.00188567
ENSMUSG00000028126	Pip5k1a	0.734843	0.00285977	0.917102	0.292326	0.875196	0.0597239
ENSMUSG00000027894	Slc6a17	0.913223	0.0354517	0.792669	0.00527183	0.89871	0.0763856
ENSMUSG00000006586	Runx1t1	0.795661	0.00528638	1.06143	0.851464	1.10116	0.855786
ENSMUSG00000087194	Skint6	0.861018	0.153895	0.863618	0.295008	0.724958	5.40655e-08
ENSMUSG00000078598	Skint5	0.755438	0.0221086	0.858555	0.362038	0.726226	1.54471e-05
ENSMUSG00000081377	Gm12877	0.941718	0.116736	1.07844	0.914008	0.784088	2.98308e-05
ENSMUSG00000085101	Platr16	0.835692	1.90194e-05	0.819399	0.0356532	0.789847	7.70976e-05
ENSMUSG00000029050	Ski	0.848909	0.000195195	0.792109	0.00593022	0.856655	0.0104795
ENSMUSG00000029004	Kmt2e	0.750005	0.00279029	1.00624	0.995096	0.901358	0.0788847
ENSMUSG00000029190	D5Ertd579e	0.778721	5.14765e-09	0.973672	0.712339	0.888325	0.0182713
ENSMUSG00000029291	Rufy3	0.754079	0.0039237	0.94688	0.860862	0.961447	0.094278
ENSMUSG00000051391	Ywhag	0.91922	0.0612888	0.898794	0.593177	0.796336	0.00118428
ENSMUSG00000070419	Cyp3a57	0.785782	2.29529e-05	0.871021	0.415863	0.870374	0.0673681
ENSMUSG00000037788	Vopp1	0.77541	0.030661	0.799871	0.00221218	0.913025	0.00838157
ENSMUSG00000052852	Reep1	0.776917	1.67436e-07	1.01205	0.938439	0.862634	0.00369096
ENSMUSG00000030000	Add2	0.770671	1.90191e-08	0.886012	0.269214	0.805641	0.000265492
ENSMUSG00000003452	Bicd1	0.893559	0.171511	0.795949	0.000357522	0.911083	0.0823274
ENSMUSG00000074375	Sult2a3	0.840358	0.00155573	0.872586	0.33754	0.798416	0.00319646
ENSMUSG00000041596	Nlrp5-ps	0.835916	0.431106	0.919791	0.879735	0.746679	0.000129707
ENSMUSG00000078793	Gm5155	0.782688	1.44535e-06	0.823502	0.0479483	0.802279	0.00108316
ENSMUSG00000108545	Gm44613	0.719793	0.00404047	0.725642	0.00219644	0.749443	0.000616273
ENSMUSG00000054005	Mill1	0.748293	0.000156419	0.88907	0.604853	0.893051	0.0355887
ENSMUSG00000060508	Nlrp9b	0.79063	8.60124e-05	0.963399	0.901918	0.788158	0.00112158
ENSMUSG00000108754	Gm44748	0.773413	1.68003e-06	0.793862	0.0672144	0.805727	0.0960577
ENSMUSG00000072259	Gm5592	0.782192	3.75218e-06	0.808568	0.1063	0.801334	0.106399
ENSMUSG00000064194	Zfp936	0.796949	0.000116952	0.847474	0.0420789	0.798036	0.00284942
ENSMUSG00000078671	Chd2	0.795069	2.61261e-07	0.797955	0.0107313	0.800344	8.44403e-06
ENSMUSG00000038244	Mical2	0.794359	8.19836e-07	0.885584	0.0218116	0.800119	8.19696e-06
ENSMUSG00000031078	Cttn	0.799835	6.94079e-07	0.878328	0.365747	0.941428	0.127021
ENSMUSG00000109372	Gm19410	0.878811	0.00422055	0.920353	0.122737	0.784779	2.73091e-05
ENSMUSG00000001911	Nfix	0.89454	0.00919565	0.776525	0.00221218	0.909944	0.104078
ENSMUSG00000031691	Tnpo2	0.880408	0.00399348	0.775902	0.00472683	0.874334	0.0725791
ENSMUSG00000032939	Nup93	0.780941	0.000503567	0.937795	0.741673	0.94873	0.0470314
ENSMUSG00000036510	Cdh8	0.770513	0.000723427	1.02361	0.600764	0.92258	4.3907e-07
ENSMUSG00000031673	Cdh11	0.681441	2.50553e-08	0.873923	0.297102	0.779903	2.99779e-08
ENSMUSG00000013160	Atp6v0d1	0.743941	0.00155615	0.904098	0.0806877	0.873053	0.00199851
ENSMUSG00000031732	Phlpp2	0.872513	0.000157852	0.781791	0.000384791	0.905903	0.00145005
ENSMUSG00000031960	Aars	0.795968	8.80112e-06	0.859503	0.333268	0.912937	0.25295
ENSMUSG00000061410	Zcchc14	0.795511	2.84313e-06	0.840806	0.0120082	0.920886	0.219569
ENSMUSG00000001472	Tcf25	0.779762	3.49052e-06	0.966546	0.821873	0.916571	0.303006
ENSMUSG00000097312	Gm26870	1.66661	8.75751e-79	1.84778	1.23667e-32	0.957521	5.05619e-07
ENSMUSG00000095891	Gm10717	1.96735	5.22016e-71	2.43412	1.7782e-34	0.975931	0.0256926
ENSMUSG00000032172	Olfm2	0.799201	5.36935e-10	0.896294	0.0316504	0.940865	0.0398383
ENSMUSG00000032097	Ddx6	0.786349	4.90796e-07	0.947615	0.862592	0.98497	0.668972
ENSMUSG00000002028	Kmt2a	0.760939	5.8936e-05	0.885461	0.546504	0.956603	0.408602
ENSMUSG00000053199	Arhgap20	0.763419	7.18099e-08	0.840649	0.0864139	0.884596	0.0197637
ENSMUSG00000032336	Nptn	0.797142	1.47617e-07	0.939983	0.724612	0.963677	0.470217
ENSMUSG00000032216	Nedd4	0.901188	0.00274929	0.792364	0.000384791	0.875228	0.0208164
ENSMUSG00000032503	Arpp21	0.757474	6.57816e-07	0.918501	0.494619	0.841108	0.00833108

## Sheet: SC vs Pons
Ensemble ID	Gene name	FC_MOp	FDR_MOp	FC_SSp	FDR_SSp	FC_ACA	FDR_ACA	FC_AI	FDR_AI	FC_AUD	FDR_AUD	FC_RSP	FDR_RSP	FC_PTLp	FDR_PTLp	FC_VIS	FDR_VIS
ENSMUSG00000025915	Sgk3	1.01115	0.275127	1.00823	0.361215	1.08033	0.512377	1.26268	0.00547886	1.08989	0.238686	0.973503	0.727385	1.02275	0.945303	1.02892	0.100085
ENSMUSG00000026153	Fam135a	1.03311	0.033814	1.02161	0.588834	1.01675	0.919832	0.798738	0.000468155	0.978862	0.987817	0.969364	0.525024	0.941746	0.604448	1.09248	0.484116
ENSMUSG00000026058	Khdrbs2	1.09448	0.00150771	0.995601	0.928738	0.936539	0.445337	1.03125	0.764514	0.976002	0.676556	0.793671	1.06713e-05	0.860858	0.454974	1.29099	0.247957
ENSMUSG00000100832	Gm29260	1.0803	0.0316247	1.02086	0.914638	1.07703	0.183937	0.785179	5.2978e-05	0.936102	0.171051	1.07742	0.873084	0.969719	0.87376	1.01523	0.668468
ENSMUSG00000038331	Satb2	1.1921	0.000702053	1.23872	0.0904891	1.13685	0.651734	1.38245	0.00152092	0.982785	0.464538	0.959622	0.0118648	1.1168	0.836898	1.08479	0.157171
ENSMUSG00000026782	Abi2	1.05604	0.1808	1.04419	0.0787991	0.911622	0.730087	1.17556	0.87363	1.15516	0.210345	0.835688	0.0257457	1.00263	0.994134	1.28392	0.00112926
ENSMUSG00000025969	Nrp2	0.982603	0.447514	0.945322	0.316263	1.0651	0.326952	1.43622	2.61037e-14	0.980406	0.820854	1.03716	0.513157	0.997348	0.960799	0.940466	0.365978
ENSMUSG00000026188	Tmem169	0.951415	0.483682	0.964352	0.647714	1.12383	0.727871	1.15488	0.929001	0.985422	0.850762	0.718062	0.00577025	1.02219	0.928013	0.989483	0.879159
ENSMUSG00000026235	Epha4	1.06578	0.0601343	1.01078	0.961366	1.00871	0.999562	0.649012	2.72805e-06	0.920979	0.731693	0.951058	0.131046	0.944536	0.707822	1.14108	0.753948
ENSMUSG00000026163	Sphkap	0.964247	0.0571022	0.71688	1.11151e-05	0.934322	0.864535	1.23468	0.574161	0.962246	0.553259	0.955539	0.613278	0.891538	0.414001	1.29859	0.172388
ENSMUSG00000079455	Gm16026	1.07256	5.04193e-06	1.10789	0.00145096	0.874622	0.094916	1.00537	0.900777	0.867322	2.68366e-05	0.802542	0.000180226	0.754191	6.70788e-05	0.988283	0.32869
ENSMUSG00000026312	Cdh7	1.1486	0.00410249	1.1855	1.26181e-07	0.949668	0.851584	1.35729	6.666e-05	1.01333	0.915939	0.996545	0.674278	1.07192	0.783039	1.11835	0.172218
ENSMUSG00000097454	Gm26892	0.938503	0.0119686	0.795016	1.75222e-06	1.06411	0.561692	0.943054	0.125063	0.982189	0.992107	0.86129	0.00138915	0.92662	0.808931	1.07486	0.707558
ENSMUSG00000102976	Zc3h11a	1.03792	0.215504	1.01323	0.78023	0.994464	0.968921	0.975391	0.637743	1.07841	0.511962	0.795281	0.00031599	0.98447	0.976702	1.07398	0.465034
ENSMUSG00000094410	Gm38394	1.0384	0.211714	1.01318	0.782721	0.99434	0.968328	0.975118	0.635601	1.07779	0.51834	0.796018	0.000324567	0.984745	0.977069	1.07313	0.467245
ENSMUSG00000035131	Brinp3	1.07233	0.0066988	1.06795	0.0087997	1.09363	0.3319	1.81904	1.9813e-09	0.979203	0.524221	1.09549	0.142972	0.976622	0.942874	0.986865	0.875851
ENSMUSG00000085822	Gm15584	1.03891	0.0482928	1.10712	0.0200137	1.04635	0.81477	1.58573	0.00018444	1.08684	0.821693	1.10788	0.228779	0.986426	0.983136	0.995315	0.893806
ENSMUSG00000004110	Cacna1e	0.930735	0.00232554	0.871695	1.26714e-07	0.885319	0.561649	0.793745	2.74127e-05	0.967533	0.906497	0.963957	0.917836	0.907752	0.46426	1.01953	0.79338
ENSMUSG00000026525	Opn3	0.874534	0.00938748	0.79322	3.16983e-07	0.901612	0.44475	0.838053	0.193886	0.991622	0.853973	0.866114	0.161925	0.879121	0.592532	0.936194	0.236047
ENSMUSG00000038587	Akap12	0.985397	0.447648	1.03623	0.0145166	0.983752	0.875343	0.757804	7.34017e-07	0.965683	0.527098	1.01657	0.852384	1.04525	0.874523	1.02217	0.507635
ENSMUSG00000019943	Atp2b1	1.08916	0.000486047	1.05808	0.157157	1.00689	0.959662	1.02264	0.93849	0.921969	0.355339	0.726501	1.13994e-06	0.872392	0.442655	1.2195	0.0168501
ENSMUSG00000023764	Sfi1	1.09211	6.65048e-26	1.10291	1.29024e-15	0.898263	0.176886	0.9605	0.377787	0.913318	2.7951e-15	0.767595	2.49708e-58	0.937158	0.00549876	1.12467	3.8225e-24
ENSMUSG00000020457	Drg1	1.11765	9.95534e-18	1.12077	7.7888e-12	0.936056	0.0139491	1.03994	0.241921	0.910098	2.3043e-06	0.763285	1.4883e-41	0.894931	0.00177709	1.08146	1.46017e-05
ENSMUSG00000086049	Gm12735	1.01196	0.0408227	1.08235	0.00269468	0.953565	0.802834	0.907306	0.834083	0.876997	0.0120437	0.790606	8.34314e-07	0.861498	0.171259	0.954435	0.824832
ENSMUSG00000020431	Adcy1	0.969625	0.125746	0.850016	0.00106411	1.0429	0.915318	1.04996	0.494757	0.994753	0.935396	0.791938	0.00472701	0.817607	0.136974	1.1803	0.0340958
ENSMUSG00000000861	Bcl11a	1.1682	0.00615627	0.970398	0.934045	1.00288	0.998401	1.22875	0.000470443	0.884364	0.165079	0.796269	0.000897297	0.983141	0.97861	1.10343	0.755841
ENSMUSG00000049336	Tenm2	1.02482	0.979769	1.00335	0.993521	0.929755	0.836086	1.28709	5.49479e-13	0.919703	0.401992	0.888069	0.00401951	1.00133	0.988176	1.19823	0.784849
ENSMUSG00000020402	Vdac1	1.03416	0.123958	0.963915	0.848232	0.887387	0.348443	1.2428	0.0282573	1.07532	0.647553	0.781321	0.0018669	0.865987	0.384648	1.13264	0.0988986
ENSMUSG00000020523	Fam114a2	0.990372	0.729591	0.865294	0.0603424	0.896238	0.12508	0.733621	0.000422751	0.979	0.735006	0.996691	0.524557	0.912396	0.578382	0.883099	0.264067
ENSMUSG00000020848	Doc2b	0.866621	0.0598143	0.743296	5.26634e-08	0.915973	0.558424	0.978484	0.875054	1.09299	0.306271	1.02374	0.131794	0.81453	0.363983	1.00683	0.922728
ENSMUSG00000034247	Plekhm1	0.910582	0.163191	0.946689	0.916214	1.08474	0.331121	0.78302	0.000103754	1.03663	0.816408	0.993075	0.309677	1.03284	0.878693	0.976985	0.664015
ENSMUSG00000050965	Prkca	0.855888	0.00028281	0.938289	0.0348553	0.928211	0.406366	0.775054	0.000479669	1.07689	0.5239	0.952178	0.119686	0.928829	0.502978	0.890173	0.123186
ENSMUSG00000020614	Fam20a	0.973515	0.265796	0.857811	0.000351816	0.932443	0.832418	0.723793	1.07524e-07	0.917242	0.638509	0.9096	0.101948	0.862975	0.380711	1.03351	0.498018
ENSMUSG00000041592	Sdk2	0.962828	0.723027	1.03946	0.169309	1.0393	0.855967	0.789554	0.000266299	1.03907	0.3241	0.950987	0.309366	1.0645	0.761316	1.04705	0.648508
ENSMUSG00000057219	Armc7	0.98697	0.509106	1.00805	0.703351	1.02304	0.918393	1.06447	0.694957	1.05059	0.663825	0.775521	0.0087096	1.02673	0.942989	0.994435	0.837489
ENSMUSG00000043857	Mgat5b	1.06328	0.338446	1.10039	0.0374494	1.19509	0.378158	1.40502	0.00383093	1.06767	0.622764	1.07683	0.638629	1.07928	0.691194	0.907415	0.68821
ENSMUSG00000020658	Efr3b	1.09202	8.83576e-06	1.0516	0.0125831	1.04442	0.741898	1.29062	0.00657623	1.03933	0.852485	1.0005	0.504578	0.972067	0.767804	1.04999	0.00879199
ENSMUSG00000020627	Klhl29	1.00861	0.508328	0.953396	0.550861	0.821041	0.227701	0.693188	4.36151e-05	0.93749	0.763843	0.833411	0.000131276	0.828256	0.00241333	0.979668	0.931374
ENSMUSG00000037735	2810032G03Rik	0.911766	0.0202781	0.902151	0.00615308	0.911516	0.325627	0.785573	0.000696512	1.01167	0.765696	0.930796	0.161274	0.924474	0.521356	0.979785	0.848012
ENSMUSG00000043673	Kcns3	1.07117	0.544816	1.06762	0.325136	1.21372	0.0886957	1.28252	1.84733e-05	0.896205	0.0911994	0.896013	0.238234	1.08687	0.733243	0.996228	0.534939
ENSMUSG00000020642	Rnf144a	1.1243	0.0463653	1.1367	0.085449	1.15943	0.0453713	1.34304	2.40689e-05	0.947104	0.339573	1.06727	0.121367	1.09322	0.475751	1.05669	0.339127
ENSMUSG00000004151	Etv1	1.06573	0.594645	0.829765	0.022426	1.12771	0.172935	1.29807	0.00832633	0.969023	0.921263	0.936622	0.0402017	0.946033	0.788457	1.0749	0.337331
ENSMUSG00000046314	Stxbp6	1.06999	0.408373	0.924397	0.000478566	1.12788	0.612298	1.71295	9.7761e-08	0.976075	0.950509	1.07578	0.116651	1.03418	0.809641	0.854683	0.178515
ENSMUSG00000034801	Sos2	0.972698	0.576714	1.10342	0.00499646	0.948486	0.54251	0.713703	1.2738e-09	1.00078	0.937147	1.00207	0.407129	0.930962	0.386854	0.968792	0.225409
ENSMUSG00000079036	Alkbh1	0.956419	0.966158	0.924287	0.446454	0.994855	0.958519	1.07286	0.953133	0.957045	0.655317	0.795314	0.000612046	0.911865	0.596975	1.00397	0.872236
ENSMUSG00000021209	Ppp4r4	1.02366	0.35886	0.994397	0.988132	0.983425	0.948666	0.749945	1.60098e-08	1.01153	0.794283	0.992898	0.739446	0.942228	0.608367	0.965234	0.338216
ENSMUSG00000071178	Serpina1b	0.799068	0.00106195	0.794973	0.0542943	0.928779	0.737797	0.841425	0.585679	1.02883	0.830081	0.999323	0.481041	1.07037	0.611361	1.10343	0.510343
ENSMUSG00000048251	Bcl11b	1.08988	2.03671e-05	1.08192	0.00103515	0.954105	0.808726	0.953176	0.679275	0.973474	0.881013	0.713641	0.000517601	0.828709	0.279929	1.10761	0.112823
ENSMUSG00000021288	Klc1	1.04356	0.0109737	1.03619	0.198764	0.990605	0.959662	1.2644	0.453314	1.10176	0.338904	0.792061	0.0024752	0.919065	0.676552	1.01235	0.914344
ENSMUSG00000048004	Tmem196	1.06586	0.240796	1.09144	0.00236911	1.06752	0.59998	1.28453	0.00516205	1.00212	0.870272	0.967317	0.201255	1.02078	0.945228	1.05401	0.123476
ENSMUSG00000019726	Lyst	0.929866	0.253034	1.01805	0.734812	1.08539	0.467706	0.735214	2.45884e-09	1.02608	0.705632	1.07739	0.468181	1.07044	0.723532	0.965693	0.963393
ENSMUSG00000021427	Ssr1	1.00513	0.680382	0.85783	0.011871	0.91082	0.798113	1.25896	0.00549975	1.02651	0.749586	0.884143	0.10624	0.980357	0.969027	1.05896	0.899649
ENSMUSG00000034987	Hrh2	0.962315	0.576985	1.00473	0.312154	0.934944	0.739756	0.68232	1.75663e-06	0.942099	0.495312	1.04608	0.851578	1.01223	0.962011	1.02022	0.87274
ENSMUSG00000034675	Dbn1	0.967931	0.765822	0.97283	0.992074	0.896312	0.436909	1.25037	0.107551	1.1185	0.391244	0.708501	0.000421428	0.95943	0.820115	0.981323	0.907136
ENSMUSG00000055254	Ntrk2	1.10053	1.82703e-09	1.09331	1.86877e-06	0.939645	0.701377	1.21166	0.0538558	0.933879	0.10589	0.797854	2.78828e-07	0.824276	0.672427	1.12217	0.031095
ENSMUSG00000021708	Rasgrf2	1.09621	0.724926	1.04813	0.0227248	1.22328	0.0149444	1.4065	1.99549e-06	1.0568	0.896416	1.05433	0.580032	1.11258	0.395936	0.93336	0.468308
ENSMUSG00000021700	Rab3c	1.17572	0.00454274	0.973842	0.848468	0.974979	0.799969	1.20605	0.187466	0.908593	0.433799	0.793753	1.46873e-07	0.888528	0.415599	1.13915	0.0591476
ENSMUSG00000095280	Gm21738	0.994548	0.180733	1.0492	0.133565	0.772233	2.87156e-08	0.751697	0.000430713	0.78205	7.30827e-07	0.998534	0.315009	0.846967	0.0372096	0.811916	0.00719088
ENSMUSG00000049092	Gpr137c	1.02759	0.54753	0.984534	0.218599	1.05368	0.685367	1.25337	0.00185456	1.03067	0.667583	1.05881	0.944506	1.05615	0.669239	1.09828	0.384175
ENSMUSG00000033487	Fndc3a	1.07466	0.0563165	1.06082	0.497948	1.10264	0.115149	1.26748	3.24633e-06	1.04585	0.448473	1.01166	0.306154	1.07499	0.299922	0.98104	0.967363
ENSMUSG00000022265	Ank	0.978432	0.42924	1.02237	0.356526	1.00174	0.985559	0.983224	0.968845	0.978415	0.824137	0.757201	0.00563746	0.941053	0.637205	1.13019	0.0708956
ENSMUSG00000022263	Trio	1.00233	0.296265	0.961186	0.948141	0.995064	0.981738	0.983108	0.586108	0.985775	0.832629	0.762594	1.00939e-09	0.900253	0.275922	1.09949	0.0180798
ENSMUSG00000022304	Dpys	1.13369	0.0045219	1.0909	0.00370414	1.03139	0.741086	1.26897	0.000631574	0.994407	0.703957	1.00401	0.707523	1.09507	0.299922	1.06077	0.0740288
ENSMUSG00000022306	Zfpm2	1.05713	0.179881	1.03255	0.476573	1.25727	0.00387295	0.966006	0.487677	0.986076	0.966657	0.930108	0.0216001	1.13666	0.317973	1.05411	0.908284
ENSMUSG00000022377	Asap1	1.03513	0.00341374	1.04847	3.58902e-05	1.05924	0.57398	1.12596	0.50038	0.959675	0.549284	0.799464	6.57606e-05	0.922364	0.656431	1.08008	0.0498017
ENSMUSG00000022376	Adcy8	1.17223	0.0531932	1.19794	6.84538e-05	1.00727	0.970674	1.57965	0.00258528	0.974232	0.634245	0.865946	0.00220858	1.07751	0.650376	1.1075	0.34779
ENSMUSG00000094296	Gm21798	1.14703	0.0617046	1.19723	0.000471766	0.988731	0.951895	1.5038	0.00838675	0.999459	0.704165	0.900518	0.0230028	1.06566	0.729599	1.08551	0.558993
ENSMUSG00000022332	Khdrbs3	1.0984	8.49505e-08	1.09463	0.000168422	1.05241	0.851584	0.985589	0.852317	0.969841	0.641972	0.796727	0.00257219	0.847042	0.388387	1.26977	0.0320886
ENSMUSG00000036800	Fam135b	1.06987	0.0105482	1.08716	0.0257729	0.865558	0.829667	1.17608	0.295264	1.08076	0.137237	0.786364	1.01985e-05	0.710186	0.384648	1.06993	0.749244
ENSMUSG00000022443	Myh9	0.875941	0.161884	0.860531	3.29517e-07	0.894044	0.558758	0.721992	5.16339e-13	0.965314	0.666434	0.920267	0.00272903	0.947226	0.570877	0.926531	0.0418782
ENSMUSG00000016763	Scube1	0.960978	0.00775566	0.977228	0.0161692	0.983393	0.851752	1.3788	5.60498e-06	1.06544	0.215198	1.05772	0.0243835	1.05541	0.444881	0.886426	0.28037
ENSMUSG00000022489	Pde1b	0.985541	0.516446	0.943116	0.235206	0.953126	0.745043	0.780855	0.000295095	1.04298	0.847	0.949824	0.883583	0.980352	0.960799	0.930409	0.60836
ENSMUSG00000043391	2510009E07Rik	1.38219	0.0379591	1.23093	0.0116131	1.13471	0.345149	1.53586	4.83906e-05	0.941845	0.393657	0.91125	0.0242684	1.08796	0.801993	1.01981	0.160182
ENSMUSG00000022802	Lmln	1.00854	0.661487	0.999791	0.352998	0.958708	0.776818	0.785463	4.77649e-05	0.995345	0.850836	1.05302	0.244874	1.01488	0.923295	0.987241	0.696498
ENSMUSG00000061751	Kalrn	1.07997	5.77851e-14	1.04637	2.05505e-05	1.00498	0.982166	1.1005	0.339405	0.957086	0.446569	0.733754	5.85825e-19	0.892198	0.0898244	1.05275	0.0696079
ENSMUSG00000022636	Alcam	0.982421	0.420409	0.915264	0.495465	1.06278	0.65327	0.682267	4.41665e-09	0.933706	0.192443	1.06743	0.104513	1.02128	0.888347	1.05589	0.0435386
ENSMUSG00000055540	Epha6	1.22008	6.08919e-06	1.11983	0.000968079	1.0722	0.406698	1.45886	6.666e-05	1.01355	0.960132	1.00681	0.0557377	1.04545	0.775534	1.09149	0.0540621
ENSMUSG00000048490	Nrip1	1.23749	0.0464025	1.15315	0.000181135	1.2386	0.544042	1.571	0.00319353	1.08338	0.760793	1.04462	0.297714	1.06919	0.914219	1.02662	0.191689
ENSMUSG00000108903	Gm45029	1.06084	0.999579	1.04312	0.501112	1.06103	0.670471	1.27115	1.84733e-05	1.07865	0.497734	1.03597	0.296564	1.00203	0.996329	0.949095	0.475958
ENSMUSG00000023795	Pisd-ps2	1.10399	1.3613e-06	1.08276	0.00635753	1.01878	0.957511	1.01066	0.412711	0.830154	1.24036e-05	0.778831	2.94433e-08	0.884646	0.210931	0.91172	0.744282
ENSMUSG00000023809	Rps6ka2	0.95845	0.000150234	0.867569	5.83297e-05	1.13616	0.121114	1.40198	2.40981e-09	1.03383	0.81692	1.03813	0.53443	1.02965	0.792154	0.955564	0.814558
ENSMUSG00000032855	Pkd1	1.01549	0.208148	1.01411	0.311808	1.07524	0.766261	1.05861	0.958751	1.05101	0.71767	0.765778	0.000824974	0.809007	0.243504	1.17714	0.00600828
ENSMUSG00000024163	Mapk8ip3	1.02859	0.270748	0.987574	0.962614	0.986004	0.966108	1.20817	0.4752	0.98729	0.892066	0.816435	0.0183299	0.736362	0.0349466	1.25883	0.00100798
ENSMUSG00000106106	Rn18s-rs5	1.06061	0.240151	1.156	0.00293976	0.910466	0.561362	0.904623	0.887633	0.589546	0.00283968	0.725644	0.0961295	0.8643	0.376781	1.30281	0.00567685
ENSMUSG00000098178	Gm42418	1.06475	0.349069	1.13937	0.00542816	0.916123	0.691638	0.870551	0.904429	0.557095	0.00508556	0.805279	0.047657	0.85835	0.459453	1.27018	0.0175587
ENSMUSG00000048915	Efna5	1.03606	0.238987	1.04192	0.157666	0.974296	0.745494	0.731755	4.71642e-08	0.923916	0.681036	1.08293	0.0306766	0.891952	0.39882	0.956975	0.0368502
ENSMUSG00000024085	Man2a1	1.09442	1.14245e-05	1.27027	2.41614e-09	1.19062	0.359809	0.97448	0.960844	0.909646	0.0769781	0.970052	0.0145984	1.13819	0.595398	1.1207	0.230301
ENSMUSG00000024074	Crim1	0.97024	0.343372	0.907067	0.441475	0.87147	0.102368	0.712142	3.57696e-10	0.972787	0.96128	0.948395	0.0680188	0.858899	0.137447	0.982017	0.860357
ENSMUSG00000024107	Lhcgr	1.08614	0.764919	1.00198	0.758331	1.01258	0.968328	1.33919	0.00119893	0.947205	0.597992	1.0055	0.941594	1.03077	0.885433	0.947844	0.232835
ENSMUSG00000044252	Osbpl1a	1.02684	0.672998	0.96151	0.381116	0.806448	0.510941	0.755506	4.80459e-05	0.949587	0.916137	0.8973	0.0644947	0.907909	0.526749	1.26519	0.879898
ENSMUSG00000047989	Ino80c	1.04306	0.298016	1.25306	1.60731e-06	1.06406	0.727871	0.859781	0.798662	1.05052	0.935939	1.14025	0.176921	1.03779	0.929646	0.910309	0.975644
ENSMUSG00000034295	Fhod3	0.968467	0.739358	1.00379	0.945419	0.969752	0.601213	0.793301	0.000208554	0.954913	0.720637	0.936277	0.00125867	0.94	0.429352	1.13981	0.901511
ENSMUSG00000103458	Gm42416	1.09572	7.76217e-13	1.09087	2.72613e-09	0.976037	0.893972	0.997138	0.913723	0.954119	0.0998475	0.786682	0.00010597	0.884442	0.277781	1.13231	0.0479009
ENSMUSG00000102836	Gm37013	1.09837	5.74512e-13	1.08956	4.09496e-09	0.979877	0.923673	1.00027	0.917667	0.955945	0.110896	0.788165	0.000136718	0.881527	0.267024	1.1333	0.0479009
ENSMUSG00000103125	Gm37388	1.09879	5.03623e-13	1.09046	3.31346e-09	0.980949	0.932317	1.00114	0.914324	0.956133	0.111787	0.787892	0.000128474	0.8806	0.26334	1.13345	0.0480622
ENSMUSG00000097330	Gm26672	1.01656	0.733215	0.97256	0.847285	0.909507	0.601213	1.20999	0.298672	1.08695	0.502707	0.779968	0.0055258	1.02572	0.945228	0.994221	0.98099
ENSMUSG00000024617	Camk2a	1.00654	0.272118	0.975425	0.604636	0.957128	0.783865	0.988825	0.962676	1.06485	0.810172	0.75447	6.55182e-07	1.01497	0.985598	1.05443	0.0688835
ENSMUSG00000024544	Ldlrad4	0.991236	0.645022	0.954965	0.649944	0.940448	0.31954	0.787013	4.62554e-07	1.0116	0.927097	0.918593	0.000112508	0.898413	0.190394	1.0408	0.881818
ENSMUSG00000046139	Patl1	0.993974	0.943411	0.984083	0.757119	1.02039	0.982811	1.20374	0.721481	1.06836	0.533065	0.78025	0.00195675	0.958892	0.867665	1.07606	0.0796767
ENSMUSG00000024687	Osbp	1.02144	0.434964	0.977755	0.778804	0.97328	0.855967	1.28825	0.00211265	1.0726	0.588871	0.883523	0.118104	1.00005	0.997889	1.00436	0.531144
ENSMUSG00000040929	Rfx3	1.12521	0.00212101	1.06074	0.0280502	1.1519	0.406698	1.25896	4.30272e-06	1.00249	0.72787	1.03949	0.437369	1.06289	0.771207	1.09154	0.0057337
ENSMUSG00000063434	Sorcs3	1.07949	0.0628229	1.16766	6.40055e-10	1.07721	0.714044	1.36349	1.02489e-07	1.06757	0.305672	1.07671	0.0129508	1.09432	0.673473	0.905919	0.101954
ENSMUSG00000043531	Sorcs1	1.23961	0.000292156	1.19867	0.115635	1.30637	0.00387295	0.96402	0.857287	0.947367	0.324078	1.03377	0.818788	1.16172	0.808931	1.13563	0.0254599
ENSMUSG00000054843	Atrnl1	0.988548	0.958793	0.946613	0.473939	1.00493	0.999492	0.744866	2.36292e-09	1.01644	0.770375	1.07015	0.874618	0.885006	0.548959	1.10956	0.243838
ENSMUSG00000002107	Celf2	1.13622	0.00964626	1.07602	2.11701e-08	0.932557	0.840527	1.12432	0.119211	0.992657	0.72977	0.627157	0.00787842	1.07659	0.930958	1.39849	0.402221
ENSMUSG00000026858	Fam73b	0.947565	0.422335	1.06239	0.107097	0.92716	0.639424	0.979615	0.902743	1.06809	0.586598	0.788543	0.000888771	0.962963	0.850798	1.20494	0.308485
ENSMUSG00000026842	Abl1	0.955732	0.494337	0.945847	0.617719	0.972967	0.759818	0.778826	7.6388e-07	0.974032	0.564153	0.968953	0.181271	0.984896	0.984133	1.04873	0.519021
ENSMUSG00000035437	Rabgap1	1.09456	2.88493e-05	1.05839	0.00342196	1.01525	0.895915	1.08536	0.239581	0.986841	0.810172	0.859224	0.00228886	0.942253	0.755288	1.26708	0.000622003
ENSMUSG00000026915	Strbp	1.09423	8.49505e-08	1.08887	1.95378e-08	1.03924	0.794754	1.02187	0.744021	0.969127	0.584632	0.840378	0.000212774	0.987268	0.963575	1.2566	0.000229073
ENSMUSG00000059173	Pde1a	1.00206	0.135125	1.05748	0.148511	0.895888	0.564609	0.674891	1.10573e-08	0.955355	0.900783	0.803456	0.0154856	1.1105	0.845561	1.12635	0.471116
ENSMUSG00000016386	Mpped2	0.954828	0.335514	0.798867	1.44174e-06	0.943091	0.472494	0.887665	0.386063	0.88986	0.305414	0.900513	0.103801	0.872721	0.453582	1.08224	0.878366
ENSMUSG00000074968	Ano3	1.02789	0.0281809	1.1294	4.04766e-06	1.08165	0.499059	0.713644	0.000313584	0.937512	0.393657	0.992187	0.688729	0.829859	0.596975	1.13925	0.353261
ENSMUSG00000027210	Meis2	0.897831	0.00107054	0.791124	2.41614e-09	1.00786	0.978415	1.28736	0.0825232	0.873193	0.25359	1.0575	0.49627	0.902056	0.867482	1.11927	0.439539
ENSMUSG00000027401	Tgm3	1.01044	0.389073	0.962522	0.751002	1.02327	0.910676	1.33899	0.00041525	0.996792	0.862112	0.995186	0.968146	0.998574	0.997547	1.14433	0.000368572
ENSMUSG00000027335	Adra1d	0.915878	0.357724	0.949855	0.230097	1.0549	0.737855	0.935504	0.53823	1.04881	0.85478	0.781474	0.000288416	0.933348	0.731805	1.00774	0.766628
ENSMUSG00000027419	Pcsk2	0.988985	0.163864	1.11995	0.00284618	0.947767	0.830376	0.659831	7.5346e-08	1.1027	0.165342	0.940607	0.00615368	1.05727	0.660495	1.10047	0.760843
ENSMUSG00000087115	Pcsk2os2	0.983008	0.458268	1.11051	0.0172075	0.922151	0.765217	0.69182	0.000205752	1.08673	0.324267	0.929326	0.0453527	1.09737	0.561006	1.02819	0.457698
ENSMUSG00000055485	Soga1	0.954143	0.986738	1.04394	0.0180914	0.956568	0.618715	0.771236	0.00925872	0.989366	0.961033	1.00781	0.832625	1.08144	0.489547	0.88311	0.402677
ENSMUSG00000053141	Ptprt	1.06527	0.000402161	1.0127	0.0572126	1.12366	0.385262	1.44757	4.38888e-14	1.04789	0.56663	1.03341	0.475223	1.01006	0.969876	0.978687	0.15886
ENSMUSG00000027499	Pkia	1.00531	0.963566	1.10232	0.577156	0.929886	0.712631	0.652963	0.000367499	0.995192	0.97304	1.00921	0.967796	0.9163	0.462113	1.21878	0.120789
ENSMUSG00000027508	Pag1	1.02999	0.570642	0.956481	0.00205518	1.06029	0.472599	1.30025	2.56893e-05	0.93723	0.27154	1.02089	0.399628	1.05726	0.62153	0.989511	0.999
ENSMUSG00000089794	Gm16337	1.05265	0.922911	0.935325	0.00782529	1.07807	0.598841	1.34428	0.00046657	0.908656	0.186487	1.01472	0.704691	1.06489	0.805964	1.00733	0.959138
ENSMUSG00000104283	Gm37459	0.968767	0.824388	1.02634	0.200275	1.04864	0.772265	1.32106	0.209722	1.07349	0.634693	0.748299	0.000188697	0.868595	0.378181	1.11823	0.0563106
ENSMUSG00000027674	Pex5l	1.07484	2.09034e-07	1.12314	2.27352e-10	0.947828	0.809742	1.09124	0.430213	1.02838	0.878605	0.74467	0.00031599	0.823092	0.130948	1.17112	0.0250507
ENSMUSG00000033883	D3Ertd254e	0.885414	0.0493223	1.04344	0.857314	0.870398	0.633573	0.745705	0.00524784	0.983391	0.938446	0.966118	0.62951	0.976991	0.964756	1.10571	0.664495
ENSMUSG00000058400	Qrfpr	0.960201	0.0801868	0.772558	1.84925e-09	0.916224	0.406366	0.818229	0.0109769	0.819261	0.00326732	0.922097	0.528819	0.911242	0.778524	1.11433	0.947631
ENSMUSG00000027712	Anxa5	0.839172	0.0169657	0.908469	0.112348	0.986407	0.936909	0.700991	2.49337e-05	0.912476	0.505216	0.877341	0.0239403	0.927624	0.715668	1.08868	0.940534
ENSMUSG00000025757	Hspa4l	0.982154	0.559664	1.03488	0.271709	0.978912	0.913128	0.943988	0.694757	1.10846	0.220517	0.798388	0.000262097	0.93859	0.679151	1.14584	0.0212397
ENSMUSG00000027797	Dclk1	1.11596	2.34252e-15	1.09548	1.52842e-07	1.02819	0.883774	1.09339	0.956437	0.978397	0.729248	0.766357	0.000166349	0.850603	0.264178	1.14093	0.0738207
ENSMUSG00000036885	Arhgef26	1.0059	0.214882	0.891046	0.000158299	0.9729	0.895888	1.26186	0.00452877	0.975301	0.921263	0.99564	0.573237	0.95626	0.918461	0.973785	0.439946
ENSMUSG00000001416	Cct3	1.03863	0.153585	1.02361	0.391361	0.899075	0.494463	1.12237	0.515958	1.05584	0.738442	0.793931	0.00132529	0.985455	0.987057	1.17687	0.00968333
ENSMUSG00000068923	Syt11	0.974925	0.688498	0.949908	0.984414	0.939227	0.821836	1.31344	0.00537054	1.07126	0.609527	0.905904	0.14693	0.987896	0.962048	1.04681	0.500792
ENSMUSG00000000794	Kcnn3	0.999791	0.216418	1.01085	0.905469	1.17223	0.312656	1.29228	2.61037e-14	1.01402	0.824796	1.021	0.811191	1.07938	0.479834	0.923349	0.887822
ENSMUSG00000027864	Ptgfrn	1.18625	0.02086	1.22781	0.00275905	1.14944	0.0857261	1.31225	0.00561944	0.935308	0.23043	1.07199	0.983059	1.10876	0.729599	0.97389	0.378095
ENSMUSG00000042035	Igsf3	1.20938	0.0767993	1.16677	0.121388	1.30243	0.331903	1.48482	0.00286781	0.938575	0.335275	1.10572	0.167929	1.13395	0.646289	1.02096	0.0165837
ENSMUSG00000040896	Kcnd3	0.911153	0.0131594	0.940823	0.070334	0.893468	0.0737177	0.762118	3.84611e-06	1.08294	0.124458	0.997318	0.762827	0.974888	0.872233	0.871807	0.124555
ENSMUSG00000027883	Gpsm2	0.950794	0.158513	0.970012	0.225771	0.971191	0.816418	0.748789	1.49665e-08	0.961164	0.9434	1.00071	0.767193	0.988154	0.970234	1.10807	0.793705
ENSMUSG00000027882	Stxbp3	0.909621	0.157389	0.957751	0.0692884	1.01101	0.94782	0.676136	3.85006e-11	0.939188	0.618751	0.97891	0.476214	0.944572	0.709245	1.03726	0.673891
ENSMUSG00000039831	Arhgap29	0.984485	0.477518	0.968179	0.712077	0.984924	0.917408	0.781994	1.7256e-05	0.932714	0.308303	1.0646	0.122065	0.953323	0.853303	1.0292	0.759124
ENSMUSG00000039234	Sec24d	0.943388	0.410532	1.05295	0.428386	0.970437	0.733887	0.68782	3.22604e-11	1.01768	0.680238	0.989181	0.54179	1.02819	0.905843	0.910224	0.485946
ENSMUSG00000028023	Pitx2	1.04117	0.297482	0.959596	0.608715	0.970411	0.862269	1.07974	0.76958	1.00114	0.967369	0.781684	0.00148695	0.980027	0.939349	1.08098	0.210978
ENSMUSG00000040998	Npnt	1.26176	0.000519988	1.26525	2.22394e-07	1.02121	0.966108	0.913402	0.186185	0.921512	0.24912	1.06686	0.361761	1.06944	0.941604	1.08255	0.445833
ENSMUSG00000105279	Gm6260	1.01579	0.0388492	1.02081	0.496928	1.14326	0.485937	1.28679	5.02713e-07	0.987935	0.866371	0.986359	0.207815	1.02362	0.980677	0.984385	0.673654
ENSMUSG00000028184	Adgrl2	1.06735	0.405438	1.00424	0.316676	1.01437	0.962239	0.657331	1.73904e-08	1.09434	0.238653	0.901792	0.000160347	1.02588	0.964756	0.992593	0.181964
ENSMUSG00000106515	Gm30382	1.01862	0.90695	0.876607	0.000849245	1.03901	0.828266	0.504392	1.68929e-10	1.02259	0.74987	1.0502	0.809989	1.01786	0.93857	0.928487	0.00226633
ENSMUSG00000105797	Gm42649	0.96536	0.486569	0.97099	0.250807	1.03923	0.811634	0.594394	7.86104e-06	1.01601	0.774103	1.01628	0.714338	1.03868	0.872582	0.948274	0.0550891
ENSMUSG00000006586	Runx1t1	1.09259	0.350592	1.15297	0.098054	0.991901	0.997293	1.95418	5.40984e-14	1.00285	0.992815	0.922431	0.0950339	1.16784	0.878497	1.24322	0.932436
ENSMUSG00000040536	Necab1	0.886975	0.00276543	0.826635	1.11335e-10	0.881063	0.432947	0.776341	6.666e-05	0.949122	0.983455	1.02943	0.470278	0.888452	0.580263	1.0504	0.350559
ENSMUSG00000045083	Lingo2	1.08672	0.997746	0.938294	0.0216746	0.909881	0.714044	1.29933	3.13031e-07	0.956746	0.503518	0.987899	0.589147	0.985449	0.969876	1.04942	0.236047
ENSMUSG00000084898	Gm12371	1.11522	0.712425	1.10879	0.362249	0.985535	0.95697	1.3524	6.88007e-05	0.959463	0.765522	0.974637	0.594207	0.978085	0.90868	0.977485	0.600721
ENSMUSG00000028476	Reck	0.863231	0.0981084	0.843192	3.51473e-08	0.894164	0.132256	0.780808	4.65614e-07	0.999768	0.831871	0.951677	0.874618	0.91662	0.59912	0.981748	0.0427463
ENSMUSG00000028339	Col15a1	0.992892	0.363186	1.06913	0.000109992	1.00821	0.972378	0.779567	3.77057e-06	1.0328	0.574014	1.03979	0.590959	1.02653	0.80383	0.928067	0.0551535
ENSMUSG00000007613	Tgfbr1	0.951644	0.397581	1.0766	0.00128585	0.991516	0.963771	0.566844	1.24431e-13	1.00982	0.987914	1.0402	0.361622	0.929883	0.579639	0.978359	0.92379
ENSMUSG00000008305	Tle1	0.913417	0.000887586	0.832949	2.35715e-05	0.949536	0.56233	0.716041	1.92065e-11	0.837554	0.000542985	1.04058	0.452558	0.908042	0.381275	0.915402	0.195032
ENSMUSG00000034926	Dhcr24	1.03185	0.921141	1.06195	0.266603	1.05773	0.864922	1.28224	0.00414488	1.03603	0.95321	0.947106	0.454093	1.05209	0.836993	1.00392	0.605249
ENSMUSG00000028545	Bend5	1.14185	1.96186e-07	1.06997	0.0547602	0.978634	0.876009	1.30401	0.82937	1.0319	0.840942	0.785217	4.01823e-05	0.980042	0.887469	1.01472	0.0739112
ENSMUSG00000087194	Skint6	1.20512	2.0207e-13	1.13909	0.009436	0.873003	0.269587	1.06114	0.565203	0.975476	0.749481	0.68006	9.8586e-11	0.9174	0.683198	1.37175	0.497731
ENSMUSG00000078598	Skint5	1.14579	2.68664e-06	1.19756	4.41958e-08	0.892673	0.424274	1.02931	0.932275	0.964939	0.677508	0.743252	2.98306e-05	0.858944	0.422589	1.18431	0.000561464
ENSMUSG00000028782	Adgrb2	1.01275	0.443277	0.951673	0.618923	1.06973	0.913128	1.08743	0.529872	1.04695	0.805723	0.786958	3.03474e-05	0.79876	0.039123	1.12314	0.304937
ENSMUSG00000036940	Kdm1a	1.03868	0.358361	0.995543	0.266573	1.0729	0.902078	1.03894	0.960416	1.0445	0.839642	0.766799	3.51356e-05	0.876504	0.290366	1.13524	0.0269425
ENSMUSG00000028661	Epha8	0.96223	0.0011436	0.837162	3.23213e-05	1.02217	0.824734	1.30483	2.00489e-06	0.956878	0.590695	0.965432	0.507801	0.943348	0.870449	1.00341	0.715967
ENSMUSG00000028920	Fbxo42	1.08791	0.0107621	1.00778	0.564642	0.983057	0.933265	1.10963	0.328315	1.10795	0.307027	0.799171	0.000726737	0.987963	0.964756	1.16467	0.00263843
ENSMUSG00000040659	Efhd2	0.965999	0.933312	0.891954	0.208585	1.09867	0.610648	1.16795	0.050484	0.929467	0.746021	0.872911	0.00303405	0.778843	0.00922892	1.01891	0.959861
ENSMUSG00000085101	Platr16	1.00641	0.0803772	1.08169	0.0601797	0.915961	0.577457	1.1035	0.763737	1.03601	0.847	0.753237	3.51356e-05	0.934581	0.685722	0.934361	0.606892
ENSMUSG00000097661	Gm26763	1.08771	7.68121e-05	0.944694	0.863786	0.958157	0.743012	1.04674	0.996687	0.966019	0.599483	0.788774	9.86145e-05	0.920458	0.568689	0.90485	0.544833
ENSMUSG00000078500	Gm13235	0.965485	0.9285	0.997	0.931938	1.1034	0.331121	1.09004	0.978228	1.08896	0.380885	0.814418	0.000845147	0.837065	0.158628	0.793055	0.00119276
ENSMUSG00000096958	Gm26573	1.10247	1.11669e-21	1.09232	1.35771e-06	0.914361	0.575877	1.05075	0.963589	0.949214	0.327778	0.730215	3.80164e-10	0.901302	0.477747	1.09943	0.0691763
ENSMUSG00000056300	Gm13247	1.05158	0.219929	1.04912	0.260097	0.981298	0.923673	1.13057	0.714846	0.999898	0.954922	0.77675	0.00327458	0.869975	0.309496	1.05431	0.349507
ENSMUSG00000086046	1700095A21Rik	1.05898	0.00538894	1.02676	0.463516	0.960906	0.834438	1.09001	0.907211	1.03999	0.800657	0.768687	0.00268191	0.943058	0.757961	0.993426	0.832856
ENSMUSG00000097122	Gm26624	1.04915	2.09099e-05	1.10555	0.0130735	1.01181	0.916812	1.01592	0.635601	0.95424	0.51834	0.781023	9.60798e-11	0.930213	0.377852	1.05514	0.0183791
ENSMUSG00000087207	Gm13147	1.02931	0.0173442	1.16214	0.16116	0.969604	0.870776	1.17363	0.814957	1.01742	0.960132	0.738576	1.01424e-07	0.919513	0.625811	1.04933	0.110448
ENSMUSG00000003974	Grm3	0.993175	0.844235	0.936031	0.0343408	0.923214	0.261089	0.795754	6.77997e-05	0.970066	0.670601	0.951179	0.78234	0.962351	0.783107	1.09663	0.177962
ENSMUSG00000042453	Reln	1.12771	0.0115266	1.0475	0.645891	1.05182	0.614009	1.26863	5.91033e-05	1.00714	0.733332	1.082	0.501764	0.988312	0.953101	1.04467	0.78349
ENSMUSG00000028944	Prkag2	0.973375	0.632208	0.990064	0.550561	0.970677	0.661006	0.784051	7.71446e-06	1.00366	0.742351	1.00554	0.96194	0.966294	0.774687	0.976301	0.263806
ENSMUSG00000037373	Ctbp1	0.972261	0.959954	1.00663	0.770532	0.959404	0.847924	1.02375	0.994926	1.1023	0.364644	0.776438	1.36043e-05	1.02136	0.966814	1.0054	0.995836
ENSMUSG00000029120	Ppp2r2c	1.00105	0.213651	1.06343	0.000514615	0.96686	0.881879	1.06628	0.707594	1.02415	0.943561	0.799829	0.00135991	0.824044	0.130948	1.12593	0.0467152
ENSMUSG00000039156	Stim2	0.888641	0.00286929	0.906687	0.0145663	0.887606	0.174689	0.745403	3.17857e-06	0.990498	0.825277	1.06618	0.0502982	1.01081	0.87871	0.956118	0.560734
ENSMUSG00000029108	Pcdh7	0.910777	0.0114746	0.742055	8.43942e-08	0.902623	0.71343	0.591925	1.16629e-10	0.854018	0.588871	0.88838	0.183739	0.883622	0.646633	1.12852	0.764595
ENSMUSG00000090061	Nwd2	1.05915	0.440706	1.12266	0.115382	1.05273	0.739756	1.36589	5.8392e-05	1.05846	0.810018	0.935771	0.641159	0.946817	0.517038	1.02674	0.127494
ENSMUSG00000037605	Adgrl3	1.12574	0.0552271	0.975677	0.167595	1.07938	0.803323	1.26905	0.000252158	0.964877	0.78358	0.933282	0.055311	1.0084	0.991091	1.20253	0.519731
ENSMUSG00000029426	Scarb2	1.11487	0.00340446	1.00937	0.319555	0.923084	0.34971	0.775235	0.00766653	1.05169	0.898617	0.970473	0.093165	0.916885	0.454974	1.04874	0.365978
ENSMUSG00000089743	Gm16226	0.850888	0.000347291	0.822898	2.36945e-05	0.851253	0.121114	0.748064	0.00190542	1.03608	0.673288	0.98975	0.938008	1.03984	0.809641	0.973166	0.354331
ENSMUSG00000033316	Galnt9	1.02094	0.306418	0.990063	0.65364	0.926479	0.652728	1.04205	0.624797	1.01009	0.810018	0.790236	0.0024752	0.907878	0.454974	1.00552	0.991376
ENSMUSG00000042605	Atxn2	1.05951	0.00116613	1.02404	0.283621	0.953329	0.677025	1.10083	0.785976	1.13357	0.722373	0.769437	0.00516885	0.867644	0.580263	1.16315	0.00572157
ENSMUSG00000029630	Cyp3a25	1.0235	0.159008	0.858905	0.333375	1.00095	0.946639	1.05962	0.972547	1.03809	0.905688	0.796226	0.00388332	0.875785	0.435128	1.09207	0.254212
ENSMUSG00000090151	Gm16043	0.954153	0.915216	0.953395	0.836223	0.850259	0.169974	0.786728	2.84879e-05	0.986306	0.944291	0.956137	0.627354	0.963454	0.872582	1.00683	0.558892
ENSMUSG00000062995	Ica1	0.87493	0.00341374	0.995046	0.93194	0.905317	0.132568	0.776309	3.25331e-05	0.99503	0.990284	0.976238	0.245869	0.991098	0.997547	0.910509	0.118785
ENSMUSG00000039159	Ube2h	0.992708	0.40768	1.07069	0.010889	0.892155	0.0149444	0.717037	3.01122e-06	0.980199	0.680503	0.937612	0.0539223	0.994304	0.972428	1.11634	0.301179
ENSMUSG00000029765	Plxna4	0.96843	0.470165	0.97652	0.813289	0.910613	0.680412	0.769775	3.11465e-07	1.09437	0.110896	0.910609	0.00476338	0.927866	0.398037	0.950844	0.144955
ENSMUSG00000092323	BB365896	0.966468	0.287075	0.952707	0.829429	0.926705	0.361661	0.767804	0.000544906	0.972133	0.668002	0.959012	0.218737	1.00744	0.997765	1.01767	0.261115
ENSMUSG00000033726	Emx1	0.959194	0.973361	1.0939	0.0445135	0.903349	0.371947	0.747967	6.99504e-06	0.999053	0.864741	1.04187	0.867007	1.04229	0.903472	0.912345	0.24787
ENSMUSG00000033174	Mgll	0.898072	0.174728	0.932432	0.713422	1.02774	0.77997	0.744668	3.62538e-08	0.956767	0.263992	1.00598	0.393941	0.984508	0.90868	0.942463	0.954236
ENSMUSG00000092247	Gm20426	0.756225	0.000126344	0.818668	0.00280239	0.887414	0.675357	0.889798	0.531497	0.897418	0.435105	0.978398	0.922551	1.03185	0.910829	0.901408	0.445933
ENSMUSG00000034245	Hdac11	0.892604	0.0034711	0.79869	2.37391e-05	0.955462	0.813598	1.00824	0.989495	1.05373	0.693171	1.07107	0.560319	0.921393	0.578382	0.974064	0.529607
ENSMUSG00000108022	Gm7298	0.768599	0.000445879	0.895716	0.0345098	0.85315	0.223006	0.9783	0.901271	0.909229	0.684348	0.978599	0.449126	1.02885	0.873362	0.974944	0.339127
ENSMUSG00000108083	Mug4-ps	0.767587	0.00711408	0.85897	0.210876	0.87228	0.517102	1.04091	0.946252	0.893972	0.587104	1.00884	0.521194	0.921759	0.799249	1.08288	0.539001
ENSMUSG00000041540	Sox5	1.01043	0.699419	0.943101	0.326383	0.938145	0.647167	0.730447	8.45993e-10	0.953021	0.87656	0.960301	0.692115	1.04138	0.867665	1.22646	0.641826
ENSMUSG00000086282	Sox5os4	1.01696	0.968167	0.9194	0.132384	0.989184	0.93451	0.632126	1.08805e-09	1.02361	0.571734	1.03902	0.693062	0.904583	0.72492	1.09762	0.644308
ENSMUSG00000030306	Tmtc1	0.954883	0.238481	1.01211	0.263323	0.958099	0.659052	0.580978	1.75699e-10	0.942523	0.931083	0.888918	0.000155052	0.853189	0.109404	0.979916	0.824832
ENSMUSG00000091662	Vmn1r69	1.04111	0.372681	0.976993	0.688188	0.987654	0.985804	1.17644	0.719425	1.13915	0.236717	0.788265	0.00727118	0.998281	0.984133	1.16736	0.0519609
ENSMUSG00000041596	Nlrp5-ps	1.10759	0.156889	1.13277	0.128002	0.82749	0.232264	1.0271	0.621603	0.997089	0.950952	0.75992	0.00580838	0.845379	0.462113	1.29711	0.122535
ENSMUSG00000054310	Obox1	1.05019	0.000235796	1.04075	0.0365814	1.06965	0.832418	1.05125	0.850234	1.01867	0.938635	0.796141	0.00564872	0.921252	0.760353	1.07647	0.234357
ENSMUSG00000066772	Obox3	1.02765	0.033772	1.029	0.149774	1.02988	0.957233	1.10805	0.292851	1.00287	0.991342	0.770291	0.0028976	0.868967	0.673941	1.1493	0.0583726
ENSMUSG00000108545	Gm44613	1.11343	0.145279	1.11611	3.67659e-05	0.882265	0.737855	1.27674	0.0713815	1.12049	0.460024	0.799135	0.0387913	0.96743	0.915644	1.29005	0.00115412
ENSMUSG00000021217	Tshz3	1.19378	0.0321471	1.1051	0.476792	1.33402	0.12508	1.72602	2.40689e-05	0.89013	0.186487	0.86147	0.0079517	1.16039	0.603766	1.16018	0.0656523
ENSMUSG00000101855	1700010N08Rik	1.03476	0.119576	1.03823	0.46033	1.07856	0.552774	1.07835	0.980451	1.0031	0.994567	0.798707	0.000529686	0.857597	0.317693	1.03525	0.426231
ENSMUSG00000108364	Gm44747	0.986087	0.896135	0.881779	0.267257	0.970375	0.881479	1.07346	0.995689	0.901283	0.714363	0.771352	0.000112508	0.960457	0.910771	1.03939	0.264989
ENSMUSG00000108754	Gm44748	1.09024	2.8745e-05	1.08011	0.000739278	0.962384	0.921466	1.19546	0.687787	1.02013	0.948692	0.706396	4.91143e-05	0.932943	0.906474	1.13427	0.00700243
ENSMUSG00000072259	Gm5592	1.08771	0.000150883	1.11265	3.23213e-05	0.974786	0.96187	1.18392	0.82676	1.02623	0.909097	0.721783	0.000185963	0.974091	0.973779	1.14376	0.00586329
ENSMUSG00000092592	Gm20449	1.05074	0.0410679	1.01407	0.179996	1.06464	0.739756	1.19603	0.397799	1.1011	0.501261	0.773431	0.00283842	0.908104	0.789454	1.18398	0.00805513
ENSMUSG00000066537	Vmn2r57	1.01453	0.429692	0.981509	0.513489	1.03176	0.884633	1.15679	0.813487	1.04813	0.817678	0.791527	0.00638891	0.911457	0.623013	1.06817	0.268523
ENSMUSG00000092032	Vmn2r59	1.03044	0.184475	1.01278	0.488635	0.975434	0.917746	1.03111	0.867407	1.08797	0.519025	0.79783	0.00507691	0.960864	0.893233	1.07203	0.285299
ENSMUSG00000074158	9830147E19Rik	1.02596	0.215332	0.993246	0.92822	1.02901	0.856088	1.03264	0.980142	0.928035	0.401034	0.794383	0.000998635	0.932658	0.788457	1.01484	0.81937
ENSMUSG00000069727	Gm5595	0.977681	0.944553	0.996417	0.823322	1.01878	0.938119	1.08847	0.402852	0.951598	0.646212	0.797504	0.0018442	0.923051	0.671472	1.02364	0.53364
ENSMUSG00000064194	Zfp936	1.1096	0.00256709	1.04649	0.00382597	0.949287	0.822266	1.05462	0.955253	1.0839	0.653617	0.791695	0.00493165	0.831201	0.323616	1.24745	0.0407076
ENSMUSG00000030854	Ptpn5	0.839026	1.06862e-05	0.750714	3.69489e-06	0.894902	0.739087	1.07739	0.815876	0.975659	0.909199	0.87611	0.127179	0.875722	0.451119	1.0578	0.473413
ENSMUSG00000109501	Gm14377	0.886088	0.00160105	0.732607	2.10994e-07	0.890813	0.521766	1.05546	0.997465	0.978576	0.931844	0.872752	0.0311223	0.919048	0.72492	0.992159	0.857145
ENSMUSG00000100826	Snhg14	1.11307	3.07182e-10	1.10897	1.98335e-07	0.986093	0.986168	1.03849	0.951445	0.97499	0.78429	0.663412	1.45306e-10	0.865001	0.270198	1.15459	0.00384641
ENSMUSG00000068151	A230006K03Rik	1.33337	0.00472717	1.08624	0.458791	0.861097	0.802834	1.15939	0.354415	1.07283	0.79706	1.03913	0.978469	0.659176	0.429323	1.11233	0.646628
ENSMUSG00000030518	Fam189a1	1.11933	0.2056	1.0627	0.149314	1.06984	0.774546	1.31834	0.000229341	1.0179	0.977099	0.971297	0.0758331	1.04849	0.906289	1.01598	0.73051
ENSMUSG00000030555	Ttc23	1.03356	0.938034	0.979519	0.780797	1.04884	0.598841	1.27889	1.58542e-06	0.968296	0.483992	1.04134	0.244684	1.03163	0.836305	0.919829	0.445388
ENSMUSG00000030554	Synm	0.997604	0.477136	0.936811	0.331664	1.03335	0.906819	1.34879	1.01869e-07	0.994187	0.810018	1.03704	0.642461	1.04495	0.788457	0.946851	0.935061
ENSMUSG00000078671	Chd2	1.05433	0.0081703	1.05475	0.00815666	0.989251	0.913128	1.02879	0.833918	1.14717	0.228647	0.784729	0.000571572	0.999492	0.968747	1.15055	0.0112198
ENSMUSG00000053025	Sv2b	1.05164	0.2056	0.968764	0.961273	0.959391	0.737855	1.24887	0.0150777	1.19585	0.609146	0.795879	0.000689994	0.859434	0.245488	1.10029	0.0212397
ENSMUSG00000025103	Btbd1	0.963073	0.817677	1.02818	0.606955	0.958223	0.722497	1.05347	0.9799	1.06848	0.427577	0.79652	0.00900519	0.899544	0.440756	1.09452	0.176277
ENSMUSG00000085792	Gm15414	0.898602	0.139568	0.897706	0.0257623	1.02039	0.870204	1.31031	0.000430816	1.02024	0.970577	0.977987	0.51735	0.999676	0.996034	0.972736	0.630996
ENSMUSG00000035713	Usp35	0.914921	0.438811	1.01276	0.507961	0.916306	0.612298	0.778788	0.00699173	1.0086	0.928018	0.973265	0.712236	0.973196	0.906827	0.973991	0.519892
ENSMUSG00000044952	Kctd21	0.987949	0.658019	0.972517	0.80728	0.898099	0.253136	0.768267	0.00351184	1.04297	0.731354	0.996057	0.821711	1.00073	0.982749	0.94217	0.272069
ENSMUSG00000038244	Mical2	1.06872	3.1844e-06	1.04732	0.00284204	0.921151	0.545336	0.91563	0.246553	1.01518	0.916688	0.695076	1.97223e-05	0.897938	0.398037	1.07258	0.0479009
ENSMUSG00000038156	Spon1	1.10074	6.41637e-06	1.08143	7.1747e-05	1.18871	0.54251	1.38214	4.70552e-05	1.04972	0.627324	1.11227	0.404876	1.0427	0.89483	1.0206	0.00468817
ENSMUSG00000008734	Gprc5b	0.953454	0.561766	0.792327	1.35507e-07	0.968659	0.854564	1.09379	0.498928	0.993212	0.841044	0.900192	0.0397944	0.919589	0.679881	1.08752	0.773906
ENSMUSG00000066189	Cacng3	1.03062	0.334829	1.0196	0.935014	1.15625	0.0940159	1.35713	2.14566e-05	0.916127	0.13211	0.877841	0.0133572	1.02512	0.932066	1.12218	0.00941095
ENSMUSG00000030970	Ctbp2	0.920022	0.000463081	0.769766	1.11029e-08	0.947569	0.710681	0.971999	0.191279	0.997923	0.823472	1.03576	0.947032	0.846566	0.26334	0.963671	0.868052
ENSMUSG00000073805	Fam196a	0.874097	1.76863e-05	0.839056	5.4512e-08	0.979363	0.947928	1.50439	1.49699e-06	1.0323	0.588207	0.926203	0.13427	0.950734	0.953198	0.931388	0.0702768
ENSMUSG00000037706	Cd81	0.950779	0.400733	0.949101	0.297425	1.02133	0.882984	1.12197	0.756875	1.26345	0.000551131	0.935441	0.693286	1.01467	0.937461	0.94705	0.442443
ENSMUSG00000044433	Camsap3	0.912084	0.223458	0.992294	0.987394	0.96356	0.914662	1.06808	0.496366	1.01584	0.93853	0.709307	0.00856579	0.859475	0.732986	1.17946	0.167152
ENSMUSG00000050052	Tdrp	0.959491	0.913633	1.01308	0.645846	0.879104	0.190953	0.745821	0.000589993	0.973233	0.74443	0.980723	0.324848	1.07249	0.626234	0.953879	0.749244
ENSMUSG00000109372	Gm19410	1.02753	0.246369	0.97625	0.490742	0.878813	0.359809	1.20743	0.490983	1.06795	0.772372	0.764506	7.54679e-05	0.997865	0.992898	0.97107	0.232502
ENSMUSG00000085440	Sorbs2os	1.10825	0.143627	1.00802	0.65467	1.08923	0.493744	1.28953	0.00759149	1.0107	0.871467	0.89729	0.00107374	1.00626	0.965422	1.04917	0.660596
ENSMUSG00000031608	Galnt7	1.06502	0.818574	0.871606	0.00018183	1.02531	0.943302	1.25468	0.0023075	0.895401	0.0955261	0.851191	0.00577025	1.01619	0.962435	1.10563	0.0284228
ENSMUSG00000052488	Cherp	0.953132	0.760808	0.954774	0.833953	0.970818	0.877383	1.28535	0.29126	1.07966	0.552514	0.793368	0.00361772	0.946076	0.830897	1.0379	0.929772
ENSMUSG00000047747	Rnf150	1.11574	0.00492301	1.10111	0.0195991	1.07143	0.300854	1.27474	1.503e-06	1.02669	0.970665	0.938515	0.00274567	0.92368	0.808931	1.09099	0.00256915
ENSMUSG00000043668	Tox3	1.02501	0.798683	1.00219	0.533769	1.08866	0.295932	1.33792	4.12749e-07	0.992067	0.958142	1.10591	0.00237805	1.1194	0.342952	0.936703	0.270459
ENSMUSG00000031748	Gnao1	1.05858	0.000384404	1.05929	7.20008e-05	0.955936	0.795214	1.07902	0.981028	1.01819	0.932963	0.779345	2.00226e-05	0.894431	0.61956	1.07247	0.12883
ENSMUSG00000031673	Cdh11	1.1391	0.00256709	0.993972	0.621909	0.906397	0.348443	1.60426	1.02489e-07	0.880507	0.618751	0.825521	0.0212613	0.823096	0.445421	1.07769	0.935061
ENSMUSG00000097312	Gm26870	0.958047	0.350419	0.977383	0.02737	0.736758	3.38445e-38	0.700994	1.4395e-28	0.540231	7.24896e-87	0.862176	9.25819e-14	0.511216	4.41465e-66	0.548561	3.7085e-67
ENSMUSG00000095891	Gm10717	0.96616	0.448903	1.04027	0.0945514	0.617499	1.12938e-39	0.546244	1.80603e-28	0.466659	5.46409e-67	0.888086	0.00106129	0.435989	5.26008e-43	0.487862	5.6944e-46
ENSMUSG00000025892	Gria4	1.01432	0.525501	1.02074	0.411848	0.937277	0.835229	1.29765	4.90666e-05	0.986062	0.817307	0.912008	0.248597	1.04994	0.729599	0.993901	0.861729
ENSMUSG00000032002	Dcun1d5	1.14524	0.253034	1.09128	0.224568	1.09682	0.547119	1.42827	0.000120784	1.09714	0.6008	0.906511	0.0675277	1.05843	0.816288	1.05086	0.256564
ENSMUSG00000034275	Igsf9b	1.00174	0.852306	0.933676	0.977063	0.903776	0.510941	1.10022	0.930841	0.990095	0.892872	0.771563	0.000100977	0.845636	0.323102	0.978855	0.810282
ENSMUSG00000062257	Opcml	1.02846	0.0145306	0.995038	0.472697	0.809671	0.542108	0.761091	0.00147614	0.998474	0.691497	0.841139	0.00823468	0.843351	0.0716505	1.07757	0.99321
ENSMUSG00000032036	Kirrel3	0.930485	5.04193e-06	0.82839	8.25898e-13	1.02796	0.865447	1.34395	6.30414e-05	1.0179	0.650679	1.01587	0.347034	1.02849	0.904284	0.934693	0.419143
ENSMUSG00000102567	Gm37038	0.959993	0.00178432	0.839304	3.63923e-07	0.985671	0.960226	1.37212	0.000842547	0.985227	0.806394	0.930248	0.635884	1.09434	0.635187	0.933514	0.270204
ENSMUSG00000035934	Pknox2	1.01763	0.975366	1.05145	0.0290852	1.04901	0.505317	1.25323	0.00156081	0.997064	0.981633	0.883016	1.05743e-05	1.05615	0.462113	1.05078	0.276756
ENSMUSG00000032087	Dscaml1	0.865062	0.000377082	0.728515	1.20465e-08	0.925158	0.489112	1.14352	0.229695	0.981577	0.765885	0.8835	0.092933	0.861298	0.479834	1.06862	0.0559545
ENSMUSG00000032405	Pias1	1.07449	0.000699174	1.05658	0.124278	1.11317	0.0982515	1.29881	0.00122039	1.01045	0.932408	1.01752	0.142581	1.00774	0.996354	1.08761	0.0828224
ENSMUSG00000034593	Myo5a	1.06679	5.92506e-05	1.06683	0.0131575	0.887051	0.690272	1.00657	0.863347	1.07598	0.639292	0.790714	0.00107543	0.843899	0.264178	1.23777	0.00126898
ENSMUSG00000058587	Tmod3	0.907159	0.163864	0.835883	0.000886207	0.8422	0.639424	0.71681	4.42913e-10	0.898151	0.460001	0.961687	0.674278	0.899456	0.633925	1.01226	0.62895
ENSMUSG00000042761	Mrap2	1.00206	0.852802	1.00196	0.633656	1.00482	0.981738	0.78704	0.00103827	1.06286	0.490046	1.05431	0.0285191	1.0007	0.987903	0.969904	0.875721
ENSMUSG00000062270	Morf4l1	0.942187	0.760849	0.976273	0.992347	0.982057	0.948737	1.19141	0.337603	1.03318	0.913458	0.778264	0.000814519	0.887252	0.41309	0.903476	0.62895
ENSMUSG00000032537	Ephb1	0.963853	0.746855	1.00456	0.620589	0.913914	0.0336262	0.676697	2.61037e-14	0.996909	0.872668	0.982975	0.392888	0.884343	0.0716505	0.989365	0.476389
ENSMUSG00000032564	Cpne4	1.00941	0.540561	1.02259	0.961907	1.09623	0.018794	1.32379	8.3337e-12	0.992265	0.72977	1.08157	0.106502	1.1021	0.524879	0.984954	0.963651
ENSMUSG00000062296	Trank1	0.989189	0.599836	1.09015	0.0925505	0.987538	0.957233	1.34943	4.03075e-06	1.03221	0.872048	0.979108	0.668512	1.09377	0.600813	1.05726	0.537001
ENSMUSG00000032502	Stac	1.0206	0.975867	0.944034	0.142002	1.04765	0.661295	1.52191	3.00932e-09	0.998942	0.750723	0.949611	0.776163	0.955419	0.984918	1.01347	0.62895

## Sheet: SC vs MY
Ensemble ID	Gene name	FC_MOp	FDR_MOp	FC_SSp	FDR_SSp
ENSMUSG00000067879	3110035E14Rik	1.31545	2.5901e-05	1.04708	0.55183
ENSMUSG00000101299	Gm28175	0.771338	0.000266831	0.909158	0.0426109
ENSMUSG00000060424	Pantr1	0.743856	4.14615e-05	0.868028	0.00210905
ENSMUSG00000025986	Slc39a10	0.797302	4.37159e-05	1.14674	0.114942
ENSMUSG00000026109	Tmeff2	0.747981	2.82023e-09	0.847495	0.0392603
ENSMUSG00000099950	9130227L01Rik	0.746686	8.74454e-07	0.944332	0.414551
ENSMUSG00000038331	Satb2	0.575663	2.89127e-13	0.830165	0.0127021
ENSMUSG00000026031	Cflar	1.33832	3.40661e-06	1.06956	0.370682
ENSMUSG00000070871	Ccnyl1	0.799104	1.6611e-08	0.911265	0.0199487
ENSMUSG00000006304	Arpc2	1.12777	0.118074	0.787282	0.00236268
ENSMUSG00000055980	Irs1	0.693823	1.60216e-09	0.883299	0.427214
ENSMUSG00000026163	Sphkap	1.17345	0.0672865	0.784104	1.19841e-05
ENSMUSG00000045658	Pid1	1.46067	0.00693551	1.32308	0.00140513
ENSMUSG00000036766	Dner	1.58959	2.01128e-06	1.54013	1.38876e-05
ENSMUSG00000026220	Slc16a14	0.768533	1.05389e-06	1.0237	0.781799
ENSMUSG00000036206	Sh3bp4	1.26176	0.00031526	1.2027	0.0536771
ENSMUSG00000047496	Rnf152	1.37215	3.89661e-13	1.04352	0.28668
ENSMUSG00000026312	Cdh7	0.76408	2.39095e-09	0.872125	0.0556587
ENSMUSG00000026344	Lypd1	1.73205	2.94786e-11	1.21863	0.000809205
ENSMUSG00000049690	Nckap5	1.27122	4.63241e-18	1.07573	0.00675376
ENSMUSG00000026347	Tmem163	0.769559	5.84285e-09	0.88033	0.049689
ENSMUSG00000026399	Cd55	0.745326	8.79917e-08	1.01043	0.733624
ENSMUSG00000085526	Gm16083	0.758497	1.23612e-09	0.924784	0.0560912
ENSMUSG00000013275	Slc41a1	1.25663	1.17336e-05	1.01621	0.943621
ENSMUSG00000097454	Gm26892	1.34812	0.0080541	0.978591	0.321001
ENSMUSG00000042751	Nmnat2	1.32738	1.18153e-09	0.996465	0.547926
ENSMUSG00000042671	Rgs8	1.50108	2.98772e-12	1.15503	0.00140513
ENSMUSG00000004110	Cacna1e	1.46322	3.26017e-11	1.12183	0.132524
ENSMUSG00000026709	Dars2	0.785447	0.000324213	0.906064	0.0755358
ENSMUSG00000040836	Gpr161	0.707921	3.59061e-11	0.845312	0.00754182
ENSMUSG00000040612	Ildr2	0.64512	5.41045e-16	0.756792	0.00140143
ENSMUSG00000052534	Pbx1	0.756406	1.34224e-11	0.917209	0.0260801
ENSMUSG00000026675	Hsd17b7	1.28966	5.99169e-06	1.03825	0.65102
ENSMUSG00000026670	Uap1	1.31777	5.99106e-06	1.00409	0.987929
ENSMUSG00000038463	Olfml2b	1.32623	4.4668e-07	1.24219	1.73365e-05
ENSMUSG00000026525	Opn3	1.63603	2.22174e-08	1.13278	0.473897
ENSMUSG00000026494	Kif26b	0.749438	2.03432e-12	0.85084	0.000224627
ENSMUSG00000089713	Gm16564	0.702362	3.55778e-12	0.833878	0.000370155
ENSMUSG00000038949	Cnst	0.740025	1.30756e-10	0.912033	0.0576119
ENSMUSG00000053963	6330403A02Rik	1.62605	3.2664e-07	1.15858	0.0904629
ENSMUSG00000102784	Gm38251	0.774327	0.000292825	0.896582	0.134285
ENSMUSG00000058248	Kcnh1	1.27912	1.41046e-13	1.28025	1.07447e-05
ENSMUSG00000089683	4930570N18Rik	0.766257	1.9133e-07	0.840331	0.194468
ENSMUSG00000047712	Ust	1.2864	7.20413e-11	1.01982	0.23645
ENSMUSG00000019970	Sgk1	1.38329	2.10811e-05	0.834078	0.213902
ENSMUSG00000037490	Slc2a12	1.34965	6.45882e-09	1.09531	0.176834
ENSMUSG00000019889	Ptprk	0.74338	3.3717e-11	0.892087	0.181326
ENSMUSG00000038248	Sobp	0.742744	7.00298e-11	0.99772	0.658483
ENSMUSG00000071317	Bves	1.35078	1.66525e-08	1.11438	0.108185
ENSMUSG00000003746	Man1a	1.50214	2.83022e-09	1.05845	0.982375
ENSMUSG00000019917	Sept10	1.12702	0.00144447	1.26638	1.65308e-06
ENSMUSG00000020067	Mypn	0.762939	2.90534e-09	0.889313	0.0392603
ENSMUSG00000100000	1700023F02Rik	0.797441	1.14175e-06	0.959988	0.906876
ENSMUSG00000043259	Fam13c	0.792678	2.47052e-09	0.919511	0.0712576
ENSMUSG00000020262	Adarb1	0.743497	2.77498e-14	0.893079	0.0432435
ENSMUSG00000020198	Ap3d1	1.16623	0.0428653	0.793831	0.00149806
ENSMUSG00000061589	Dot1l	1.0898	0.106568	0.783511	0.00182154
ENSMUSG00000020038	Cry1	1.50766	2.1966e-10	1.23461	2.90093e-05
ENSMUSG00000089656	Gm16271	0.796109	0.000596229	0.964603	0.566868
ENSMUSG00000086049	Gm12735	0.79814	0.000583485	1.03304	0.36621
ENSMUSG00000020435	Osbp2	1.28928	1.57854e-11	1.15413	0.000409757
ENSMUSG00000041046	Ramp3	1.28089	0.00503263	1.29702	0.0154751
ENSMUSG00000020431	Adcy1	1.25661	0.000384169	0.921728	0.403971
ENSMUSG00000020173	Cobl	0.792807	2.40143e-05	1.07133	0.0211579
ENSMUSG00000048834	Vstm2a	1.27531	5.95721e-06	1.15809	0.00123432
ENSMUSG00000000861	Bcl11a	0.852802	0.0620549	0.798284	0.000573582
ENSMUSG00000057967	Fgf18	1.49687	1.10183e-11	1.17226	0.00129225
ENSMUSG00000018849	Wwc1	0.612111	3.78919e-18	0.877408	0.154131
ENSMUSG00000087089	Gm12160	1.25338	2.13437e-06	1.1295	0.0621821
ENSMUSG00000020340	Cyfip2	0.91379	0.440266	0.774772	0.000723469
ENSMUSG00000020363	Gfpt2	0.781908	4.43333e-08	0.840292	0.000187558
ENSMUSG00000020374	Rasgef1c	1.25429	0.000107089	1.10551	0.0315663
ENSMUSG00000020376	Rnf130	0.670688	1.98333e-13	0.832583	0.00476757
ENSMUSG00000018395	Kif3a	1.09982	0.051606	0.76591	0.00110282
ENSMUSG00000086330	1700007J10Rik	1.28365	0.000314105	1.09815	0.474465
ENSMUSG00000018932	Map2k3	0.759501	1.38199e-06	0.885717	0.145877
ENSMUSG00000047821	Trim16	1.27741	2.4952e-05	1.09552	0.0265931
ENSMUSG00000018217	Pmp22	1.25619	0.00110135	1.10825	0.166328
ENSMUSG00000045287	Rtn4rl1	0.775524	2.98877e-11	0.879324	0.415092
ENSMUSG00000000751	Rpa1	0.760415	5.1574e-11	0.89966	0.0316855
ENSMUSG00000020486	Sept4	1.30507	2.82802e-05	1.00327	0.952104
ENSMUSG00000034621	Gpatch8	1.04643	0.175094	0.770173	1.68743e-06
ENSMUSG00000050965	Prkca	1.49584	2.56523e-09	0.974718	0.223297
ENSMUSG00000041895	Wipi1	1.36629	3.20211e-06	1.31955	4.3643e-05
ENSMUSG00000020614	Fam20a	0.783904	1.64584e-05	0.872791	0.011604
ENSMUSG00000018800	Abca5	0.748513	1.13966e-05	0.984208	0.747043
ENSMUSG00000041592	Sdk2	1.2684	2.07855e-10	1.20462	1.15467e-05
ENSMUSG00000020747	Tmem94	1.25887	2.05043e-06	1.0282	0.763233
ENSMUSG00000039850	Endov	0.759064	5.42893e-11	0.886979	0.0105808
ENSMUSG00000039703	Nploc4	0.890638	0.141116	0.774034	0.00157873
ENSMUSG00000025162	Csnk1d	1.11364	0.0346197	0.794937	0.00956945
ENSMUSG00000020601	Trib2	0.696054	4.82528e-12	0.726766	9.42911e-05
ENSMUSG00000020593	Lpin1	0.7818	3.06209e-07	0.827974	1.67708e-05
ENSMUSG00000020642	Rnf144a	0.677146	2.33689e-13	0.767476	2.45552e-05
ENSMUSG00000036295	Lrrn3	0.991388	0.234918	0.757633	3.24021e-06
ENSMUSG00000002688	Prkd1	1.28504	3.75932e-13	1.07376	0.1569
ENSMUSG00000035133	Arhgap5	1.29804	4.14205e-08	0.979399	0.867308
ENSMUSG00000035105	Egln3	1.31654	6.11172e-06	1.18889	0.00289047
ENSMUSG00000021087	Rtn1	1.2618	5.07568e-08	1.07741	0.22497
ENSMUSG00000021109	Hif1a	0.779654	1.94906e-07	0.830391	0.000322778
ENSMUSG00000087700	Gm15283	0.708343	6.36061e-09	0.833248	0.00207758
ENSMUSG00000034271	Jdp2	0.900421	0.891404	0.733034	4.41688e-05
ENSMUSG00000047414	Flrt2	0.682954	8.04464e-09	0.728614	0.000869013
ENSMUSG00000033854	Kcnk10	1.29767	0.000166918	1.02589	0.61718
ENSMUSG00000041645	Ddx24	1.19859	0.006001	0.787293	0.00354601
ENSMUSG00000021115	Vrk1	1.52339	2.54108e-08	1.07689	0.381844
ENSMUSG00000018707	Dync1h1	0.962863	0.766163	0.724762	8.92676e-05
ENSMUSG00000021294	Kif26a	1.50047	2.47052e-09	1.09169	0.284148
ENSMUSG00000021427	Ssr1	1.41775	0.000142997	1.06036	0.723245
ENSMUSG00000021366	Hivep1	0.79107	7.02128e-14	0.80081	2.52881e-07
ENSMUSG00000034987	Hrh2	1.51872	7.20674e-12	0.952238	0.491043
ENSMUSG00000034928	Rnf44	1.29269	0.000108448	0.997726	0.954073
ENSMUSG00000025876	Unc5a	1.27626	3.41292e-05	0.969795	0.357738
ENSMUSG00000034675	Dbn1	1.28473	0.00193809	1.11348	0.262005
ENSMUSG00000021541	Trpc7	0.776426	5.79167e-09	0.809642	0.00109325
ENSMUSG00000021476	Habp4	0.642005	5.92559e-09	0.798857	0.258378
ENSMUSG00000097101	1810034E14Rik	0.761702	3.77089e-06	0.960174	0.999856
ENSMUSG00000090641	Zfp712	1.27536	0.000238809	1.0009	0.687409
ENSMUSG00000021536	Adcy2	1.0891	0.000703554	1.29165	5.57474e-06
ENSMUSG00000021708	Rasgrf2	0.794785	2.68119e-08	0.951828	0.827259
ENSMUSG00000047117	Ankdd1b	0.787599	2.11596e-10	0.946253	0.108258
ENSMUSG00000021669	Col4a3bp	0.791049	1.09612e-08	0.879499	0.00126149
ENSMUSG00000078952	Lncenc1	0.704665	5.9924e-08	0.777417	0.000452076
ENSMUSG00000041685	Fcho2	0.998736	0.787997	0.793503	0.000187558
ENSMUSG00000021700	Rab3c	0.689613	1.70424e-12	0.823343	0.00653781
ENSMUSG00000042348	Arl15	0.764469	3.89847e-05	0.824663	0.00218759
ENSMUSG00000021745	Ptprg	1.42156	3.43589e-09	1.13345	0.322554
ENSMUSG00000095280	Gm21738	1.31724	1.31185e-09	1.25129	2.45552e-05
ENSMUSG00000021820	Camk2g	1.29468	4.51631e-09	1.10782	0.00663307
ENSMUSG00000041078	Grid1	1.37309	1.8153e-12	1.19983	2.3876e-05
ENSMUSG00000021830	Txndc16	0.702538	2.75672e-12	0.87923	0.00135519
ENSMUSG00000049092	Gpr137c	0.757598	0.00221576	0.859202	2.82039e-05
ENSMUSG00000022211	Lrrc16b	0.780006	6.7428e-05	0.931488	0.608082
ENSMUSG00000021273	Fdft1	1.26274	4.08941e-05	0.998315	0.922328
ENSMUSG00000021972	Hmbox1	1.29232	4.62478e-08	1.03431	0.473345
ENSMUSG00000022095	Fam160b2	1.25206	0.000557241	0.949289	0.59699
ENSMUSG00000022103	Gfra2	1.58534	1.8752e-09	1.16048	0.00615198
ENSMUSG00000034997	Htr2a	0.73703	0.000184351	0.797669	0.00228381
ENSMUSG00000022012	Enox1	1.44411	2.81577e-07	1.02257	0.618301
ENSMUSG00000022020	Naa16	0.652721	6.5329e-11	0.700326	3.45483e-05
ENSMUSG00000022064	Pibf1	0.755388	5.10574e-10	0.923897	0.34849
ENSMUSG00000072294	Klf12	0.792238	1.24321e-08	0.969622	0.618223
ENSMUSG00000041650	Pcca	0.771721	1.04823e-11	0.857833	0.000175648
ENSMUSG00000041625	Ggact	0.778867	3.86516e-10	0.8813	0.0212874
ENSMUSG00000075463	4930594M22Rik	0.708703	1.70424e-12	0.865186	0.0435113
ENSMUSG00000041594	Tmtc4	0.751859	3.59798e-11	0.894262	0.0363891
ENSMUSG00000022321	Cdh10	1.02259	0.501159	1.26014	0.00026975
ENSMUSG00000022324	Matn2	1.53185	1.42279e-14	1.12651	0.005875
ENSMUSG00000037646	Vps13b	1.26687	3.14398e-18	1.08761	0.00109081
ENSMUSG00000022305	Lrp12	0.720109	1.05578e-13	0.815183	0.000617351
ENSMUSG00000022358	Fbxo32	1.28756	4.84753e-09	1.07449	0.270862
ENSMUSG00000022376	Adcy8	0.662987	5.73805e-13	0.745778	3.47813e-05
ENSMUSG00000094296	Gm21798	0.687144	1.92548e-13	0.741836	7.95707e-06
ENSMUSG00000016552	Foxred2	0.723345	4.30242e-08	0.889716	0.301791
ENSMUSG00000022416	Cacna1i	0.777836	5.38022e-12	0.803987	1.64781e-05
ENSMUSG00000037185	Krt80	1.29173	1.36327e-05	1.12441	0.296896
ENSMUSG00000052414	Gm28047	1.39899	5.18097e-07	1.17162	0.0521855
ENSMUSG00000099083	Atf7	1.4048	2.14349e-07	1.16932	0.0707437
ENSMUSG00000022519	Srl	1.25691	5.63071e-11	1.13613	0.00026975
ENSMUSG00000057880	Abat	0.760816	4.50281e-09	0.923026	0.650204
ENSMUSG00000068663	Clec16a	0.784532	1.09154e-09	0.866791	2.75935e-05
ENSMUSG00000060166	Zdhhc8	1.31317	0.000885867	0.9359	0.497868
ENSMUSG00000033653	Vps8	0.768069	1.11317e-14	0.815016	2.18825e-06
ENSMUSG00000043391	2510009E07Rik	0.570278	6.36199e-14	0.644205	7.78738e-09
ENSMUSG00000022861	Dgkg	1.26289	4.98227e-06	1.05346	0.900465
ENSMUSG00000022514	Il1rap	0.750857	0.000117196	1.11871	0.00161761
ENSMUSG00000092545	Gm20319	0.789887	0.00238089	1.08592	0.0294489
ENSMUSG00000022537	Tmem44	0.93125	0.615863	0.791408	0.000130418
ENSMUSG00000022828	Gtf2e1	0.856708	0.0142558	0.751694	0.00562206
ENSMUSG00000022816	Fstl1	1.28112	8.80072e-08	1.0419	0.589788
ENSMUSG00000022661	Cd200	0.681957	0.000139306	0.867042	0.0495217
ENSMUSG00000022636	Alcam	1.28886	1.09994e-08	0.916407	0.124641
ENSMUSG00000068196	Col8a1	0.65072	1.61004e-09	0.954678	0.837867
ENSMUSG00000055540	Epha6	0.78757	1.96404e-05	0.797131	0.00954426
ENSMUSG00000091243	Vgll3	0.786003	4.86854e-07	0.970798	0.891072
ENSMUSG00000052516	Robo2	0.799291	8.74454e-07	0.991653	0.75966
ENSMUSG00000022876	Samsn1	0.765683	6.23894e-10	0.970448	0.565165
ENSMUSG00000048490	Nrip1	0.658949	8.62986e-13	0.858269	0.019415
ENSMUSG00000022867	Usp25	0.794073	9.07693e-06	0.864186	0.00302485
ENSMUSG00000002489	Tiam1	1.29832	1.67726e-09	1.09229	0.137444
ENSMUSG00000022964	Tmem50b	0.768885	5.18097e-07	0.905273	0.183481
ENSMUSG00000090223	Pcp4	0.69609	4.49651e-10	0.827657	0.614762
ENSMUSG00000050272	Dscam	0.687513	5.10818e-13	0.855426	0.492755
ENSMUSG00000040605	Bace2	0.728552	1.13889e-08	0.946971	0.742286
ENSMUSG00000023802	Nox3	1.29244	7.1203e-07	1.25615	0.0101188
ENSMUSG00000062078	Qk	1.57303	1.8153e-12	1.25423	0.0194002
ENSMUSG00000024130	Abca3	0.974252	0.684777	0.792363	0.00323963
ENSMUSG00000048249	Crebrf	1.26401	0.000411395	0.947832	0.408277
ENSMUSG00000040276	Pacsin1	0.769931	3.64643e-07	0.859065	0.0298206
ENSMUSG00000053436	Mapk14	1.33043	9.85256e-08	0.97751	0.924641
ENSMUSG00000003534	Ddr1	1.38192	3.28962e-06	1.18844	0.00157873
ENSMUSG00000097971	Gm26917	0.687781	4.67644e-05	0.728468	1.8192e-09
ENSMUSG00000106106	Rn18s-rs5	0.71658	0.00187974	0.807971	0.00762868
ENSMUSG00000098178	Gm42418	0.717023	0.00828372	0.769931	0.00135399
ENSMUSG00000023932	Cdc5l	0.742206	1.78403e-09	0.856306	0.00737647
ENSMUSG00000038048	Cntnap5c	1.25736	1.59494e-11	1.12916	0.00282884
ENSMUSG00000048915	Efna5	0.875924	0.251973	1.26091	0.000351714
ENSMUSG00000024064	Galnt14	0.739208	1.77121e-09	0.759876	9.53575e-06
ENSMUSG00000024245	Tmem178	1.29873	1.92176e-07	0.963934	0.269594
ENSMUSG00000055817	Mta3	0.783836	4.00434e-10	0.925985	0.345667
ENSMUSG00000024287	Thoc1	1.25889	0.00208106	1.10426	0.0214314
ENSMUSG00000040957	Cables1	0.783569	1.14112e-06	0.929334	0.24656
ENSMUSG00000049411	Tmem241	0.74971	1.62748e-09	0.863735	0.0075606
ENSMUSG00000036225	Kctd1	1.2895	6.65945e-10	1.0457	0.370886
ENSMUSG00000047989	Ino80c	0.770561	3.65061e-05	0.944234	0.947265
ENSMUSG00000024270	Slc39a6	0.762429	6.94116e-07	0.930958	0.737741
ENSMUSG00000024268	Celf4	1.43632	0.000120485	1.38957	0.00452697
ENSMUSG00000042834	Nrep	1.55006	0.000392723	0.91795	0.0487026
ENSMUSG00000060450	Rnf14	1.26929	0.00140722	0.989499	0.999334
ENSMUSG00000033949	Trim36	1.29227	0.000148298	1.197	0.0146289
ENSMUSG00000033319	Fem1c	1.43039	5.87389e-07	1.015	0.971724
ENSMUSG00000019647	Sema6a	0.623996	1.13061e-12	0.831616	0.000409757
ENSMUSG00000024617	Camk2a	0.9601	0.725628	0.799939	9.89796e-05
ENSMUSG00000032735	Ablim3	0.692096	3.32223e-13	0.95977	0.961987
ENSMUSG00000039529	Atp8b1	0.759819	3.5095e-08	0.96992	0.296029
ENSMUSG00000053477	Tcf4	1.307	5.9787e-11	1.23846	4.59983e-07
ENSMUSG00000024558	Mapk4	1.35898	4.15532e-09	1.0188	0.884946
ENSMUSG00000073514	Dok6	1.30245	2.29101e-09	1.1504	0.0052765
ENSMUSG00000024665	Fads2	1.30956	2.83111e-06	1.28419	0.00823435
ENSMUSG00000024642	Tle4	1.252	2.44588e-10	1.16842	0.00205196
ENSMUSG00000074925	Ptar1	1.27351	4.07223e-07	0.9665	0.85943
ENSMUSG00000024897	Apba1	1.37986	1.09125e-07	1.01812	0.814474
ENSMUSG00000024921	Smarca2	1.27976	3.88581e-10	0.998116	0.826628
ENSMUSG00000038658	Ric1	1.40727	2.89127e-13	1.15273	0.00694501
ENSMUSG00000046324	Ermp1	1.29751	1.36847e-06	1.30349	3.03245e-06
ENSMUSG00000067242	Lgi1	1.28366	1.28347e-05	0.981678	0.791132
ENSMUSG00000006435	Neurl1a	1.37674	1.15506e-07	1.08124	0.762027
ENSMUSG00000043531	Sorcs1	0.588597	1.07013e-13	0.653552	5.38836e-06
ENSMUSG00000110007	RP23-213K14.2	0.555811	4.17001e-14	0.73621	0.00127674
ENSMUSG00000025026	Add3	1.25409	6.81947e-10	1.10554	0.0217852
ENSMUSG00000025025	Mxi1	1.22019	5.9924e-08	1.28491	8.00953e-08
ENSMUSG00000025077	Dclre1a	1.33285	3.07861e-07	1.03578	0.949354
ENSMUSG00000039046	Usp6nl	0.705302	1.13529e-09	0.779412	0.00043457
ENSMUSG00000026767	Fam188a	0.707791	2.29646e-09	0.876887	0.0195956
ENSMUSG00000036327	Qsox2	1.28938	2.12408e-06	1.20872	6.03013e-05
ENSMUSG00000009216	Fam163b	1.36143	1.01486e-05	1.10957	0.248613
ENSMUSG00000091192	Sardhos	1.29308	1.39795e-07	1.05892	0.61017
ENSMUSG00000026799	Med27	0.777292	1.60437e-12	0.823633	0.000187558
ENSMUSG00000057738	Sptan1	0.891927	0.0661054	0.760688	0.00921509
ENSMUSG00000038696	Mapkap1	0.793327	1.15941e-10	0.880133	0.000573219
ENSMUSG00000026869	Psmd5	1.31441	7.12987e-06	1.09171	0.214883
ENSMUSG00000017412	Cacnb4	1.40135	8.87421e-09	1.04857	0.673539
ENSMUSG00000055371	Stam2	1.31527	2.10133e-08	0.912273	0.295471
ENSMUSG00000026824	Kcnj3	1.2512	0.000906466	1.03099	0.668592
ENSMUSG00000084938	BB557941	1.29525	1.01181e-05	1.16253	0.0658417
ENSMUSG00000034780	B3galt1	1.31841	3.1722e-16	1.15736	0.00754027
ENSMUSG00000042359	Osbpl6	0.796251	1.00662e-06	0.83616	0.000883749
ENSMUSG00000042272	Sestd1	1.39892	2.28218e-08	1.22715	0.000561007
ENSMUSG00000027016	Zfp385b	1.25942	1.16378e-13	1.21182	5.61248e-07
ENSMUSG00000027006	Dnajc10	1.29528	3.82615e-06	1.00789	0.618854
ENSMUSG00000034075	Zdhhc5	0.709687	4.06491e-09	0.764587	0.000156345
ENSMUSG00000027071	P2rx3	1.29214	0.00153878	0.928385	0.632724
ENSMUSG00000075217	4833423E24Rik	1.27513	0.00586542	1.05659	0.768478
ENSMUSG00000040506	Ambra1	0.77516	4.9113e-12	0.894589	0.0112121
ENSMUSG00000027230	Creb3l1	1.30327	1.9296e-08	1.2176	0.000995909
ENSMUSG00000027220	Syt13	0.795758	1.38471e-10	0.85469	0.00531556
ENSMUSG00000027194	Ttc17	0.770653	1.43896e-10	0.885828	0.0557613
ENSMUSG00000027187	Cat	1.30416	2.94949e-06	1.19246	0.0157965
ENSMUSG00000016386	Mpped2	1.31467	4.40481e-09	1.14038	0.322687
ENSMUSG00000048482	Bdnf	1.43815	5.04199e-07	1.24073	0.0140168
ENSMUSG00000084785	Gm13972	1.351	1.05281e-07	1.16861	0.00031735
ENSMUSG00000037902	Sirpa	1.25859	0.0069737	0.879389	0.0316557
ENSMUSG00000044991	1110034G24Rik	1.26233	5.54479e-08	1.08199	0.361408
ENSMUSG00000037279	Ovol2	1.72645	2.08813e-13	1.22644	0.0056886
ENSMUSG00000033096	Apmap	1.2563	1.52172e-06	0.895162	0.135383
ENSMUSG00000027452	Acss1	1.31425	2.56523e-09	1.09673	0.136549
ENSMUSG00000035268	Pkig	1.26744	2.64742e-07	1.12393	0.0593686
ENSMUSG00000027540	Ptpn1	0.755092	1.46392e-12	0.821721	0.000855596
ENSMUSG00000027509	Rae1	1.30946	0.000168619	1.03602	0.628718
ENSMUSG00000027525	Phactr3	0.777097	1.56047e-07	0.821462	1.72886e-05
ENSMUSG00000051860	Samd7	1.37215	8.85681e-05	1.09041	0.149618
ENSMUSG00000058400	Qrfpr	1.2513	0.00286387	0.81126	1.09155e-05
ENSMUSG00000049100	Pcdh10	0.691268	0.000958452	0.91354	0.487455
ENSMUSG00000048332	Lhfp	0.772786	6.88961e-05	1.03715	0.107712
ENSMUSG00000027748	Trpc4	0.599561	9.14189e-09	0.892597	0.204533
ENSMUSG00000027750	Postn	0.794224	8.70101e-05	0.862568	0.0366063
ENSMUSG00000027824	Vmn2r1	0.76688	2.0726e-05	0.930265	0.850902
ENSMUSG00000027784	Ppm1l	1.40571	7.50505e-07	1.07216	0.474465
ENSMUSG00000033767	D930015E06Rik	0.755263	1.4574e-12	0.875529	0.00146322
ENSMUSG00000051000	Fam160a1	1.29201	1.67726e-09	1.0917	0.1618
ENSMUSG00000105204	Gm43738	1.29542	6.77654e-06	0.891134	0.176905
ENSMUSG00000027864	Ptgfrn	0.638762	3.32223e-13	0.799592	0.00376769
ENSMUSG00000042035	Igsf3	0.678991	8.26757e-12	0.836227	0.00857859
ENSMUSG00000052539	Magi3	0.79135	6.6088e-09	0.862617	0.012643
ENSMUSG00000040896	Kcnd3	1.40392	2.72049e-13	1.30715	9.30486e-10
ENSMUSG00000000001	Gnai3	0.793165	6.63347e-06	0.84484	0.00615232
ENSMUSG00000028007	Snx7	1.38463	0.0131415	1.33638	0.000318064
ENSMUSG00000040998	Npnt	0.62249	1.43059e-07	0.784819	0.0478409
ENSMUSG00000049349	Gm5105	0.714331	1.43101e-08	0.920418	0.331998
ENSMUSG00000028158	Mttp	0.74906	1.54944e-12	0.988967	0.667782
ENSMUSG00000105511	Gm42703	0.784798	0.00358148	0.972066	0.971908
ENSMUSG00000097183	Gm17501	1.25176	0.000346388	1.16356	0.00954426
ENSMUSG00000028194	Ddah1	1.2844	1.91795e-08	1.20084	1.64781e-05
ENSMUSG00000039047	Pigk	1.74801	2.70981e-14	1.30795	6.40736e-05
ENSMUSG00000039037	St6galnac5	2.34352	1.42279e-14	1.52551	9.29954e-06
ENSMUSG00000105337	Gm43832	1.31967	2.2474e-07	1.12507	0.047201
ENSMUSG00000052544	St6galnac3	1.91639	8.89544e-16	1.31343	0.000909206
ENSMUSG00000041216	Clvs1	0.623382	1.37567e-14	0.655519	1.03444e-06
ENSMUSG00000006586	Runx1t1	0.775509	0.00061367	0.850462	0.024932
ENSMUSG00000040536	Necab1	1.44834	0.000195812	1.14581	0.83778
ENSMUSG00000028222	Calb1	0.865723	0.000498337	0.778592	2.82104e-06
ENSMUSG00000078716	Tmem8b	1.25984	1.26194e-05	0.941699	0.973409
ENSMUSG00000028476	Reck	1.50017	8.88964e-09	1.13292	0.313087
ENSMUSG00000048232	Fbxo10	0.769592	6.53222e-09	1.06606	0.108289
ENSMUSG00000035615	Frmpd1	0.794399	4.47948e-10	0.837095	0.00123432
ENSMUSG00000039813	Tbc1d2	1.35411	6.73089e-09	1.05528	0.518823
ENSMUSG00000102450	Gm38343	1.30004	2.34524e-08	1.10481	0.102276
ENSMUSG00000028341	Nr4a3	2.16749	5.90718e-14	1.37757	0.00292268
ENSMUSG00000039693	Msantd3	1.2785	2.9402e-07	1.04454	0.266356
ENSMUSG00000028347	Tmeff1	1.83233	8.16148e-12	1.29092	0.00409396
ENSMUSG00000039579	Grin3a	0.758184	0.000219653	0.84818	0.15568
ENSMUSG00000028373	Astn2	1.74857	2.58553e-15	1.3084	1.68013e-05
ENSMUSG00000039005	Tlr4	1.36327	4.08951e-11	1.03729	0.844328
ENSMUSG00000039298	Cdk5rap2	1.27885	1.74034e-09	0.958173	0.0911643
ENSMUSG00000049122	Frmd3	1.25161	5.2349e-07	1.07851	0.822255
ENSMUSG00000028402	Mpdz	1.39509	6.23775e-09	1.0508	0.875867
ENSMUSG00000008575	Nfib	1.26154	1.53453e-11	1.08256	0.203703
ENSMUSG00000087413	Gm11266	1.48435	0.000697995	1.09994	0.508261
ENSMUSG00000038172	Ttc39b	1.33444	1.66377e-09	1.06167	0.259162
ENSMUSG00000037996	Slc24a2	1.53698	1.20928e-07	0.891258	0.024932
ENSMUSG00000038368	Focad	0.771011	1.00108e-05	0.890754	0.148195
ENSMUSG00000028565	Nfia	1.69135	2.75672e-12	1.34935	0.00313917
ENSMUSG00000034926	Dhcr24	0.769312	2.07474e-08	0.936572	0.367486
ENSMUSG00000028614	Ndc1	0.773501	6.68575e-10	0.982343	0.701329
ENSMUSG00000028613	Lrp8	0.715178	5.50654e-13	0.871475	0.00522765
ENSMUSG00000073779	Lrp8os2	0.739706	3.64217e-09	0.887931	0.0771003
ENSMUSG00000003411	Rab3b	0.793772	5.0145e-10	0.928753	0.174814
ENSMUSG00000033948	Zswim5	1.34904	1.06937e-11	0.961566	0.262182
ENSMUSG00000098760	Gm27247	0.736498	2.43269e-09	0.953292	0.679561
ENSMUSG00000028797	Tmem234	1.25336	2.28114e-05	1.08226	0.29715
ENSMUSG00000023232	Serinc2	1.26803	5.11056e-06	1.20354	0.00676911
ENSMUSG00000028868	Wasf2	0.737842	3.22564e-12	0.839734	0.00151824
ENSMUSG00000040972	Igsf21	1.35885	2.04633e-06	1.16469	0.0111846
ENSMUSG00000029056	Pank4	1.25339	6.30407e-05	0.958985	0.643705
ENSMUSG00000029064	Gnb1	1.07205	0.236971	0.783179	0.00111228
ENSMUSG00000003974	Grm3	1.25496	3.38166e-07	1.0982	0.123048
ENSMUSG00000063531	Sema3e	0.764493	7.59025e-07	0.875384	0.0234139
ENSMUSG00000028780	Sema3c	0.745514	1.45946e-07	0.883774	0.494558
ENSMUSG00000073152	Gm10475	0.78283	3.56347e-06	0.861638	0.0144346
ENSMUSG00000086769	Gm15587	0.789343	7.1713e-06	0.857979	0.0868064
ENSMUSG00000048271	Rbm33	0.788617	1.39795e-07	0.852467	0.00340045
ENSMUSG00000054280	Prr14l	0.762512	2.1644e-09	0.819509	4.3643e-05
ENSMUSG00000037224	Zfyve28	0.735945	2.4496e-08	0.93797	0.4713
ENSMUSG00000029108	Pcdh7	1.40984	0.00243208	1.00051	0.524322
ENSMUSG00000029178	Klf3	1.49798	1.32251e-11	1.13854	0.0802858
ENSMUSG00000037795	N4bp2	1.26796	8.36654e-09	1.13088	0.133515
ENSMUSG00000029206	Nsun7	1.2509	5.52407e-05	1.02892	0.691043
ENSMUSG00000037685	Atp8a1	0.782027	2.88029e-10	0.913526	0.00368055
ENSMUSG00000037653	Kctd8	0.781174	6.24845e-07	0.877431	0.0190235
ENSMUSG00000000560	Gabra2	1.03587	0.642673	1.26661	0.000867396
ENSMUSG00000029405	G3bp2	0.789757	6.93839e-05	0.810232	0.131853
ENSMUSG00000029333	Rasgef1b	1.85983	0.000118023	1.01543	0.777645
ENSMUSG00000109804	RP23-253I14.4	1.46931	3.3429e-09	1.13307	0.17245
ENSMUSG00000089809	A930011G23Rik	1.44093	5.69928e-09	1.1141	0.243711
ENSMUSG00000105218	Gm43248	1.28363	2.82089e-05	1.13985	0.118378
ENSMUSG00000050640	Tmem150c	0.571751	4.73382e-12	0.76937	0.00016553
ENSMUSG00000086259	Tmem150cos	0.556005	2.89127e-13	0.747855	0.000105016
ENSMUSG00000097392	D930016D06Rik	0.8761	0.0218749	0.791993	0.000892088
ENSMUSG00000033209	Ttc28	0.782681	1.60437e-12	0.875563	0.000100026
ENSMUSG00000050017	Pitpnb	0.668861	4.63241e-18	0.699162	6.62594e-12
ENSMUSG00000042249	Adrbk2	1.50595	7.35948e-07	1.19242	0.012296
ENSMUSG00000011884	Gltp	0.790822	3.97568e-09	0.945347	0.191188
ENSMUSG00000002486	Tchp	0.723924	3.79818e-13	0.899194	0.107913
ENSMUSG00000041890	Git2	0.714887	1.93183e-16	0.860682	0.00646881
ENSMUSG00000029516	Cit	0.779734	7.04364e-10	0.871862	0.00780119
ENSMUSG00000032898	Fbxo21	0.880664	0.191508	0.731999	0.0023797
ENSMUSG00000029608	Rph3a	1.25435	4.75998e-05	1.03609	0.0511892
ENSMUSG00000029436	Mmp17	1.2925	1.42791e-05	0.990429	0.806817
ENSMUSG00000034040	Wbscr17	0.776821	1.5102e-12	0.935383	0.0549511
ENSMUSG00000029673	Auts2	0.72586	1.67839e-16	0.825567	8.81852e-07
ENSMUSG00000039737	Prkrip1	1.2525	1.94176e-05	1.03212	0.596338
ENSMUSG00000039533	Mmd2	1.30042	2.18693e-06	1.07847	0.225697
ENSMUSG00000029651	Mtus2	1.29249	3.40661e-06	0.992751	0.117037
ENSMUSG00000041313	Slc7a1	1.3953	1.64582e-06	1.09171	0.12424
ENSMUSG00000029657	Hsph1	0.70301	4.51631e-09	0.850312	0.0336678
ENSMUSG00000051950	B3glct	1.26793	0.0027281	1.11965	0.15297
ENSMUSG00000047735	Samd9l	0.79683	3.59992e-05	0.954004	0.309666
ENSMUSG00000042460	C1galt1	1.50586	2.45887e-05	1.29284	0.000251652
ENSMUSG00000068794	Col28a1	1.25882	0.000627583	1.13162	0.00153465
ENSMUSG00000029638	Glcci1	1.35408	3.29809e-08	1.22786	0.00799973
ENSMUSG00000062995	Ica1	1.26546	1.18015e-06	1.21796	1.38876e-05
ENSMUSG00000029765	Plxna4	1.43107	5.45098e-16	1.09162	0.0149017
ENSMUSG00000107789	Gm44965	1.34014	0.00586542	0.975985	0.171145
ENSMUSG00000007216	Zfp775	1.37717	0.00193456	1.00338	0.289422
ENSMUSG00000086040	Wipf3	1.36539	4.82616e-08	1.07505	0.119237
ENSMUSG00000037973	Ccdc129	1.26902	1.15941e-10	1.06219	0.350425
ENSMUSG00000025889	Snca	1.32566	7.27152e-06	1.00281	0.406158
ENSMUSG00000030055	Rab43	0.721503	1.39089e-09	0.857103	0.00433364
ENSMUSG00000107928	Gm45140	0.758654	2.59958e-09	0.874912	0.00825982
ENSMUSG00000033174	Mgll	1.25195	5.15446e-08	0.979058	0.882243
ENSMUSG00000092247	Gm20426	0.715916	1.22234e-07	0.815211	0.00308623
ENSMUSG00000035357	Pdzrn3	0.740434	1.38094e-10	0.985747	0.837867
ENSMUSG00000097834	Gm26911	0.737865	2.83608e-08	1.00341	0.716021
ENSMUSG00000064293	Cntn4	1.0643	0.0160377	1.25433	3.51088e-05
ENSMUSG00000034648	Lrrn1	1.2914	0.00092014	1.14521	0.0869885
ENSMUSG00000034269	Setd5	1.00462	0.996277	0.798645	0.0042808
ENSMUSG00000030315	Vgll4	1.31255	7.7935e-09	1.10956	0.168249
ENSMUSG00000007827	Ankrd26	0.708147	7.87529e-13	0.84483	0.000206278
ENSMUSG00000051331	Cacna1c	0.770703	4.36031e-14	0.88176	0.0012175
ENSMUSG00000055003	Lrtm2	0.793766	0.00231097	0.943934	0.687398
ENSMUSG00000038028	Tigar	1.38057	9.16654e-10	1.26068	0.00103744
ENSMUSG00000030187	Klra2	1.27406	0.00506164	1.08849	0.22753
ENSMUSG00000030223	Ptpro	0.690746	6.917e-08	0.937178	0.546123
ENSMUSG00000030246	Ldhb	1.25212	5.2902e-05	0.937291	0.484419
ENSMUSG00000087157	Sox5os2	0.902559	0.334519	0.719771	0.00760653
ENSMUSG00000030303	Far2	1.27251	2.10512e-08	0.999034	0.985904
ENSMUSG00000107985	Gm44160	1.42912	5.76261e-07	0.961982	0.920875
ENSMUSG00000074377	Sult2a4	0.989852	0.785226	0.781809	0.00675376
ENSMUSG00000108613	Gm36694	1.26646	0.000273522	0.950126	0.918
ENSMUSG00000054102	Nlrp9a	1.07013	0.8897	0.798274	0.00858567
ENSMUSG00000036427	Gpi1	1.00167	0.830978	0.798031	0.00435627
ENSMUSG00000034867	Ankrd27	1.25614	9.62224e-06	0.939139	0.204549
ENSMUSG00000021217	Tshz3	0.654477	6.93494e-11	0.768477	1.84943e-05
ENSMUSG00000039257	Vstm2b	1.62923	3.81519e-07	1.12863	0.0371444
ENSMUSG00000040136	Abcc8	1.40039	3.20616e-13	1.00345	0.939297
ENSMUSG00000030854	Ptpn5	1.66504	0.00159899	0.974806	0.65863
ENSMUSG00000109501	Gm14377	1.8132	0.00030626	1.01005	0.936283
ENSMUSG00000030525	Chrna7	1.2754	1.13871e-08	1.07081	0.803652
ENSMUSG00000030518	Fam189a1	0.758256	1.05798e-10	0.866555	0.000926157
ENSMUSG00000030555	Ttc23	0.794111	1.42279e-14	0.939509	0.280643
ENSMUSG00000030554	Synm	0.723693	7.80571e-16	0.886002	0.0364175
ENSMUSG00000055652	Klhl25	1.38786	1.18015e-06	1.24725	0.0111373
ENSMUSG00000048078	Tenm4	1.3635	1.20939e-09	0.991906	0.980247
ENSMUSG00000035314	Gdpd5	1.34602	7.96631e-11	1.19493	0.000815651
ENSMUSG00000030704	Rab6a	1.12096	0.0127504	0.765823	4.8164e-05
ENSMUSG00000030898	Cckbr	1.32899	1.0875e-06	1.11087	0.445368
ENSMUSG00000062542	Syt9	1.31756	1.02799e-08	1.01075	0.752051
ENSMUSG00000038296	Galnt18	0.84686	0.0302299	0.781858	8.00953e-08
ENSMUSG00000045659	Plekha7	1.30802	8.46169e-12	1.14432	0.00091032
ENSMUSG00000030657	Xylt1	1.41745	0.00206801	1.29528	0.0159139
ENSMUSG00000058420	Syt17	1.29838	1.38199e-06	1.19492	0.0140226
ENSMUSG00000030911	Zp2	1.27755	3.91947e-06	1.14833	0.332214
ENSMUSG00000046321	Hs3st2	1.2628	0.00715924	1.03225	0.94292
ENSMUSG00000066189	Cacng3	0.731655	2.66659e-11	0.808868	1.18838e-05
ENSMUSG00000042105	Inpp5f	1.26284	1.16589e-06	1.10809	0.133886
ENSMUSG00000040167	Ikzf5	0.758283	4.78659e-06	0.844407	0.0444489
ENSMUSG00000040125	Gpr26	0.61301	7.16635e-13	0.798601	0.00798891
ENSMUSG00000030934	Oat	0.788897	7.29773e-06	0.910648	0.498182
ENSMUSG00000073805	Fam196a	1.71574	2.61619e-08	1.10805	0.809319
ENSMUSG00000041836	Ptpre	1.79454	5.15823e-14	1.30212	0.0110906
ENSMUSG00000097471	5830432E09Rik	1.41857	8.65657e-08	1.23111	0.0220469
ENSMUSG00000031004	Mki67	1.27651	2.68888e-06	1.11572	0.351655
ENSMUSG00000025475	Adgra1	1.29816	4.54563e-07	1.15896	0.00152453
ENSMUSG00000109566	Gm31401	1.27172	0.00767972	1.07525	0.353729
ENSMUSG00000001300	Efnb2	1.26085	0.00313114	0.92183	0.323339
ENSMUSG00000096265	4930467E23Rik	1.3409	4.13222e-05	1.16628	0.111445
ENSMUSG00000071796	6820431F20Rik	1.30344	0.000122495	1.25297	0.00646568
ENSMUSG00000097263	Gm26804	1.33793	0.0021695	1.14824	0.623472
ENSMUSG00000031557	Plekha2	1.52308	1.10183e-11	1.19358	0.000494608
ENSMUSG00000100335	2310008N11Rik	1.33586	4.38056e-08	1.27347	0.000138174
ENSMUSG00000031516	Dctn6	0.766202	1.10685e-07	0.854354	0.0570674
ENSMUSG00000039620	6430573F11Rik	0.634806	2.31289e-13	0.851036	0.432874
ENSMUSG00000070047	Fat1	1.38353	6.1627e-08	1.11102	0.0555524
ENSMUSG00000085440	Sorbs2os	0.724215	1.27988e-13	0.959449	0.278641
ENSMUSG00000031628	Casp3	1.25111	0.00332752	1.03261	0.812386
ENSMUSG00000110264	RP23-15B11.3	0.769609	8.56459e-09	0.931717	0.77565
ENSMUSG00000031519	Asb5	0.755394	2.51741e-07	0.909303	0.0323981
ENSMUSG00000031608	Galnt7	0.74706	2.88029e-10	0.785937	2.77989e-07
ENSMUSG00000014907	Naf1	1.26203	9.8771e-05	0.947071	0.304457
ENSMUSG00000092544	Gm20422	0.783668	1.4072e-06	0.711696	2.52881e-07
ENSMUSG00000043090	Zfp866	0.810422	5.00438e-05	0.716521	2.52881e-07
ENSMUSG00000006276	Eps15l1	0.76387	1.10147e-08	0.84927	0.000656512
ENSMUSG00000071064	Zfp827	1.27271	5.70865e-09	1.08276	0.0441176
ENSMUSG00000047747	Rnf150	0.743754	2.74675e-08	0.796518	1.78463e-08
ENSMUSG00000036686	Cc2d1a	0.722045	1.47946e-10	0.901392	0.198954
ENSMUSG00000036902	Neto2	1.26047	2.22818e-06	0.971087	0.238419
ENSMUSG00000031660	Brd7	0.63685	1.92548e-13	0.797799	6.08161e-05
ENSMUSG00000071047	Ces1a	1.26503	0.000146717	1.0946	0.187117
ENSMUSG00000032939	Nup93	0.545292	2.00865e-14	0.722156	1.06689e-09
ENSMUSG00000031785	Adgrg1	0.780147	3.05037e-08	1.0043	0.619812
ENSMUSG00000041949	Tango6	1.32437	1.74034e-09	1.05132	0.476718
ENSMUSG00000031910	Has3	1.6075	2.02264e-09	0.995235	0.899992
ENSMUSG00000031753	Cog4	0.749651	1.92313e-08	0.920963	0.225361
ENSMUSG00000031772	Cntnap4	1.36293	1.07435e-09	1.09278	0.312344
ENSMUSG00000053399	Adamts18	1.05794	0.00575267	1.35257	9.30486e-10
ENSMUSG00000031767	Nudt7	0.774403	4.37159e-05	0.84284	0.0593096
ENSMUSG00000031758	Cdyl2	0.759643	1.53856e-16	0.93764	0.199547
ENSMUSG00000014633	Cmc2	0.796379	8.89103e-07	1.02673	0.750887
ENSMUSG00000047388	Atmin	0.781271	2.93949e-05	0.901097	0.26116
ENSMUSG00000031841	Cdh13	1.59312	2.86565e-09	1.33613	7.61281e-06
ENSMUSG00000031826	Usp10	0.799491	0.000332473	0.889864	0.370058
ENSMUSG00000060212	Pcnx2	0.648288	6.75422e-11	0.862538	0.000439671
ENSMUSG00000057060	Slc35f3	1.28963	1.86953e-09	1.0611	0.089053
ENSMUSG00000097312	Gm26870	1.75674	1.84325e-67	1.76814	6.98294e-59
ENSMUSG00000095891	Gm10717	2.00722	3.23776e-50	2.22352	2.06942e-51
ENSMUSG00000032002	Dcun1d5	0.683495	1.16603e-08	0.76171	0.000187558
ENSMUSG00000053070	9230110C19Rik	1.29131	2.45664e-05	1.0546	0.513271
ENSMUSG00000032009	Sesn3	1.31796	6.83315e-07	1.25026	0.00040038
ENSMUSG00000032187	Smarca4	0.938145	0.360519	0.774838	2.88219e-06
ENSMUSG00000043067	Dpy19l1	0.799371	3.77089e-06	0.952142	0.850902
ENSMUSG00000038119	Cdon	0.778667	4.54246e-09	0.87251	0.0124951
ENSMUSG00000032024	Clmp	1.5928	3.32223e-13	1.08333	0.527192
ENSMUSG00000032017	Grik4	1.48333	1.48241e-12	1.27848	6.6827e-07
ENSMUSG00000032087	Dscaml1	1.60719	4.67808e-07	1.07584	0.627687
ENSMUSG00000032076	Cadm1	1.49398	2.01691e-05	1.14125	0.218568
ENSMUSG00000066687	Zbtb16	1.26218	5.74723e-10	1.42135	3.76916e-06
ENSMUSG00000055720	Ubl7	1.28252	7.23874e-06	1.04649	0.650483
ENSMUSG00000032338	Hcn4	0.762663	4.70874e-10	0.934161	0.578962
ENSMUSG00000047766	Lrrc49	0.662554	1.62646e-16	0.739321	1.03444e-06
ENSMUSG00000036943	Rab8b	1.29477	3.80893e-06	1.13168	0.0437413
ENSMUSG00000032366	Tpm1	1.43324	2.38528e-09	1.11514	0.0989822
ENSMUSG00000032221	Mns1	0.78347	4.37159e-05	0.948382	0.696836
ENSMUSG00000032261	Sh3bgrl2	1.30063	1.90185e-08	1.04206	0.510664
ENSMUSG00000032356	Rasgrf1	1.26354	1.36568e-05	0.882307	0.0432437
ENSMUSG00000100294	1700034K08Rik	1.30343	0.000405807	1.00636	0.69224
ENSMUSG00000043587	Pxylp1	1.46814	1.67623e-10	1.00023	0.767297
ENSMUSG00000032548	Slco2a1	1.32069	9.27131e-12	1.02232	0.687409
ENSMUSG00000085168	Gm16252	0.84603	0.0102296	0.764169	9.11311e-05
ENSMUSG00000042757	Tmem108	0.733849	6.4364e-11	0.797745	0.000214062
ENSMUSG00000032936	Camkv	1.29065	0.00287162	1.02952	0.747493
ENSMUSG00000032497	Lrrfip2	0.7956	3.26017e-11	0.901812	0.0222007
ENSMUSG00000032498	Mlh1	0.796406	1.1291e-09	0.872664	0.0227265
ENSMUSG00000041608	Entpd3	1.25665	1.12902e-05	0.970385	0.595278

## Sheet: VTA vs Pons
	Ensemble ID	Gene name	FC_MOp	FDR_MOp	FC_SSp	FDR_SSp	FC_ACA	FDR_ACA
	ENSMUSG00000033569	Adgrb3	1.27844	6.94729e-06	1.41713	0.195234	1.11618	0.287787
	ENSMUSG00000026082	Rev1	1.27564	3.46976e-09	1.04664	0.376686	1.05442	0.0446196
	ENSMUSG00000060424	Pantr1	1.31968	5.78736e-09	1.20958	0.0966582	1.11605	2.02e-08
	ENSMUSG00000026109	Tmeff2	1.33488	1.01482e-06	1.18334	0.0297815	1.20652	1.82879e-07
	ENSMUSG00000038331	Satb2	1.42058	3.20579e-08	1.14347	0.0505625	1.13842	5.61906e-07
	ENSMUSG00000038174	Fam126b	1.25216	4.95374e-06	1.21597	0.0292627	1.14207	0.0121692
	ENSMUSG00000025959	Klf7	1.27155	3.0714e-07	1.03178	0.673918	1.15879	0.220857
	ENSMUSG00000004364	Cul3	1.25247	1.59309e-05	1.09665	0.157987	1.1628	0.000519702
	ENSMUSG00000055980	Irs1	1.32842	4.80545e-07	1.02376	0.847718	1.2518	0.000591528
	ENSMUSG00000036766	Dner	0.750485	7.24858e-14	0.86001	0.0236826	0.873706	0.041403
	ENSMUSG00000026219	Trip12	1.29032	0.000294528	1.25223	0.00591673	1.09281	0.0464954
	ENSMUSG00000014602	Kif1a	1.26141	0.000499575	1.18132	0.286003	1.07728	0.354151
	ENSMUSG00000026347	Tmem163	1.27057	3.22053e-05	1.07142	0.0898821	1.05692	2.92217e-05
	ENSMUSG00000098145	Gm26936	1.36174	0.00113322	1.31244	0.659077	1.10565	0.00048846
	ENSMUSG00000042772	Smg7	1.2886	1.78991e-08	1.10132	0.196595	1.06962	0.0674376
	ENSMUSG00000042671	Rgs8	0.787423	0.00376132	0.884562	0.119452	0.936272	0.020504
	ENSMUSG00000033671	Cep350	1.17579	0.00113397	1.30135	0.00213091	1.03821	0.273736
	ENSMUSG00000040612	Ildr2	1.38495	0.000175918	1.26982	0.0020722	1.16314	1.98806e-10
	ENSMUSG00000026553	Copa	1.27587	0.000163182	1.09581	0.365954	1.11781	0.0997524
	ENSMUSG00000015501	Hivep2	1.26508	3.14817e-05	1.16355	0.146036	1.12827	0.00603383
	ENSMUSG00000049420	Tmem200a	1.32021	8.02824e-08	1.28902	0.000369628	1.13695	0.215641
	ENSMUSG00000042846	Lrrtm3	1.29163	0.000252671	1.18591	0.707165	1.03604	0.96241
	ENSMUSG00000037876	Jmjd1c	1.22228	1.20095e-07	1.37082	0.000293795	1.11449	0.009157
	ENSMUSG00000020038	Cry1	0.763017	2.4536e-05	0.920275	0.240766	0.976693	0.207677
	ENSMUSG00000019943	Atp2b1	1.43801	1.95113e-09	1.29543	0.0598035	1.11234	0.070266
	ENSMUSG00000057897	Camk2b	1.38157	7.57226e-09	1.33445	0.00954113	1.03452	0.436676
	ENSMUSG00000020152	Actr2	1.33373	0.00137335	1.19332	0.175723	1.15091	0.0564566
	ENSMUSG00000056342	Usp34	1.29225	4.40516e-08	1.29218	0.00322075	1.05618	0.203747
	ENSMUSG00000032740	Ccdc88a	1.26597	0.000574623	1.1399	0.314719	1.09026	0.180859
	ENSMUSG00000020315	Sptbn1	1.4485	2.62185e-08	1.21959	0.0848414	1.12662	0.0481874
	ENSMUSG00000020300	Cpeb4	1.31609	1.97959e-05	1.12141	0.293336	1.10168	0.090647
	ENSMUSG00000020297	Nsg2	1.33965	5.23934e-07	1.16125	0.25512	1.15115	0.000928857
	ENSMUSG00000018849	Wwc1	1.39456	7.11761e-06	1.05457	0.0854625	1.16021	4.09719e-09
	ENSMUSG00000020340	Cyfip2	1.31459	6.80441e-05	1.33291	0.0232507	1.09581	0.16387
	ENSMUSG00000020376	Rnf130	1.25138	0.00505924	1.16909	0.0594899	1.16714	5.16762e-07
	ENSMUSG00000036391	Sec24a	1.28314	1.68125e-06	1.32658	0.00646422	1.07843	0.199242
	ENSMUSG00000049470	Aff4	1.26031	0.000440011	1.29181	0.047993	1.08332	0.35492
	ENSMUSG00000020333	Acsl6	1.25733	0.000127914	1.09882	0.45886	1.05708	0.242879
	ENSMUSG00000052298	Cdc42se2	1.26627	2.46556e-07	1.17878	0.216264	1.04957	0.45898
	ENSMUSG00000042298	Ttc19	1.13035	0.0507571	1.34024	0.00773796	1.0427	0.379662
	ENSMUSG00000020900	Myh10	1.29059	1.90378e-05	1.26164	0.0891125	1.10244	0.0135044
	ENSMUSG00000018481	Appbp2	1.2584	0.000106717	0.971219	0.98935	1.00478	0.788124
	ENSMUSG00000034297	Med13	1.26235	0.000481514	1.06423	0.340411	1.04272	0.253212
	ENSMUSG00000047126	Cltc	1.33866	0.000108827	1.19786	0.0694857	1.04677	0.253333
	ENSMUSG00000046442	Ppm1e	1.2674	6.31254e-06	1.15552	0.970597	1.06239	0.860784
	ENSMUSG00000038909	Kat7	1.2863	0.00145629	1.19834	0.0838064	1.07344	0.491412
	ENSMUSG00000001441	Npepps	1.26212	6.54311e-07	1.20422	0.0963111	1.14509	0.0178265
	ENSMUSG00000018411	Mapt	1.27838	2.04476e-08	0.992997	0.798271	1.1398	0.127842
	ENSMUSG00000018412	Kansl1	1.26778	7.98669e-08	1.07611	0.206185	1.10656	0.0460528
	ENSMUSG00000050965	Prkca	0.762738	1.25216e-07	0.85644	0.480311	0.89026	0.0003638
	ENSMUSG00000041895	Wipi1	0.797859	3.6053e-06	0.978032	0.379566	0.925874	0.00873554
	ENSMUSG00000025372	Baiap2	1.30265	0.000128167	1.44533	0.000262915	1.08438	0.221759
	ENSMUSG00000025375	Aatk	1.19957	0.000177956	1.39356	0.000991696	0.994661	0.822879
	ENSMUSG00000020671	Rab10	1.25888	5.73774e-06	1.13595	0.0569412	1.10926	0.0809713
	ENSMUSG00000020668	Kif3c	1.25849	3.14817e-05	1.15975	0.0271926	1.01758	0.617704
	ENSMUSG00000020589	Fam49a	1.29831	3.91544e-08	1.21139	0.00547573	1.15925	0.0774496
	ENSMUSG00000036333	Kidins220	1.32056	1.00266e-09	1.1952	0.00356318	1.15388	0.000975726
	ENSMUSG00000035653	Lrfn5	1.29473	0.00409328	1.17183	0.497681	1.24204	0.191311
	ENSMUSG00000020982	Nemf	1.25337	8.64204e-07	1.08036	0.347572	1.15208	0.328067
	ENSMUSG00000021071	Trim9	1.26096	9.03334e-06	1.25716	0.0257569	1.20054	0.000923643
	ENSMUSG00000047414	Flrt2	1.62707	0.00234714	1.41601	0.00258796	1.20383	0.00268005
	ENSMUSG00000071178	Serpina1b	0.760967	0.00353482	0.971062	0.0535967	0.847356	2.54645e-06
	ENSMUSG00000021111	Papola	1.31715	0.000131968	1.14498	0.36319	1.10277	0.18813
	ENSMUSG00000048251	Bcl11b	1.36684	5.94354e-08	1.36722	0.0034862	1.13603	0.0234168
	ENSMUSG00000018707	Dync1h1	1.58846	5.8189e-06	1.25819	0.147287	1.16713	0.0411208
	ENSMUSG00000007411	Mark3	1.33408	2.1652e-06	1.12497	0.555785	1.13282	0.0660871
	ENSMUSG00000021171	Esyt2	1.25316	4.06633e-06	1.26574	0.0271229	1.01775	0.858129
	ENSMUSG00000008859	Rala	1.2503	3.20748e-06	0.933678	0.841419	1.02625	0.307149
	ENSMUSG00000021395	Spin1	1.12668	0.0222216	1.29788	0.000472935	1.03623	0.446826
	ENSMUSG00000021448	Shc3	1.31631	5.69557e-06	1.14698	0.154884	1.08844	0.00564898
	ENSMUSG00000021488	Nsd1	1.27364	0.000213687	1.07065	0.235385	1.09521	0.142801
	ENSMUSG00000021500	Ddx46	1.27127	0.000572729	1.08483	0.728559	1.00556	0.991661
	ENSMUSG00000055254	Ntrk2	1.33786	2.94252e-14	1.12872	0.00813167	1.07134	0.0463507
	ENSMUSG00000021557	Agtpbp1	1.25149	5.42201e-12	1.24162	0.000144517	1.11488	0.00311096
	ENSMUSG00000021519	Mterf3	1.11561	0.169744	1.3555	0.00989648	1.00532	0.540502
	ENSMUSG00000052981	Ube2ql1	1.27352	0.00308465	0.906791	0.791128	1.05486	0.449223
	ENSMUSG00000005583	Mef2c	1.28915	7.47791e-09	1.31208	0.00493567	1.12994	0.0161721
	ENSMUSG00000007617	Homer1	1.29727	0.000171101	1.42593	0.00939692	1.14494	0.00279557
	ENSMUSG00000021670	Hmgcr	1.26809	0.000956202	0.934293	0.872902	0.996193	0.75008
	ENSMUSG00000078952	Lncenc1	1.33118	0.000113652	1.13077	0.0344585	1.04891	0.0103923
	ENSMUSG00000009470	Tnpo1	1.42569	3.32713e-10	1.23976	0.00573558	0.961911	0.668782
	ENSMUSG00000052727	Map1b	1.44308	7.54348e-09	1.25417	0.0334922	0.995096	0.776622
	ENSMUSG00000049658	Bdp1	1.31026	8.92793e-06	1.20754	0.0272423	1.01161	0.992449
	ENSMUSG00000041417	Pik3r1	1.25155	0.000824375	1.14151	0.293267	1.04888	0.303431
	ENSMUSG00000021693	Kif2a	1.26562	0.00115992	1.28061	0.117124	1.09099	0.385946
	ENSMUSG00000021700	Rab3c	1.47364	1.00266e-09	1.20217	0.120337	1.10047	0.0303032
	ENSMUSG00000021730	Hcn1	1.34987	2.10692e-11	1.10594	0.00350263	0.925238	0.603157
	ENSMUSG00000094870	Zfp131	1.25846	0.000297352	1.07805	0.302244	1.0156	0.718692
	ENSMUSG00000021843	Ktn1	1.32876	5.90436e-08	1.09094	0.285903	1.07479	0.10283
	ENSMUSG00000053754	Chd8	1.34876	2.0469e-06	1.22871	0.0317233	1.12475	0.0484611
	ENSMUSG00000035161	Ints6	1.25543	0.00138215	1.06253	0.430331	1.20412	0.180588
	ENSMUSG00000021939	Ctsb	1.38582	4.40516e-08	1.06097	0.767988	1.03028	0.341863
	ENSMUSG00000022048	Dpysl2	1.40224	3.98278e-07	1.27127	0.140563	1.03578	0.402212
	ENSMUSG00000022052	Ppp2r2a	1.26886	0.00059012	1.26144	0.0732263	1.07604	0.186437
	ENSMUSG00000022103	Gfra2	0.743907	1.35706e-07	0.89241	0.0297815	0.863224	0.00622886
	ENSMUSG00000068015	Lrch1	1.08588	0.00148123	0.918166	0.637136	1.26155	0.000141238
	ENSMUSG00000034731	Dgkh	1.35182	3.90944e-09	1.16008	0.00493567	1.06152	0.000579956
	ENSMUSG00000022020	Naa16	1.2901	0.000331162	1.08173	0.0293208	1.03247	0.271318
	ENSMUSG00000022186	Oxct1	1.1257	0.00118138	1.28732	0.00859312	1.02336	0.594758
	ENSMUSG00000039801	2410089E03Rik	1.15437	9.88817e-05	1.26375	0.00773796	1.03951	0.545739
	ENSMUSG00000022201	Zfr	1.319	0.000130129	1.17716	0.163527	1.1972	0.0516338
	ENSMUSG00000022240	Ctnnd2	1.26975	4.58935e-10	1.06721	0.222714	1.23148	0.193471
	ENSMUSG00000022305	Lrp12	1.25792	4.42731e-05	1.03875	0.291197	1.06253	0.0371455
	ENSMUSG00000022376	Adcy8	1.33265	0.000123207	1.16901	0.0782585	1.03129	0.367156
	ENSMUSG00000094296	Gm21798	1.27944	0.00040166	1.13984	0.183666	0.991537	0.947294
	ENSMUSG00000022332	Khdrbs3	1.36172	1.50989e-07	1.32593	0.0528391	1.14475	0.00827327
	ENSMUSG00000034730	Adgrb1	1.25907	0.000199837	1.20394	0.108428	1.09776	0.100279
	ENSMUSG00000055024	Ep300	1.29606	1.00399e-05	1.10479	0.550352	1.14952	0.0574539
	ENSMUSG00000022477	Aco2	1.2537	5.55532e-05	1.20961	0.284159	1.03833	0.338789
	ENSMUSG00000018865	Sult4a1	1.26172	0.00935434	1.09053	0.480399	1.04289	0.197926
	ENSMUSG00000048154	Kmt2d	1.33351	6.52936e-07	1.09369	0.504748	1.08095	0.216047
	ENSMUSG00000000532	Acvr1b	1.22324	0.035913	1.3581	0.00939692	1.04362	0.451101
	ENSMUSG00000058655	Eif4b	1.26367	0.000133031	1.16798	0.350831	1.0756	0.381463
	ENSMUSG00000063358	Mapk1	1.26733	8.21987e-06	1.12389	0.461464	1.19684	0.000760188
	ENSMUSG00000043391	2510009E07Rik	1.60831	0.000176865	1.33154	0.0215524	1.1407	0.000101748
	ENSMUSG00000092545	Gm20319	1.27591	0.00173263	1.33123	0.0793452	1.01241	0.928248
	ENSMUSG00000052459	Atp6v1a	1.26225	0.000364476	1.31803	0.00395684	1.07917	0.367735
	ENSMUSG00000068196	Col8a1	1.37864	0.000851648	1.12274	0.302907	1.06731	0.269697
	ENSMUSG00000055540	Epha6	1.33147	2.05186e-08	1.1253	0.00996101	1.07176	0.00575244
	ENSMUSG00000064115	Cadm2	1.39342	1.32601e-17	2.30235	0.0529938	0.951555	0.950688
	ENSMUSG00000048490	Nrip1	1.47656	0.000266035	1.08438	0.122785	1.14778	5.34042e-07
	ENSMUSG00000022867	Usp25	1.31856	4.10931e-08	1.05311	0.283704	1.06386	0.0815284
	ENSMUSG00000022762	Ncam2	1.46463	9.92254e-07	1.51442	0.345429	0.974083	0.999192
	ENSMUSG00000022897	Dyrk1a	1.27416	2.0469e-06	1.13426	0.1522	1.11576	0.0231373
	ENSMUSG00000050272	Dscam	1.40081	0.000312283	1.25182	0.00023853	1.0776	2.5488e-06
	ENSMUSG00000036983	Tfb1m	1.26434	4.72219e-09	1.06731	0.685075	1.02065	0.302068
	ENSMUSG00000093401	Vmn2r-ps126	1.34734	7.31707e-05	1.26541	0.0315175	1.29817	0.153543
	ENSMUSG00000024130	Abca3	1.25447	1.56738e-06	1.39881	0.00356848	1.06037	0.44525
	ENSMUSG00000024002	Brd4	1.32974	1.25369e-07	1.15371	0.00718145	1.01373	0.620047
	ENSMUSG00000059208	Hnrnpm	1.26784	4.28986e-06	1.10863	0.286745	1.0452	0.408805
	ENSMUSG00000106106	Rn18s-rs5	1.09218	0.252353	1.31962	0.00292758	1.00672	0.715976
	ENSMUSG00000098178	Gm42418	1.03544	0.477865	1.2998	0.00361473	1.03604	0.334233
	ENSMUSG00000038910	Plcl2	1.2549	9.17875e-07	1.21377	0.000152332	1.1099	2.57631e-06
	ENSMUSG00000013236	Ptprs	1.26238	6.66872e-05	0.996449	0.936473	1.14546	0.0286493
	ENSMUSG00000024073	Birc6	1.31729	1.4534e-08	1.20257	0.00219153	1.10086	0.00463333
	ENSMUSG00000024077	Strn	1.28005	8.1937e-08	1.03191	0.226325	1.06563	0.0384437
	ENSMUSG00000035051	Dhx57	1.25719	6.13582e-07	1.03276	0.681531	1.03596	0.3278
	ENSMUSG00000054640	Slc8a1	1.32971	1.23928e-07	1.03617	0.693217	1.1224	0.235944
	ENSMUSG00000024382	Ercc3	1.3354	0.00665394	0.940619	0.81422	0.920194	0.59768
	ENSMUSG00000103442	Pcdha1	1.29498	1.68174e-05	1.23135	0.0034862	1.04646	0.198799
	ENSMUSG00000104148	Pcdha2	1.29181	2.01586e-05	1.22122	0.0051177	1.05362	0.144767
	ENSMUSG00000102312	Pcdha3	1.30135	3.03063e-05	1.21169	0.00718145	1.05493	0.137406
	ENSMUSG00000104252	Pcdha4	1.30679	2.44167e-05	1.23385	0.00591673	1.06405	0.0992944
	ENSMUSG00000103458	Gm42416	1.26879	3.69524e-10	1.22486	0.00463324	1.1268	0.000410298
	ENSMUSG00000103092	Pcdha5	1.30673	4.10995e-05	1.22298	0.00547573	1.06952	0.0810902
	ENSMUSG00000103707	Pcdha6	1.30468	4.1258e-05	1.21409	0.00622604	1.07542	0.0708199
	ENSMUSG00000102836	Gm37013	1.28051	2.53273e-08	1.2184	0.00538044	1.13254	0.000242964
	ENSMUSG00000104318	Pcdha7	1.30448	5.55713e-05	1.21168	0.00903405	1.0759	0.0721206
	ENSMUSG00000103125	Gm37388	1.28417	4.88804e-08	1.21875	0.00547573	1.13018	0.000299628
	ENSMUSG00000103800	Pcdha8	1.31038	0.000130881	1.21031	0.0106033	1.0824	0.0452606
	ENSMUSG00000103770	Pcdha9	1.31617	0.000252927	1.20854	0.0105754	1.08466	0.0407893
	ENSMUSG00000007440	Pcdha11	1.31219	0.000254682	1.20664	0.011072	1.08629	0.0326849
	ENSMUSG00000102206	Pcdha11	1.30742	0.000304969	1.19964	0.0141697	1.08487	0.0322859
	ENSMUSG00000103310	Pcdha12	1.28813	0.00071834	1.17299	0.0391369	1.08121	0.0397676
	ENSMUSG00000024425	Ndfip1	1.3107	4.91111e-06	1.11146	0.134574	1.04886	0.403081
	ENSMUSG00000024502	Jakmip2	1.25029	2.70131e-07	1.12001	0.0782958	1.07682	0.0133278
	ENSMUSG00000019647	Sema6a	1.37815	0.000378657	1.22783	0.053157	1.01153	0.512708
	ENSMUSG00000024576	Csnk1a1	1.2732	2.33167e-06	1.50559	0.336025	1.09673	0.242174
	ENSMUSG00000024527	Afg3l2	1.1063	0.00751014	1.25385	0.00435494	0.980742	0.871444
	ENSMUSG00000046982	Tshz1	0.928927	0.00593105	0.794309	0.00547573	0.991191	0.943274
	ENSMUSG00000033768	Nrxn2	1.27101	7.33411e-10	1.24207	0.00213091	1.08785	0.00295051
	ENSMUSG00000024758	Rtn3	1.33072	1.5298e-07	1.08075	0.533811	1.02532	0.445509
	ENSMUSG00000039982	Dtx4	1.27295	1.29425e-05	1.18874	0.0204326	1.10205	0.0303975
	ENSMUSG00000043531	Sorcs1	1.53148	7.60198e-05	1.25213	0.00593191	1.33955	1.87026e-08
	ENSMUSG00000110007	RP23-213K14.2	1.35878	7.94197e-05	1.20096	0.0431494	1.08345	0.00657103
	ENSMUSG00000002107	Celf2	1.32899	6.49891e-06	1.16615	0.000111329	1.15783	0.131759
	ENSMUSG00000026767	Fam188a	1.2723	5.13601e-05	1.09684	0.217465	1.05694	0.11535
	ENSMUSG00000057738	Sptan1	1.4126	8.6481e-08	1.45951	0.00539214	1.22528	0.00324088
	ENSMUSG00000026915	Strbp	1.27709	1.67627e-11	1.25935	0.000467001	1.11474	0.00545032
	ENSMUSG00000000247	Lhx2	0.954544	0.642959	0.903253	0.906219	0.798048	3.99945e-06
	ENSMUSG00000026754	Golga1	1.26318	5.64179e-05	1.15265	0.0402413	1.04767	0.223232
	ENSMUSG00000035236	Scai	1.26029	1.67812e-10	1.15589	0.0506491	1.11021	0.00264069
	ENSMUSG00000026872	Zeb2	1.25934	1.78345e-05	1.05992	0.821728	1.18139	0.0936104
	ENSMUSG00000044308	Ubr3	1.28318	4.74734e-07	1.08348	0.161309	1.08866	0.261247
	ENSMUSG00000042359	Osbpl6	1.26107	1.6738e-05	1.13748	0.0297815	1.08839	2.31841e-05
	ENSMUSG00000005506	Celf1	1.24436	5.26446e-05	1.30719	0.00333808	1.09939	0.111065
	ENSMUSG00000040549	Ckap5	1.32482	0.0718305	1.36372	0.0028413	1.17146	0.0943499
	ENSMUSG00000027187	Cat	0.783955	0.000332061	0.889161	0.437405	0.865945	5.61906e-07
	ENSMUSG00000003660	Snrnp200	1.29587	0.00137865	1.22053	0.0689427	1.10721	0.160697
	ENSMUSG00000027273	Snap25	1.38533	1.50277e-06	1.20349	0.147752	1.19985	0.00486874
	ENSMUSG00000051379	Flrt3	1.28768	7.28055e-06	0.890833	0.746647	1.06279	0.0410756
	ENSMUSG00000006800	Sulf2	1.31921	6.74955e-10	1.22416	0.00887581	1.13334	0.000370044
	ENSMUSG00000016346	Kcnq2	1.28381	1.02057e-07	0.980673	0.822156	1.11634	0.0249466
	ENSMUSG00000027674	Pex5l	1.30846	2.7354e-12	1.36415	0.0026799	1.18063	0.00347994
	ENSMUSG00000087625	4930419G24Rik	1.25357	3.24737e-06	1.14512	0.25516	1.15964	0.00846991
	ENSMUSG00000049100	Pcdh10	1.09781	0.121545	1.05814	0.499258	1.30606	1.06715e-08
	ENSMUSG00000063273	Naa15	1.33122	0.00560935	1.04288	0.937887	1.20385	0.181017
	ENSMUSG00000027748	Trpc4	1.76815	0.00539233	1.68192	0.130967	1.12557	5.87167e-05
	ENSMUSG00000027797	Dclk1	1.43064	9.98823e-14	1.20165	0.0034574	1.22601	1.38714e-05
	ENSMUSG00000027782	Kpna4	1.26077	3.60484e-06	1.10817	0.186965	1.12048	0.0134445
	ENSMUSG00000033981	Gria2	1.23841	8.5965e-06	1.33154	0.00756288	0.984078	0.932319
	ENSMUSG00000028005	Gucy1b3	1.2591	0.000279102	1.13502	0.419352	1.00172	0.738019
	ENSMUSG00000027864	Ptgfrn	1.29305	0.00046893	1.0695	0.165925	1.07467	0.000251088
	ENSMUSG00000052539	Magi3	1.29292	8.81056e-05	1.17687	0.0257569	1.07203	0.0696353
	ENSMUSG00000040998	Npnt	1.39065	1.58661e-06	1.15312	0.0297815	1.00928	0.0872868
	ENSMUSG00000028149	Rap1gds1	1.25625	1.14555e-07	1.20718	0.1422	1.12988	1.65879e-09
	ENSMUSG00000039037	St6galnac5	0.749271	0.00337667	0.938803	0.512245	0.847253	0.00190776
	ENSMUSG00000052544	St6galnac3	0.776881	0.000259371	0.855895	0.0528391	0.913695	0.000324008
	ENSMUSG00000040037	Negr1	1.26849	0.00418895	1.04089	0.540448	1.01441	0.613672
	ENSMUSG00000028176	Lrrc7	1.26952	7.24858e-14	1.11956	0.0714964	1.14125	0.555101
	ENSMUSG00000041216	Clvs1	1.37114	8.13324e-05	1.23704	0.0528391	1.18024	1.44459e-10
	ENSMUSG00000006586	Runx1t1	1.37319	0.00075041	1.08624	0.56526	0.900775	0.952128
	ENSMUSG00000040387	Klhl32	1.34253	0.0066248	1.1413	0.0596672	1.10596	4.53e-07
	ENSMUSG00000028476	Reck	0.799576	2.48221e-06	0.841646	0.0123046	0.936243	0.000669794
	ENSMUSG00000028341	Nr4a3	0.750343	0.00643847	0.936608	0.176799	0.90273	0.00410178
	ENSMUSG00000039579	Grin3a	1.31654	1.81829e-08	1.03056	0.118577	1.05944	0.00287161
	ENSMUSG00000028351	Brinp1	1.28379	5.19256e-05	1.1204	0.0499111	1.02023	0.881698
	ENSMUSG00000028565	Nfia	0.799097	7.3355e-06	0.863781	0.0235723	0.941183	0.000931384
	ENSMUSG00000034636	Zyg11b	1.28476	0.000274044	1.14154	0.608181	1.07034	0.269697
	ENSMUSG00000028545	Bend5	1.39934	9.1496e-12	1.20368	0.3289	1.09966	0.0982898
	ENSMUSG00000055960	Skint4	1.27919	0.000670965	1.3018	0.169757	1.01489	0.686553
	ENSMUSG00000034359	Skint2	1.26988	1.11286e-05	1.55026	0.0902809	1.21545	0.00113401
	ENSMUSG00000048766	Skint10	1.33632	5.07888e-07	1.45515	0.0305232	1.17951	0.0716961
	ENSMUSG00000087194	Skint6	1.39965	1.12847e-14	1.31897	0.117124	1.20421	0.0027012
	ENSMUSG00000078598	Skint5	1.51672	0.00546597	1.39486	0.00855366	1.2292	0.00208849
	ENSMUSG00000098760	Gm27247	1.26512	3.19389e-08	1.135	0.0034574	1.16402	2.59413e-11
	ENSMUSG00000066036	Ubr4	1.35387	1.67812e-10	1.05906	0.226781	1.07501	0.376849
	ENSMUSG00000028920	Fbxo42	1.29521	1.283e-06	1.11052	0.606024	1.08316	0.0389552
	ENSMUSG00000085101	Platr16	1.20428	8.21268e-06	1.3201	0.00857645	1.15967	0.0300403
	ENSMUSG00000096958	Gm26573	1.24823	3.55621e-21	1.25206	0.00127702	1.12084	0.11194
	ENSMUSG00000063077	Kif1b	1.32142	8.40277e-08	1.25293	0.101195	1.15366	0.134022
	ENSMUSG00000029064	Gnb1	1.31064	4.9832e-07	1.10574	0.286225	1.2087	0.00603383
	ENSMUSG00000048271	Rbm33	1.27503	5.94517e-05	1.07622	0.124565	1.08513	0.00351889
	ENSMUSG00000039000	Ube3c	1.26079	3.73295e-07	1.04163	0.764826	1.11117	0.0426204
	ENSMUSG00000054280	Prr14l	1.26115	0.000222314	1.08691	0.0601665	1.07304	0.163536
	ENSMUSG00000037224	Zfyve28	1.27423	4.8046e-05	1.03754	0.967662	1.06502	0.00233719
	ENSMUSG00000029190	D5Ertd579e	1.33896	7.50418e-08	1.02432	0.860066	1.17	0.00145762
	ENSMUSG00000029126	Nsg1	1.24924	5.3347e-05	0.963709	0.842898	1.25389	4.78648e-08
	ENSMUSG00000039706	Ldb2	1.27347	8.51924e-10	1.18524	0.0389507	0.863355	0.456758
	ENSMUSG00000037999	Arap2	1.25493	1.03682e-09	1.09952	0.130026	1.01341	0.508332
	ENSMUSG00000029291	Rufy3	1.43095	0.00181465	1.07532	0.23195	1.09219	0.0130326
	ENSMUSG00000055204	Ankrd17	1.3529	1.55146e-10	1.17994	0.0145324	1.06094	0.359482
	ENSMUSG00000029333	Rasgef1b	0.719589	0.000124547	1.05436	0.701146	0.935828	0.136334
	ENSMUSG00000109804	RP23-253I14.4	0.777699	2.88028e-09	0.932895	0.289586	0.859043	0.0351893
	ENSMUSG00000089809	A930011G23Rik	0.777785	2.52463e-10	0.884528	0.05019	0.85725	0.00391917
	ENSMUSG00000089743	Gm16226	0.786953	4.02425e-05	0.814178	0.0150233	0.901601	0.0103923
	ENSMUSG00000105218	Gm43248	0.7944	1.96713e-06	0.997753	0.705865	0.932252	0.0444913
	ENSMUSG00000042744	Gm15800	1.27096	3.05301e-09	1.19352	0.0133168	1.18097	0.00191702
	ENSMUSG00000063146	Clip2	1.31535	3.88573e-07	1.11497	0.415918	1.03574	0.497695
	ENSMUSG00000070419	Cyp3a57	1.25897	2.64493e-05	1.03046	0.90545	1.01844	0.543746
	ENSMUSG00000000416	Cttnbp2	1.2724	2.00955e-08	1.17907	0.0550035	1.13317	0.254164
	ENSMUSG00000029823	Luc7l2	1.2586	4.12271e-06	1.15616	0.302874	1.0483	0.694226
	ENSMUSG00000029869	Ephb6	1.29079	1.04084e-06	0.964959	0.890746	1.0387	0.554941
	ENSMUSG00000052852	Reep1	1.37715	1.04917e-07	1.03121	0.723877	1.03391	0.413874
	ENSMUSG00000030000	Add2	1.34772	1.4961e-06	1.11439	0.347601	1.11664	0.0742889
	ENSMUSG00000079477	Rab7	1.25471	5.16823e-05	0.983506	0.890195	1.03688	0.234808
	ENSMUSG00000030084	Plxna1	1.26401	1.37449e-08	1.08539	0.327429	1.10529	0.0424386
	ENSMUSG00000005893	Nr2c2	1.26322	1.52964e-09	1.12969	0.019653	1.22809	4.55904e-05
	ENSMUSG00000059187	Fam19a1	1.40351	1.97673e-15	1.15588	0.0292627	1.04975	0.274213
	ENSMUSG00000052236	Gm9871	1.26929	1.90521e-05	1.09158	0.505807	1.01135	0.725841
	ENSMUSG00000030075	Cntn3	1.35252	0.00286518	1.0205	0.990159	0.901315	0.636841
	ENSMUSG00000030302	Atp2b2	1.25556	7.49192e-09	1.16423	0.0106033	1.17809	2.89388e-09
	ENSMUSG00000030209	Grin2b	1.31858	2.2752e-09	1.21483	0.0686122	1.13481	0.0175435
	ENSMUSG00000030223	Ptpro	1.2676	0.000103377	1.00488	0.218107	1.02618	0.0037748
	ENSMUSG00000003452	Bicd1	1.2587	1.1446e-05	1.15822	0.914598	0.998459	0.19682
	ENSMUSG00000030428	Ttyh1	1.26541	1.0538e-06	0.990236	0.958431	1.10436	0.177381
	ENSMUSG00000035177	Nlrp2	1.29077	0.000761381	1.12099	0.429877	1.0752	0.571856
	ENSMUSG00000034690	Nlrp4c	1.29915	0.00125693	1.23646	0.146576	1.1495	0.0470771
	ENSMUSG00000034122	Nlrp4d	1.28434	0.0010779	1.21282	0.38636	1.07425	0.379662
	ENSMUSG00000090762	Vmn2r56	1.32545	4.94866e-05	1.1753	0.0694857	1.02496	0.923525
	ENSMUSG00000078799	Sult2a5	1.29361	1.87599e-05	1.30787	0.0190413	1.22429	0.00564112
	ENSMUSG00000074377	Sult2a4	1.29687	8.84807e-05	1.07018	0.999139	1.1338	0.546597
	ENSMUSG00000030378	Sult2a8	1.34683	2.05434e-06	1.12468	0.349042	1.0643	0.236372
	ENSMUSG00000041596	Nlrp5-ps	1.325	0.00333936	1.23156	0.626011	1.10823	0.413666
	ENSMUSG00000066772	Obox3	1.20094	8.81056e-05	1.33151	0.00571508	1.14951	0.31981
	ENSMUSG00000078793	Gm5155	1.30655	1.77881e-06	1.26961	0.148167	1.26993	0.00117115
	ENSMUSG00000108545	Gm44613	1.54687	0.0135262	1.5381	0.00127251	1.17723	0.0964854
	ENSMUSG00000030411	Nova2	1.17998	0.0233185	1.34195	0.00222755	1.18649	0.000410964
	ENSMUSG00000108585	Nova2	1.12412	0.345452	1.30352	0.00547573	1.19471	0.000318064
	ENSMUSG00000023118	Sympk	1.25909	0.00206713	1.14404	0.0971967	1.11082	0.0270076
	ENSMUSG00000002981	Clptm1	1.30919	3.60484e-06	1.09392	0.453595	1.10808	0.0474847
	ENSMUSG00000060508	Nlrp9b	1.35476	1.26858e-05	1.16317	0.235752	1.19913	0.00309164
	ENSMUSG00000015721	Nlrp5	1.35971	3.46667e-05	1.25006	0.00773796	1.18093	0.0333547
	ENSMUSG00000040660	Cyp2b9	1.27643	9.28635e-06	1.06492	0.763169	1.09625	0.214384
	ENSMUSG00000021217	Tshz3	1.25194	0.0111272	1.20796	0.439566	1.32876	4.37316e-08
	ENSMUSG00000108754	Gm44748	1.40965	4.37605e-08	1.36058	0.0222418	1.19443	0.00518286
	ENSMUSG00000072259	Gm5592	1.3906	1.27849e-07	1.37607	0.0283467	1.21645	0.00238202
	ENSMUSG00000092592	Gm20449	1.29018	5.4742e-06	1.16085	0.2027	1.23961	0.00149569
	ENSMUSG00000090744	Gm6871	1.25536	4.52899e-05	0.953419	0.976504	1.11351	0.108368
	ENSMUSG00000074164	Vmn2r-ps54	1.31598	8.4194e-06	1.16113	0.319536	1.12716	0.0490115
	ENSMUSG00000090619	Vmn2r60	1.27537	1.45908e-05	1.05965	0.520028	1.0421	0.400864
	ENSMUSG00000064194	Zfp936	1.3923	2.8851e-08	1.23483	0.00505992	1.18953	0.0118296
	ENSMUSG00000030854	Ptpn5	0.783275	9.0188e-06	0.906236	0.352635	0.905363	0.0260967
	ENSMUSG00000109501	Gm14377	0.767432	3.09691e-05	0.909765	0.250096	0.927323	0.0311381
	ENSMUSG00000030451	Herc2	1.25818	4.40516e-08	1.14752	0.0853033	1.2038	0.118485
	ENSMUSG00000100826	Snhg14	1.33989	4.8967e-13	1.21336	0.00773796	1.13297	0.0402393
	ENSMUSG00000068151	A230006K03Rik	1.58707	0.00451686	1.80069	0.259942	0.890731	0.815146
	ENSMUSG00000109554	RP24-274B19.1	1.27497	3.04651e-05	1.28905	0.0034862	1.14391	0.0299488
	ENSMUSG00000078671	Chd2	1.32608	2.184e-07	1.32182	0.00350813	1.23603	5.72007e-05
	ENSMUSG00000038244	Mical2	1.34538	3.13656e-09	1.18264	0.072589	1.15127	0.000775368
	ENSMUSG00000053877	Srcap	1.26342	2.73399e-05	1.20127	0.148375	1.15606	0.0457711
	ENSMUSG00000107023	Gm42715	1.27779	2.57937e-06	1.1783	0.220449	1.14001	0.0622064
	ENSMUSG00000073805	Fam196a	0.79404	3.88573e-07	0.961331	0.296625	0.993838	0.555876
	ENSMUSG00000041836	Ptpre	0.780096	0.000734584	0.869398	0.0928034	0.98248	0.388922
	ENSMUSG00000031004	Mki67	0.797235	2.4499e-05	0.917922	0.0917376	0.945432	0.0477105
	ENSMUSG00000070056	Mfhas1	1.23295	6.52936e-07	1.28129	0.000262915	1.08785	0.189801
	ENSMUSG00000085440	Sorbs2os	1.25005	0.000168159	1.04141	0.8805	1.09812	1.15657e-05
	ENSMUSG00000047747	Rnf150	1.32983	4.45603e-09	1.17819	0.0750921	1.1085	1.80827e-08
	ENSMUSG00000013033	Adgrl1	1.25463	0.000120517	1.24292	0.119668	1.16047	0.00713113
	ENSMUSG00000031660	Brd7	1.2711	0.00197168	1.05679	0.615266	1.06084	0.122918
	ENSMUSG00000031748	Gnao1	1.26771	8.6467e-09	1.102	0.0128248	1.10893	0.0367633
	ENSMUSG00000032939	Nup93	1.44712	6.76907e-06	1.11922	0.169757	1.01944	0.453488
	ENSMUSG00000036510	Cdh8	1.51131	1.7902e-07	1.18187	0.0463034	1.27957	1.66492e-11
	ENSMUSG00000013160	Atp6v0d1	1.39106	0.0088691	1.12883	0.15267	1.12522	0.00376012
	ENSMUSG00000031910	Has3	0.787929	0.00062101	0.917525	0.594502	0.947646	0.206034
	ENSMUSG00000046844	Vat1l	1.16204	0.0384713	1.01197	0.49389	1.28637	0.000429247
	ENSMUSG00000035569	Ankrd11	1.26226	2.61604e-07	1.15903	0.072589	1.08161	0.060168
	ENSMUSG00000001472	Tcf25	1.35323	5.95338e-07	0.84507	0.825911	1.1463	0.00505889
	ENSMUSG00000060212	Pcnx2	1.36988	0.000202911	1.18009	0.00885808	1.03355	0.122918
	ENSMUSG00000097312	Gm26870	0.574848	0.00483727	0.528951	2.47807e-13	0.769443	8.717e-19
	ENSMUSG00000095891	Gm10717	0.491098	0.0138661	0.427372	2.47807e-13	0.632728	2.44644e-30
	ENSMUSG00000042360	4930433N12Rik	1.27922	1.9239e-05	1.06616	0.75331	1.00664	0.746747
	ENSMUSG00000032172	Olfm2	1.27774	3.82294e-08	1.1673	0.0754743	1.04512	0.0433065
	ENSMUSG00000066829	Zfp810	1.26534	0.000942126	1.08045	0.438542	1.09879	0.0380695
	ENSMUSG00000041444	Arhgap32	1.32894	0.000711976	1.17085	0.522477	1.10184	0.438663
	ENSMUSG00000032024	Clmp	0.762307	4.56571e-06	0.823484	0.154884	0.983393	0.798672
	ENSMUSG00000049313	Sorl1	1.25162	2.62185e-08	0.975235	0.950231	0.996588	0.445691
	ENSMUSG00000032017	Grik4	0.792439	1.41159e-08	0.877844	0.0236826	0.965432	0.435062
	ENSMUSG00000032097	Ddx6	1.26657	0.000220305	1.05355	0.967116	1.03874	0.571972
	ENSMUSG00000002028	Kmt2a	1.38223	8.58975e-05	1.14346	0.288501	1.09187	0.134577
	ENSMUSG00000053199	Arhgap20	1.36982	7.71377e-08	1.17212	0.08422	1.02152	0.878262
	ENSMUSG00000041986	Elmod1	1.30994	4.23311e-05	1.1167	0.528274	1.01462	0.838167
	ENSMUSG00000032336	Nptn	1.29522	1.28944e-08	1.02482	0.55705	1.06194	0.555876
	ENSMUSG00000047766	Lrrc49	1.34119	1.14555e-07	1.1537	0.00500177	1.12601	4.71764e-08
	ENSMUSG00000038664	Herc1	1.30869	0.000248884	1.16007	0.151572	0.965964	0.989614
	ENSMUSG00000032355	Mlip	1.38224	0.00179065	1.09231	0.350766	1.12266	0.0264298
	ENSMUSG00000042757	Tmem108	1.32317	1.50538e-11	1.10464	0.000472935	1.09222	1.42749e-08
	ENSMUSG00000039716	Dock3	1.25098	1.7235e-09	1.04864	0.764011	1.14426	0.00127182
	ENSMUSG00000032594	Ip6k1	1.2677	5.84606e-06	1.07167	0.602797	1.1255	0.0437584
	ENSMUSG00000032589	Bsn	1.27206	1.28715e-08	1.12577	0.0419523	1.07267	0.74968
	ENSMUSG00000032503	Arpp21	1.47897	2.12824e-08	1.16381	0.0797934	1.10285	0.0453805
	ENSMUSG00000033392	Clasp2	1.43808	0.00111366	1.21713	0.923035	1.11319	0.608457
	ENSMUSG00000032437	Stt3b	1.26455	8.12643e-07	1.14707	0.0243525	1.0737	0.031958
	ENSMUSG00000097736	9530059O14Rik	1.34106	3.90944e-09	0.977361	0.929576	1.02167	0.222485

## Sheet: VTA vs MY
Ensemble ID	Gene name	FC_MOp	FDR_MOp	FC_SSp	FDR_SSp
ENSMUSG00000067879	3110035E14Rik	1.2774	0.00758116	1.18627	0.826808
ENSMUSG00000025927	Tfap2b	1.36332	0.000721605	1.13065	0.899228
ENSMUSG00000037351	Actr1b	1.2727	0.000282686	0.959533	0.988424
ENSMUSG00000026082	Rev1	1.28073	1.35641e-05	1.04494	0.952639
ENSMUSG00000048234	Rnf149	1.29405	8.37187e-05	1.05884	0.697442
ENSMUSG00000101447	Gm28826	0.793883	0.00102659	0.782058	0.922027
ENSMUSG00000025981	Coq10b	1.2656	1.50672e-05	1.0981	0.977843
ENSMUSG00000038331	Satb2	0.685997	2.23678e-05	0.766327	0.958703
ENSMUSG00000026031	Cflar	1.25347	0.000625458	1.03277	0.99302
ENSMUSG00000025968	Ndufs1	1.27793	0.000355516	1.02406	0.769086
ENSMUSG00000026163	Sphkap	1.35158	0.00314243	1.01461	0.905113
ENSMUSG00000026219	Trip12	1.35208	0.000401932	1.10876	0.941708
ENSMUSG00000026220	Slc16a14	0.771383	0.00466739	0.930834	0.976022
ENSMUSG00000091199	Gm2619	1.29189	3.27934e-05	1.06197	0.896345
ENSMUSG00000089652	Gm16025	1.31404	9.18868e-05	1.13387	0.783266
ENSMUSG00000089937	Gm7281	1.28826	0.000879681	1.14444	0.658457
ENSMUSG00000090186	Gm7592	1.27677	0.000842787	1.07205	0.939015
ENSMUSG00000026222	Sp100	0.794381	9.75419e-07	1.06251	0.949866
ENSMUSG00000026223	Itm2c	1.26125	0.00187118	1.06984	0.992874
ENSMUSG00000026254	Eif4e2	1.28642	5.29629e-05	0.962905	0.99948
ENSMUSG00000026289	Atg16l1	1.35232	0.000195092	0.891676	0.992924
ENSMUSG00000047496	Rnf152	1.27867	1.13176e-08	0.922978	0.626334
ENSMUSG00000100527	Gm28359	1.34606	0.000109823	1.03129	0.87631
ENSMUSG00000101303	B020011L13Rik	1.28109	0.00149801	0.964149	0.75617
ENSMUSG00000100305	Gm28360	1.32609	0.00238362	0.980867	0.952639
ENSMUSG00000100886	Gm7195	1.35448	0.000303847	1.07139	0.762885
ENSMUSG00000026342	Slc35f5	1.3282	9.22977e-05	1.04923	0.889667
ENSMUSG00000026344	Lypd1	1.6116	4.55711e-09	1.08989	0.916797
ENSMUSG00000026353	Ubxn4	1.29037	0.000278644	1.06188	0.982734
ENSMUSG00000026434	Nucks1	1.26144	0.000301172	0.986187	0.967851
ENSMUSG00000059149	Mfsd4a	1.30658	0.00535822	1.09389	0.972943
ENSMUSG00000097454	Gm26892	1.33972	0.00428254	1.14794	0.977843
ENSMUSG00000023150	Ivns1abp	1.3332	0.000611464	1.10927	0.912711
ENSMUSG00000053286	Trmt1l	1.29533	0.00112767	0.876469	0.948199
ENSMUSG00000042671	Rgs8	1.29808	4.94216e-07	1.06369	0.975554
ENSMUSG00000004110	Cacna1e	1.41087	6.65966e-05	1.24737	0.881334
ENSMUSG00000026576	Atp1b1	1.31542	0.0031925	0.955574	0.849981
ENSMUSG00000040836	Gpr161	0.748987	4.36202e-05	0.848443	0.611848
ENSMUSG00000040612	Ildr2	0.769051	7.19953e-07	0.879081	0.970916
ENSMUSG00000026670	Uap1	1.25544	8.56558e-05	1.00408	0.890702
ENSMUSG00000026667	Uhmk1	1.2596	0.000256541	0.880179	0.891416
ENSMUSG00000038463	Olfml2b	1.29833	2.65438e-05	1.07893	0.944095
ENSMUSG00000026553	Copa	1.2725	0.00329559	1.00087	0.940348
ENSMUSG00000026525	Opn3	1.5336	0.000148475	1.25518	0.971443
ENSMUSG00000089713	Gm16564	0.76275	9.7931e-06	0.839709	0.850697
ENSMUSG00000038949	Cnst	0.799114	0.000509899	0.888256	0.450441
ENSMUSG00000053963	6330403A02Rik	1.56394	7.98611e-05	1.22413	0.900838
ENSMUSG00000038806	Sde2	1.31923	0.000130044	1.11343	0.890702
ENSMUSG00000046836	Brox	1.3463	0.000135997	1.02387	0.82272
ENSMUSG00000037395	Rcor3	1.37968	0.00164549	1.0116	0.996147
ENSMUSG00000089683	4930570N18Rik	0.782048	2.86942e-06	0.822399	0.186393
ENSMUSG00000026640	Plxna2	1.37626	2.3803e-06	1.01413	0.80694
ENSMUSG00000096929	A330023F24Rik	1.37541	0.0004431	0.958461	0.881334
ENSMUSG00000015757	Ppil4	1.25912	0.0017961	0.9463	0.967851
ENSMUSG00000015501	Hivep2	1.30361	0.00135709	1.08012	0.995929
ENSMUSG00000097300	Gm26835	1.34194	0.000119783	0.956678	0.92598
ENSMUSG00000019970	Sgk1	1.40101	0.00184633	0.887735	0.97237
ENSMUSG00000037490	Slc2a12	1.26891	0.000188679	1.06533	0.971257
ENSMUSG00000063760	Rnf217	1.25044	0.000297022	1.25839	0.872524
ENSMUSG00000019782	Rwdd1	1.28581	0.00061218	0.960525	0.991448
ENSMUSG00000019777	Hdac2	1.28048	0.000372209	0.938335	0.977843
ENSMUSG00000097742	Gm26535	0.786127	9.75419e-07	0.928417	0.971695
ENSMUSG00000038248	Sobp	0.770976	1.88247e-09	1.12596	0.98324
ENSMUSG00000071317	Bves	1.28288	1.07246e-05	1.07246	0.831696
ENSMUSG00000003746	Man1a	1.40991	1.06012e-06	1.23985	0.971443
ENSMUSG00000020079	Supv3l1	1.34396	0.000975475	1.11391	0.828795
ENSMUSG00000037855	Zfp365	1.29496	0.00102456	1.00967	0.853155
ENSMUSG00000020262	Adarb1	0.777778	8.09919e-09	0.916115	0.944637
ENSMUSG00000047417	Rexo1	1.27763	0.00636416	0.953017	0.935845
ENSMUSG00000003345	Csnk1g2	1.28136	0.00487451	1.07478	0.944637
ENSMUSG00000003344	Btbd2	1.48461	3.11779e-06	1.05536	0.917107
ENSMUSG00000020190	Mknk2	1.35188	0.000171351	0.918061	0.986212
ENSMUSG00000020198	Ap3d1	1.38202	0.000197528	0.902493	0.921132
ENSMUSG00000061589	Dot1l	1.27267	0.00642676	0.908559	0.857026
ENSMUSG00000035206	Sppl2b	1.33146	0.000159292	1.13066	0.983006
ENSMUSG00000062075	Lmnb2	1.2965	0.000380729	1.14703	0.999256
ENSMUSG00000035011	Zbtb7a	1.27651	0.00543994	0.998851	0.906934
ENSMUSG00000034958	Atcay	1.28129	0.00179014	0.991247	0.896345
ENSMUSG00000034902	Pip5k1c	1.44303	0.00363285	0.96141	0.95838
ENSMUSG00000034818	Celf5	1.25683	0.0013546	1.0105	0.933415
ENSMUSG00000061371	Zfp873	1.2644	0.0076822	0.806884	0.898264
ENSMUSG00000087481	Gm15608	1.25877	0.0025747	1.02608	0.941862
ENSMUSG00000073427	Gm4924	1.27875	0.000625395	0.950918	0.967851
ENSMUSG00000034674	Tdg	1.25303	0.000282581	0.984571	0.944095
ENSMUSG00000020038	Cry1	1.27821	0.0036502	1.17297	0.695124
ENSMUSG00000001783	Rtcb	1.3481	8.26359e-05	0.938263	0.779037
ENSMUSG00000074781	Ube2n	1.27794	0.000790536	1.00504	0.975089
ENSMUSG00000019943	Atp2b1	1.30946	0.00670946	1.01802	0.952795
ENSMUSG00000052681	Rap1b	1.27203	0.00287191	1.09372	0.840388
ENSMUSG00000078429	Ctdsp2	1.28904	0.00492522	0.972493	0.888823
ENSMUSG00000069456	Rdh16	0.794112	2.28313e-07	1.00527	0.984039
ENSMUSG00000054031	Rdh18-ps	0.799519	0.00051691	1.0611	0.969503
ENSMUSG00000005683	Cs	1.25435	0.00868562	0.968059	0.909631
ENSMUSG00000086049	Gm12735	0.782484	2.19243e-05	1.14735	0.844307
ENSMUSG00000020435	Osbp2	1.27023	2.31441e-07	1.11772	0.730123
ENSMUSG00000034285	Nipsnap1	1.26092	0.000302689	0.970764	0.847199
ENSMUSG00000057897	Camk2b	1.27572	0.00195524	1.04821	0.965387
ENSMUSG00000020431	Adcy1	1.3994	0.00017743	1.18247	0.864348
ENSMUSG00000045671	Spred2	1.25498	3.01092e-05	1.10159	0.964611
ENSMUSG00000020152	Actr2	1.26193	0.00631903	1.03718	0.970813
ENSMUSG00000000861	Bcl11a	0.782769	0.00103424	1.06202	0.941708
ENSMUSG00000057967	Fgf18	1.35443	9.6507e-07	1.08003	0.973685
ENSMUSG00000018846	Pank3	1.30479	0.000889065	1.17478	0.840388
ENSMUSG00000018849	Wwc1	0.748913	2.73807e-05	0.919972	0.87631
ENSMUSG00000020376	Rnf130	0.75216	3.36596e-07	0.880133	0.874764
ENSMUSG00000049321	Zfp2	1.30595	7.18797e-05	1.00699	0.973685
ENSMUSG00000020385	Clk4	1.33069	0.00112148	1.08096	0.976415
ENSMUSG00000036391	Sec24a	1.25725	0.000892732	1.0613	0.918704
ENSMUSG00000049470	Aff4	1.26552	0.00296342	0.904148	0.95427
ENSMUSG00000018398	Sept8	1.30168	0.00334937	1.03722	0.929111
ENSMUSG00000018395	Kif3a	1.25204	0.000343148	0.918849	0.977843
ENSMUSG00000086330	1700007J10Rik	1.38537	1.05666e-05	1.21088	0.952795
ENSMUSG00000020537	Drg2	1.30568	0.000965759	1.09988	0.96431
ENSMUSG00000042506	Usp22	1.31246	0.00111382	1.42282	0.497023
ENSMUSG00000018765	Fxr2	1.29659	3.9027e-05	0.86529	0.947453
ENSMUSG00000047284	Neurl4	1.4063	0.000449966	0.981563	0.897338
ENSMUSG00000020886	Dlg4	1.3048	0.00275757	1.08273	0.95838
ENSMUSG00000040667	Nup88	1.33558	0.0001308	1.05496	0.996262
ENSMUSG00000040620	Dhx33	1.25222	0.00110317	0.950737	0.972943
ENSMUSG00000060630	Zfp735	1.28622	6.39166e-05	1.14022	0.983006
ENSMUSG00000020741	Cluh	1.3451	4.60813e-05	0.839596	0.977843
ENSMUSG00000000751	Rpa1	0.752366	9.61045e-08	0.920083	0.934352
ENSMUSG00000017781	Pitpna	1.29983	0.000598599	1.03617	0.811744
ENSMUSG00000017774	Myo1c	1.3148	0.000876763	1.01619	0.944234
ENSMUSG00000000632	Sez6	1.34432	6.67562e-05	1.04822	0.697013
ENSMUSG00000061981	Flot2	1.27956	0.000565873	0.953716	0.943443
ENSMUSG00000002052	Supt6	1.28643	0.00118435	0.944424	0.874764
ENSMUSG00000020680	Taf15	1.32463	0.000571311	1.19738	0.674964
ENSMUSG00000020530	Ggnbp2	1.25022	0.0023379	1.18641	0.983006
ENSMUSG00000061666	Gdpd1	1.25591	3.09239e-05	1.07165	0.976774
ENSMUSG00000046442	Ppm1e	1.32377	0.000839161	1.06636	0.897248
ENSMUSG00000020486	Sept4	1.38084	3.96254e-05	1.03505	0.831444
ENSMUSG00000003948	Mmd	1.36798	4.49701e-07	0.977776	0.998572
ENSMUSG00000020863	Luc7l3	1.32234	0.000479583	0.856512	0.944234
ENSMUSG00000020869	Lrrc59	1.31787	0.000355516	1.0961	0.51055
ENSMUSG00000038976	Ppp1r9b	1.29807	0.000812018	1.07954	0.857026
ENSMUSG00000038909	Kat7	1.35416	0.000812682	1.17537	0.648316
ENSMUSG00000014349	Ube2z	1.30194	5.05842e-05	1.05541	0.95801
ENSMUSG00000038453	Srcin1	1.28783	3.14981e-05	0.942313	0.917107
ENSMUSG00000018160	Med1	1.30016	0.00045554	1.0156	0.846629
ENSMUSG00000058756	Thra	1.26942	0.00433458	1.42819	0.618435
ENSMUSG00000078676	Casc3	1.26048	0.00370484	1.00728	0.961591
ENSMUSG00000049354	Dcaf7	1.25333	0.000277456	0.959259	0.999256
ENSMUSG00000020720	Psmd12	1.25432	0.000492612	1.11329	0.972943
ENSMUSG00000050965	Prkca	1.33304	0.000183463	0.889692	0.941708
ENSMUSG00000041895	Wipi1	1.25642	0.00274994	1.29966	0.981681
ENSMUSG00000018661	Cog1	1.29765	0.000475742	0.995132	0.896345
ENSMUSG00000041592	Sdk2	1.27492	1.84288e-08	1.12379	0.582409
ENSMUSG00000059923	Grb2	1.31585	0.00787659	0.974656	0.898342
ENSMUSG00000039850	Endov	0.764976	1.87114e-08	0.922481	0.497023
ENSMUSG00000025793	Hgs	1.25234	0.00898066	1.02001	0.954139
ENSMUSG00000025153	Fasn	1.30427	0.000333483	0.951111	0.952639
ENSMUSG00000025162	Csnk1d	1.31679	0.00264622	0.880062	0.890702
ENSMUSG00000025173	Wdr45b	1.25914	0.00248221	0.916726	0.917107
ENSMUSG00000054459	Vsnl1	1.30681	0.000211315	1.06827	0.961591
ENSMUSG00000020601	Trib2	0.746907	1.01979e-05	0.718349	0.982606
ENSMUSG00000020642	Rnf144a	0.717094	2.12929e-06	0.743006	0.513944
ENSMUSG00000020664	Dld	1.29476	0.000422754	0.951689	0.909631
ENSMUSG00000046314	Stxbp6	0.783855	8.28414e-14	0.882308	0.68374
ENSMUSG00000035329	Fbxo33	1.26328	0.00108545	1.19234	0.674071
ENSMUSG00000021068	Nin	1.33819	0.00112859	1.12857	0.995802
ENSMUSG00000021109	Hif1a	0.795894	3.48347e-07	0.821295	0.453519
ENSMUSG00000087700	Gm15283	0.716746	6.80495e-08	0.788701	0.650176
ENSMUSG00000059436	Max	1.27557	0.000404748	0.935478	0.952639
ENSMUSG00000021114	Atp6v1d	1.36574	0.000779537	0.993851	0.961591
ENSMUSG00000021116	Eif2s1	1.30026	0.000709279	1.05894	0.969959
ENSMUSG00000066441	Rdh11	1.26377	0.00542221	1.0575	0.857026
ENSMUSG00000090935	Synj2bp	1.27953	0.000324837	1.0753	0.952639
ENSMUSG00000033854	Kcnk10	1.28017	0.00472385	1.15094	0.909631
ENSMUSG00000021007	Spata7	1.27302	0.000516178	1.0894	0.992163
ENSMUSG00000021190	Lgmn	1.25715	0.000569806	1.08348	0.972943
ENSMUSG00000041645	Ddx24	1.31953	0.00273101	0.910448	0.991033
ENSMUSG00000094910	D430019H16Rik	1.29196	9.14831e-06	0.987634	0.970753
ENSMUSG00000021111	Papola	1.33943	0.00142006	1.0737	0.919773
ENSMUSG00000021115	Vrk1	1.39382	0.000434915	1.15848	0.997546
ENSMUSG00000048251	Bcl11b	1.39332	6.51683e-05	1.25511	0.99353
ENSMUSG00000021258	Ccnk	1.3687	0.000613617	0.957213	0.971443
ENSMUSG00000021294	Kif26a	1.51012	1.30944e-05	1.12874	0.958703
ENSMUSG00000072825	Cep170b	1.27241	0.00319126	1.00256	0.952639
ENSMUSG00000021147	Wdr37	1.31477	3.80874e-05	1.04029	0.999256
ENSMUSG00000021149	Gtpbp4	1.25641	0.00178024	0.984936	0.999256
ENSMUSG00000006711	D130043K22Rik	1.29773	0.000223314	1.0605	0.891566
ENSMUSG00000081903	Gm11387	1.26064	0.00153751	1.25968	0.769086
ENSMUSG00000038175	Mylip	1.40476	4.74999e-06	0.812328	0.933722
ENSMUSG00000034987	Hrh2	1.47948	3.43022e-09	0.974609	0.98324
ENSMUSG00000025871	4833439L19Rik	1.26088	0.00532653	0.908589	0.780823
ENSMUSG00000034928	Rnf44	1.35277	0.000305904	0.935172	0.918523
ENSMUSG00000025876	Unc5a	1.26292	0.000676224	1.01208	0.958703
ENSMUSG00000034675	Dbn1	1.42918	0.00570612	1.12412	0.82272
ENSMUSG00000021541	Trpc7	0.789057	2.29604e-07	0.817648	0.688236
ENSMUSG00000035248	Zcchc6	1.27914	0.000497228	0.959596	0.961901
ENSMUSG00000021476	Habp4	0.744044	0.000714112	0.84257	0.406494
ENSMUSG00000033102	Cdc14b	0.780027	1.4713e-05	0.895492	0.934352
ENSMUSG00000097101	1810034E14Rik	0.763239	0.000121169	0.939328	0.983006
ENSMUSG00000090641	Zfp712	1.47435	9.19293e-06	1.10282	0.51055
ENSMUSG00000097565	Gm26965	1.25718	0.00243484	1.1065	0.956399
ENSMUSG00000021610	Clptm1l	1.38257	0.00153795	0.97978	0.872524
ENSMUSG00000057649	Brd9	1.29256	0.000701331	1.00581	0.833553
ENSMUSG00000021583	Erap1	0.795865	6.51187e-06	0.855278	0.811744
ENSMUSG00000035834	Polr3g	1.28068	0.00385864	0.864106	0.967351
ENSMUSG00000021681	Aggf1	1.27778	0.000594607	1.03011	0.999083
ENSMUSG00000021670	Hmgcr	1.4181	0.000213223	1.04436	0.813731
ENSMUSG00000078952	Lncenc1	0.756225	1.92209e-05	0.757072	0.626334
ENSMUSG00000052727	Map1b	1.40528	0.000123533	1.05292	0.969959
ENSMUSG00000049658	Bdp1	1.27469	0.00338342	0.945627	0.961524
ENSMUSG00000042743	Sgtb	1.26981	0.00120341	0.965644	0.964533
ENSMUSG00000021712	Trim23	1.29195	6.73899e-05	0.976311	0.935845
ENSMUSG00000094870	Zfp131	1.3387	0.000612282	1.1923	0.769529
ENSMUSG00000021745	Ptprg	1.27687	5.79929e-05	1.14068	0.952639
ENSMUSG00000021775	Nr1d2	1.29399	3.09239e-05	0.987612	0.965387
ENSMUSG00000021820	Camk2g	1.31553	1.84718e-08	1.02506	0.991545
ENSMUSG00000058351	Smim4	1.26443	1.56948e-05	0.955818	0.971443
ENSMUSG00000021891	Mettl6	1.33467	0.000171481	0.981959	0.98134
ENSMUSG00000041078	Grid1	1.28383	2.14639e-06	1.12969	0.780823
ENSMUSG00000021830	Txndc16	0.73499	1.65201e-08	0.865737	0.403938
ENSMUSG00000037536	Fbxo34	1.28485	1.51178e-06	0.910156	0.998269
ENSMUSG00000063885	Gm6498	0.778443	0.00778987	0.867795	0.647418
ENSMUSG00000048279	Sacs	1.30103	1.98485e-08	1.0101	0.905113
ENSMUSG00000021939	Ctsb	1.46224	9.71606e-06	1.03293	0.999256
ENSMUSG00000021273	Fdft1	1.41446	1.62549e-06	0.959305	0.961383
ENSMUSG00000021972	Hmbox1	1.29639	0.000112651	1.14547	0.961524
ENSMUSG00000022048	Dpysl2	1.39915	0.000686527	1.23792	0.973685
ENSMUSG00000022103	Gfra2	1.43521	8.53315e-06	1.11036	0.997546
ENSMUSG00000022108	Itm2b	1.25806	0.00263653	0.922009	0.954667
ENSMUSG00000022012	Enox1	1.39308	3.75173e-05	1.11939	0.966248
ENSMUSG00000022020	Naa16	0.711725	8.0998e-06	0.666298	0.985031
ENSMUSG00000022023	Wbp4	1.33512	0.00246285	1.07198	0.977843
ENSMUSG00000033166	Dis3	1.27325	0.000120266	0.964967	0.978515
ENSMUSG00000022064	Pibf1	0.77923	9.22977e-05	0.958489	0.954667
ENSMUSG00000072294	Klf12	0.793206	1.76033e-05	0.886924	0.634206
ENSMUSG00000055717	Slain1	1.27833	0.00300936	0.868992	0.890702
ENSMUSG00000075463	4930594M22Rik	0.75446	2.53504e-06	0.86023	0.757641
ENSMUSG00000041594	Tmtc4	0.767222	6.59503e-07	0.855832	0.739903
ENSMUSG00000022324	Matn2	1.4024	8.32221e-07	1.07912	0.497023
ENSMUSG00000022285	Ywhaz	1.38217	3.53152e-05	0.976527	0.944095
ENSMUSG00000022376	Adcy8	0.753713	2.05271e-06	0.727766	0.484989
ENSMUSG00000094296	Gm21798	0.76646	2.43863e-06	0.706277	0.406494
ENSMUSG00000036800	Fam135b	1.29027	0.000116085	1.09664	0.995802
ENSMUSG00000033047	Eif3l	1.34091	6.45972e-05	0.992289	0.924881
ENSMUSG00000022412	Mief1	1.30732	0.000510946	0.999809	0.950985
ENSMUSG00000055024	Ep300	1.38609	0.000177937	0.96446	0.916797
ENSMUSG00000022456	Sept3	1.32245	0.000483707	1.05617	0.878255
ENSMUSG00000018865	Sult4a1	1.44744	0.000331467	1.05585	0.922721
ENSMUSG00000036529	Sbf1	1.35531	0.000393597	0.981669	0.999523
ENSMUSG00000022454	Nell2	1.27836	1.04693e-05	0.915297	0.977728
ENSMUSG00000048154	Kmt2d	1.34963	0.000195846	1.02279	0.830182
ENSMUSG00000037185	Krt80	1.25605	0.00139543	1.22565	0.922417
ENSMUSG00000058655	Eif4b	1.35349	0.0033876	0.902567	0.891416
ENSMUSG00000023055	Calcoco1	1.26585	7.1961e-05	0.936347	0.950985
ENSMUSG00000022519	Srl	1.25585	5.38843e-08	1.14487	0.621878
ENSMUSG00000057880	Abat	0.785024	4.41527e-05	0.851727	0.944579
ENSMUSG00000038965	Ube2l3	1.30915	5.02584e-05	1.10698	0.950408
ENSMUSG00000041720	Pi4ka	1.32882	0.000112651	1.08038	0.938247
ENSMUSG00000022761	Lztr1	1.25115	0.0022877	0.836023	0.988898
ENSMUSG00000022750	Klhl22	1.2824	0.000132216	1.00881	0.965387
ENSMUSG00000043811	Rtn4r	1.29628	0.00181639	0.936847	0.992592
ENSMUSG00000060166	Zdhhc8	1.35952	0.000145085	0.917806	0.942787
ENSMUSG00000005262	Ufd1l	1.27447	0.00195093	0.95906	0.944637
ENSMUSG00000043391	2510009E07Rik	0.66357	8.90408e-07	0.696861	0.351511
ENSMUSG00000022858	Tra2b	1.36413	1.72927e-05	0.979935	0.909631
ENSMUSG00000013089	Etv5	1.30531	3.08467e-05	1.01589	0.992924
ENSMUSG00000046598	Bdh1	1.31989	0.00226161	1.07807	0.952639
ENSMUSG00000022770	Dlg1	1.25353	2.96416e-05	1.06606	0.991448
ENSMUSG00000022791	Tnk2	1.27431	2.78087e-05	0.948721	0.972943
ENSMUSG00000047261	Gap43	1.25066	0.00213762	1.10564	0.694179
ENSMUSG00000022698	Naa50	1.26628	5.46748e-05	0.923767	0.952411
ENSMUSG00000022687	Boc	1.26686	3.2216e-05	0.977697	0.874764
ENSMUSG00000022661	Cd200	0.75451	0.000976489	0.849349	0.917107
ENSMUSG00000032965	Ift57	1.29486	0.00743543	1.1842	0.92598
ENSMUSG00000055447	Cd47	1.25107	0.000105755	1.31075	0.683359
ENSMUSG00000068196	Col8a1	0.746748	0.00217724	0.914047	0.961524
ENSMUSG00000091243	Vgll3	0.79823	0.000237935	0.93735	0.954667
ENSMUSG00000022876	Samsn1	0.799152	0.000306831	0.914195	0.961591
ENSMUSG00000048490	Nrip1	0.786249	0.000784221	0.807082	0.787084
ENSMUSG00000022961	Son	1.31533	0.000119681	0.976279	0.87853
ENSMUSG00000022946	Dopey2	1.31483	8.71834e-08	1.08063	0.964533
ENSMUSG00000022897	Dyrk1a	1.27238	0.00338627	1.00623	0.921132
ENSMUSG00000090223	Pcp4	0.692155	2.93231e-08	0.839228	0.999256
ENSMUSG00000040605	Bace2	0.737062	3.35923e-06	0.845686	0.961591
ENSMUSG00000062078	Qk	1.41131	8.90887e-09	1.31293	0.95817
ENSMUSG00000060475	Wtap	1.3195	0.000153318	0.865333	0.938247
ENSMUSG00000073458	Smok2a	1.34761	9.86683e-05	1.11138	0.58152
ENSMUSG00000073457	Smok2b	1.30287	0.000277284	1.14513	0.811744
ENSMUSG00000014767	Tbp	1.26041	0.00066886	1.06853	0.960355
ENSMUSG00000094396	Vmn2r124	1.36875	0.000355845	1.08143	0.881223
ENSMUSG00000091350	Vmn2r92	1.31532	0.00202033	0.985791	0.995297
ENSMUSG00000090417	Vmn2r94	1.29467	0.00312403	0.92913	0.965678
ENSMUSG00000079698	Vmn2r93	1.40429	0.000140937	0.842978	0.985916
ENSMUSG00000096717	Vmn2r98	1.31824	0.00230512	1.05623	0.973685
ENSMUSG00000093776	Vmn2r-ps120	1.42015	0.00056604	1.0786	0.983006
ENSMUSG00000090304	Vmn2r99	1.33169	0.00234524	1.0614	0.960589
ENSMUSG00000091859	Vmn2r100	1.46127	4.85172e-05	1.07636	0.968501
ENSMUSG00000093426	Vmn2r-ps123	1.3213	0.00286605	1.04788	0.907901
ENSMUSG00000093401	Vmn2r-ps126	1.32717	0.00707923	1.12967	0.648316
ENSMUSG00000056910	Vmn2r107	1.29901	0.00213327	1.11688	0.860129
ENSMUSG00000007564	Ppp2r1a	1.2695	0.0085064	0.979018	0.942024
ENSMUSG00000095093	Vmn2r111	1.3821	0.000110582	1.00815	0.889739
ENSMUSG00000059142	Zfp945	1.26563	0.00796572	0.895453	0.960799
ENSMUSG00000093493	Vmn2r-ps133	1.27158	0.0057507	1.12185	0.856281
ENSMUSG00000024188	Luc7l	1.27841	0.00488539	1.0911	0.961524
ENSMUSG00000053436	Mapk14	1.3702	3.89234e-05	1.0519	0.682817
ENSMUSG00000024012	Mtch1	1.25077	0.000261212	1.04644	0.972943
ENSMUSG00000024002	Brd4	1.39222	0.000125009	0.944214	0.979734
ENSMUSG00000024045	Akap8	1.32436	0.000499335	0.792546	0.999256
ENSMUSG00000002625	Akap8l	1.37579	0.000417525	0.932481	0.912711
ENSMUSG00000003929	Zfp81	1.30148	0.00294874	0.94412	0.964533
ENSMUSG00000077450	Rab11b	1.28912	0.000412776	0.9649	0.857026
ENSMUSG00000024393	Prrc2a	1.4256	4.87208e-05	1.03293	0.991448
ENSMUSG00000003534	Ddr1	1.27989	0.000779557	1.17138	0.621427
ENSMUSG00000106106	Rn18s-rs5	0.737905	0.00517514	0.922335	0.944234
ENSMUSG00000098178	Gm42418	0.697289	4.04499e-05	0.878338	0.977843
ENSMUSG00000023932	Cdc5l	0.79933	0.00630636	0.890309	0.921132
ENSMUSG00000041168	Lonp1	1.29649	0.00205358	0.923929	0.976774
ENSMUSG00000024073	Birc6	1.29642	7.7839e-05	0.998638	0.970753
ENSMUSG00000024245	Tmem178	1.30815	1.42564e-05	0.919982	0.648316
ENSMUSG00000061130	Ppm1b	1.26987	0.00902512	1.07673	0.901283
ENSMUSG00000024287	Thoc1	1.37932	2.13406e-05	1.11961	0.987462
ENSMUSG00000040957	Cables1	0.781381	2.97239e-05	0.870221	0.761108
ENSMUSG00000049411	Tmem241	0.769725	2.97715e-05	0.813699	0.944234
ENSMUSG00000047989	Ino80c	0.737305	7.24629e-06	0.892603	0.811744
ENSMUSG00000024270	Slc39a6	0.756661	8.48378e-08	0.928925	0.954991
ENSMUSG00000003778	Brd8	1.28279	0.000150849	1.00693	0.969959
ENSMUSG00000034300	Fam53c	1.31604	0.00423287	1.08172	0.832627
ENSMUSG00000097330	Gm26672	1.25906	0.00836663	1.01481	0.941708
ENSMUSG00000060450	Rnf14	1.35969	0.00132689	1.03895	0.983006
ENSMUSG00000024431	Nr3c1	1.25897	0.00114139	1.04238	0.883222
ENSMUSG00000033319	Fem1c	1.31949	0.000225154	0.992451	0.961524
ENSMUSG00000019647	Sema6a	0.710605	9.75419e-07	0.904062	0.999256
ENSMUSG00000096982	Redrum	0.793147	4.82908e-05	0.92989	0.537445
ENSMUSG00000024622	Hmgxb3	1.25239	0.000391183	0.940212	0.952639
ENSMUSG00000024576	Csnk1a1	1.34324	0.000395275	1.23425	0.969211
ENSMUSG00000032735	Ablim3	0.775917	0.000323111	0.911151	0.811744
ENSMUSG00000100969	1700030N03Rik	1.30023	0.00888827	0.935277	0.811744
ENSMUSG00000024858	Adrbk1	1.25282	0.00174723	1.04316	0.685322
ENSMUSG00000024853	Sf3b2	1.28186	0.000796979	0.818742	0.890702
ENSMUSG00000024735	Prpf19	1.26899	0.00918384	0.989599	0.872524
ENSMUSG00000058624	Gda	1.33581	0.00127948	0.982752	0.956399
ENSMUSG00000033863	Klf9	1.2775	0.000121537	1.00232	0.840388
ENSMUSG00000074925	Ptar1	1.3325	4.58097e-07	1.00287	0.952639
ENSMUSG00000024897	Apba1	1.41054	2.12729e-07	1.14028	0.92598
ENSMUSG00000024924	Vldlr	1.25899	0.00153916	0.99083	0.856755
ENSMUSG00000013663	Pten	1.3261	2.90835e-06	0.925388	0.982734
ENSMUSG00000067242	Lgi1	1.38789	3.34892e-05	1.03155	0.83224
ENSMUSG00000036097	Fam178a	1.26294	0.00050422	0.970555	0.997748
ENSMUSG00000025220	Mgea5	1.29833	0.0025747	0.953054	0.874764
ENSMUSG00000037126	Psd	1.26699	0.0021328	0.974967	0.977843
ENSMUSG00000025228	Actr1a	1.37476	1.01979e-05	1.10542	0.92711
ENSMUSG00000006435	Neurl1a	1.28054	0.00314243	1.11636	0.971443
ENSMUSG00000025060	Slk	1.27042	0.000346968	1.06764	0.936166
ENSMUSG00000110007	RP23-213K14.2	0.654613	7.19953e-07	0.754583	0.992874
ENSMUSG00000025077	Dclre1a	1.2558	0.000171406	1.27554	0.940706
ENSMUSG00000033478	Fam160b1	1.25878	2.94372e-05	0.966841	0.961524
ENSMUSG00000025092	Hspa12a	1.35871	5.8567e-05	1.10984	0.914793
ENSMUSG00000026643	Nmt2	1.27824	0.000772261	1.02647	0.956863
ENSMUSG00000026646	Suv39h2	1.27489	0.000297022	0.954032	0.917107
ENSMUSG00000039046	Usp6nl	0.75348	1.04445e-06	0.829032	0.850183
ENSMUSG00000014867	Surf4	1.33199	0.000761333	0.851095	0.844307
ENSMUSG00000026860	Sh3glb2	1.26216	0.00963069	1.10835	0.57677
ENSMUSG00000026853	Crat	1.26067	0.00341025	0.983489	0.900932
ENSMUSG00000026857	Ntmt1	1.30846	0.000615912	0.914318	0.954289
ENSMUSG00000026817	Ak1	1.29013	0.000599045	1.05854	0.996147
ENSMUSG00000035949	Fbxw2	1.29246	0.00571176	1.11855	0.999256
ENSMUSG00000026761	Orc4	1.27646	0.00135201	1.01901	0.793984
ENSMUSG00000017412	Cacnb4	1.32584	0.000122493	1.10184	0.971443
ENSMUSG00000055371	Stam2	1.27175	4.04649e-07	1.0025	0.984587
ENSMUSG00000034780	B3galt1	1.27024	1.15823e-10	1.18359	0.976774
ENSMUSG00000042133	Ppig	1.27791	0.000587145	0.97493	0.92598
ENSMUSG00000041997	Tlk1	1.29893	6.43524e-06	1.19017	0.726439
ENSMUSG00000042272	Sestd1	1.26534	0.00123606	1.21114	0.903546
ENSMUSG00000027006	Dnajc10	1.30743	2.10393e-05	0.950958	0.916797
ENSMUSG00000048388	Fam171b	1.28773	0.00112623	1.03775	0.941708
ENSMUSG00000034075	Zdhhc5	0.767792	7.18797e-05	0.724303	0.695124
ENSMUSG00000027282	Mtch2	1.25219	0.00298981	0.970705	0.774739
ENSMUSG00000040479	Dgkz	1.30217	1.80393e-06	0.938357	0.783266
ENSMUSG00000027223	Mapk8ip1	1.25742	0.00311525	0.962305	0.986602
ENSMUSG00000084781	D930015M05Rik	1.27508	0.00138043	1.01439	0.927661
ENSMUSG00000027184	Caprin1	1.42043	3.52952e-07	0.954924	0.971443
ENSMUSG00000027180	Fbxo3	1.33814	3.90601e-08	0.946237	0.960799
ENSMUSG00000016386	Mpped2	1.32735	6.77499e-06	1.26975	0.889739
ENSMUSG00000048482	Bdnf	1.36412	0.000111183	1.34367	0.82272
ENSMUSG00000027254	Map1a	1.3292	0.00521227	1.00347	0.962536
ENSMUSG00000027248	Pdia3	1.28348	0.0016086	0.951218	0.844307
ENSMUSG00000035093	Secisbp2l	1.35402	1.68274e-06	1.03394	0.971576
ENSMUSG00000027206	Cops2	1.28762	0.00364115	0.950236	0.944637
ENSMUSG00000037902	Sirpa	1.50003	2.3033e-05	1.02239	0.992592
ENSMUSG00000027419	Pcsk2	1.2536	4.14671e-06	0.934554	0.952639
ENSMUSG00000037279	Ovol2	1.55786	4.43968e-07	1.16253	0.738126
ENSMUSG00000027425	Csrp2bp	1.29497	0.00586921	1.01739	0.613373
ENSMUSG00000033096	Apmap	1.3076	1.25396e-05	0.839926	0.890702
ENSMUSG00000027455	Nsfl1c	1.2868	0.0017961	0.997531	0.68374
ENSMUSG00000032966	Fkbp1a	1.3299	0.00160587	0.943246	0.944095
ENSMUSG00000027457	Snph	1.30309	0.000199746	0.989325	0.68374
ENSMUSG00000074698	Csnk2a1	1.28559	0.0004431	0.932922	0.739903
ENSMUSG00000017707	Serinc3	1.30648	0.00253565	0.868918	0.874764
ENSMUSG00000018326	Ywhab	1.32817	0.000341325	0.840406	0.844307
ENSMUSG00000039501	Znfx1	1.26637	0.00384701	1.18774	0.932427
ENSMUSG00000027509	Rae1	1.42474	9.47367e-06	1.05863	0.953956
ENSMUSG00000016346	Kcnq2	1.25225	0.000753645	0.973887	0.890702
ENSMUSG00000027660	Skil	1.3289	0.00010863	0.89172	0.921132
ENSMUSG00000027797	Dclk1	1.27418	0.000612008	1.17026	0.513944
ENSMUSG00000027784	Ppm1l	1.39101	2.64169e-05	1.16027	0.728401
ENSMUSG00000097156	Gm3764	1.46447	1.61537e-05	1.2512	0.85215
ENSMUSG00000001416	Cct3	1.3607	4.43332e-05	0.84794	0.940445
ENSMUSG00000001415	Smg5	1.2826	6.28342e-05	1.07826	0.953956
ENSMUSG00000050144	Slc25a44	1.34932	2.60279e-05	0.962294	0.991448
ENSMUSG00000008604	Ubqln4	1.34429	5.94028e-06	1.01565	0.927661
ENSMUSG00000028060	2810403A07Rik	1.40224	4.82733e-05	1.07824	0.87631
ENSMUSG00000068923	Syt11	1.49971	0.000116085	0.979343	0.885405
ENSMUSG00000078684	5830417I10Rik	1.25207	0.00360219	1.07761	0.849981
ENSMUSG00000098912	1500004A13Rik	1.27411	0.00213327	1.10881	0.811744
ENSMUSG00000105204	Gm43738	1.37028	0.000258385	1.01274	0.874764
ENSMUSG00000060671	Atp8b2	1.3166	0.00724567	0.923868	0.840388
ENSMUSG00000027864	Ptgfrn	0.696268	7.94578e-07	0.6965	0.455007
ENSMUSG00000042035	Igsf3	0.675569	1.55145e-09	0.778023	0.772115
ENSMUSG00000044098	Rsbn1	1.27093	0.000290239	1.05447	0.789047
ENSMUSG00000027893	Ahcyl1	1.31587	0.00298981	0.827537	0.995802
ENSMUSG00000068749	Psma5	1.3205	0.000452148	1.04957	0.889667
ENSMUSG00000040389	Wdr47	1.26661	0.0021718	1.34081	0.865045
ENSMUSG00000044667	Plppr4	1.28669	0.00128964	1.18791	0.997546
ENSMUSG00000028023	Pitx2	1.2935	0.00198397	0.874983	0.992163
ENSMUSG00000028029	Aimp1	1.25231	0.000503708	0.963129	0.938247
ENSMUSG00000040998	Npnt	0.686078	8.93007e-06	0.715266	0.976774
ENSMUSG00000049349	Gm5105	0.73824	7.16951e-07	0.926872	0.581151
ENSMUSG00000028158	Mttp	0.776053	2.74386e-08	0.993438	0.682817
ENSMUSG00000039047	Pigk	1.60792	9.81688e-10	1.32227	0.783266
ENSMUSG00000039037	St6galnac5	2.11074	1.45087e-09	1.58131	0.668078
ENSMUSG00000105337	Gm43832	1.29547	0.000113564	1.11235	0.984587
ENSMUSG00000052544	St6galnac3	1.7664	1.15823e-10	1.31499	0.977843
ENSMUSG00000041216	Clvs1	0.720938	2.21088e-05	0.699601	0.800476
ENSMUSG00000043252	Tmem64	1.26043	0.00134381	1.12119	0.998214
ENSMUSG00000028226	Mmp16	1.40649	0.00700729	1.24491	0.497023
ENSMUSG00000028248	Pnisr	1.27822	0.000794381	1.01582	0.999256
ENSMUSG00000028289	Epha7	1.32585	2.92761e-05	1.10981	0.952639
ENSMUSG00000044288	Cnr1	1.2987	0.00256617	1.02545	0.802248
ENSMUSG00000028419	Chmp5	1.28508	0.000151171	1.02873	0.992245
ENSMUSG00000036078	Sigmar1	1.31515	0.000810227	1.19286	0.995802
ENSMUSG00000036062	Phf24	1.3043	0.00256714	1.08643	0.92037
ENSMUSG00000078716	Tmem8b	1.33639	0.000166096	0.991893	0.884665
ENSMUSG00000028476	Reck	1.38954	1.06012e-06	1.13085	0.954289
ENSMUSG00000048232	Fbxo10	0.750154	4.52969e-08	0.848311	0.602972
ENSMUSG00000035615	Frmpd1	0.76516	1.65201e-08	0.784073	0.796
ENSMUSG00000035572	Dcaf10	1.2593	0.00475878	1.06511	0.99302
ENSMUSG00000028330	Ncbp1	1.26527	0.00609268	1.10519	0.927661
ENSMUSG00000028329	Xpa	1.2523	0.00201033	1.15519	0.843381
ENSMUSG00000039813	Tbc1d2	1.30406	1.33837e-07	0.963548	0.97432
ENSMUSG00000028341	Nr4a3	1.88735	1.84718e-08	1.38611	0.801779
ENSMUSG00000028347	Tmeff1	1.6886	8.71834e-08	1.42826	0.674964
ENSMUSG00000050812	AI314180	1.26755	0.000130833	0.931599	0.685322
ENSMUSG00000028373	Astn2	1.5855	9.88472e-08	1.33479	0.81396
ENSMUSG00000028351	Brinp1	1.41126	0.00160648	0.876123	0.942787
ENSMUSG00000049122	Frmd3	1.25988	2.38249e-05	1.19778	0.780261
ENSMUSG00000038172	Ttc39b	1.32538	4.05519e-06	1.11253	0.618435
ENSMUSG00000028483	Snapc3	1.28784	4.82908e-05	0.924614	0.961954
ENSMUSG00000028484	Psip1	1.30063	3.63189e-05	0.939081	0.779223
ENSMUSG00000028488	Sh3gl2	0.795809	4.99254e-08	0.966458	0.618435
ENSMUSG00000037996	Slc24a2	1.48306	1.1294e-07	0.921539	0.763662
ENSMUSG00000028572	Hook1	1.2591	0.000316669	1.0668	0.972943
ENSMUSG00000028565	Nfia	1.52963	4.37989e-05	1.43987	0.849981
ENSMUSG00000028614	Ndc1	0.790093	3.37227e-05	1.00255	0.952639
ENSMUSG00000028613	Lrp8	0.780445	3.19119e-07	0.848139	0.916797
ENSMUSG00000073779	Lrp8os2	0.772665	9.2297e-07	0.870262	0.934352
ENSMUSG00000003411	Rab3b	0.777216	9.2297e-07	0.801332	0.808159
ENSMUSG00000033948	Zswim5	1.26506	2.50117e-06	1.05133	0.983006
ENSMUSG00000028657	Ppt1	1.30636	0.000104431	1.00113	0.933964
ENSMUSG00000028656	Cap1	1.28172	0.000314924	0.966179	0.973685
ENSMUSG00000028804	Csmd2	1.26444	1.45139e-05	1.16498	0.610111
ENSMUSG00000028807	Zbtb8a	0.798656	0.00288418	1.03272	0.944579
ENSMUSG00000028797	Tmem234	1.32292	0.000391347	1.05561	0.779037
ENSMUSG00000028790	Khdrbs1	1.31061	0.000456567	1.10426	0.626334
ENSMUSG00000054405	Dnajc8	1.29287	0.000122745	0.890774	0.941282
ENSMUSG00000028868	Wasf2	0.763602	1.27254e-06	0.821718	0.618435
ENSMUSG00000028668	Tceb3	1.33744	2.49061e-06	0.999043	0.82272
ENSMUSG00000041161	Otud3	1.27352	0.00230512	0.88338	0.964533
ENSMUSG00000078517	Emc1	1.31411	0.00381287	0.885423	0.999256
ENSMUSG00000040972	Igsf21	1.45047	4.16509e-05	1.22517	0.783266
ENSMUSG00000009863	Sdhb	1.37284	0.000103762	1.07083	0.961524
ENSMUSG00000036622	Atp13a2	1.31485	0.00103168	0.96058	0.944095
ENSMUSG00000085101	Platr16	1.34631	6.12387e-05	1.29515	0.944234
ENSMUSG00000078503	Gm13225	1.29874	0.00660392	1.00697	0.99353
ENSMUSG00000078502	Gm13212	1.30402	0.000210479	1.12774	0.815111
ENSMUSG00000066007	Zfp600	1.31527	1.47333e-05	1.14031	0.988424
ENSMUSG00000086654	Gm13165	1.30913	1.51448e-05	1.15173	0.999256
ENSMUSG00000056300	Gm13247	1.27259	0.00113579	1.15024	0.985058
ENSMUSG00000067916	Gm13139	1.25853	0.00129957	1.0702	0.994945
ENSMUSG00000028974	Dffa	1.28112	0.00103424	0.958966	0.787232
ENSMUSG00000063077	Kif1b	1.28915	0.00553518	1.22951	0.75617
ENSMUSG00000029056	Pank4	1.28585	1.42746e-05	0.935753	0.857026
ENSMUSG00000029064	Gnb1	1.32642	0.00220315	0.839323	0.896345
ENSMUSG00000029063	Nadk	1.25641	0.000213764	0.936034	0.950221
ENSMUSG00000042202	Slc35e2	1.30041	0.000493313	0.967599	0.999256
ENSMUSG00000086682	Gm16023	1.29946	0.000560274	0.985655	0.998572
ENSMUSG00000073682	Gm10563	1.32526	0.00027845	0.871971	0.893953
ENSMUSG00000029062	Cdk11b	1.33499	0.000170167	0.89981	0.730123
ENSMUSG00000029036	Atad3a	1.29624	0.00338627	0.924073	0.977436
ENSMUSG00000029071	Dvl1	1.27404	0.00286972	1.05092	0.967351
ENSMUSG00000029034	Cpsf3l	1.32492	0.000674541	0.99253	0.991448
ENSMUSG00000029033	Acap3	1.34544	0.00090752	1.08499	0.992163
ENSMUSG00000023286	Ube2j2	1.43814	1.29478e-05	1.16438	0.987887
ENSMUSG00000001467	Cyp51	1.25422	0.00348305	0.891978	0.969613
ENSMUSG00000028932	Psmc2	1.28724	0.000959901	0.963211	0.99526
ENSMUSG00000037373	Ctbp1	1.27891	0.000461846	1.02011	0.996262
ENSMUSG00000079562	Maea	1.31136	0.000842787	0.903944	0.967351
ENSMUSG00000029190	D5Ertd579e	1.34141	1.2586e-05	1.04781	0.970418
ENSMUSG00000029120	Ppp2r2c	1.32925	4.06118e-05	1.01232	0.954139
ENSMUSG00000029121	Crmp1	1.27784	0.00521766	1.55432	0.949196
ENSMUSG00000029108	Pcdh7	1.3897	0.00778754	1.19799	0.933415
ENSMUSG00000029178	Klf3	1.35913	3.85554e-05	1.03169	0.82838
ENSMUSG00000037653	Kctd8	0.768006	2.12929e-06	0.824161	0.618435
ENSMUSG00000035851	Ythdc1	1.30732	1.77172e-05	1.07229	0.98134
ENSMUSG00000055204	Ankrd17	1.30485	2.62126e-06	1.10675	0.995802
ENSMUSG00000063015	Ccni	1.25896	0.00539384	1.16162	0.779037
ENSMUSG00000029333	Rasgef1b	1.5394	0.00191355	1.32523	0.971443
ENSMUSG00000050640	Tmem150c	0.654535	1.90553e-07	0.841526	0.515044
ENSMUSG00000086259	Tmem150cos	0.617614	1.32939e-08	0.875935	0.618435
ENSMUSG00000043940	Wdfy3	1.2597	4.50278e-07	1.06065	0.971188
ENSMUSG00000029267	Mtf2	1.25848	0.00200104	0.923309	0.999256
ENSMUSG00000033615	Cplx1	1.32183	5.79929e-05	0.962079	0.973685
ENSMUSG00000013495	Tmem175	1.29704	4.85172e-05	1.07995	0.952639
ENSMUSG00000092080	Vmn2r16	1.28665	0.00803115	0.74182	0.988424
ENSMUSG00000090963	Gm17655	1.30907	3.88984e-05	1.05563	0.773243
ENSMUSG00000033209	Ttc28	0.781124	1.74056e-10	0.797167	0.359961
ENSMUSG00000050017	Pitpnb	0.708792	9.81688e-10	0.759471	0.186393
ENSMUSG00000058153	Sez6l	1.30748	2.09543e-08	1.11634	0.964533
ENSMUSG00000042249	Adrbk2	1.43737	4.1927e-05	1.20133	0.746505
ENSMUSG00000011884	Gltp	0.790825	1.91196e-05	0.797003	0.802849
ENSMUSG00000002486	Tchp	0.796928	0.000135997	0.898879	0.780678
ENSMUSG00000041890	Git2	0.747908	9.81688e-10	0.841171	0.648316
ENSMUSG00000041733	Coq5	1.2758	2.45752e-05	0.964819	0.961524
ENSMUSG00000029608	Rph3a	1.30784	6.29212e-07	1.09406	0.808836
ENSMUSG00000029466	Anapc7	1.26735	0.000410431	1.07872	0.934352
ENSMUSG00000038384	Setd1b	1.27542	0.000686939	1.09632	0.847927
ENSMUSG00000029422	Rsrc2	1.38251	0.00589596	0.992531	0.685322
ENSMUSG00000029387	Gtf2h3	1.25519	0.00153442	1.075	0.865758
ENSMUSG00000037979	Ccdc92	1.28244	0.00439889	1.06701	0.847199
ENSMUSG00000029439	Sfswap	1.31184	1.18368e-05	1.09979	0.921132
ENSMUSG00000029436	Mmp17	1.51586	7.62835e-07	1.01694	0.899133
ENSMUSG00000025538	Sumf2	1.34006	4.8722e-06	1.01115	0.958703
ENSMUSG00000025537	Phkg1	1.31792	1.91196e-05	0.904969	0.917107
ENSMUSG00000053094	Tmem248	1.34202	0.00051942	1.05911	0.731195
ENSMUSG00000029673	Auts2	0.757159	1.04983e-13	0.8651	0.967851
ENSMUSG00000036817	Sun1	1.27136	1.56887e-05	0.82078	0.870035
ENSMUSG00000051306	Usp42	1.34194	7.1961e-05	0.915741	0.983006
ENSMUSG00000029613	Eif2ak1	1.28078	0.00316732	0.939884	0.973685
ENSMUSG00000066621	Tecpr1	1.31557	1.76033e-05	0.977463	0.874764
ENSMUSG00000029621	Arpc1a	1.31556	0.000375335	1.18811	0.59253
ENSMUSG00000054417	Cyp3a44	1.25415	0.00631944	1.04044	0.960355
ENSMUSG00000029630	Cyp3a25	1.31378	0.00472385	1.02393	0.85958
ENSMUSG00000042460	C1galt1	1.37227	0.00319247	1.29257	0.801707
ENSMUSG00000029765	Plxna4	1.32513	1.37779e-08	1.08362	0.864802
ENSMUSG00000029840	Mtpn	1.26027	0.0059185	0.997465	0.865045
ENSMUSG00000107789	Gm44965	1.27997	0.00353936	1.11626	0.969959
ENSMUSG00000025889	Snca	1.33367	2.04564e-05	1.36451	0.92598
ENSMUSG00000052852	Reep1	1.30748	0.000105755	0.886554	0.952639
ENSMUSG00000052337	Immt	1.25408	0.0013267	0.913455	0.995802
ENSMUSG00000063884	Ptcd3	1.29164	0.00290907	0.857214	0.987887
ENSMUSG00000030002	Dusp11	1.25302	0.00660844	0.907227	0.977843
ENSMUSG00000001157	Gmcl1	1.26655	6.28342e-05	0.993541	0.934352
ENSMUSG00000030055	Rab43	0.758202	7.09918e-06	0.823758	0.685322
ENSMUSG00000030058	Copg1	1.2931	9.84316e-05	1.00144	0.99345
ENSMUSG00000030062	Rpn1	1.36222	1.26655e-06	1.10913	0.954991
ENSMUSG00000030082	Sec61a1	1.30274	0.000219438	0.996755	0.966566
ENSMUSG00000035357	Pdzrn3	0.768446	2.59358e-07	0.844861	0.637248
ENSMUSG00000097834	Gm26911	0.714523	1.84718e-08	0.874353	0.856755
ENSMUSG00000042079	Hnrnpf	1.28433	0.000230877	1.01285	0.903398
ENSMUSG00000007827	Ankrd26	0.733284	4.55711e-09	0.820473	0.484989
ENSMUSG00000030180	Kdm5a	1.27348	0.00588643	1.08066	0.952639
ENSMUSG00000019210	Atp6v1e1	1.29029	0.000979427	1.09434	0.849981
ENSMUSG00000107478	Gm45234	1.26113	0.00711042	1.12461	0.850276
ENSMUSG00000038429	Usp5	1.34169	0.000430068	1.1225	0.709548
ENSMUSG00000038028	Tigar	1.44213	6.98508e-07	1.11422	0.941708
ENSMUSG00000098137	Gm33962	1.29524	9.32705e-05	1.10443	0.610111
ENSMUSG00000030187	Klra2	1.31564	0.000289966	1.11695	0.977843
ENSMUSG00000030189	Ybx3	1.28043	0.00123473	0.959227	0.999523
ENSMUSG00000030223	Ptpro	0.748454	5.8567e-05	0.911886	0.977843
ENSMUSG00000030246	Ldhb	1.36943	1.47333e-05	0.939376	0.952639
ENSMUSG00000030265	Kras	1.34177	2.59294e-06	1.10409	0.964533
ENSMUSG00000040242	Fgfr1op2	1.2615	0.000106442	0.972529	0.969959
ENSMUSG00000030303	Far2	1.37686	3.44955e-09	1.05069	0.952639
ENSMUSG00000030304	Ergic2	1.30985	3.27136e-07	0.924334	0.995387
ENSMUSG00000030306	Tmtc1	1.25272	0.000137318	1.14509	0.592254
ENSMUSG00000003452	Bicd1	1.28128	0.000185004	1.22275	0.497023
ENSMUSG00000069806	Cacng7	1.27493	0.000105755	1.08353	0.917107
ENSMUSG00000053395	Cacng8	1.26524	0.00186669	0.873693	0.954667
ENSMUSG00000107985	Gm44160	1.34761	0.000171459	1.09539	0.917107
ENSMUSG00000030428	Ttyh1	1.2969	0.00011109	0.926576	0.849981
ENSMUSG00000008435	Rdh13	1.27598	0.00314682	0.977247	0.849981
ENSMUSG00000019254	Ppp1r12c	1.27245	0.000148475	1.00124	0.944095
ENSMUSG00000035390	Brsk1	1.25102	0.00435823	0.965071	0.977843
ENSMUSG00000109129	Gm44973	1.3344	0.000505148	0.97392	0.933722
ENSMUSG00000074405	Zfp865	1.32276	0.000313642	0.963774	0.896345
ENSMUSG00000030435	U2af2	1.28764	0.00382373	1.10055	0.95801
ENSMUSG00000035177	Nlrp2	1.29051	0.00810326	0.988902	0.952784
ENSMUSG00000110139	RP24-77E13.12	1.3354	0.000282581	0.966084	0.918704
ENSMUSG00000034122	Nlrp4d	1.42208	0.00405631	0.987768	0.962084
ENSMUSG00000030385	2900092C05Rik	1.2672	0.00505349	1.05582	0.918704
ENSMUSG00000091045	Vmn2r55	1.31178	0.000252596	1.11726	0.851602
ENSMUSG00000090762	Vmn2r56	1.31639	0.00353189	0.943913	0.98324
ENSMUSG00000074378	Bsph1	1.30924	0.000110511	1.11491	0.991448
ENSMUSG00000030378	Sult2a8	1.35029	0.00047668	1.00274	0.780261
ENSMUSG00000030376	Slc8a2	1.25559	4.37989e-05	0.993161	0.917107
ENSMUSG00000008789	Ceacam5	1.28292	0.00101338	0.962433	0.964533
ENSMUSG00000078793	Gm5155	1.29285	0.00958755	1.15671	0.771278
ENSMUSG00000030400	Ercc2	1.26448	0.000195846	0.94882	0.993575
ENSMUSG00000070777	Ceacam20	1.31616	0.000696413	1.08392	0.561442
ENSMUSG00000045693	Nlrp4e	1.2973	0.00549862	1.05797	0.876122
ENSMUSG00000015721	Nlrp5	1.32633	0.00448895	0.799894	0.954667
ENSMUSG00000108613	Gm36694	1.36592	0.00231359	0.967935	0.688236
ENSMUSG00000040907	Atp1a3	1.32465	0.0010998	1.0912	0.956399
ENSMUSG00000005442	Cic	1.32337	0.000770405	0.969658	0.960889
ENSMUSG00000040583	Cyp2b13	1.37227	0.00010665	0.995852	0.983006
ENSMUSG00000040660	Cyp2b9	1.46764	8.87381e-05	0.949418	0.938153
ENSMUSG00000040614	Nlrp9c	1.36671	0.001377	0.868243	0.973685
ENSMUSG00000063160	Numbl	1.28286	0.000645015	1.00497	0.954991
ENSMUSG00000070709	1700049G17Rik	1.25589	0.0017292	1.00152	0.968501
ENSMUSG00000013921	Clip3	1.32813	0.0013267	1.03261	0.979961
ENSMUSG00000006307	Kmt2b	1.35891	0.000812682	0.802461	0.849981
ENSMUSG00000083896	Scgb2b23-ps	1.25923	0.000660571	0.96322	0.983006
ENSMUSG00000034867	Ankrd27	1.33363	0.00615422	0.93572	0.519809
ENSMUSG00000021217	Tshz3	0.686361	3.55739e-07	0.840006	0.671604
ENSMUSG00000039257	Vstm2b	1.45172	0.000869481	1.08833	0.442341
ENSMUSG00000074166	AW146154	1.26682	0.00516937	0.953164	0.983311
ENSMUSG00000090751	Vmn2r63	1.28051	0.00350949	0.927983	0.954667
ENSMUSG00000040136	Abcc8	1.34058	9.55878e-09	1.02462	0.952639
ENSMUSG00000109501	Gm14377	1.5704	0.00773174	1.2543	0.960355
ENSMUSG00000030522	Mtmr10	0.798951	5.75014e-08	0.87824	0.881223
ENSMUSG00000030554	Synm	0.75608	5.85765e-10	0.920326	0.653995
ENSMUSG00000070509	Rgma	1.45683	0.000459003	1.08754	0.952906
ENSMUSG00000078671	Chd2	1.32525	0.000145085	1.00289	0.900838
ENSMUSG00000053025	Sv2b	1.3349	0.00514011	1.16244	0.931072
ENSMUSG00000055652	Klhl25	1.38627	2.16807e-05	1.21282	0.916797
ENSMUSG00000090773	Vmn2r-ps69	1.25509	0.00317896	0.720964	0.897338
ENSMUSG00000048078	Tenm4	1.33007	0.000726538	0.986638	0.972943
ENSMUSG00000035314	Gdpd5	1.27611	1.78759e-06	1.14953	0.964533
ENSMUSG00000030704	Rab6a	1.33212	0.000643495	0.800599	0.944095
ENSMUSG00000044465	Fam160a2	1.25629	0.00751589	0.988734	0.650176
ENSMUSG00000036989	Trim3	1.34699	0.00574913	0.845847	0.575199
ENSMUSG00000038187	Btbd10	1.26653	0.000236742	0.992859	0.961901
ENSMUSG00000030754	Copb1	1.28874	0.000574711	0.852935	0.856755
ENSMUSG00000030980	Knop1	1.26665	0.00158658	0.806083	0.453519
ENSMUSG00000008734	Gprc5b	1.33085	0.000184584	1.09799	0.969
ENSMUSG00000046321	Hs3st2	1.31907	0.00850176	1.07288	0.958703
ENSMUSG00000030779	Rbbp6	1.28901	0.000934468	1.02973	0.870035
ENSMUSG00000030738	Eif3c	1.42168	1.28494e-05	0.948233	0.882484
ENSMUSG00000059981	Taok2	1.2911	3.09826e-05	0.992431	0.962536
ENSMUSG00000030822	Prr14	1.33086	0.000573646	0.850378	0.932645
ENSMUSG00000030811	Fbxl19	1.25883	0.00936858	1.06363	0.941708
ENSMUSG00000030806	Stx1b	1.35586	0.00207209	1.15494	0.973685
ENSMUSG00000030795	Fus	1.41235	1.92674e-05	0.986868	0.954729
ENSMUSG00000040125	Gpr26	0.696196	1.58663e-07	0.793898	0.938247
ENSMUSG00000039990	Edrf1	1.31218	4.82733e-05	1.05066	0.847199
ENSMUSG00000073805	Fam196a	1.5586	3.0648e-05	1.26953	0.971443
ENSMUSG00000041836	Ptpre	1.53667	1.7918e-06	1.37517	0.824614
ENSMUSG00000078566	Bnip3	1.28122	6.74036e-06	1.00075	0.944234
ENSMUSG00000025475	Adgra1	1.46521	2.82501e-07	1.11549	0.677328
ENSMUSG00000038611	Phrf1	1.26168	0.00520017	1.03636	0.89236
ENSMUSG00000053046	Brsk2	1.2697	0.000259289	0.713853	0.934352
ENSMUSG00000037887	Dusp8	1.35828	6.0334e-05	0.996347	0.820103
ENSMUSG00000002949	Timm44	1.30297	0.000431672	1.13912	0.719011
ENSMUSG00000001300	Efnb2	1.32399	0.000119826	1.07462	0.971188
ENSMUSG00000031447	Lamp1	1.28925	0.000514901	0.979832	0.98847
ENSMUSG00000038416	Cdc16	1.25913	0.00653746	0.972048	0.751007
ENSMUSG00000096265	4930467E23Rik	1.32015	0.0034305	1.12194	0.983006
ENSMUSG00000097263	Gm26804	1.32027	0.0069774	1.20271	0.876465
ENSMUSG00000031557	Plekha2	1.35869	2.82455e-05	1.18665	0.811744
ENSMUSG00000039620	6430573F11Rik	0.743529	0.000418711	1.00021	0.858366
ENSMUSG00000070047	Fat1	1.28149	6.63973e-05	1.09294	0.971443
ENSMUSG00000110264	RP23-15B11.3	0.751263	1.59177e-06	0.828351	0.851602
ENSMUSG00000038102	Trappc11	1.30539	7.11971e-06	0.988215	0.906633
ENSMUSG00000031568	Rwdd4a	1.25682	2.69895e-05	0.959885	0.68374
ENSMUSG00000110281	RP23-112D14.3	0.781723	4.21532e-08	0.885806	0.994353
ENSMUSG00000031605	Klhl2	1.2853	0.00348443	1.13571	0.653995
ENSMUSG00000006273	Atp6v1b2	1.44558	2.19e-05	0.895858	0.952795
ENSMUSG00000036306	Lzts1	1.2839	0.000195846	0.989819	0.890702
ENSMUSG00000031862	Atp13a1	1.28366	0.000305904	0.833263	0.995778
ENSMUSG00000031858	Mau2	1.30009	0.000235408	0.973217	0.971717
ENSMUSG00000011306	Sugp1	1.30049	0.000126826	1.00505	0.967351
ENSMUSG00000087408	Cers1	1.41272	9.17626e-05	1.15407	0.995297
ENSMUSG00000071064	Zfp827	1.27363	1.56174e-05	1.08254	0.916555
ENSMUSG00000058355	Abce1	1.25664	0.000341325	0.906849	0.917107
ENSMUSG00000031708	Tecr	1.27772	0.00452026	1.01789	0.648316
ENSMUSG00000013033	Adgrl1	1.38497	0.000186452	0.978316	0.828757
ENSMUSG00000031696	Vps35	1.27767	0.00129164	1.16793	0.560609
ENSMUSG00000036934	4921524J17Rik	1.2728	0.00313301	1.08615	0.780823
ENSMUSG00000036902	Neto2	1.26599	1.21263e-05	0.951782	0.918704
ENSMUSG00000036840	Siah1a	1.34759	1.56174e-05	1.04176	0.944579
ENSMUSG00000031660	Brd7	0.733983	4.59967e-05	0.81537	0.519809
ENSMUSG00000032939	Nup93	0.69825	0.00178024	0.770058	0.434326
ENSMUSG00000031782	Coq9	1.28902	2.82455e-05	0.944365	0.587065
ENSMUSG00000031787	Katnb1	1.25846	0.0056868	0.951831	0.972797
ENSMUSG00000038604	Fam65a	1.33972	0.000318901	1.13586	0.964533
ENSMUSG00000036270	Edc4	1.277	0.00220304	1.0752	0.497023
ENSMUSG00000041949	Tango6	1.27479	1.66485e-05	1.02141	0.983485
ENSMUSG00000031910	Has3	1.51738	3.75482e-07	1.10746	0.967351
ENSMUSG00000041438	Cirh1a	1.33555	7.16951e-07	1.09131	0.847199
ENSMUSG00000003847	Nfat5	1.4849	0.00804682	1.40271	0.826668
ENSMUSG00000037993	Dhx38	1.3639	5.21709e-06	1.03599	0.917107
ENSMUSG00000031729	Ist1	1.3019	0.000444688	1.04785	0.783266
ENSMUSG00000031728	Zfp821	1.29156	0.00191954	1.04271	0.51055
ENSMUSG00000033732	Sf3b3	1.27594	0.00112148	0.979909	0.967851
ENSMUSG00000031772	Cntnap4	1.32376	0.00408313	1.21848	0.504961
ENSMUSG00000014633	Cmc2	0.780304	0.00107461	0.913034	0.534534
ENSMUSG00000031841	Cdh13	1.43923	0.00290482	1.4163	0.650176
ENSMUSG00000031826	Usp10	0.787721	2.3033e-05	0.774027	0.969503
ENSMUSG00000001065	Zfp276	1.25181	0.00706033	0.993883	0.715277
ENSMUSG00000001472	Tcf25	1.32471	0.00175721	0.845431	0.92598
ENSMUSG00000031967	Afg3l1	1.31585	0.0025747	0.934066	0.811744
ENSMUSG00000019478	Rab4a	1.3758	0.000172582	0.940406	0.999256
ENSMUSG00000060212	Pcnx2	0.790032	0.000250805	0.97318	0.983006
ENSMUSG00000032002	Dcun1d5	0.72529	0.000120642	0.836649	0.811744
ENSMUSG00000040729	Cep126	1.25733	0.000188015	1.09712	0.917107
ENSMUSG00000010205	Raver1	1.33177	0.00662147	0.980794	0.811744
ENSMUSG00000032178	Ilf3	1.27674	0.000310088	1.01143	0.917107
ENSMUSG00000001833	Sept7	1.30858	0.000195846	1.09858	0.87631
ENSMUSG00000045994	B3gat1	1.25549	0.0036382	1.34152	0.630933
ENSMUSG00000031988	Vps26b	1.32855	0.000283944	1.09511	0.802156
ENSMUSG00000031996	Aplp2	1.25178	2.18526e-06	0.961079	0.940706
ENSMUSG00000038119	Cdon	0.746776	2.12929e-06	0.767108	0.75617
ENSMUSG00000087047	1700110K17Rik	1.2736	0.000331467	1.05368	0.87631
ENSMUSG00000032024	Clmp	1.37418	2.65438e-05	1.08961	0.964861
ENSMUSG00000032017	Grik4	1.28061	0.00132241	1.24581	0.890702
ENSMUSG00000032097	Ddx6	1.29302	0.00107748	1.11369	0.739903
ENSMUSG00000032087	Dscaml1	1.52748	0.000528875	1.18714	0.916797
ENSMUSG00000035382	Pcsk7	1.27436	0.00404863	0.922915	0.991033
ENSMUSG00000053199	Arhgap20	1.3161	0.00011174	1.11073	0.881223
ENSMUSG00000032279	Idh3a	1.30111	0.000956241	0.992373	0.934352
ENSMUSG00000032285	Dnaja4	1.25115	0.00101939	0.996006	0.92037
ENSMUSG00000061559	Wdr61	1.26306	0.000516859	1.05837	0.891593
ENSMUSG00000032316	Clk3	1.35934	0.000453289	1.05205	0.874848
ENSMUSG00000032338	Hcn4	0.780313	8.9072e-06	0.842145	0.944579
ENSMUSG00000032294	Pkm	1.26245	0.0034511	0.894392	0.953956
ENSMUSG00000047766	Lrrc49	0.776008	3.57705e-06	0.809344	0.999523
ENSMUSG00000032244	Fem1b	1.38444	0.00111468	1.36627	0.944046
ENSMUSG00000053641	Dennd4a	1.26813	0.00165252	1.06243	0.986212
ENSMUSG00000015357	Clpx	1.26299	0.000152346	1.02224	0.890702
ENSMUSG00000036943	Rab8b	1.3084	0.000263344	1.26489	0.890702
ENSMUSG00000032366	Tpm1	1.36394	3.2426e-06	1.07312	0.952639
ENSMUSG00000032221	Mns1	0.77887	3.04091e-06	0.914403	0.757334
ENSMUSG00000090626	Tex9	0.796971	0.000876326	1.01888	0.938247
ENSMUSG00000034910	Pygo1	0.780968	4.04649e-07	0.896312	0.922064
ENSMUSG00000032192	Gnb5	1.3965	6.46079e-05	1.00678	0.962536
ENSMUSG00000032186	Tmod2	1.3289	0.00187033	1.11582	0.822258
ENSMUSG00000032181	Scg3	1.26957	0.00199242	1.00213	0.991448
ENSMUSG00000032253	Phip	1.28107	2.28313e-07	0.944741	0.952639
ENSMUSG00000032423	Syncrip	1.3428	0.00090752	1.12914	0.934352
ENSMUSG00000032425	Zfp949	1.26036	0.00438025	1.08529	0.964611
ENSMUSG00000062270	Morf4l1	1.41411	0.000207113	0.957235	0.932427
ENSMUSG00000043587	Pxylp1	1.36396	1.55849e-05	1.06633	0.999256
ENSMUSG00000032580	Rbm5	1.35406	5.38183e-05	0.927923	0.968971
ENSMUSG00000032936	Camkv	1.29007	0.00330725	1.00963	0.992924
ENSMUSG00000032589	Bsn	1.25645	0.00011352	0.964988	0.944095
ENSMUSG00000007815	Rhoa	1.26172	0.000872247	1.08833	0.811744
ENSMUSG00000032612	Usp4	1.31949	0.00010665	0.910227	0.977843
ENSMUSG00000006673	Qrich1	1.25678	0.00578526	1.07991	0.958703
ENSMUSG00000032599	Ip6k2	1.28634	0.00101521	1.09943	0.998572
ENSMUSG00000032498	Mlh1	0.772486	2.55567e-07	0.872116	0.952639
ENSMUSG00000025240	Sacm1l	1.26835	0.000265587	1.0333	0.519809

## Sheet: Pons vs MY
Ensemble ID	Gene name	FC_MOp	FDR_MOp	FC_SSp	FDR_SSp
ENSMUSG00000067879	3110035E14Rik	1.27764	0.000259138	1.14612	0.027546
ENSMUSG00000025935	Tram1	1.3089	3.51234e-05	1.06848	0.238731
ENSMUSG00000025937	Lactb2	1.30766	2.87469e-05	1.11778	0.0317769
ENSMUSG00000033569	Adgrb3	0.758103	9.00269e-08	0.998407	0.942698
ENSMUSG00000010453	Kansl3	0.851402	0.00479437	0.798549	0.00471655
ENSMUSG00000026077	Npas2	1.28932	0.000142027	1.1151	0.125153
ENSMUSG00000101299	Gm28175	0.745432	1.16341e-07	0.824211	0.0152665
ENSMUSG00000060424	Pantr1	0.661051	3.33104e-09	0.784092	4.31609e-05
ENSMUSG00000093436	Gm20646	0.744373	1.00655e-06	0.903356	0.230745
ENSMUSG00000025986	Slc39a10	0.729023	7.02956e-08	0.981613	0.898406
ENSMUSG00000101447	Gm28826	0.720005	7.21775e-06	0.815708	0.0203294
ENSMUSG00000026109	Tmeff2	0.639847	6.42833e-16	0.739045	1.07383e-07
ENSMUSG00000026094	Stk17b	0.780109	2.29345e-05	0.888301	0.28898
ENSMUSG00000099950	9130227L01Rik	0.71897	1.33724e-05	0.78475	0.000432528
ENSMUSG00000038331	Satb2	0.482898	8.26647e-23	0.670179	1.1513e-05
ENSMUSG00000026031	Cflar	1.37939	5.60527e-09	1.11204	0.0966354
ENSMUSG00000101586	Gm29017	0.794567	0.00128983	0.853067	0.0906519
ENSMUSG00000046856	Gpr1	0.721066	7.53704e-10	0.796793	0.000927662
ENSMUSG00000070871	Ccnyl1	0.788308	0.000277828	0.989417	0.987695
ENSMUSG00000039323	Igfbp2	1.22397	4.23566e-05	1.28893	0.00011332
ENSMUSG00000026235	Epha4	0.764977	2.51855e-05	0.731064	0.295557
ENSMUSG00000073643	Wdfy1	0.799875	6.37079e-07	0.905662	0.0707433
ENSMUSG00000055980	Irs1	0.611361	3.45076e-15	0.895117	0.312468
ENSMUSG00000045658	Pid1	1.59704	5.67737e-10	1.50101	5.82118e-09
ENSMUSG00000036766	Dner	1.83108	6.60327e-20	1.81702	4.00535e-14
ENSMUSG00000026220	Slc16a14	0.760387	1.3661e-06	0.873409	0.0776421
ENSMUSG00000036206	Sh3bp4	1.31541	2.29908e-09	1.42886	1.8297e-05
ENSMUSG00000040710	St8sia4	0.764643	8.07778e-07	0.931519	0.599367
ENSMUSG00000100062	1700063A18Rik	0.745479	1.47067e-07	0.887231	0.138637
ENSMUSG00000050840	Cdh20	0.741028	5.96202e-12	0.902198	0.224663
ENSMUSG00000047496	Rnf152	1.39064	1.45076e-05	0.913386	0.0932371
ENSMUSG00000038866	Zcchc2	1.35641	1.0821e-05	0.987289	0.866463
ENSMUSG00000026312	Cdh7	0.665225	1.80231e-11	0.735662	8.2073e-09
ENSMUSG00000100527	Gm28359	1.33062	8.06256e-05	1.01984	0.925265
ENSMUSG00000101303	B020011L13Rik	1.27008	0.00652665	1.03261	0.931922
ENSMUSG00000100886	Gm7195	1.2688	0.00378945	1.13036	0.549121
ENSMUSG00000003721	Insig2	1.25389	0.00775949	1.01607	0.970998
ENSMUSG00000026344	Lypd1	1.96876	1.56416e-07	1.18998	0.0721875
ENSMUSG00000049690	Nckap5	1.30234	9.28429e-10	1.11313	0.00401592
ENSMUSG00000036155	Mgat5	0.778642	5.09992e-12	0.866144	0.00635438
ENSMUSG00000026347	Tmem163	0.714481	1.18197e-16	0.84204	0.00022112
ENSMUSG00000026399	Cd55	0.712563	4.57203e-08	1.0116	0.85358
ENSMUSG00000085526	Gm16083	0.67899	5.04743e-15	0.926442	0.250568
ENSMUSG00000013275	Slc41a1	1.36344	1.20387e-07	1.10454	0.194142
ENSMUSG00000059149	Mfsd4a	1.3649	4.62163e-05	1.16838	0.0742924
ENSMUSG00000097454	Gm26892	1.43646	4.9369e-06	1.23091	0.0267373
ENSMUSG00000026447	Pik3c2b	0.791848	1.12202e-05	0.859419	0.0126458
ENSMUSG00000101102	Gm28609	0.790615	0.000230508	0.853015	0.0317415
ENSMUSG00000048096	Lmod1	1.28369	6.90011e-08	1.0996	0.07253
ENSMUSG00000098509	Rgs21	0.776151	3.54002e-05	0.844759	0.00550478
ENSMUSG00000023150	Ivns1abp	1.25275	0.000382783	1.06711	0.337034
ENSMUSG00000042751	Nmnat2	1.35269	2.30326e-09	1.09934	0.108948
ENSMUSG00000042671	Rgs8	1.64852	2.17117e-10	1.20251	0.00128338
ENSMUSG00000004110	Cacna1e	1.57212	2.22085e-16	1.28695	1.14951e-06
ENSMUSG00000004031	Brinp2	0.752065	4.4216e-11	0.78242	2.9805e-06
ENSMUSG00000026709	Dars2	0.725396	3.828e-12	0.868483	0.0505302
ENSMUSG00000040836	Gpr161	0.630451	9.52281e-14	0.745048	0.000544415
ENSMUSG00000040612	Ildr2	0.55529	1.81546e-15	0.69229	3.63817e-08
ENSMUSG00000052534	Pbx1	0.704966	1.18054e-11	0.849678	0.000619735
ENSMUSG00000026675	Hsd17b7	1.32375	3.86354e-05	1.14292	0.118065
ENSMUSG00000026670	Uap1	1.3143	1.4944e-05	1.0653	0.306266
ENSMUSG00000038463	Olfml2b	1.43988	3.38832e-08	1.15537	0.0873331
ENSMUSG00000015316	Slamf1	1.26216	0.000531019	1.12505	0.210727
ENSMUSG00000026556	Vangl2	1.31061	4.14871e-05	1.19691	0.00302676
ENSMUSG00000026525	Opn3	1.87075	2.66777e-11	1.42808	9.04205e-06
ENSMUSG00000026494	Kif26b	0.69757	3.57073e-15	0.852453	0.00303954
ENSMUSG00000089713	Gm16564	0.642383	2.45316e-11	0.867745	0.0381065
ENSMUSG00000038949	Cnst	0.667457	5.16674e-15	0.875623	0.0530658
ENSMUSG00000053963	6330403A02Rik	1.84595	6.31088e-11	1.33792	1.05493e-05
ENSMUSG00000102784	Gm38251	0.754462	1.14023e-06	0.925258	0.182239
ENSMUSG00000058248	Kcnh1	1.28349	0.000172719	1.24844	0.0195864
ENSMUSG00000037318	Traf3ip3	0.784043	4.35551e-05	0.894513	0.0273431
ENSMUSG00000089683	4930570N18Rik	0.708032	2.23753e-08	0.753697	0.103959
ENSMUSG00000016194	Hsd11b1	0.766375	1.61146e-07	0.766328	5.25717e-06
ENSMUSG00000047712	Ust	1.29959	0.000626284	1.03185	0.807503
ENSMUSG00000019828	Grm1	0.793146	4.60066e-06	1.00903	0.587511
ENSMUSG00000019996	Map7	1.3374	3.32413e-10	1.26084	1.10163e-05
ENSMUSG00000050844	1700020N01Rik	1.31889	9.00826e-07	1.19461	0.000547724
ENSMUSG00000056716	Gm5420	1.28996	5.32796e-07	1.12638	0.148239
ENSMUSG00000019970	Sgk1	1.46254	1.18268e-05	0.994992	0.808038
ENSMUSG00000037490	Slc2a12	1.41846	6.2985e-11	1.17299	0.000625884
ENSMUSG00000049420	Tmem200a	0.792684	2.13248e-05	0.811032	0.000198418
ENSMUSG00000019889	Ptprk	0.658369	1.95554e-18	0.797156	0.000144057
ENSMUSG00000097742	Gm26535	0.77875	9.72253e-07	0.925803	0.182139
ENSMUSG00000038481	Cdk19	1.229	2.30844e-07	1.25149	0.000127909
ENSMUSG00000019831	Wasf1	1.09603	0.0537189	0.758583	0.0056159
ENSMUSG00000038248	Sobp	0.660697	8.19641e-11	1.09589	0.0718308
ENSMUSG00000071317	Bves	1.46956	3.18154e-08	1.13655	0.00570497
ENSMUSG00000038602	Slc35f1	1.12426	0.000398949	1.27724	0.000747755
ENSMUSG00000003746	Man1a	1.58401	9.66989e-11	1.29803	2.3176e-05
ENSMUSG00000038039	Gcc2	0.781895	3.24259e-06	0.917609	0.43089
ENSMUSG00000020100	Slc29a3	1.3234	3.63214e-06	1.21901	0.00267035
ENSMUSG00000059901	Adamts14	1.2	0.00235351	1.26997	1.26914e-05
ENSMUSG00000020086	H2afy2	0.832305	0.000531519	0.788364	0.000217542
ENSMUSG00000020067	Mypn	0.679439	6.21551e-15	0.780832	7.07486e-07
ENSMUSG00000020064	Herc4	0.799886	0.000183433	0.915762	0.55773
ENSMUSG00000042846	Lrrtm3	0.699871	7.26383e-10	0.884132	0.24925
ENSMUSG00000100000	1700023F02Rik	0.728685	3.40052e-08	0.950252	0.202286
ENSMUSG00000019945	1700040L02Rik	0.781826	0.00284811	0.913639	0.168804
ENSMUSG00000043259	Fam13c	0.704738	7.0963e-07	0.862093	0.00174739
ENSMUSG00000001150	Mcm3ap	0.893642	0.117921	0.796478	0.000984833
ENSMUSG00000020262	Adarb1	0.698547	7.74154e-11	0.884058	0.00252576
ENSMUSG00000003344	Btbd2	1.37759	1.01839e-06	1.01971	0.725401
ENSMUSG00000020190	Mknk2	1.28285	0.00785652	0.922911	0.598016
ENSMUSG00000020198	Ap3d1	1.10975	0.464994	0.752491	0.00939278
ENSMUSG00000035206	Sppl2b	1.30189	0.000116603	0.96813	0.757466
ENSMUSG00000035011	Zbtb7a	1.27637	0.00652066	0.96355	0.66152
ENSMUSG00000020038	Cry1	1.67521	2.45299e-11	1.27459	7.10238e-05
ENSMUSG00000020044	Timp3	1.26228	8.95784e-07	1.20642	0.00121253
ENSMUSG00000054027	Nt5dc3	0.765232	3.86808e-05	0.924343	0.258233
ENSMUSG00000035459	Stab2	0.771138	1.39988e-09	0.936494	0.138637
ENSMUSG00000089656	Gm16271	0.777862	0.00477994	0.904114	0.130548
ENSMUSG00000069539	Scyl2	0.781581	2.27982e-06	0.905459	0.0241686
ENSMUSG00000036019	Tmtc2	0.724336	1.9473e-09	0.900238	0.0162202
ENSMUSG00000036009	Mettl25	0.785048	1.52715e-06	0.840127	0.00216625
ENSMUSG00000020189	Osbpl8	0.851073	0.0461149	0.775107	0.000128963
ENSMUSG00000020151	Ptprr	1.25345	1.53424e-09	1.20338	0.00230943
ENSMUSG00000020102	Slc16a7	0.773166	5.51676e-09	0.936324	0.50789
ENSMUSG00000086049	Gm12735	0.788704	1.79554e-06	0.954442	0.390086
ENSMUSG00000020453	Patz1	1.34846	2.79296e-06	1.11355	0.139949
ENSMUSG00000020435	Osbp2	1.30302	2.58165e-09	1.13246	0.00443933
ENSMUSG00000057897	Camk2b	0.923383	0.166359	0.785501	0.00245532
ENSMUSG00000041046	Ramp3	1.3706	1.63931e-05	1.4528	4.34668e-06
ENSMUSG00000020431	Adcy1	1.29598	6.99969e-05	1.08437	0.913832
ENSMUSG00000020173	Cobl	0.74183	2.40778e-10	1.01213	0.953093
ENSMUSG00000086584	Gm12002	0.722453	6.99857e-07	0.888679	0.46946
ENSMUSG00000000861	Bcl11a	0.730017	0.00637103	0.822636	0.064094
ENSMUSG00000085579	Gm12066	0.75995	4.6028e-07	0.838674	0.0415297
ENSMUSG00000044072	Eml6	0.776691	4.02357e-08	0.834866	0.000199393
ENSMUSG00000057967	Fgf18	1.53749	8.90526e-10	1.17757	0.174115
ENSMUSG00000056427	Slit3	1.25152	2.43447e-09	1.15767	0.00235199
ENSMUSG00000018849	Wwc1	0.537026	2.35373e-19	0.872364	0.0155138
ENSMUSG00000087089	Gm12160	1.30183	9.78036e-07	1.229	0.000112362
ENSMUSG00000020340	Cyfip2	0.874975	0.242893	0.759333	0.00262046
ENSMUSG00000020363	Gfpt2	0.748373	1.94492e-07	0.861406	0.177548
ENSMUSG00000020374	Rasgef1c	1.31813	6.6386e-08	1.21251	8.72276e-05
ENSMUSG00000020376	Rnf130	0.601065	2.11034e-12	0.752835	5.48074e-08
ENSMUSG00000018395	Kif3a	1.05511	0.766053	0.770324	0.00854028
ENSMUSG00000037275	Gemin5	1.25454	0.000102529	0.88807	0.563962
ENSMUSG00000013646	Sh3bp5l	1.29682	0.00039227	1.09355	0.295557
ENSMUSG00000086330	1700007J10Rik	1.38709	7.12707e-07	1.14668	0.139949
ENSMUSG00000018932	Map2k3	0.730301	1.93072e-07	0.882963	0.0490837
ENSMUSG00000047821	Trim16	1.3927	7.26678e-06	1.21067	0.0140263
ENSMUSG00000042200	Cdrt4	1.24179	9.0261e-06	1.25322	0.000129585
ENSMUSG00000042189	Tekt3	1.24934	1.38255e-05	1.25385	1.03563e-05
ENSMUSG00000018217	Pmp22	1.26981	3.33972e-05	1.23765	0.000167
ENSMUSG00000018347	Zkscan6	0.790812	4.9272e-06	0.84098	0.0435299
ENSMUSG00000047284	Neurl4	1.32447	0.00515686	0.979414	0.819545
ENSMUSG00000055670	Zzef1	0.981883	0.800852	0.797441	2.08949e-05
ENSMUSG00000045287	Rtn4rl1	0.735158	4.93668e-11	0.819406	0.000643112
ENSMUSG00000000751	Rpa1	0.677416	1.33051e-12	0.88485	0.117936
ENSMUSG00000020848	Doc2b	1.47367	2.97969e-05	1.36778	0.000458616
ENSMUSG00000037750	Fam222b	0.891944	0.253687	0.773032	3.50358e-05
ENSMUSG00000010277	2610507B11Rik	1.33503	0.000598099	0.846487	0.0106916
ENSMUSG00000018648	Dusp14	1.25892	0.000969566	1.16854	0.0280474
ENSMUSG00000085208	Brip1os	0.797188	7.90625e-06	0.779638	2.29055e-06
ENSMUSG00000018068	Ints2	0.791765	7.88262e-06	0.785025	2.13398e-05
ENSMUSG00000020516	Rps6kb1	0.756624	3.37935e-07	0.782765	1.63718e-05
ENSMUSG00000020486	Sept4	1.34229	8.9213e-05	1.01825	0.973373
ENSMUSG00000000278	Scpep1	1.30783	9.46128e-06	1.20176	0.0182267
ENSMUSG00000003949	Hlf	1.28931	0.000581603	0.962495	0.361668
ENSMUSG00000038453	Srcin1	1.36339	5.60527e-09	1.0018	0.939261
ENSMUSG00000038366	Lasp1	1.05141	0.773011	0.785973	0.00299454
ENSMUSG00000003518	Dusp3	1.25632	0.000369042	1.04891	0.761293
ENSMUSG00000034621	Gpatch8	0.965802	0.505175	0.735348	1.12718e-06
ENSMUSG00000050965	Prkca	1.74771	1.92521e-17	1.03883	0.236838
ENSMUSG00000000142	Axin2	1.26673	1.78195e-06	1.17571	0.00486303
ENSMUSG00000020599	Rgs9	1.26194	1.12545e-07	1.12697	0.292014
ENSMUSG00000041920	Slc16a6	1.311	0.000206306	1.06701	0.615322
ENSMUSG00000041895	Wipi1	1.57473	4.11074e-12	1.32886	1.12951e-06
ENSMUSG00000041592	Sdk2	1.31737	9.66878e-09	1.15889	0.0141624
ENSMUSG00000020747	Tmem94	1.36902	1.43711e-08	1.10595	0.169014
ENSMUSG00000039976	Tbc1d16	1.25244	6.47672e-08	1.20301	1.28379e-05
ENSMUSG00000039850	Endov	0.777283	2.47659e-05	0.885865	0.21019
ENSMUSG00000039703	Nploc4	0.871796	0.0228443	0.731122	6.09719e-06
ENSMUSG00000043673	Kcns3	0.772658	2.6759e-07	0.819557	0.00302816
ENSMUSG00000020601	Trib2	0.690686	9.79527e-10	0.726766	0.000179188
ENSMUSG00000020593	Lpin1	0.703984	1.33051e-12	0.792398	5.50547e-09
ENSMUSG00000052632	Asap2	0.764439	7.32002e-10	0.879379	0.00802559
ENSMUSG00000020646	Mboat2	0.787876	1.1112e-10	0.973261	0.9204
ENSMUSG00000020642	Rnf144a	0.602283	1.52169e-17	0.675181	3.20614e-09
ENSMUSG00000020651	Slc26a4	0.745807	1.25681e-05	0.839158	0.0183529
ENSMUSG00000019256	Ahr	0.870713	0.0405169	0.780877	2.87584e-05
ENSMUSG00000036095	Dgkb	0.796974	2.59331e-14	0.995839	0.572492
ENSMUSG00000004151	Etv1	0.783948	2.36305e-05	1.0663	0.0750424
ENSMUSG00000046314	Stxbp6	0.754853	5.8294e-05	0.896842	0.356983
ENSMUSG00000002688	Prkd1	1.37084	1.30465e-15	1.08287	0.135934
ENSMUSG00000035133	Arhgap5	1.34786	0.0024424	1.04169	0.518678
ENSMUSG00000035105	Egln3	1.38573	5.04477e-05	1.26242	0.00548617
ENSMUSG00000020990	Cdkl1	1.28816	2.00373e-06	1.11396	0.284412
ENSMUSG00000048285	Frmd6	0.955965	0.567481	0.799851	0.000103151
ENSMUSG00000021087	Rtn1	1.3225	1.76439e-13	1.18921	0.000129886
ENSMUSG00000021109	Hif1a	0.712586	1.46388e-08	0.846688	0.142934
ENSMUSG00000087700	Gm15283	0.671082	1.46388e-08	0.810981	0.127998
ENSMUSG00000021113	Snapc1	0.828627	0.00286605	0.775075	0.00219397
ENSMUSG00000021048	Mthfd1	0.797275	4.91114e-05	0.927236	0.269915
ENSMUSG00000015143	Actn1	1.27855	2.24301e-09	1.16982	0.00562047
ENSMUSG00000034271	Jdp2	0.954713	0.797903	0.626681	2.43382e-09
ENSMUSG00000047414	Flrt2	0.594789	1.08575e-16	0.644796	1.64835e-07
ENSMUSG00000033854	Kcnk10	1.37044	1.39594e-06	1.16429	0.00637221
ENSMUSG00000021013	Ttc8	0.868799	0.00139721	0.74115	2.79333e-10
ENSMUSG00000021179	Nrde2	1.33938	2.12137e-06	0.99036	0.991343
ENSMUSG00000021180	Rps6ka5	1.30325	5.35411e-12	1.16494	0.00371768
ENSMUSG00000021190	Lgmn	1.32197	2.00158e-05	1.15274	0.0251273
ENSMUSG00000071178	Serpina1b	1.60316	0.000536668	1.1049	0.721958
ENSMUSG00000021115	Vrk1	1.57355	3.64867e-14	1.3028	8.88813e-08
ENSMUSG00000021268	Meg3	1.26419	0.00717748	1.04806	0.356001
ENSMUSG00000018707	Dync1h1	0.89118	0.092463	0.718415	0.00157966
ENSMUSG00000083193	4930595D18Rik	1.29465	2.2608e-06	1.11669	0.155206
ENSMUSG00000021294	Kif26a	1.65217	5.69842e-08	1.27943	0.00602141
ENSMUSG00000019726	Lyst	1.26046	2.46628e-06	1.1204	0.2623
ENSMUSG00000021357	Exoc2	0.727141	0.0065143	0.857323	0.000119834
ENSMUSG00000021427	Ssr1	1.41052	3.49373e-05	1.23609	0.00788372
ENSMUSG00000021366	Hivep1	0.745819	3.20807e-11	0.837443	0.00714809
ENSMUSG00000021448	Shc3	0.737955	1.71826e-08	0.873931	0.106739
ENSMUSG00000034987	Hrh2	1.57819	1.42067e-05	0.947756	0.346932
ENSMUSG00000025876	Unc5a	1.37207	2.58503e-08	1.03764	0.404386
ENSMUSG00000034675	Dbn1	1.3273	0.00019981	1.14457	0.111753
ENSMUSG00000021541	Trpc7	0.709029	5.62248e-09	0.73281	1.5434e-08
ENSMUSG00000055254	Ntrk2	0.781156	8.47675e-06	0.83838	0.00752639
ENSMUSG00000021557	Agtpbp1	0.833254	9.78574e-06	0.793329	0.000144057
ENSMUSG00000074867	Zfp808	1.25484	0.00203573	1.04695	0.869281
ENSMUSG00000021466	Ptch1	1.25711	1.93462e-05	1.16398	0.0258108
ENSMUSG00000021476	Habp4	0.61514	6.73991e-09	0.787166	0.00829926
ENSMUSG00000033102	Cdc14b	0.78695	8.92745e-11	0.986267	0.389651
ENSMUSG00000097101	1810034E14Rik	0.732865	4.76093e-09	0.924613	0.138915
ENSMUSG00000090641	Zfp712	1.32735	0.00030323	1.01199	0.821982
ENSMUSG00000057649	Brd9	1.26257	0.0037056	1.12209	0.252777
ENSMUSG00000001542	Ell2	0.798633	1.05045e-05	0.803051	0.000967402
ENSMUSG00000021708	Rasgrf2	0.725033	2.08463e-08	0.908119	0.01386
ENSMUSG00000042043	Tbca	0.693516	2.19349e-11	0.899198	0.0687124
ENSMUSG00000051111	Sv2c	0.799591	1.35117e-07	0.842932	0.00231587
ENSMUSG00000047117	Ankdd1b	0.743397	7.61861e-10	0.913329	0.258248
ENSMUSG00000021669	Col4a3bp	0.750397	2.55138e-06	0.904285	0.127695
ENSMUSG00000078952	Lncenc1	0.568085	2.29652e-18	0.669517	1.76458e-07
ENSMUSG00000009470	Tnpo1	0.810813	0.000314022	0.753226	0.000768786
ENSMUSG00000021646	Mccc2	1.25195	0.000101658	1.05761	0.701734
ENSMUSG00000042743	Sgtb	1.26147	0.00736368	0.911465	0.767239
ENSMUSG00000021700	Rab3c	0.586544	1.58561e-20	0.845459	0.016495
ENSMUSG00000042348	Arl15	0.707857	5.67507e-16	0.770684	3.36688e-06
ENSMUSG00000021725	Parp8	1.27278	5.35584e-05	1.48131	9.22176e-08
ENSMUSG00000021728	Emb	1.25441	0.24539	1.27955	2.29055e-06
ENSMUSG00000021730	Hcn1	0.843888	1.27035e-05	0.79941	6.9134e-05
ENSMUSG00000021745	Ptprg	1.56924	5.23521e-17	1.24716	1.72116e-07
ENSMUSG00000095280	Gm21738	1.32446	0.000117129	1.19261	0.0609282
ENSMUSG00000041078	Grid1	1.41506	1.85244e-08	1.24145	3.51429e-05
ENSMUSG00000021830	Txndc16	0.631908	2.65772e-15	0.792617	2.89553e-07
ENSMUSG00000049092	Gpr137c	0.737259	0.00462782	0.872699	0.0298486
ENSMUSG00000063885	Gm6498	0.764984	0.00307063	0.808481	0.00232459
ENSMUSG00000022211	Lrrc16b	0.710993	8.05739e-09	0.953775	0.251014
ENSMUSG00000050222	Il17d	1.2565	0.000990612	1.11414	0.707191
ENSMUSG00000021983	Atp8a2	0.787942	1.60064e-11	0.94905	0.222633
ENSMUSG00000048279	Sacs	1.27279	1.43004e-05	1.02014	0.732191
ENSMUSG00000097589	Dleu2	0.737604	1.27819e-10	0.906997	0.152036
ENSMUSG00000021972	Hmbox1	1.34536	1.2032e-07	1.01097	0.902384
ENSMUSG00000007989	Fzd3	1.29539	1.04549e-07	1.21244	0.000863946
ENSMUSG00000022095	Fam160b2	1.25081	0.00308208	0.972445	0.989793
ENSMUSG00000022103	Gfra2	1.92929	2.04898e-18	1.24423	1.55895e-06
ENSMUSG00000033487	Fndc3a	0.790653	1.89228e-09	0.843936	0.0333751
ENSMUSG00000034997	Htr2a	0.688281	1.03405e-06	0.770639	0.00244298
ENSMUSG00000022012	Enox1	1.56345	3.69206e-14	1.19213	9.26831e-06
ENSMUSG00000067973	Gm6994	1.33987	0.000113377	1.12362	0.0860972
ENSMUSG00000034731	Dgkh	0.68514	0.00088509	0.857671	0.00465158
ENSMUSG00000022020	Naa16	0.551683	2.86947e-19	0.615957	6.85221e-10
ENSMUSG00000035566	Pcdh17	1.19181	0.0730435	1.31518	0.00410073
ENSMUSG00000022064	Pibf1	0.682831	1.98196e-14	0.812619	3.15975e-05
ENSMUSG00000072294	Klf12	0.708366	1.67872e-12	0.867463	0.0136549
ENSMUSG00000054391	4930517O19Rik	0.741722	4.13488e-07	0.814337	0.000552275
ENSMUSG00000058571	Gpc6	0.751363	2.1121e-13	0.982795	0.943329
ENSMUSG00000025555	Farp1	0.784136	3.23049e-09	0.871126	0.000274688
ENSMUSG00000041650	Pcca	0.711684	1.51017e-20	0.799623	3.33756e-12
ENSMUSG00000041625	Ggact	0.735989	1.59999e-13	0.811703	1.65466e-07
ENSMUSG00000075463	4930594M22Rik	0.632007	1.16072e-14	0.724408	9.99123e-07
ENSMUSG00000041594	Tmtc4	0.725337	3.48397e-10	0.805583	0.00039404
ENSMUSG00000091119	Ccdc152	0.782591	0.000682715	0.812088	0.0239388
ENSMUSG00000022186	Oxct1	0.785598	3.49744e-10	0.800419	4.33151e-06
ENSMUSG00000040420	Cdh18	0.768483	0.00455986	0.928487	0.0575836
ENSMUSG00000022237	Ankrd33b	0.784759	6.31917e-08	0.804595	0.000139521
ENSMUSG00000022324	Matn2	1.68539	1.31168e-06	1.14763	0.0516368
ENSMUSG00000037386	Rims2	0.791336	8.99398e-11	0.831795	0.00225372
ENSMUSG00000022305	Lrp12	0.646043	5.74122e-17	0.730025	2.43382e-09
ENSMUSG00000022315	Slc30a8	0.754882	2.20927e-05	1.02392	0.839021
ENSMUSG00000022425	Enpp2	0.785087	6.9797e-08	0.981973	0.781429
ENSMUSG00000022350	E430025E21Rik	0.940588	0.213623	0.779692	0.00136006
ENSMUSG00000022376	Adcy8	0.565576	6.07168e-18	0.622551	3.1645e-12
ENSMUSG00000094296	Gm21798	0.599061	5.81798e-17	0.619629	9.81347e-13
ENSMUSG00000015002	Efr3a	0.880554	0.0391855	0.794181	5.95104e-05
ENSMUSG00000016552	Foxred2	0.697138	7.34561e-08	0.843066	0.0572939
ENSMUSG00000016637	Ift27	0.788061	2.01685e-05	0.964712	0.536242
ENSMUSG00000042564	Fam227a	1.26768	2.8139e-08	1.20764	0.000151746
ENSMUSG00000022416	Cacna1i	0.712357	6.74054e-12	0.783226	1.33126e-06
ENSMUSG00000022463	Srebf2	1.26639	0.000230036	1.13312	0.0627731
ENSMUSG00000000532	Acvr1b	0.999871	0.920441	0.7783	0.00779391
ENSMUSG00000037185	Krt80	1.43459	4.94235e-06	1.23621	0.00492496
ENSMUSG00000052414	Gm28047	1.35583	2.47343e-06	1.23644	0.00389487
ENSMUSG00000099083	Atf7	1.37333	1.24473e-06	1.23975	0.00484917
ENSMUSG00000023055	Calcoco1	1.26654	0.000364568	1.03956	0.611175
ENSMUSG00000022519	Srl	1.31146	4.78618e-06	1.14592	0.00642524
ENSMUSG00000057880	Abat	0.710536	1.3933e-11	0.84946	0.00252576
ENSMUSG00000068663	Clec16a	0.77132	4.05814e-13	0.85125	9.9498e-08
ENSMUSG00000044117	2900011O08Rik	0.98641	0.855483	0.796231	2.75711e-07
ENSMUSG00000060166	Zdhhc8	1.32949	1.54481e-05	1.02134	0.963158
ENSMUSG00000005958	Ephb3	1.02266	0.896012	0.792004	0.00109375
ENSMUSG00000033653	Vps8	0.699285	3.88068e-21	0.873886	0.0144597
ENSMUSG00000043391	2510009E07Rik	0.412589	2.53947e-21	0.523349	0.113834
ENSMUSG00000013089	Etv5	1.30978	2.81933e-05	1.04065	0.487463
ENSMUSG00000022861	Dgkg	1.32905	2.04898e-18	1.13039	0.000192865
ENSMUSG00000022514	Il1rap	0.650604	1.24387e-13	0.91286	0.10469
ENSMUSG00000092545	Gm20319	0.692878	1.53026e-12	0.937517	0.255106
ENSMUSG00000068428	Gmnc	0.7433	0.00250527	0.885302	0.324375
ENSMUSG00000051065	Mb21d2	1.26821	9.85205e-06	1.21053	0.0139039
ENSMUSG00000034206	Polq	0.798109	5.48317e-07	0.880212	0.0164177
ENSMUSG00000022816	Fstl1	1.41902	9.73769e-09	1.02076	0.979601
ENSMUSG00000022661	Cd200	0.563068	9.09767e-08	0.874622	0.123027
ENSMUSG00000022636	Alcam	1.31192	4.8821e-05	1.00125	0.743341
ENSMUSG00000068196	Col8a1	0.541657	1.01994e-13	0.814122	0.0164177
ENSMUSG00000055540	Epha6	0.645507	7.39058e-13	0.711832	0.00631134
ENSMUSG00000050783	Htr1f	1.2536	1.18668e-05	0.909302	0.717398
ENSMUSG00000091243	Vgll3	0.721108	5.41316e-10	0.808206	0.00155114
ENSMUSG00000064115	Cadm2	0.766282	6.31088e-11	0.957429	0.248742
ENSMUSG00000022707	Gbe1	0.759733	1.24363e-11	0.852316	0.000586826
ENSMUSG00000052516	Robo2	0.722633	6.26827e-12	0.924606	0.100761
ENSMUSG00000022876	Samsn1	0.654375	7.537e-19	0.875165	0.0155138
ENSMUSG00000048490	Nrip1	0.532488	5.65057e-18	0.744283	1.12951e-06
ENSMUSG00000022867	Usp25	0.68962	1.62401e-12	0.804172	9.30886e-07
ENSMUSG00000022762	Ncam2	0.792798	1.23948e-05	0.836851	0.570444
ENSMUSG00000025612	Bach1	1.28261	0.000650351	1.23225	0.00121061
ENSMUSG00000002489	Tiam1	1.36201	5.0332e-11	1.14387	0.000242519
ENSMUSG00000022965	Ifngr2	0.799746	0.00237974	1.05958	0.827532
ENSMUSG00000022964	Tmem50b	0.724469	3.13388e-08	0.954102	0.27681
ENSMUSG00000040732	Erg	0.800982	2.373e-10	0.768437	4.44388e-07
ENSMUSG00000090223	Pcp4	0.65594	1.76331e-08	0.772356	0.00298336
ENSMUSG00000050272	Dscam	0.557139	6.91068e-29	0.729128	7.59588e-11
ENSMUSG00000040605	Bace2	0.653853	2.76579e-14	0.786996	0.00027956
ENSMUSG00000000386	Mx1	0.783903	8.66209e-07	0.865574	0.00683246
ENSMUSG00000036983	Tfb1m	0.784912	4.06667e-07	0.868362	0.0147202
ENSMUSG00000023802	Nox3	1.29242	2.61925e-06	1.44009	2.85964e-06
ENSMUSG00000034265	Zdhhc14	1.31412	3.93445e-08	1.36677	4.7903e-10
ENSMUSG00000097049	6530411M01Rik	1.29639	0.000111326	1.14899	0.0405032
ENSMUSG00000062078	Qk	1.57028	4.48048e-08	1.22496	0.00167353
ENSMUSG00000040966	Slc22a2	1.1998	0.000280444	1.26698	2.70377e-05
ENSMUSG00000078247	Airn	1.26099	1.45416e-07	1.08769	0.099851
ENSMUSG00000073460	Pnldc1	1.29928	6.37726e-05	1.09844	0.0807511
ENSMUSG00000068036	Mllt4	1.25978	3.6557e-05	1.05533	0.113358
ENSMUSG00000095093	Vmn2r111	1.33172	0.00312823	1.15007	0.290444
ENSMUSG00000096975	Gm16386	1.26893	0.000859768	1.15213	0.0475975
ENSMUSG00000024130	Abca3	0.953659	0.398845	0.770659	0.00322721
ENSMUSG00000002496	Tsc2	1.25306	0.000968152	0.949407	0.475903
ENSMUSG00000048249	Crebrf	1.3338	3.59172e-09	1.01375	0.538086
ENSMUSG00000063239	Grm4	1.34699	1.81687e-08	1.09374	0.50531
ENSMUSG00000040276	Pacsin1	0.73018	2.11087e-07	0.753478	3.697e-05
ENSMUSG00000053436	Mapk14	1.42373	2.37327e-08	1.12202	0.332541
ENSMUSG00000041119	Pde9a	0.765967	4.05498e-11	0.914464	0.142856
ENSMUSG00000059208	Hnrnpm	0.838172	0.00702164	0.788505	0.00230661
ENSMUSG00000024393	Prrc2a	1.26769	4.28475e-05	1.05231	0.790575
ENSMUSG00000003534	Ddr1	1.49967	3.40052e-08	1.09713	0.353713
ENSMUSG00000039220	Ppp1r10	1.26893	0.00322831	1.03463	0.880648
ENSMUSG00000097971	Gm26917	0.626947	2.52165e-14	0.669232	5.7124e-10
ENSMUSG00000106106	Rn18s-rs5	0.675628	0.00712718	0.698939	1.95073e-07
ENSMUSG00000098178	Gm42418	0.67342	0.0212811	0.675749	1.47632e-06
ENSMUSG00000023932	Cdc5l	0.681253	4.43622e-10	0.822537	0.00692633
ENSMUSG00000038910	Plcl2	0.951459	0.29444	0.796639	2.26039e-06
ENSMUSG00000023927	Satb1	0.683871	1.25776e-07	0.920746	0.249062
ENSMUSG00000002372	Ranbp3	1.00185	0.969653	0.791015	0.00173072
ENSMUSG00000038048	Cntnap5c	1.29055	1.0832e-17	1.17512	1.08343e-09
ENSMUSG00000024085	Man2a1	0.674672	7.90049e-07	0.765796	0.000178093
ENSMUSG00000024063	Lbh	1.27252	0.000138781	1.07936	0.420424
ENSMUSG00000024064	Galnt14	0.668452	2.32811e-15	0.685956	2.82023e-08
ENSMUSG00000024245	Tmem178	1.26166	0.000217705	0.975218	0.532988
ENSMUSG00000055817	Mta3	0.778698	1.93267e-08	0.861923	0.00745539
ENSMUSG00000024145	Pigf	1.25868	0.000643519	1.05651	0.739039
ENSMUSG00000024107	Lhcgr	0.787563	1.83624e-05	0.913895	0.332712
ENSMUSG00000042942	Greb1l	1.257	6.86478e-14	1.05103	0.0453116
ENSMUSG00000097440	Gm6277	0.783682	0.000168302	0.879929	0.145025
ENSMUSG00000040957	Cables1	0.722356	2.02223e-10	0.870616	0.0405823
ENSMUSG00000049411	Tmem241	0.680546	3.27155e-15	0.8021	3.41686e-05
ENSMUSG00000036225	Kctd1	1.44421	9.79002e-13	1.06003	0.277468
ENSMUSG00000041923	Nol4	0.783066	2.68278e-12	0.858334	5.26132e-05
ENSMUSG00000047989	Ino80c	0.738748	7.12126e-06	0.753541	0.000689125
ENSMUSG00000024270	Slc39a6	0.74615	3.00759e-07	0.979128	0.8391
ENSMUSG00000024268	Celf4	1.51655	2.02706e-13	1.63767	3.98211e-09
ENSMUSG00000057455	Rit2	1.22925	7.94245e-09	1.3028	7.68626e-06
ENSMUSG00000024400	Wdr33	0.842853	6.68628e-05	0.797858	3.24278e-06
ENSMUSG00000042834	Nrep	1.67415	2.86181e-07	1.13786	0.0349765
ENSMUSG00000033949	Trim36	1.32193	1.02246e-08	1.258	0.00547321
ENSMUSG00000033319	Fem1c	1.50665	1.9633e-05	1.08063	0.193581
ENSMUSG00000042705	Commd10	0.764368	5.46177e-10	0.934019	0.181274
ENSMUSG00000019647	Sema6a	0.515623	1.54633e-18	0.736309	2.17803e-08
ENSMUSG00000096982	Redrum	0.728654	4.59601e-08	0.884803	0.316958
ENSMUSG00000052713	Zfp608	1.3487	4.45817e-05	1.08199	0.556808
ENSMUSG00000032656	March3	0.797988	8.6e-12	0.849192	1.22127e-05
ENSMUSG00000087597	Gm15345	0.760732	5.25938e-07	0.832775	0.000742111
ENSMUSG00000024598	Fbn2	0.757061	1.91282e-10	0.970886	0.949381
ENSMUSG00000033032	Afap1l1	0.778861	1.17604e-06	0.936057	0.224099
ENSMUSG00000032735	Ablim3	0.634222	7.25357e-17	0.921238	0.231575
ENSMUSG00000039529	Atp8b1	0.674033	4.68503e-09	1.00433	0.813702
ENSMUSG00000053477	Tcf4	1.3557	7.95831e-08	1.1889	0.000315345
ENSMUSG00000024558	Mapk4	1.44953	1.23619e-14	1.09126	0.00082144
ENSMUSG00000041607	Mbp	0.868398	0.0115681	0.767155	0.000453762
ENSMUSG00000086938	4930481A15Rik	1.3002	0.00042299	1.11387	0.174941
ENSMUSG00000004054	Map3k11	1.26133	0.000342777	0.976685	0.768416
ENSMUSG00000033768	Nrxn2	0.796397	1.50791e-05	0.855617	0.021198
ENSMUSG00000024664	Fads3	1.34611	0.000643507	1.16794	0.0891759
ENSMUSG00000024665	Fads2	1.42966	2.58503e-08	1.2809	1.18512e-06
ENSMUSG00000024642	Tle4	1.34563	1.05088e-09	1.26226	6.47497e-08
ENSMUSG00000074925	Ptar1	1.34063	4.61179e-06	0.996968	0.931918
ENSMUSG00000024897	Apba1	1.54777	1.06099e-09	1.18488	0.000509132
ENSMUSG00000024921	Smarca2	1.38219	9.38221e-14	1.07302	0.227801
ENSMUSG00000024924	Vldlr	1.26603	7.9186e-05	1.02234	0.560317
ENSMUSG00000040929	Rfx3	0.720639	3.92348e-13	0.835127	0.000140711
ENSMUSG00000038658	Ric1	1.4162	1.30385e-07	1.08882	0.560317
ENSMUSG00000046324	Ermp1	1.36707	3.6968e-05	1.22059	0.00236056
ENSMUSG00000024805	Pcgf5	1.2542	1.3841e-05	1.05451	0.151791
ENSMUSG00000056999	Ide	0.934353	0.0907278	0.795786	0.000103151
ENSMUSG00000067242	Lgi1	1.37579	1.37209e-05	0.987513	0.873003
ENSMUSG00000061132	Blnk	1.28324	7.86853e-08	1.30496	1.06778e-06
ENSMUSG00000042532	Golga7b	1.28741	0.00284306	1.10497	0.133252
ENSMUSG00000060224	Pyroxd2	0.784055	1.54896e-05	1.00294	0.975775
ENSMUSG00000064105	Cnnm2	0.749351	6.75987e-12	0.899114	0.0345277
ENSMUSG00000006435	Neurl1a	1.57649	4.62965e-15	1.25972	2.72181e-05
ENSMUSG00000053617	Sh3pxd2a	1.27732	2.22881e-12	1.12061	0.000319599
ENSMUSG00000025060	Slk	1.25867	2.81933e-05	1.02611	0.861382
ENSMUSG00000063434	Sorcs3	0.741481	2.15973e-08	0.860833	0.000188077
ENSMUSG00000043531	Sorcs1	0.474823	5.30899e-27	0.54523	6.31637e-12
ENSMUSG00000110007	RP23-213K14.2	0.481766	6.87132e-23	0.628314	2.24383e-09
ENSMUSG00000025026	Add3	1.25763	0.000188386	1.09338	0.462612
ENSMUSG00000025077	Dclre1a	1.30677	3.2224e-05	1.19845	0.0404827
ENSMUSG00000025817	Nudt5	0.799227	0.000214949	0.937751	0.31235
ENSMUSG00000039046	Usp6nl	0.664561	1.14053e-11	0.84059	0.0140419
ENSMUSG00000026767	Fam188a	0.630379	1.25082e-15	0.803209	7.68626e-06
ENSMUSG00000036327	Qsox2	1.44902	2.56064e-05	1.10457	0.733991
ENSMUSG00000009216	Fam163b	1.45875	8.65152e-08	1.10948	0.1406
ENSMUSG00000000889	Dbh	1.29291	0.000141416	1.14181	0.0694223
ENSMUSG00000009614	Sardh	1.29834	6.77741e-09	1.1144	0.0510221
ENSMUSG00000091192	Sardhos	1.37647	4.88473e-09	1.12457	0.137739
ENSMUSG00000026799	Med27	0.74385	2.00738e-12	0.825736	0.000673314
ENSMUSG00000057738	Sptan1	0.820546	0.0274511	0.690217	0.00186293
ENSMUSG00000038718	Pbx3	0.77298	8.7184e-11	0.945509	0.16297
ENSMUSG00000038696	Mapkap1	0.757745	2.91745e-14	0.919702	0.114592
ENSMUSG00000026869	Psmd5	1.47597	2.59197e-07	1.14907	0.0803815
ENSMUSG00000085201	Nr6a1os	0.747124	5.48363e-09	0.816492	0.00105339
ENSMUSG00000049252	Lrp1b	0.760811	4.61106e-12	0.806928	1.68491e-06
ENSMUSG00000036093	Arl5a	1.28455	2.70933e-05	0.793712	0.414217
ENSMUSG00000017412	Cacnb4	1.46141	3.61567e-05	1.13471	0.0677539
ENSMUSG00000055371	Stam2	1.36308	1.16585e-07	0.961946	0.854935
ENSMUSG00000036053	Fmnl2	1.28686	6.92226e-12	1.16446	0.000109292
ENSMUSG00000060988	Galnt13	0.732297	2.53947e-21	0.837704	5.7124e-10
ENSMUSG00000084938	BB557941	1.42383	9.21935e-08	1.14862	0.0281405
ENSMUSG00000034780	B3galt1	1.37332	5.35411e-12	1.18923	0.00710063
ENSMUSG00000034738	Nostrin	0.750729	6.82127e-11	0.81142	0.000216506
ENSMUSG00000041997	Tlk1	1.25455	0.00219211	1.05679	0.807504
ENSMUSG00000042359	Osbpl6	0.748279	1.32014e-12	0.758376	9.47596e-09
ENSMUSG00000042272	Sestd1	1.52686	2.66777e-11	1.18338	0.0432213
ENSMUSG00000027016	Zfp385b	1.25638	8.68646e-09	1.11138	0.6647
ENSMUSG00000027006	Dnajc10	1.41816	8.94753e-08	1.00732	0.641788
ENSMUSG00000034075	Zdhhc5	0.63297	2.1722e-10	0.651414	8.38935e-11
ENSMUSG00000027071	P2rx3	1.35266	4.52579e-07	1.00359	0.798841
ENSMUSG00000085135	Gm13713	1.25604	7.67622e-06	1.16983	0.00139206
ENSMUSG00000075224	Lrrc55	1.27086	1.7968e-05	1.15879	0.00262046
ENSMUSG00000040506	Ambra1	0.710626	3.51949e-16	0.812487	7.73894e-07
ENSMUSG00000027230	Creb3l1	1.40231	5.9984e-10	1.28494	2.06242e-06
ENSMUSG00000027220	Syt13	0.79152	0.00117256	0.829606	0.0176433
ENSMUSG00000027194	Ttc17	0.732121	9.79527e-10	0.821845	0.00230661
ENSMUSG00000027165	B230118H07Rik	0.779201	4.70873e-11	0.901969	0.0794463
ENSMUSG00000027187	Cat	1.50684	8.94753e-08	1.24765	0.00263415
ENSMUSG00000068373	D430041D05Rik	0.78639	8.14164e-05	0.870823	0.04301
ENSMUSG00000027166	Dnajc24	0.804081	5.23625e-05	0.781705	1.49598e-05
ENSMUSG00000016386	Mpped2	1.37686	7.77951e-08	1.42749	2.90556e-05
ENSMUSG00000048482	Bdnf	1.5622	1.31913e-08	1.37579	1.12718e-06
ENSMUSG00000050199	Lgr4	0.796932	2.10827e-07	0.836048	0.00487781
ENSMUSG00000084785	Gm13972	1.28119	2.57816e-05	1.20284	0.00332609
ENSMUSG00000027210	Meis2	1.43114	2.45825e-06	1.37997	2.38058e-06
ENSMUSG00000027298	Tyro3	1.31069	6.09474e-08	1.18816	0.00675245
ENSMUSG00000027204	Fbn1	0.79091	1.29509e-06	0.885337	0.0116797
ENSMUSG00000003660	Snrnp200	0.99138	0.95891	0.793338	0.00226502
ENSMUSG00000079056	Kcnip3	1.25456	6.6117e-07	1.09238	0.00525501
ENSMUSG00000037902	Sirpa	1.29094	0.000833295	0.906868	0.756624
ENSMUSG00000037885	Stk35	1.32658	0.00129806	1.1574	0.0269896
ENSMUSG00000027335	Adra1d	1.35958	0.00232129	1.11649	0.218517
ENSMUSG00000044991	1110034G24Rik	1.3047	2.88967e-06	1.08875	0.0371914
ENSMUSG00000039943	Plcb4	0.791065	1.31168e-06	0.91346	0.0142899
ENSMUSG00000038844	Kif16b	0.734851	5.90925e-16	0.78733	3.22069e-06
ENSMUSG00000037279	Ovol2	1.75471	9.4943e-09	1.27184	0.00655519
ENSMUSG00000063873	Slc24a3	0.797707	5.22456e-08	0.903196	0.0163376
ENSMUSG00000027438	Napb	1.01054	0.726453	0.79701	0.000714303
ENSMUSG00000033096	Apmap	1.2613	0.000242012	0.91548	0.0953529
ENSMUSG00000027452	Acss1	1.44451	1.28396e-09	1.1965	0.00395907
ENSMUSG00000068040	Tm9sf4	0.8102	0.19381	0.795335	0.00149689
ENSMUSG00000037843	Vstm2l	0.774668	0.00047376	0.896688	0.175907
ENSMUSG00000027650	Tti1	0.737986	7.80449e-08	0.850617	0.307924
ENSMUSG00000035268	Pkig	1.30861	4.19787e-07	1.30535	5.19729e-06
ENSMUSG00000027540	Ptpn1	0.74011	4.20083e-09	0.802136	0.000335425
ENSMUSG00000027509	Rae1	1.44072	1.90016e-07	1.00636	0.696497
ENSMUSG00000027525	Phactr3	0.731958	3.45574e-08	0.795196	6.12144e-05
ENSMUSG00000000305	Cdh4	1.252	4.11074e-12	1.0613	0.0833611
ENSMUSG00000002455	Prpf6	1.02228	0.788211	0.780247	0.00719242
ENSMUSG00000069114	Zbtb10	0.797399	2.58792e-05	0.791732	0.14166
ENSMUSG00000039519	Cyp7b1	0.776155	1.12011e-08	0.903431	0.0170825
ENSMUSG00000051860	Samd7	1.26422	3.19519e-05	1.0517	0.746956
ENSMUSG00000058400	Qrfpr	1.30317	2.83011e-05	1.0501	0.23852
ENSMUSG00000027712	Anxa5	1.35572	0.00257306	1.02383	0.797455
ENSMUSG00000049100	Pcdh10	0.672185	0.000713704	0.819518	0.010931
ENSMUSG00000048332	Lhfp	0.698187	9.86713e-12	0.873272	0.0784175
ENSMUSG00000037016	Frem2	0.798027	1.97606e-05	0.89066	0.0202744
ENSMUSG00000027748	Trpc4	0.48908	2.04898e-18	0.830779	0.00099872
ENSMUSG00000027750	Postn	0.748099	2.83375e-05	0.911026	0.342662
ENSMUSG00000106589	4931419H13Rik	0.796765	3.917e-05	0.948098	0.828512
ENSMUSG00000027824	Vmn2r1	0.767614	1.59163e-05	0.877338	0.114772
ENSMUSG00000027827	Kcnab1	1.212	1.94492e-07	1.28558	6.72588e-07
ENSMUSG00000104093	A330015K06Rik	1.25198	5.78132e-07	1.31086	4.55452e-06
ENSMUSG00000051777	Iqcj	1.27451	9.29499e-13	1.13771	0.00100917
ENSMUSG00000027784	Ppm1l	1.59093	2.17117e-10	1.22294	0.000165308
ENSMUSG00000027788	Otol1	0.741752	1.08173e-05	0.912976	0.50789
ENSMUSG00000033767	D930015E06Rik	0.747004	9.04508e-09	0.798251	2.78017e-06
ENSMUSG00000051000	Fam160a1	1.30475	3.5228e-09	1.14365	0.000765659
ENSMUSG00000028078	Dclk2	0.798466	7.33176e-08	0.876481	0.00312563
ENSMUSG00000050144	Slc25a44	1.25672	0.00135824	0.923964	0.333734
ENSMUSG00000008604	Ubqln4	1.29574	0.00078438	0.911813	0.164944
ENSMUSG00000105204	Gm43738	1.34306	0.000713651	0.925301	0.179849
ENSMUSG00000102476	Gm37245	1.3253	7.96369e-12	1.14143	0.000693829
ENSMUSG00000068876	Cgn	0.755259	6.30582e-07	0.943872	0.603825
ENSMUSG00000027864	Ptgfrn	0.53847	9.35341e-18	0.651237	1.62506e-07
ENSMUSG00000042035	Igsf3	0.561439	3.80584e-14	0.716703	1.63559e-05
ENSMUSG00000052539	Magi3	0.719589	2.5071e-08	0.821444	4.44683e-05
ENSMUSG00000032902	Slc16a1	1.29279	0.000172342	1.06262	0.650521
ENSMUSG00000040896	Kcnd3	1.54082	1.82523e-19	1.38936	2.99962e-13
ENSMUSG00000098108	Gm27008	0.761921	6.48859e-09	0.880232	0.00727206
ENSMUSG00000027895	Kcnc4	1.42865	3.01266e-06	1.35979	7.10238e-05
ENSMUSG00000000001	Gnai3	0.766563	1.32176e-07	0.818304	0.00355223
ENSMUSG00000027882	Stxbp3	1.35785	0.000163438	1.06211	0.290588
ENSMUSG00000028007	Snx7	1.32764	0.00394299	1.44065	0.00510498
ENSMUSG00000097311	Gm26871	1.23854	5.13872e-05	1.33899	3.22688e-06
ENSMUSG00000027973	1700006A11Rik	0.756898	3.29279e-08	0.832351	0.00726802
ENSMUSG00000039174	1700003H04Rik	0.763937	1.31521e-05	0.929573	0.170337
ENSMUSG00000032854	Ugt8a	0.759912	1.01729e-07	0.859964	0.0422346
ENSMUSG00000040998	Npnt	0.493352	9.93704e-21	0.620288	6.29598e-10
ENSMUSG00000049349	Gm5105	0.70424	8.19384e-07	0.913576	0.44968
ENSMUSG00000028158	Mttp	0.717456	4.45104e-08	1.0095	0.841388
ENSMUSG00000074207	Adh1	1.05565	0.714217	1.26197	0.00017752
ENSMUSG00000105511	Gm42703	0.734642	9.31137e-08	0.911574	0.0727361
ENSMUSG00000028194	Ddah1	1.35496	9.56942e-12	1.30174	6.06024e-09
ENSMUSG00000039047	Pigk	1.99277	5.98012e-18	1.41077	4.55452e-06
ENSMUSG00000039037	St6galnac5	2.81705	1.74644e-18	1.68439	2.04186e-07
ENSMUSG00000105337	Gm43832	1.39274	3.30184e-06	1.1716	0.0180969
ENSMUSG00000052544	St6galnac3	2.2737	8.41628e-21	1.53639	1.08079e-09
ENSMUSG00000040037	Negr1	0.683406	2.37218e-10	0.927122	0.0761526
ENSMUSG00000028179	Cth	0.771874	1.21174e-06	0.940293	0.447399
ENSMUSG00000041216	Clvs1	0.525795	1.50158e-18	0.565544	2.32015e-09
ENSMUSG00000028207	Asph	0.787357	1.32848e-11	0.87762	0.0216063
ENSMUSG00000040720	1110037F02Rik	1.06587	0.592166	0.790164	0.00171283
ENSMUSG00000006586	Runx1t1	0.709786	1.59163e-05	0.737628	6.16596e-06
ENSMUSG00000040536	Necab1	1.63289	5.61922e-08	1.38612	5.94628e-08
ENSMUSG00000040410	Fbxl4	0.769738	9.52127e-10	0.871496	0.00216578
ENSMUSG00000040387	Klhl32	0.717323	1.65906e-14	0.811951	2.9805e-06
ENSMUSG00000084898	Gm12371	0.77557	0.000206306	0.892682	0.0991995
ENSMUSG00000078716	Tmem8b	1.35597	8.63249e-05	1.03889	0.469119
ENSMUSG00000028476	Reck	1.73785	2.70886e-14	1.34361	6.85182e-08
ENSMUSG00000035696	Rnf38	1.25279	9.97603e-06	1.05502	0.461809
ENSMUSG00000028318	Polr1e	0.775911	1.28549e-07	0.850398	0.00683053
ENSMUSG00000048232	Fbxo10	0.760587	1.09079e-08	0.960866	0.321132
ENSMUSG00000035615	Frmpd1	0.741946	1.64913e-14	0.824049	0.000303938
ENSMUSG00000028330	Ncbp1	1.37311	9.04461e-06	1.05297	0.451277
ENSMUSG00000028337	Coro2a	1.25398	5.11689e-05	1.10873	0.0714851
ENSMUSG00000039813	Tbc1d2	1.42933	5.7265e-12	1.04931	0.192967
ENSMUSG00000102450	Gm38343	1.37033	2.27678e-10	1.17922	0.000217542
ENSMUSG00000028341	Nr4a3	2.51531	1.91731e-13	1.47993	1.38921e-07
ENSMUSG00000039693	Msantd3	1.34526	0.00380082	1.07316	0.676837
ENSMUSG00000028347	Tmeff1	2.06684	4.84546e-08	1.49556	0.00439007
ENSMUSG00000084787	Gm12436	0.793418	1.00381e-05	1.02284	0.551735
ENSMUSG00000039579	Grin3a	0.626983	6.31936e-15	0.734904	1.21829e-07
ENSMUSG00000066152	Slc31a2	1.31844	7.96569e-07	1.10523	0.147064
ENSMUSG00000028373	Astn2	1.94493	7.67222e-19	1.41321	8.94373e-11
ENSMUSG00000039005	Tlr4	1.428	5.32591e-11	1.06854	0.238341
ENSMUSG00000028351	Brinp1	1.0993	0.27805	0.781972	0.00397182
ENSMUSG00000039298	Cdk5rap2	1.32449	3.77677e-12	1.02127	0.4266
ENSMUSG00000049122	Frmd3	1.38369	1.35562e-11	1.26261	0.35881
ENSMUSG00000048706	Lurap1l	1.15104	0.0246782	1.28301	5.26132e-05
ENSMUSG00000028402	Mpdz	1.50848	6.31936e-15	1.2433	0.0480505
ENSMUSG00000087413	Gm11266	1.40708	0.000154944	1.1237	0.0865655
ENSMUSG00000038172	Ttc39b	1.42856	2.04609e-10	1.15609	0.0124105
ENSMUSG00000028488	Sh3gl2	0.769379	1.18386e-12	0.922364	0.0392009
ENSMUSG00000037996	Slc24a2	1.62544	7.39441e-06	0.996979	0.870381
ENSMUSG00000028496	Mllt3	0.745671	7.71305e-14	0.785023	1.10607e-10
ENSMUSG00000038368	Focad	0.731205	8.16174e-11	0.786911	1.0902e-10
ENSMUSG00000028565	Nfia	1.9142	1.92521e-17	1.66694	2.19228e-11
ENSMUSG00000028524	Sgip1	0.871118	0.000219435	0.775092	5.82118e-09
ENSMUSG00000034926	Dhcr24	0.745564	1.19238e-06	0.881936	0.115973
ENSMUSG00000028614	Ndc1	0.757222	1.38628e-07	0.973899	0.795786
ENSMUSG00000028613	Lrp8	0.658331	6.56326e-13	0.865433	0.026323
ENSMUSG00000073779	Lrp8os2	0.688767	6.86052e-08	0.953442	0.73172
ENSMUSG00000003411	Rab3b	0.765075	0.000106233	0.862215	0.125704
ENSMUSG00000034359	Skint2	0.975552	0.521364	0.783049	0.00567614
ENSMUSG00000048766	Skint10	0.914819	0.120685	0.77143	0.00678089
ENSMUSG00000087194	Skint6	0.77517	0.000379323	0.878695	0.0795622
ENSMUSG00000078598	Skint5	0.782061	0.00290452	0.837757	0.00269169
ENSMUSG00000028708	Mknk1	1.27105	2.41914e-05	0.942231	0.489827
ENSMUSG00000033948	Zswim5	1.40947	2.03351e-08	1.12214	0.0114286
ENSMUSG00000098760	Gm27247	0.673601	2.2667e-12	0.797158	1.53502e-05
ENSMUSG00000028890	Mtf1	0.70059	6.72407e-11	0.790026	3.51429e-05
ENSMUSG00000042616	Oscp1	0.756894	7.0848e-07	0.901514	0.0572513
ENSMUSG00000028807	Zbtb8a	0.794876	0.000660456	0.941719	0.597624
ENSMUSG00000023232	Serinc2	1.26796	0.000150843	1.17317	0.0189193
ENSMUSG00000025743	Sdc3	1.28322	8.93393e-06	1.15534	0.0154754
ENSMUSG00000028909	Ptpru	1.12202	0.0108829	1.26405	1.12718e-06
ENSMUSG00000028898	Trnau1ap	0.882044	0.00477279	0.75038	2.88685e-05
ENSMUSG00000028886	Eya3	1.28408	1.38332e-05	1.2183	0.0493157
ENSMUSG00000028868	Wasf2	0.68078	4.99473e-15	0.801624	0.000198418
ENSMUSG00000057530	Ece1	0.795037	1.95757e-07	0.911182	0.261462
ENSMUSG00000066036	Ubr4	0.791257	1.16341e-07	0.777126	0.0753172
ENSMUSG00000040972	Igsf21	1.40389	3.84179e-06	1.28133	0.0201602
ENSMUSG00000039911	Spsb1	1.35422	6.26006e-10	1.23095	1.03563e-05
ENSMUSG00000039546	Ajap1	1.32845	4.23276e-07	1.17556	0.00578383
ENSMUSG00000029064	Gnb1	1.01204	0.907334	0.759062	0.00778366
ENSMUSG00000029071	Dvl1	1.29149	0.00105321	1.07626	0.64192
ENSMUSG00000003974	Grm3	1.26359	2.92883e-05	1.17325	0.00256444
ENSMUSG00000063531	Sema3e	0.706463	1.84586e-13	0.874617	0.256678
ENSMUSG00000028780	Sema3c	0.686202	7.84249e-12	0.766089	0.00725508
ENSMUSG00000028777	Gnat3	0.761467	1.52262e-09	0.960445	0.786974
ENSMUSG00000042453	Reln	0.769873	2.75564e-09	0.855142	0.0046354
ENSMUSG00000073152	Gm10475	0.699226	2.74191e-10	0.779365	0.000320571
ENSMUSG00000086769	Gm15587	0.778902	4.72201e-06	0.804045	0.0144988
ENSMUSG00000048271	Rbm33	0.684806	6.44337e-20	0.820662	8.87513e-06
ENSMUSG00000053214	Gm9899	1.25566	0.0022883	1.06635	0.720536
ENSMUSG00000029168	Dpysl5	0.787128	4.13802e-06	0.917742	0.13092
ENSMUSG00000029135	Fosl2	1.26581	2.92149e-05	1.03928	0.358427
ENSMUSG00000054280	Prr14l	0.669189	1.24363e-11	0.826035	0.0012972
ENSMUSG00000037224	Zfyve28	0.653523	1.23619e-14	0.914061	0.0552824
ENSMUSG00000029094	Afap1	1.40083	5.72257e-09	1.04264	0.663326
ENSMUSG00000051022	Hs3st1	0.792705	8.76372e-11	0.892737	0.0879232
ENSMUSG00000061535	C1qtnf7	0.790049	1.09488e-08	0.825106	1.5303e-06
ENSMUSG00000087290	Gm15866	0.752553	1.19843e-07	0.824066	2.97756e-05
ENSMUSG00000039252	Lgi2	0.791837	2.47506e-07	0.829738	0.0182641
ENSMUSG00000039156	Stim2	1.38923	3.2798e-13	1.33351	6.47497e-08
ENSMUSG00000029108	Pcdh7	1.54796	2.20501e-07	1.3483	0.000323066
ENSMUSG00000029178	Klf3	1.63439	1.27013e-09	1.15311	0.060501
ENSMUSG00000037795	N4bp2	1.31277	1.37288e-07	1.13222	0.155924
ENSMUSG00000029206	Nsun7	1.26491	0.00138706	0.994794	0.874742
ENSMUSG00000037685	Atp8a1	0.79505	8.15647e-06	0.965302	0.841047
ENSMUSG00000037653	Kctd8	0.672043	7.24941e-14	0.77871	6.55371e-05
ENSMUSG00000034981	Parm1	1.25001	1.60431e-06	1.0378	0.906184
ENSMUSG00000029405	G3bp2	0.722341	5.52903e-07	0.786509	0.0740193
ENSMUSG00000029337	Fgf5	1.25022	0.000500019	1.05772	0.390763
ENSMUSG00000029334	Prkg2	1.25387	1.321e-07	1.1768	0.000745462
ENSMUSG00000029333	Rasgef1b	2.13927	1.85495e-08	1.25691	0.00700327
ENSMUSG00000109804	RP23-253I14.4	1.66135	3.02047e-19	1.36195	6.78642e-09
ENSMUSG00000089809	A930011G23Rik	1.6262	1.51317e-20	1.34131	1.49445e-08
ENSMUSG00000089743	Gm16226	1.48427	0.000574019	1.38901	5.59067e-07
ENSMUSG00000105218	Gm43248	1.47551	1.40889e-09	1.20099	0.0140842
ENSMUSG00000050640	Tmem150c	0.471426	3.07874e-12	0.717713	1.10736e-06
ENSMUSG00000086259	Tmem150cos	0.461022	1.09178e-13	0.742475	0.000103934
ENSMUSG00000085915	Gm8091	0.789515	1.21071e-06	0.939644	0.411797
ENSMUSG00000043940	Wdfy3	1.26332	1.21071e-06	1.04392	0.599789
ENSMUSG00000097392	D930016D06Rik	0.914956	0.118983	0.786396	6.12194e-05
ENSMUSG00000033209	Ttc28	0.711927	1.06861e-14	0.834716	1.62212e-06
ENSMUSG00000050017	Pitpnb	0.626298	2.77135e-19	0.699023	1.06016e-09
ENSMUSG00000058153	Sez6l	1.27992	0.000141845	1.03765	0.429938
ENSMUSG00000042249	Adrbk2	1.67832	2.025e-11	1.3639	1.58723e-07
ENSMUSG00000011884	Gltp	0.755505	5.21214e-06	0.931389	0.509907
ENSMUSG00000002486	Tchp	0.771889	0.000154736	0.854244	0.077904
ENSMUSG00000041890	Git2	0.698946	7.74154e-11	0.853687	0.00877978
ENSMUSG00000029516	Cit	0.700573	6.26827e-12	0.846703	0.000547724
ENSMUSG00000063919	Srrm4	1.29615	2.8149e-09	1.00146	0.823427
ENSMUSG00000032898	Fbxo21	0.858706	0.000340988	0.696237	0.00010592
ENSMUSG00000029470	P2rx4	1.26354	0.00167522	1.12217	0.058734
ENSMUSG00000029475	Kdm2b	1.26553	1.52262e-09	1.19325	0.000592535
ENSMUSG00000029422	Rsrc2	1.31604	0.000466478	0.988837	0.766419
ENSMUSG00000029387	Gtf2h3	1.31665	9.26752e-05	1.04153	0.489338
ENSMUSG00000037936	Scarb1	1.26043	1.67321e-06	1.14787	0.0219607
ENSMUSG00000105593	Gm42952	0.752616	6.20616e-06	1.02296	0.538552
ENSMUSG00000029436	Mmp17	1.25776	0.00550691	0.968119	0.818155
ENSMUSG00000034040	Wbscr17	0.736362	3.83155e-10	0.914331	0.0789262
ENSMUSG00000029673	Auts2	0.637504	9.57184e-21	0.827434	3.75203e-08
ENSMUSG00000039737	Prkrip1	1.31572	0.00139172	1.11564	0.186593
ENSMUSG00000025856	Pdgfa	1.25257	0.000866515	1.01683	0.935418
ENSMUSG00000039533	Mmd2	1.3734	1.99615e-09	1.15474	0.0125434
ENSMUSG00000045078	Rnf216	1.26358	1.22955e-11	1.08128	0.0353064
ENSMUSG00000029651	Mtus2	1.32596	6.99572e-08	1.09808	0.0174678
ENSMUSG00000041313	Slc7a1	1.41706	2.41187e-09	1.15135	0.01847
ENSMUSG00000029657	Hsph1	0.700816	4.74581e-10	0.860731	0.012916
ENSMUSG00000029757	Dync1i1	0.775742	1.84132e-07	0.860565	0.000787705
ENSMUSG00000042460	C1galt1	1.63732	1.87338e-07	1.50088	5.92294e-07
ENSMUSG00000090151	Gm16043	1.2992	0.000248009	1.09797	0.447916
ENSMUSG00000029638	Glcci1	1.45978	7.27548e-11	1.14417	0.0594314
ENSMUSG00000062995	Ica1	1.44636	1.33051e-12	1.22402	3.44315e-05
ENSMUSG00000054556	Gm4876	1.25295	1.89136e-06	1.19901	0.000976502
ENSMUSG00000029552	Tes	1.29851	1.02168e-05	1.11923	0.0585356
ENSMUSG00000029700	Slc13a1	0.770687	0.000435331	0.897337	0.0441953
ENSMUSG00000085321	4930412F09Rik	1.26061	0.000149941	1.07545	0.266497
ENSMUSG00000025608	Podxl	1.25699	0.000412504	1.13128	0.214302
ENSMUSG00000029765	Plxna4	1.47772	1.12611e-09	1.11787	0.0221658
ENSMUSG00000029838	Ptn	0.782067	7.08479e-06	0.898789	0.0983788
ENSMUSG00000029869	Ephb6	0.749003	3.28793e-05	0.974414	0.73867
ENSMUSG00000036899	Trpv5	0.777045	1.17299e-06	0.857361	0.0710149
ENSMUSG00000039419	Cntnap2	0.77136	4.62564e-24	0.933143	0.00174739
ENSMUSG00000107588	Gm45021	1.33386	0.000735066	1.02799	0.422061
ENSMUSG00000107789	Gm44965	1.40938	4.65997e-06	1.10669	0.0953529
ENSMUSG00000007216	Zfp775	1.42776	1.86757e-06	1.1219	0.0442944
ENSMUSG00000086040	Wipf3	1.43546	2.31735e-09	1.08148	0.146904
ENSMUSG00000037973	Ccdc129	1.31013	4.32423e-09	1.13479	0.00200633
ENSMUSG00000025889	Snca	1.45327	2.01622e-07	1.16962	0.0255027
ENSMUSG00000031668	Eif2ak3	1.26827	3.33413e-06	1.03667	0.317614
ENSMUSG00000033769	Exoc6b	0.770789	6.44898e-20	0.821982	1.14406e-10
ENSMUSG00000033726	Emx1	0.902592	0.0788765	0.779766	9.26326e-05
ENSMUSG00000030055	Rab43	0.679793	9.51313e-12	0.776719	1.05493e-05
ENSMUSG00000107928	Gm45140	0.739585	8.20578e-09	0.833466	0.000836849
ENSMUSG00000030062	Rpn1	1.28192	0.000576647	0.994999	0.913047
ENSMUSG00000033174	Mgll	1.39404	7.2832e-11	1.05	0.518947
ENSMUSG00000005893	Nr2c2	0.775179	2.69779e-08	0.761672	1.33587e-05
ENSMUSG00000061838	Suclg2	0.772753	1.04829e-14	0.884363	0.00170619
ENSMUSG00000059187	Fam19a1	0.664501	5.94174e-18	0.825722	1.56583e-05
ENSMUSG00000107427	Gm43948	0.751476	3.93016e-10	0.939906	0.181474
ENSMUSG00000035357	Pdzrn3	0.672588	1.12928e-12	0.893875	0.0371447
ENSMUSG00000097834	Gm26911	0.648942	6.31088e-11	0.905209	0.192267
ENSMUSG00000052236	Gm9871	0.73581	8.24058e-07	0.876275	0.0641814
ENSMUSG00000030075	Cntn3	0.789996	0.000159976	1.00033	0.841388
ENSMUSG00000034648	Lrrn1	1.31424	0.000133041	1.1582	0.0263138
ENSMUSG00000034269	Setd5	0.985961	0.971628	0.780039	0.00355223
ENSMUSG00000030315	Vgll4	1.40247	4.34973e-11	1.24279	3.40378e-05
ENSMUSG00000099869	1700030F04Rik	0.774248	2.50855e-06	0.889383	0.0713428
ENSMUSG00000007827	Ankrd26	0.622434	5.90925e-16	0.799702	0.000149297
ENSMUSG00000051331	Cacna1c	0.723407	2.23065e-16	0.831615	4.82237e-05
ENSMUSG00000055003	Lrtm2	0.788695	4.22502e-05	0.843303	0.0147259
ENSMUSG00000067825	Pex26	0.769165	0.000390239	0.898543	0.0988398
ENSMUSG00000038028	Tigar	1.48671	2.2708e-05	1.23368	0.350469
ENSMUSG00000030223	Ptpro	0.590451	2.77215e-15	0.90746	0.113426
ENSMUSG00000030246	Ldhb	1.31273	0.000448079	0.955455	0.464739
ENSMUSG00000030303	Far2	1.29674	1.18725e-07	1.03911	0.632057
ENSMUSG00000107985	Gm44160	1.36155	0.000661832	1.01396	0.749682
ENSMUSG00000058028	Zscan5b	1.29163	0.00625137	1.22329	0.0743705
ENSMUSG00000108613	Gm36694	1.36357	0.00178653	0.999055	0.994852
ENSMUSG00000013921	Clip3	1.25196	0.00579967	1.04849	0.933026
ENSMUSG00000052997	Uba2	1.07284	0.684147	0.78252	0.000100344
ENSMUSG00000034867	Ankrd27	1.33593	1.63286e-07	0.969206	0.902257
ENSMUSG00000021217	Tshz3	0.548239	2.36173e-14	0.695393	1.42985e-06
ENSMUSG00000100600	A230077H06Rik	1.29806	1.74137e-05	1.19026	0.000893074
ENSMUSG00000039257	Vstm2b	1.80715	2.57171e-06	1.10008	0.239475
ENSMUSG00000108754	Gm44748	0.821166	0.0115129	0.760271	0.00456879
ENSMUSG00000072259	Gm5592	0.826292	0.0123637	0.74533	0.00166803
ENSMUSG00000109511	Nup62	1.25073	1.92521e-05	1.05206	0.421188
ENSMUSG00000040136	Abcc8	1.60627	2.21621e-12	1.053	0.23882
ENSMUSG00000030854	Ptpn5	1.9845	7.77586e-09	1.2985	0.00364756
ENSMUSG00000109501	Gm14377	2.0463	1.85495e-08	1.37871	0.00200633
ENSMUSG00000030451	Herc2	0.780135	1.41772e-07	0.806348	1.29501e-05
ENSMUSG00000030525	Chrna7	1.35456	1.05892e-09	1.23776	0.000745462
ENSMUSG00000030522	Mtmr10	0.772493	9.69306e-09	0.896324	0.181474
ENSMUSG00000030518	Fam189a1	0.677418	8.83968e-13	0.815424	4.47256e-05
ENSMUSG00000030555	Ttc23	0.768324	7.61861e-10	0.959153	0.742574
ENSMUSG00000030554	Synm	0.725431	6.00281e-09	0.945764	0.331734
ENSMUSG00000099558	Gm29295	0.752452	0.00691764	0.933747	0.814484
ENSMUSG00000070509	Rgma	1.29878	0.000648949	0.972575	0.995369
ENSMUSG00000078671	Chd2	0.999371	0.863689	0.75872	0.000129886
ENSMUSG00000025790	Slco3a1	1.2772	1.8235e-06	1.14113	0.0285703
ENSMUSG00000085161	Gm7580	1.26611	0.00731306	1.14481	0.160526
ENSMUSG00000055652	Klhl25	1.42533	0.000263747	1.22457	0.0182641
ENSMUSG00000025813	Homer2	1.27161	0.000173564	1.00171	0.880085
ENSMUSG00000048078	Tenm4	1.46901	1.08896e-11	1.11705	0.0481923
ENSMUSG00000085792	Gm15414	1.37778	2.13248e-05	1.11204	0.139703
ENSMUSG00000035314	Gdpd5	1.4958	6.17143e-15	1.24692	4.55922e-06
ENSMUSG00000030704	Rab6a	1.14233	0.0902322	0.779004	0.00109375
ENSMUSG00000030898	Cckbr	1.26477	1.02279e-05	1.20083	0.00614865
ENSMUSG00000062542	Syt9	1.37728	1.2752e-12	1.08888	0.0429512
ENSMUSG00000038296	Galnt18	0.786241	1.00655e-06	0.750049	1.07012e-09
ENSMUSG00000045659	Plekha7	1.36925	4.00943e-14	1.21433	2.12796e-06
ENSMUSG00000030657	Xylt1	1.54803	2.78611e-09	1.60691	2.38058e-06
ENSMUSG00000058420	Syt17	1.32117	8.41242e-07	1.39031	8.68768e-06
ENSMUSG00000008734	Gprc5b	1.28541	4.8072e-05	1.22504	0.009261
ENSMUSG00000030945	Acsm2	1.2774	9.35115e-06	1.258	0.000172529
ENSMUSG00000030917	Tmem159	1.23469	2.39145e-05	1.31395	0.00186072
ENSMUSG00000030911	Zp2	1.30462	4.00746e-05	1.22867	0.00500262
ENSMUSG00000054746	Abca15	0.793453	0.0038569	1.01772	0.753311
ENSMUSG00000030878	Cdr2	0.795873	0.000259138	0.920898	0.299522
ENSMUSG00000046321	Hs3st2	1.43536	6.61409e-07	1.13923	0.0554913
ENSMUSG00000066189	Cacng3	0.709915	6.89288e-13	0.79332	0.00038305
ENSMUSG00000030738	Eif3c	1.27217	0.00850524	0.789095	0.00617644
ENSMUSG00000030795	Fus	1.28888	0.000581687	1.10041	0.392832
ENSMUSG00000042105	Inpp5f	1.28198	1.02365e-07	1.06285	0.308387
ENSMUSG00000040167	Ikzf5	0.682701	1.45287e-07	0.819749	0.00871871
ENSMUSG00000040125	Gpr26	0.5144	4.00045e-13	0.760542	0.00155114
ENSMUSG00000030862	Cpxm2	0.788777	2.38542e-07	0.949667	0.664501
ENSMUSG00000030934	Oat	0.788131	0.00036668	0.875677	0.044306
ENSMUSG00000030970	Ctbp2	1.08877	0.0760936	1.29308	0.000424858
ENSMUSG00000073805	Fam196a	1.96288	2.22767e-17	1.32059	4.41258e-05
ENSMUSG00000041836	Ptpre	1.96985	2.5032e-14	1.58175	1.06778e-06
ENSMUSG00000097471	5830432E09Rik	1.55648	1.49776e-06	1.31293	0.00325941
ENSMUSG00000031004	Mki67	1.37453	2.75469e-06	1.18931	0.0414936
ENSMUSG00000078566	Bnip3	1.26227	0.00135372	1.02609	0.878682
ENSMUSG00000025475	Adgra1	1.30651	0.00121816	1.13746	0.134459
ENSMUSG00000002957	Ap2a2	1.26274	4.06667e-07	0.983096	0.866017
ENSMUSG00000037887	Dusp8	1.31501	0.000124257	1.01591	0.882212
ENSMUSG00000109566	Gm31401	1.29326	0.000398366	1.19434	0.0120796
ENSMUSG00000110286	RP23-23D1.1	0.798041	2.50516e-13	0.857904	8.23489e-07
ENSMUSG00000060924	Csmd1	0.827732	3.06278e-08	0.79144	4.40375e-11
ENSMUSG00000096265	4930467E23Rik	1.41472	0.000639817	1.32024	0.0343389
ENSMUSG00000071796	6820431F20Rik	1.32025	0.00631131	1.34068	0.00217502
ENSMUSG00000097263	Gm26804	1.49973	4.76885e-06	1.32883	0.00182638
ENSMUSG00000071793	2610005L07Rik	1.3065	0.00657472	1.21523	0.0834761
ENSMUSG00000031557	Plekha2	1.64063	1.67271e-14	1.22049	1.96203e-06
ENSMUSG00000109682	RP24-367D19.1	1.26516	2.18187e-06	1.17447	0.450407
ENSMUSG00000109961	RP23-170M20.1	1.18642	0.0247908	1.28738	0.000106351
ENSMUSG00000100335	2310008N11Rik	1.41361	8.81535e-09	1.51527	3.7213e-07
ENSMUSG00000031486	Adgra2	1.25399	0.00011262	1.18433	0.0100816
ENSMUSG00000031492	Chrnb3	0.779073	2.337e-07	0.914866	0.217616
ENSMUSG00000031516	Dctn6	0.745457	1.81462e-05	0.817066	0.00573941
ENSMUSG00000109964	RP24-336D11.3	1.26085	0.000429309	1.20091	0.0056435
ENSMUSG00000070056	Mfhas1	0.877179	0.0441298	0.776244	8.23489e-07
ENSMUSG00000025044	Msr1	0.740359	3.72291e-09	0.831036	0.00262046
ENSMUSG00000031592	Pcm1	0.91796	0.714808	0.730152	0.000188077
ENSMUSG00000070047	Fat1	1.50609	1.33051e-12	1.15739	0.0012017
ENSMUSG00000085440	Sorbs2os	0.653477	3.59198e-15	0.951815	0.947958
ENSMUSG00000031628	Casp3	1.27711	0.0070216	1.13888	0.060501
ENSMUSG00000110264	RP23-15B11.3	0.749284	0.000243292	0.816498	0.0004008
ENSMUSG00000110281	RP23-112D14.3	0.769091	1.43594e-07	0.850118	0.0436894
ENSMUSG00000031520	Vegfc	0.707468	0.00011262	0.891794	0.135395
ENSMUSG00000031519	Asb5	0.682777	6.8123e-08	0.868914	0.0186988
ENSMUSG00000089708	5330439A09Rik	0.749383	1.77141e-05	0.950016	0.236677
ENSMUSG00000031608	Galnt7	0.701449	2.84868e-09	0.901711	0.593074
ENSMUSG00000014907	Naf1	1.28256	3.12514e-05	1.02699	0.487463
ENSMUSG00000006273	Atp6v1b2	1.28884	0.00119783	1.00186	0.964666
ENSMUSG00000092544	Gm20422	0.741362	5.33867e-06	0.661013	3.57007e-07
ENSMUSG00000043090	Zfp866	0.730189	1.1081e-05	0.684489	4.28691e-06
ENSMUSG00000006276	Eps15l1	0.710823	3.67831e-12	0.830631	9.15805e-05
ENSMUSG00000031618	Nr3c2	0.765604	1.59354e-06	0.839603	6.33666e-05
ENSMUSG00000071064	Zfp827	1.32791	3.72896e-08	1.12065	0.0831828
ENSMUSG00000047747	Rnf150	0.666599	1.26913e-14	0.723379	9.81347e-13
ENSMUSG00000036686	Cc2d1a	0.735011	1.28066e-08	0.843664	0.00409204
ENSMUSG00000036902	Neto2	1.34311	1.50945e-06	1.00673	0.91277
ENSMUSG00000031660	Brd7	0.577441	8.1717e-15	0.771554	0.0012873
ENSMUSG00000071047	Ces1a	1.25887	1.38389e-05	1.15993	0.00131621
ENSMUSG00000032939	Nup93	0.482509	8.05946e-18	0.68803	3.98211e-09
ENSMUSG00000031785	Adgrg1	0.719758	5.53529e-07	0.820474	0.00339973
ENSMUSG00000036510	Cdh8	0.673521	5.04743e-15	0.699183	1.15786e-15
ENSMUSG00000031673	Cdh11	0.671571	4.44098e-11	0.727669	0.235815
ENSMUSG00000041949	Tango6	1.51859	5.12195e-12	1.15431	0.00631962
ENSMUSG00000031910	Has3	1.92578	2.80581e-11	1.20701	0.00636616
ENSMUSG00000041438	Cirh1a	1.33948	4.39488e-05	1.06914	0.439384
ENSMUSG00000041308	Sntb2	1.32915	0.000125205	1.0345	0.687327
ENSMUSG00000003847	Nfat5	1.26041	0.00717748	1.04044	0.818155
ENSMUSG00000037993	Dhx38	1.27048	0.000391928	1.01962	0.972221
ENSMUSG00000031753	Cog4	0.751602	8.27647e-07	0.917798	0.420741
ENSMUSG00000031772	Cntnap4	1.3302	3.1801e-11	1.23266	6.05818e-05
ENSMUSG00000031767	Nudt7	0.738228	4.57203e-08	0.749908	4.81827e-06
ENSMUSG00000031758	Cdyl2	0.72142	4.22614e-16	0.854667	3.36863e-05
ENSMUSG00000014633	Cmc2	0.757237	2.22311e-07	0.914439	0.071972
ENSMUSG00000047388	Atmin	0.753933	1.1857e-05	0.847328	0.00989639
ENSMUSG00000031841	Cdh13	1.68886	1.61134e-12	1.56579	4.53736e-10
ENSMUSG00000031826	Usp10	0.764451	8.16538e-07	0.784936	0.000103151
ENSMUSG00000031822	Gse1	1.32156	1.4455e-14	1.15195	8.97228e-07
ENSMUSG00000006362	Cbfa2t3	1.28771	7.75871e-09	1.15334	0.000543093
ENSMUSG00000060212	Pcnx2	0.576715	5.81025e-13	0.824662	5.27674e-05
ENSMUSG00000031853	BC021891	0.763795	5.31633e-06	0.89567	0.247472
ENSMUSG00000057060	Slc35f3	1.30541	1.74425e-05	1.06379	0.278027
ENSMUSG00000097312	Gm26870	1.83367	7.90194e-48	1.80905	9.0359e-37
ENSMUSG00000095891	Gm10717	2.07752	2.19946e-33	2.13744	8.51901e-33
ENSMUSG00000041624	Gucy1a2	0.754705	1.36983e-09	0.818986	1.5206e-08
ENSMUSG00000032002	Dcun1d5	0.596816	2.59393e-10	0.697998	3.99449e-06
ENSMUSG00000053070	9230110C19Rik	1.26883	0.000606322	1.04851	0.513193
ENSMUSG00000032009	Sesn3	1.36766	1.24016e-07	1.26395	0.00011608
ENSMUSG00000074505	Fat3	0.704727	3.27155e-15	0.76037	2.06838e-08
ENSMUSG00000032187	Smarca4	0.899608	0.210884	0.741322	0.000117951
ENSMUSG00000043067	Dpy19l1	0.722227	4.75159e-10	0.945661	0.229609
ENSMUSG00000041444	Arhgap32	0.765411	0.000208793	0.887685	0.0200761
ENSMUSG00000032036	Kirrel3	1.29533	7.08281e-06	1.28193	1.52473e-06
ENSMUSG00000038119	Cdon	0.748983	3.33621e-09	0.789948	3.93506e-05
ENSMUSG00000032024	Clmp	1.80266	2.39365e-16	1.32317	4.55452e-06
ENSMUSG00000032017	Grik4	1.61604	1.10275e-15	1.41917	2.15235e-14
ENSMUSG00000046480	Scn4b	1.40864	0.00694606	0.987218	0.991343
ENSMUSG00000032087	Dscaml1	1.85789	4.12983e-11	1.47675	1.9686e-05
ENSMUSG00000043987	Cep164	1.29169	1.06869e-07	1.15706	0.00252576
ENSMUSG00000032076	Cadm1	1.68062	1.02917e-14	1.29469	4.82341e-07
ENSMUSG00000066687	Zbtb16	1.24385	0.0632724	1.38356	0.00581007
ENSMUSG00000039542	Ncam1	0.759248	3.84227e-13	0.886803	0.0555342
ENSMUSG00000032279	Idh3a	1.33188	9.56682e-05	1.05479	0.677266
ENSMUSG00000032281	Acsbg1	1.26851	8.44555e-10	1.21665	2.39083e-05
ENSMUSG00000032314	Etfa	0.798901	0.000543327	0.839741	0.0124647
ENSMUSG00000091908	Gm17231	1.32114	1.81687e-08	1.1436	0.000681307
ENSMUSG00000004661	Arid3b	1.30929	3.11749e-07	1.1537	0.000673314
ENSMUSG00000055720	Ubl7	1.40981	0.000748466	1.1023	0.409793
ENSMUSG00000097651	4930461G14Rik	1.38666	3.45574e-08	1.00008	0.738675
ENSMUSG00000032338	Hcn4	0.706777	9.38221e-14	0.830835	0.00127779
ENSMUSG00000047766	Lrrc49	0.578596	2.18674e-22	0.701522	1.0527e-09
ENSMUSG00000032375	Aph1b	1.28131	0.00160935	1.30866	0.0010967
ENSMUSG00000036943	Rab8b	1.42692	3.94997e-08	1.30829	0.000570566
ENSMUSG00000032366	Tpm1	1.43405	3.65739e-07	1.13603	0.484058
ENSMUSG00000032221	Mns1	0.72023	3.59956e-10	0.886896	0.0619427
ENSMUSG00000090626	Tex9	0.739045	3.34881e-09	0.927158	0.138719
ENSMUSG00000034910	Pygo1	0.715284	3.55708e-10	0.86073	0.00718414
ENSMUSG00000058587	Tmod3	1.31257	3.57872e-06	1.2306	0.00895587
ENSMUSG00000032355	Mlip	0.706931	9.51099e-18	0.870546	0.0108104
ENSMUSG00000032261	Sh3bgrl2	1.40092	2.19113e-08	1.0317	0.652566
ENSMUSG00000038379	Ttk	0.772153	1.0378e-05	0.941374	0.537057
ENSMUSG00000035941	Ibtk	0.776143	1.3409e-05	0.909636	0.310759
ENSMUSG00000032356	Rasgrf1	1.27879	0.000138748	0.960629	0.885855
ENSMUSG00000062270	Morf4l1	1.26217	0.00333007	0.902641	0.341161
ENSMUSG00000043587	Pxylp1	1.5877	2.42845e-10	1.04692	0.593423
ENSMUSG00000032475	Nck1	0.703113	9.341e-11	0.834228	0.0014156
ENSMUSG00000032548	Slco2a1	1.38895	2.86245e-10	1.05044	0.308426
ENSMUSG00000085168	Gm16252	0.77404	1.79211e-06	0.792256	0.001013
ENSMUSG00000042757	Tmem108	0.657024	1.94212e-21	0.756943	1.29604e-07
ENSMUSG00000032563	Mrpl3	0.750391	1.21083e-07	0.871029	0.131469
ENSMUSG00000032572	Col6a4	0.771103	2.03263e-10	0.830876	5.858e-06
ENSMUSG00000032936	Camkv	1.27321	0.00275658	1.07454	0.360887
ENSMUSG00000025646	Atrip	1.25022	0.00662284	1.03161	0.943672
ENSMUSG00000032497	Lrrfip2	0.734239	2.10076e-13	0.842234	4.18874e-05
ENSMUSG00000032498	Mlh1	0.732934	2.13603e-12	0.817079	0.000112226
ENSMUSG00000041608	Entpd3	1.32062	0.000179393	1.00291	0.865268
