# Supplementary material for: Epigenomic diversity of cortical projection neurons in the mouse brain
Source: Nature. 2021 Oct 6;598(7879):167–73. doi: 10.1038/s41586-021-03223-w (PMC8494636; doi:10.1038/s41586-021-03223-w)
Supplement: Supplementary file 10 — Supplementary Table 7. Cell counting in double labeling experiments of pons- and SC-projecting neurons. [file 41586_2021_3223_MOESM10_ESM.xlsx]

## Sheet: Replicate1
Section	Pons	SC	Double	Region Pons	Region SC	Region Double	Double/(Pons+SC)	Region
AI	21	0	0	0	0	0	NA	AI
MOp-1	26	0	0	0	0	0	NA	MOp
MOp-2	32	0	0
ACA-1	46	92	18	71	156	26	0.114537	ACA
ACA-2	25	64	8
SSp-1	71	0	0	0	0	0	NA	SSp
SSp-2	97	3	3
RSP-1	147	63	37	240	99	49	0.144543	RSP
RSP-2	93	36	12
AUD-1	158	27	25	266	48	40	0.127389	AUD
AUD-2	108	21	15
PTLp	130	44	41	130	44	41	0.235632	PTLp
VIS-1	13	24	3	29	94	4	0.0325203	VIS
VIS-2	16	70	1
Sections with less than 5 labeled neurons from one injection or less than 10 neurons from both injections are excluded

## Sheet: Replicate2
Section	Pons	SC	Double	Region Pons	Region SC	Region Double	Double/(Pons+SC)	Region
AI	22	0	0	0	0	0	NA	AI
MOp-1	8	0	0	0	0	0	NA	MOp
MOp-2	10	0	0
ACA-1	5	90	1	21	173	6	0.0309278	ACA
ACA-2	16	83	5
SSp-1	6	0	0	13	17	0	0	SSp
SSp-2	13	17	0
RSP-1	0	37	0	0	0	0	NA	RSP
RSP-2	4	188	1
AUD-1	42	23	6	87	73	17	0.10625	AUD
AUD-2	45	50	11
PTLp	21	115	13	21	115	13	0.0955882	PTLp
VIS-1	24	45	13	39	241	23	0.0821429	VIS
VIS-2	15	196	10
Sections with less than 5 labeled neurons from one injection or less than 10 neurons from both injections are excluded

## Sheet: Replicate3
Section	Pons	SC	Double	Region Pons	Region SC	Region Double	Double/(Pons+SC)	Region
AI	45	2	1	0	0	0	NA	AI
MOp-1	90	4	2	0	0	0	NA	MOp
MOp-2	7	5	3
ACA-1	29	60	12	49	105	18	0.116883	ACA
ACA-2	20	45	6
SSp-1	97	24	18	201	69	47	0.174074	SSp
SSp-2	104	45	29
RSP-1	96	57	32	178	133	51	0.163987	RSP
RSP-2	82	76	19
AUD-1	122	38	32	253	85	72	0.213018	AUD
AUD-2	131	47	40
PTLp	133	57	40	133	57	40	0.210526	PTLp
VIS-1	48	38	19	59	88	25	0.170068	VIS
VIS-2	11	50	6
Sections with less than 5 labeled neurons from one injection or less than 10 neurons from both injections are excluded

## Sheet: Replicate4
Section	Pons	SC	Double	Region Pons	Region SC	Region Double	Double/(Pons+SC)	Region
AI	61	2	1	0	0	0	NA	AI
MOp-1	49	0	0	0	0	0	NA	MOp
MOp-2	16	3	0
ACA-1	64	66	20	105	117	28	0.126126	ACA
ACA-2	41	51	8
SSp-1	116	21	12	274	53	36	0.110092	SSp
SSp-2	158	32	24
RSP-1	81	7	6	190	21	13	0.0616114	RSP
RSP-2	109	14	7
AUD-1	70	15	13	235	20	17	0.0666667	AUD
AUD-2	165	5	4
PTLp	201	64	53	201	64	53	0.2	PTLp
VIS-1	32	8	3	32	8	3	0.075	VIS
VIS-2	15	0	0
Sections with less than 5 labeled neurons from one injection or less than 10 neurons from both injections are excluded

## Sheet: Summary
Region	Average(Double/(Pons+SC))
AI	NA
MOp	NA
ACA	0.0971186
SSp	0.0947219
RSP	0.0925353
AUD	0.128331
PTLp	0.185437
VIS	0.0899328
