# Supplementary material for: Epigenomic diversity of cortical projection neurons in the mouse brain
Source: Nature. 2021 Oct 6;598(7879):167–73. doi: 10.1038/s41586-021-03223-w (PMC8494636; doi:10.1038/s41586-021-03223-w)
Supplement: Supplementary file 11 — Supplementary Table 8. Cell counting in double labeling experiments of pons- and VISp-projecting neurons. [file 41586_2021_3223_MOESM11_ESM.xlsx]

## Sheet: Replicate1
	Section	# Pons-projecting (CTB Alexa Fluor 647)	# Double-labeled (CTB Alexa Fluor 647 + 488)	Double-labeled/ Pons-projecting (L5 ET+CC/ L5 ET)
RSP	RSP_Section1	142	13	0.0915493
	RSP_Section2	194	57	0.293814
	RSP_Section3	137	37	0.270073
	RSP_Section4	90	26	0.288889
	RSP_Section5	124	44	0.354839
	RSP_Section6	66	15	0.227273
ACA	ACA_Section1	90	7	0.0777778
	ACA_Section2	155	0	0
	ACA_Section3	65	12	0.184615
	ACA_Section4	80	20	0.25
	ACA_Section5	87	14	0.16092
VisM	VisM_Section1	127	13	0.102362
	VisM_Section2	76	14	0.184211
	VisM_Section3	41	4	0.097561
	VisM_Section4	41	4	0.097561
VisL	VisL_Section1	29	3	0.103448
	VisL_Section2	17	3	0.176471
	VisL_Section3	31	6	0.193548
	VisL_Section4	19	3	0.157895
	VisL_Section5	39	7	0.179487
	VisL_Section6	31	7	0.225806

## Sheet: Replicate2
	Section	# Pons-projecting (CTB Alexa Fluor 647)	# Double-labeled (CTB Alexa Fluor 647 + 488)	Double-labeled/ Pons-projecting (L5 ET+CC/ L5 ET)
RSP	RSP_Section1	133	27	0.203008
	RSP_Section2	215	51	0.237209
	RSP_Section3	107	36	0.336449
	RSP_Section4	113	40	0.353982
	RSP_Section5	102	34	0.333333
	RSP_Section6	106	29	0.273585
	RSP_Section7	74	19	0.256757
ACA	ACA_Section1	148	3	0.0202703
	ACA_Section2	71	4	0.056338
	ACA_Section3	103	2	0.0194175
VisM	VisM_Section1	75	8	0.106667
	VisM_Section2	63	15	0.238095
	VisM_Section3	45	8	0.177778
VisL	VisL_Section1	34	2	0.0588235
	VisL_Section2	7	2	0.285714
	VisL_Section3	24	2	0.0833333
	VisL_Section4	11	0	0
	VisL_Section5	5	1	0.2
